# Supplementary material for: Enhancer–promoter interactions become more instructive in the transition from cell-fate specification to tissue differentiation
Source: Nat Genet. 2024 Mar 11;56(4):686–96. doi: 10.1038/s41588-024-01678-x (PMC11018526; doi:10.1038/s41588-024-01678-x)
Supplement: Supplementary file 3 — QC metrics from HICUP, annotated bait activity, activity of tested enhancer, additional mapping information, cloning enhancer assays, BAC probes, blocking oligos, adapter sequences, antibodies, ESTs used for in situs. [file 41588_2024_1678_MOESM3_ESM.xlsx]

## Sheet: QC metrics from HICUP
Library	Replicate	Total_Reads_1	Total_Reads_2	Not_Truncated_Reads_1	Not_Truncated_Reads_2	Truncated_Read_1	Truncated_Read_2	Average_Length_Truncated_1	Average_Length_Truncated_2	Too_Short_To_Map_Read_1	Too_Short_To_Map_Read_2	Unique_Alignments_Read_1	Unique_Alignments_Read_2	Multiple_Alignments_Read_1	Multiple_Alignments_Read_2	Failed_To_Align_Read_1	Failed_To_Align_Read_2	Paired_Read_1	Paired_Read_2	Valid_Pairs	Invalid_Pairs	Same_Circularised	Same_Dangling_Ends	Same_Fragment_Internal	Re_Ligation	Contiguous_Sequence	Wrong_Size	Deduplication_Read_Pairs_Uniques	Deduplication_Cis_Close_Uniques	Deduplication_Cis_Far_Uniques	Deduplication_Trans_Uniques	Percentage_Mapped	Percentage_Valid	Percentage_Uniques	Percentage_Unique_Trans	Percentage_Ditags_Passed_Through_HiCUP	Captured_Cis	Captured_Trans	Cis_Capture_Efficiency
CRM	WE 2-3h Rep1	129397356	129397356	52120310	52560697	77277046	76836659	83.54	83.27	6302582	6392822	94184413	92110466	23415527	23150723	5494834	7743345	83747220	83747220	8027826	75719394	21132304	1840293	19435728	28375018	4230323	705728	6130413	1457630	2849486	1823297	64.72	1959-09-01	76.36	29.74	1974-04-01	1685976	508654	391439654748096
TSS	WE 2-3h Rep1	165921852	165921852	62133458	62755928	103788394	103165924	82.18	81.65	9231754	9556818	125123124	122115676	25905632	25575634	5661342	8673724	111060437	111060437	10274391	100786046	28985509	2387342	25402513	36334244	6948340	728098	8106400	2394422	3815119	1896859	66.94	2025-09-01	78.9	2024-04-23	1989-04-01	2441468	585613	393180107837278
CRM	WE 2-3h Rep2	145278709	145278709	56799340	56870972	88479369	88407737	82.93	82.44	7989169	8307006	106635929	104508386	24371416	24076592	6282195	8386725	93910423	93910423	15207266	78703157	24430963	2000279	21612578	26098338	3663992	897007	12605090	3052669	6682282	2870139	64.64	16.19	82.89	22.77	1968-08-01	3938504	885941	404573582342633
TSS	WE 2-3h Rep2	161137670	161137670	57794234	58690911	103343436	102446759	82.31	81.56	9858208	10266319	120847290	117553555	24701573	24450370	5730599	8867426	105779426	105779426	16634063	89145363	29590235	2278436	23041444	28403123	4959032	873093	13914603	3937504	7253846	2723253	65.65	15.73	83.65	19.57	1964-08-01	4491092	898402	401300289956082
CRM	Meso 6-8h Rep1	88439010	88439010	39963220	42170957	48475790	46268053	76.88	75.59	7053064	6948871	62815901	56489928	14510691	13848938	4059354	11151273	48179362	48179362	18087301	30092061	8946152	1139802	14178599	4402592	430629	994287	16420229	2320175	8788049	5312005	54.48	37.54	90.78	32.35	18.57	4719926	1887610	424903746989618
TSS	Meso 6-8h Rep1	149663182	149663182	73428955	79006727	76234227	70656455	73.56	71.99	12376936	11648048	102796596	83256503	26518728	23284521	7970922	31474110	70466795	70466795	26196168	44270627	11369510	1885612	22406660	6047515	761741	1799589	23615554	3570721	11984936	8059897	47.08	37.18	90.15	34.13	15.78	6315273	2689690	405979188150009
CRM	Meso 6-8h Rep2	78064272	78064272	36797620	38611554	41266652	39452718	77.77	76.25	5896309	5872144	52528895	47894459	15253498	14533170	4385570	9764499	40849251	40849251	11984125	28865126	8210557	939982	12395594	5796063	770810	752120	11106461	2231740	6305123	2569598	52.33	29.34	92.68	23.14	14.23	3334279	747394	390574265980372
TSS	Meso 6-8h Rep2	136402282	136402282	68211699	73320673	68190583	63081609	75.06	72.93	10672916	10198606	89069766	73973301	28187380	25011924	8472220	27218451	62537469	62537469	18341708	44195761	11245577	1608010	20253711	8257188	1429098	1402177	16900810	3606056	8920860	4373894	45.85	29.33	92.14	25.88	1939-12-01	4653190	1193723	371455352618314
CRM	Meso 10-12h Rep1	81856156	81856156	37722809	39568196	44133347	42287960	79.31	78.03	4949534	4956407	57074196	51185658	15586430	14722330	4245996	10991761	44233600	44233600	12678155	31555445	9895715	1013503	13149334	5994215	666919	835759	11656902	974632	5998360	4683910	54.04	28.66	91.94	40.18	14.24	2957128	1672840	424083090874047
TSS	Meso 10-12h Rep1	127896029	127896029	56931974	61283431	70964055	66612598	78.87	77.12	8377756	8298432	92812085	80955074	20838423	19375908	5867765	19266615	70438842	70438842	20549162	49889680	15928828	1715207	20839215	8928465	1221157	1256808	18039887	1703596	9227456	7108835	55.08	29.17	87.79	39.41	2024-11-14	4600469	2533599	420862420195238
CRM	Meso 10-12h Rep2	87867730	87867730	46170293	47743265	41697437	40124465	78.24	76.93	4723769	4751943	61243582	55330991	18015738	17116061	3884641	10668735	48333612	48333612	12015807	36317805	9946762	1151474	17448363	6207729	767281	796196	11052539	659813	5109972	5282754	55.01	24.86	91.98	47.8	1958-12-01	2306137	1790164	399692016253639
TSS	Meso 10-12h Rep2	129617683	129617683	66415765	70156389	63201918	59461294	78.18	76.19	7375097	7351634	93554555	82206469	23611496	22126809	5076535	17932771	72424632	72424632	18252847	54171785	14984774	1794331	26077220	8868421	1324092	1122947	16114051	1098489	7523375	7492187	55.88	2024-02-25	88.28	46.49	1943-12-01	3429392	2519287	397755288183622
CRM	Neuro 6-8h Rep1	81359382	81359382	38545294	40435534	42814088	40923848	74.07	72.93	8264065	7988733	53671437	48999909	15556833	14878479	3867047	9492261	40670109	40670109	13439539	27230570	8162807	1017996	12726402	4151752	412804	758809	12225022	1909858	6993093	3322071	49.99	33.05	90.96	27.17	2024-03-15	3597771	1076695	404109940625305
TSS	Neuro 6-8h Rep1	143140742	143140742	72322660	77798412	70818082	65342330	70.61	69.09	15104408	13836991	91320000	75186980	29133397	25737801	7582937	28378970	61968298	61968298	20364521	41603777	10872868	1781758	20839985	5933695	756500	1418971	18312554	3067111	9882717	5362726	43.29	32.86	89.92	29.28	1979-12-01	4967029	1632428	3835594573148
CRM	Neuro 6-8h Rep2	57662027	57662027	28674245	30076261	28987782	27585766	76.22	74.66	3894107	3859223	38003277	34197563	12631964	11953622	3132679	7651619	29283004	29283004	8690320	20592684	4341233	732079	8870639	5294336	740062	614335	8052376	1314658	4643505	2094213	50.78	29.68	92.66	2024-01-26	13.96	2475662	635307	415507598566874
TSS	Neuro 6-8h Rep2	99898253	99898253	52969867	56521256	46928386	43376997	72.87	70.94	7036570	6676156	63245677	51247885	23488010	20462587	6127996	21511625	43327856	43327856	12861428	30466428	5541802	1195983	14011196	7252685	1338634	1126128	11888091	2037705	6350617	3499769	43.37	29.68	92.43	29.44	2024-09-11	3296042	988545	39293222172444
CRM	Neuro 10-12h Rep1	83626449	83626449	43523408	45120149	40103041	38506300	77.47	76.29	4766771	4727267	59138527	53598217	15864317	15030857	3856834	10270108	46964911	46964911	13434310	33530601	8270626	1154677	16292538	6258016	747895	806849	12392727	1223369	7056871	4112487	56.16	2024-06-28	92.25	33.18	14.82	3403038	1384010	410983014985073
TSS	Neuro 10-12h Rep1	125346578	125346578	63483725	67329795	61862853	58016783	77.33	75.53	7569663	7409755	91753427	80893579	20941351	19556645	5082137	17486599	71390903	71390903	20663939	50726964	12699241	1817230	24704853	9025767	1306135	1173738	18297471	2017330	10302088	5978053	56.95	28.94	88.55	32.67	2024-06-14	4959485	2025504	402574618378888
CRM	Neuro 10-12h Rep2	74798657	74798657	35948969	37655239	38849688	37143418	75.31	73.98	5805110	5731113	50542688	45217902	14599785	13828053	3851074	10021589	38310294	38310294	10531995	27778299	8939786	954804	11601480	4877132	673743	731354	9602030	815368	4590043	4196619	51.22	27.49	91.17	43.71	1984-12-01	2286413	1443461	422985967209524
TSS	Neuro 10-12h Rep2	113575102	113575102	52762319	56731995	60812783	56843107	75.09	73.19	9334852	9097077	79802128	69411992	19321608	18016853	5116514	17049180	59307498	59307498	16673243	42634255	13806687	1563282	17870564	7104786	1224476	1064460	14468465	1365483	6901910	6201072	52.22	2024-11-28	86.78	42.86	1974-12-01	3417721	2162896	413397669616045

## Sheet: Annotated bait activity
ID	target	feature	library	chromosome	start	end	WE_2-3h	Meso_6-8h	Meso_10-12h	Neuro_6-8h	Neuro_10-12h
1874	VT0278	Enhancer	Enhancer	chr2L	596451	597517	Off	Off	Off	On	On
1889	VT0279	Enhancer	Enhancer	chr2L	599827	600468	Off	Off	Off	On	Off
3561	capt	Promoter	Enhancer	chr2L	1158107	1158977	On	Off	Off	On	On
3860	VT0606	Enhancer	Enhancer	chr2L	1243872	1244593	Off	Off	Off	Off	On
4130	VT0688	Enhancer	Enhancer	chr2L	1394972	1396103	Off	Off	Off	On	On
4626	VT0810	Enhancer	Enhancer	chr2L	1616881	1618224	Off	Off	Off	Off	On
4631	VT0811	Enhancer	Enhancer	chr2L	1620564	1621185	Off	Off	Off	Off	On
5164	VT0921,VT0922	Enhancer	Enhancer	chr2L	1837375	1839876	On	?	?	Off	?
5172	VT0926	Enhancer	Enhancer	chr2L	1848133	1848445	Off	Off	Off	Off	On
7490	VT1406	Enhancer	Enhancer	chr2L	2757625	2758117	Off	Off	Off	On	On
7630	Syt1,VT1427	Enhancer_&_Promoter	Enhancer	chr2L	2798536	2800642	Off	Off	Off	Off	On
7995	VT1488	Enhancer	Enhancer	chr2L	2898980	2899429	Off	?	On	On	On
10742	slp1	Promoter	NA	chr2L	3825185	3825655	On	On	?	On	On
11873	BN35	Enhancer	Enhancer	chr2L	4359975	4360400	Off	On	On	Off	Off
13179	VT2408	Enhancer	Enhancer	chr2L	4737018	4738250	Off	Off	Off	On	Off
14799	Meso-CRM-5481	Enhancer	Enhancer	chr2L	5245676	5245951	?	On	On	Off	Off
17413	Meso-CRM-5565	Enhancer	Enhancer	chr2L	6240868	6241752	Off	On	On	Off	Off
18221	eya,eya_meso_eya(1)	Enhancer_&_Promoter	Enhancer	chr2L	6531332	6532204	Off	On	On	?	?
18693	VT3380	Enhancer	Enhancer	chr2L	6701236	6701466	Off	Off	Off	Off	Off
19170	neuro7	Enhancer	Enhancer	chr2L	6840620	6841434	Off	Off	Off	On	On
21546	VT3849	Enhancer	Enhancer	chr2L	7637233	7637503	Off	Off	Off	On	On
24449	VT4321	Enhancer	Enhancer	chr2L	8580374	8581430	Off	Off	On	Off	Off
24948	VT4423	Enhancer	Enhancer	chr2L	8793959	8794773	Off	Off	Off	Off	On
24988	VT4433	Enhancer	Enhancer	chr2L	8811239	8811820	Off	Off	Off	On	On
26222	VT4726	Enhancer	Enhancer	chr2L	9344225	9345117	Off	Off	Off	Off	On
26832	VT4851	Enhancer	Enhancer	chr2L	9585005	9585326	Off	Off	Off	Off	On
27613	VT4991	Enhancer	Enhancer	chr2L	9845795	9847433	Off	Off	Off	On	On
27621	VT4996	Enhancer	Enhancer	chr2L	9854029	9856682	Off	Off	Off	On	Off
27638	VT5003	Enhancer	Enhancer	chr2L	9868517	9869550	Off	On	On	Off	Off
29151	da	Promoter	NA	chr2L	10387418	10388125	On	On	On	On	On
34575	VT6383	Enhancer	Enhancer	chr2L	12487575	12489328	Off	Off	Off	Off	Off
34680	VT6417	Enhancer	Enhancer	chr2L	12551533	12552027	Off	Off	Off	Off	On
34823	VT6454	Enhancer	Enhancer	chr2L	12622139	12624279	Off	Off	Off	On	?
34981	VT6483	Enhancer	Enhancer	chr2L	12679538	12679858	Off	Off	Off	On	On
35001	VT6487	Enhancer	Enhancer	chr2L	12686961	12688027	Off	Off	Off	Off	On
37201	VT6901	Enhancer	Enhancer	chr2L	13541966	13542264	Off	Off	Off	On	Off
37219	VT6903	Enhancer	Enhancer	chr2L	13547715	13550191	Off	Off	Off	Off	On
37947	VT7068	Enhancer	Enhancer	chr2L	13868372	13868870	Off	Off	Off	On	Off
38001	VT7079	Enhancer	Enhancer	chr2L	13887423	13888066	On	Off	Off	On	Off
38537	VT7176	Enhancer	Enhancer	chr2L	14070341	14072282	Off	Off	Off	Off	On
39512	Meso-CRM-6051	Enhancer	Enhancer	chr2L	14443662	14445931	?	?	On	?	Off
39601	VT7403	Enhancer	Enhancer	chr2L	14487999	14488704	Off	Off	Off	On	On
40038	VT7487	Enhancer	Enhancer	chr2L	14652655	14653711	Off	?	On	Off	Off
41494	VT7843	Enhancer	Enhancer	chr2L	15325384	15326608	On	On	Off	Off	Off
41869	VT7902	Enhancer	Enhancer	chr2L	15435803	15436198	Off	Off	Off	On	On
42053	VT7922	Enhancer	Enhancer	chr2L	15481124	15481424	On	Off	Off	On	On
43106	VT8174	Enhancer	Enhancer	chr2L	15992888	15993957	Off	On	Off	Off	On
43149	VT8187	Enhancer	Enhancer	chr2L	16015587	16016019	Off	Off	Off	Off	On
44539	VT8536	Enhancer	Enhancer	chr2L	16692541	16694069	Off	Off	Off	On	Off
45839	VT8820	Enhancer	Enhancer	chr2L	17249179	17249525	Off	Off	Off	On	On
45848	VT8823	Enhancer	Enhancer	chr2L	17254779	17255412	Off	Off	Off	Off	Off
46635	neuro1	Enhancer	Enhancer	chr2L	17560075	17561094	Off	Off	Off	On	On
46942	VT9076	Enhancer	Enhancer	chr2L	17739876	17740955	On	Off	Off	Off	Off
46957	VT9081	Enhancer	Enhancer	chr2L	17747985	17748377	On	On	Off	Off	Off
46961	VT9084	Enhancer	Enhancer	chr2L	17754841	17755862	On	Off	Off	On	On
48499	endo3	Enhancer	Enhancer	chr2L	18566195	18566510	Off	Off	Off	Off	Off
49594	VT9674	Enhancer	Enhancer	chr2L	18889573	18890240	Off	Off	Off	On	On
49973	neuro10	Enhancer	Enhancer	chr2L	19011745	19013552	?	?	?	?	?
50568	VT9834	Enhancer	Enhancer	chr2L	19198286	19199111	Off	Off	Off	On	On
50644	VT9855	Enhancer	Enhancer	chr2L	19237117	19238948	Off	Off	Off	Off	On
51758	VT10064	Enhancer	Enhancer	chr2L	19630547	19630801	Off	Off	Off	Off	On
53844	meso3	Enhancer	Enhancer	chr2L	20484808	20486573	?	?	?	?	?
54979	VT10661	Enhancer	NA	chr2L	20900330	20900649	Off	Off	Off	Off	Off
57387	VT11145	Enhancer	Enhancer	chr2L	21843812	21844109	Off	On	On	Off	Off
57399	VT11148	Enhancer	Enhancer	chr2L	21849679	21850090	Off	Off	Off	On	On
57559	VT11173	Enhancer	Enhancer	chr2L	21894504	21895136	Off	Off	Off	On	On
80219	ap	Promoter	NA	chr2R	5726777	5728487	Off	On	On	On	On
81016	VT12402	Enhancer	Enhancer	chr2R	6053097	6055784	Off	On	?	Off	Off
82563	VT12591	Enhancer	Enhancer	chr2R	6593390	6594003	On	Off	Off	On	On
83015	meso9	Enhancer	Enhancer	chr2R	6734923	6735646	?	?	?	?	?
83403	VT12757	Enhancer	Enhancer	chr2R	6897277	6897816	Off	Off	Off	Off	On
85292	wech	Promoter	Enhancer	chr2R	7487380	7489438	On	Off	Off	On	On
86295	Gapdh1	Promoter	NA	chr2R	7793868	7794214	On	On	On	?	?
87025	VT13333	Enhancer	Enhancer	chr2R	8015119	8019359	Off	Off	Off	Off	On
88856	VT13669	Enhancer	Enhancer	chr2R	8649978	8650490	On	Off	Off	Off	Off
91913	VT14211	Enhancer	Enhancer	chr2R	9681088	9682268	Off	On	On	Off	Off
92202	VT14266	Enhancer	NA	chr2R	9790438	9791833	Off	Off	Off	Off	Off
92664	VT14335	Enhancer	Enhancer	chr2R	9931996	9932711	On	On	On	Off	Off
92667	Mef2_II-B[L],VT14337,VT14338	Enhancer	Enhancer	chr2R	9935043	9936488	?	On	On	Off	Off
92786	eve	Promoter	NA	chr2R	9978315	9978775	On	Off	Off	On	Off
94174	VT14607	Enhancer	Enhancer	chr2R	10443915	10445180	Off	Off	Off	Off	On
94787	VT14712	Enhancer	Enhancer	chr2R	10677480	10680492	Off	Off	Off	Off	On
95927	VT14981	Enhancer	Enhancer	chr2R	11200964	11201602	On	On	On	Off	Off
95975	VT14989	Enhancer	Enhancer	chr2R	11219120	11220335	Off	Off	Off	Off	On
96181	meso10	Enhancer	Enhancer	chr2R	11273382	11274360	Off	Off	On	Off	Off
97162	en	Promoter	NA	chr2R	11527655	11527986	On	On	On	On	On
97276	VT15174	Enhancer	Enhancer	chr2R	11559794	11560050	Off	Off	Off	On	On
98262	VT15341	Enhancer	Enhancer	chr2R	11891678	11892912	On	?	Off	Off	On
100611	VT15769	Enhancer	Enhancer	chr2R	12663018	12664184	Off	On	On	Off	Off
100741	VT15787	Enhancer	Enhancer	chr2R	12701528	12702394	Off	Off	Off	Off	On
100749	VT15788	Enhancer	Enhancer	chr2R	12704607	12705807	Off	Off	Off	Off	On
100926	VT15828	Enhancer	Enhancer	chr2R	12779741	12780239	On	Off	Off	On	On
102406	Meso-CRM-633	Enhancer	Enhancer	chr2R	13337482	13338444	On	On	Off	Off	Off
103257	VT16267	Enhancer	Enhancer	chr2R	13631421	13634606	Off	Off	Off	Off	On
104397	VT16460	Enhancer	Enhancer	chr2R	14025250	14025747	Off	Off	On	Off	Off
106367	CG10151	Promoter	Enhancer	chr2R	14756059	14757025	Off	Off	Off	Off	On
106453	VT16843	Enhancer	Enhancer	chr2R	14785858	14787420	Off	Off	Off	Off	On
107261	VT16989	Enhancer	Enhancer	chr2R	15071456	15073099	Off	Off	Off	Off	On
107950	VT17128	Enhancer	Enhancer	chr2R	15362339	15362923	Off	Off	Off	Off	On
111086	VT17647	Enhancer	Enhancer	chr2R	16371438	16371700	Off	Off	Off	Off	On
111982	VT17857	Enhancer	Enhancer	chr2R	16757365	16758292	Off	Off	Off	On	On
114166	cyp33	Promoter	NA	chr2R	17544987	17545511	On	On	On	On	On
115295	VT18451	Enhancer	Enhancer	chr2R	17895960	17897140	On	Off	Off	Off	Off
116324	VT18685	Enhancer	Enhancer	chr2R	18341130	18341554	Off	Off	Off	On	On
118305	VT19021	Enhancer	Enhancer	chr2R	19011731	19012720	On	Off	Off	On	Off
118919	Meso-CRM-1070	Enhancer	Enhancer	chr2R	19271623	19272502	On	On	On	Off	Off
119483	betaTub56D	Promoter	NA	chr2R	19449547	19450674	On	On	On	On	On
119738	VT19297,VT19298	Enhancer	Enhancer	chr2R	19535634	19537948	Off	Off	Off	?	On
120676	VT19535	Enhancer	Enhancer	chr2R	20027737	20029082	Off	On	On	Off	Off
121680	VT19752	Enhancer	Enhancer	chr2R	20440445	20446199	On	On	On	On	On
122374	VT19915	Enhancer	NA	chr2R	20730507	20731263	Off	Off	Off	Off	Off
123418	ktub,VT20119	Enhancer_&_Promoter	Enhancer	chr2R	21101491	21102149	On	Off	Off	On	On
125192	Tbp	Promoter	NA	chr2R	21688503	21689847	On	On	On	On	On
125931	VT20599	Enhancer	Enhancer	chr2R	22013428	22014060	Off	Off	Off	On	On
127203	VT20804	Enhancer	Enhancer	chr2R	22408140	22408645	On	On	Off	On	On
128038	VT20956	Enhancer	Enhancer	chr2R	22691502	22691757	Off	On	Off	?	On
128379	VT21015	Enhancer	Enhancer	chr2R	22802422	22803229	On	Off	Off	On	On
129202	twi	Promoter	NA	chr2R	23045895	23046314	On	On	On	Off	Off
129226	VT21151	Enhancer	Enhancer	chr2R	23050130	23050378	On	On	?	Off	Off
130369	VT21368	Enhancer	Enhancer	chr2R	23469441	23469958	Off	Off	Off	Off	On
133032	VT21768	Enhancer	Enhancer	chr2R	24227295	24227641	Off	Off	Off	On	On
133160	VT21791	Enhancer	Enhancer	chr2R	24276118	24276513	On	Off	Off	Off	Off
133178	VT21795	Enhancer	Enhancer	chr2R	24283677	24284038	Off	Off	On	Off	Off
133259	betaTub60D_beta3-14/vm1	Enhancer	Enhancer	chr2R	24309562	24310383	Off	On	On	Off	Off
134532	VT22019	Enhancer	Enhancer	chr2R	24721110	24721766	On	Off	Off	Off	Off
135128	VT22114	Enhancer	Enhancer	chr2R	24894579	24897825	Off	On	Off	Off	Off
135562	neuro4	Enhancer	Enhancer	chr2R	25016067	25016469	Off	Off	Off	Off	On
135723	VT22205	Enhancer	Enhancer	chr2R	25068147	25068871	Off	Off	Off	On	On
136122	VT22282	Enhancer	Enhancer	chr2R	25229688	25232054	Off	Off	Off	Off	On
139526	VT23808	Enhancer	Enhancer	chr3L	1041030	1043115	Off	Off	On	Off	Off
139587	VT23829	Enhancer	Enhancer	chr3L	1085514	1086436	Off	Off	Off	On	On
144790	VT24606	Enhancer	Enhancer	chr3L	2676046	2678408	Off	Off	Off	On	On
144899	VT24641	Enhancer	Enhancer	chr3L	2745393	2746028	On	Off	On	Off	Off
145182	meso7	Enhancer	Enhancer	chr3L	2853230	2854728	Off	On	On	Off	Off
145681	Meso-CRM-3775	Enhancer	Enhancer	chr3L	3058458	3059339	On	On	On	Off	Off
148197	VT25280	Enhancer	Enhancer	chr3L	3979702	3980220	Off	Off	Off	On	On
148230	neuro9	Enhancer	Enhancer	chr3L	3995068	3997240	?	?	?	?	?
150984	VT25773	Enhancer	Enhancer	chr3L	4921114	4924556	Off	Off	Off	Off	On
151857	VT26019	Enhancer	Enhancer	chr3L	5411463	5412350	On	Off	Off	On	On
153313	VT26319	Enhancer	Enhancer	chr3L	5972454	5973161	Off	On	On	Off	Off
155046	VT26668	Enhancer	Enhancer	chr3L	6661143	6661571	Off	On	On	Off	Off
155126	VT26692	Enhancer	Enhancer	chr3L	6706195	6706463	Off	Off	On	Off	Off
155463	VT26747	Enhancer	Enhancer	chr3L	6821452	6822471	Off	On	Off	On	Off
155595	neuro6	Enhancer	Enhancer	chr3L	6885403	6886265	?	?	?	?	?
155624	VT26784	Enhancer	Enhancer	chr3L	6898486	6900754	Off	Off	Off	Off	On
156358	VT26925	Enhancer	Enhancer	chr3L	7151628	7152572	Off	Off	On	Off	On
160749	VT27684	Enhancer	Enhancer	chr3L	8675895	8677242	On	On	On	Off	Off
160795	endo2	Enhancer	Enhancer	chr3L	8691978	8692696	Off	Off	Off	Off	Off
163974	VT28267	Enhancer	Enhancer	chr3L	9804254	9804514	On	Off	Off	Off	Off
165079	VT28557	Enhancer	Enhancer	chr3L	10352641	10353215	Off	Off	On	Off	Off
165241	VT28600	Enhancer	NA	chr3L	10435534	10437681	Off	Off	Off	Off	Off
165430	meso1	Enhancer	Enhancer	chr3L	10554007	10554581	Off	On	On	Off	Off
167263	scyl	Promoter	NA	chr3L	11250889	11252942	On	On	On	On	On
167782	chrb	Promoter	NA	chr3L	11487416	11488410	On	On	On	On	On
168852	VT29360	Enhancer	Enhancer	chr3L	11858936	11861429	Off	Off	Off	On	On
169487	meso5	Enhancer	Enhancer	chr3L	12063904	12064256	Off	On	On	Off	Off
170973	VT29740	Enhancer	Enhancer	chr3L	12578363	12578635	Off	Off	Off	On	On
171055	VT29757	Enhancer	Enhancer	chr3L	12608068	12608405	Off	On	Off	Off	Off
171172	VT29782	Enhancer	Enhancer	chr3L	12653648	12655941	Off	Off	Off	On	On
171234	VT29794	Enhancer	Enhancer	chr3L	12676476	12677146	On	Off	Off	On	Off
171603	Meso-CRM-4405	Enhancer	Enhancer	chr3L	12800786	12801746	On	On	On	Off	Off
172613	endo4	Enhancer	Enhancer	chr3L	13232866	13233749	Off	Off	Off	Off	Off
173548	VT30292	Enhancer	Enhancer	chr3L	13635414	13636741	Off	Off	Off	Off	On
174894	VT30564	Enhancer	Enhancer	chr3L	14181945	14182612	Off	Off	Off	Off	On
175064	VT30607	Enhancer	Enhancer	chr3L	14257093	14258322	On	Off	Off	Off	Off
178684	VT31353	Enhancer	Enhancer	chr3L	15663705	15664179	Off	Off	Off	Off	On
179768	VT31567	Enhancer	Enhancer	chr3L	16072331	16072687	Off	Off	On	Off	Off
181963	Meso-CRM-4725	Enhancer	Enhancer	chr3L	16767115	16767487	On	On	On	Off	Off
182872	VT32049	Enhancer	Enhancer	chr3L	17010821	17011731	Off	On	Off	On	Off
183915	VT32275	Enhancer	Enhancer	chr3L	17443807	17444684	On	Off	Off	On	Off
184599	VT32412	Enhancer	Enhancer	chr3L	17712917	17714017	On	Off	Off	Off	Off
184892	VT32460	Enhancer	NA	chr3L	17813507	17815748	Off	Off	Off	Off	Off
186424	VT32768	Enhancer	Enhancer	chr3L	18390032	18390617	Off	Off	Off	On	Off
187364	VT33002	Enhancer	Enhancer	chr3L	18849777	18850019	On	Off	Off	On	On
187661	VT33041	Enhancer	Enhancer	chr3L	18925251	18925741	Off	Off	Off	On	Off
188675	VT33272	Enhancer	Enhancer	chr3L	19361637	19363475	Off	Off	Off	Off	On
191898	VT33785	Enhancer	Enhancer	chr3L	20404897	20405622	On	?	Off	On	On
196968	VT34626	Enhancer	Enhancer	chr3L	22050955	22051831	Off	On	On	Off	Off
197036	RpLP0	Promoter	NA	chr3L	22075936	22076401	On	On	On	On	On
197710	VT34804	Enhancer	Enhancer	chr3L	22404395	22405687	On	?	On	On	On
228122	VT36271	Enhancer	Enhancer	chr3R	4288382	4290744	Off	Off	Off	Off	On
228308	VT36302	Enhancer	Enhancer	chr3R	4354049	4354428	Off	Off	Off	On	On
230040	meso4	Enhancer	Enhancer	chr3R	4913352	4915178	Off	On	On	Off	Off
231059	VT36776	Enhancer	Enhancer	chr3R	5320307	5321934	Off	Off	On	Off	Off
232034	RpL13A	Promoter	NA	chr3R	5623806	5625026	On	On	On	?	?
235185	VT37568	Enhancer	Enhancer	chr3R	6861584	6862141	Off	Off	Off	On	On
237820	VT38154	Enhancer	NA	chr3R	7938749	7940166	Off	Off	Off	Off	Off
237824	VT38156	Enhancer	Enhancer	chr3R	7942587	7943751	On	Off	Off	On	On
241339	VT38816	Enhancer	Enhancer	chr3R	9209261	9209890	Off	Off	Off	On	Off
241621	VT38868	Enhancer	Enhancer	chr3R	9311981	9312935	On	Off	Off	Off	Off
244839	VT39433	Enhancer	Enhancer	chr3R	10392395	10393352	Off	On	Off	On	Off
244982	VT39457	Enhancer	Enhancer	chr3R	10438647	10439201	Off	Off	Off	Off	On
245273	VT39531	Enhancer	Enhancer	chr3R	10571839	10572364	Off	?	On	Off	Off
245338	VT39543	Enhancer	Enhancer	chr3R	10595038	10596749	Off	Off	On	Off	Off
245343	VT39546	Enhancer	Enhancer	chr3R	10599968	10600439	On	On	On	Off	Off
245360	VT39547	Enhancer	Enhancer	chr3R	10603032	10603664	On	On	On	Off	Off
247370	VT39979	Enhancer	Enhancer	chr3R	11407166	11408186	Off	Off	Off	On	Off
247628	VT40021	Enhancer	Enhancer	chr3R	11485899	11486190	Off	Off	Off	On	Off
249685	VT40418	Enhancer	Enhancer	chr3R	12266568	12266972	Off	Off	On	Off	Off
252479	VT40979	Enhancer	Enhancer	chr3R	13344739	13345184	On	Off	Off	Off	Off
252710	VT41025	Enhancer	Enhancer	chr3R	13428349	13428765	Off	On	On	Off	Off
252757	VT41037	Enhancer	Enhancer	chr3R	13448089	13448864	Off	On	On	Off	Off
254056	VT41304	Enhancer	Enhancer	chr3R	13936067	13936533	On	Off	Off	On	Off
254779	VT41437	Enhancer	Enhancer	chr3R	14207240	14209155	On	Off	Off	On	On
255779	stumps	Promoter	NA	chr3R	14591961	14592357	On	On	On	Off	Off
256095	VT41694	Enhancer	Enhancer	chr3R	14692041	14693757	Off	On	Off	On	On
256180	VT41710	Enhancer	Enhancer	chr3R	14721753	14722438	On	Off	Off	On	?
256977	Meso-CRM-2347	Enhancer	Enhancer	chr3R	15121464	15122800	Off	?	?	Off	Off
257616	VT42009	Enhancer	Enhancer	chr3R	15309778	15310055	Off	Off	On	Off	Off
259395	VT42327	Enhancer	Enhancer	chr3R	15937912	15940039	On	Off	Off	On	On
259564	VT42353	Enhancer	Enhancer	chr3R	15992474	15993430	Off	Off	Off	On	Off
260330	neuro8	Enhancer	Enhancer	chr3R	16212541	16213024	Off	Off	Off	Off	Off
260416	VT42489	Enhancer	Enhancer	chr3R	16246896	16247580	Off	Off	Off	Off	On
261658	VT42726	Enhancer	Enhancer	chr3R	16663792	16665347	Off	Off	On	Off	Off
261691	VT42741	Enhancer	Enhancer	chr3R	16691301	16691686	Off	On	On	Off	Off
261707	Ubx_bx_PRE	Enhancer	Enhancer	chr3R	16703267	16704266	?	?	?	?	?
261991	VT42792	Enhancer	Enhancer	chr3R	16812332	16814562	Off	On	On	Off	On
262077	VT42811	Enhancer	Enhancer	chr3R	16849437	16852037	On	Off	Off	On	On
262101	iab-5	Enhancer	Enhancer	chr3R	16868820	16869923	?	?	?	?	?
262149	VT42839	Enhancer	Enhancer	chr3R	16904288	16905931	Off	On	On	Off	On
262197	Abd-B	Promoter	Enhancer	chr3R	16933565	16934571	On	On	?	Off	On
263148	Meso-CRM-2565	Enhancer	Enhancer	chr3R	17248214	17251304	On	?	On	Off	Off
264279	VT43290	Enhancer	Enhancer	chr3R	17754223	17755028	Off	Off	Off	On	Off
266282	VT43655	Enhancer	Enhancer	chr3R	18456187	18458224	Off	Off	Off	On	Off
266335	VT43669	Enhancer	NA	chr3R	18481808	18482863	Off	Off	Off	Off	Off
266897	VT43787	Enhancer	Enhancer	chr3R	18707280	18707906	Off	Off	Off	Off	On
267298	VT43898	Enhancer	Enhancer	chr3R	18905721	18907292	Off	On	?	Off	On
267541	neuro3	Enhancer	Enhancer	chr3R	19017319	19017784	Off	Off	Off	On	On
268421	VT44108	Enhancer	Enhancer	chr3R	19317094	19317948	Off	On	On	Off	Off
268474	VT44117	Enhancer	Enhancer	chr3R	19332707	19333299	Off	On	Off	Off	On
269390	VT44326	Enhancer	Enhancer	chr3R	19725303	19726405	Off	Off	Off	On	On
273614	neuro2	Enhancer	Enhancer	chr3R	21339559	21340412	Off	Off	Off	On	On
273791	VT45198	Enhancer	Enhancer	chr3R	21391820	21392969	Off	On	Off	Off	Off
273967	VT45223	Enhancer	Enhancer	chr3R	21436123	21436383	Off	Off	Off	On	On
274021	VT45230	Enhancer	Enhancer	chr3R	21453380	21454552	Off	Off	Off	On	On
275704	Meso-CRM-2893	Enhancer	Enhancer	chr3R	22052892	22054089	Off	On	On	Off	Off
275878	VT45600	Enhancer	Enhancer	chr3R	22151184	22151943	Off	On	On	Off	Off
275998	VT45636	Enhancer	Enhancer	chr3R	22216580	22217605	Off	Off	Off	On	On
276817	VT45800	Enhancer	Enhancer	chr3R	22524628	22525619	Off	Off	On	Off	Off
278248	VT46081,VT46082	Enhancer	Enhancer	chr3R	23076856	23077807	Off	Off	Off	?	Off
278302	VT46096	Enhancer	Enhancer	chr3R	23102735	23103414	Off	Off	Off	On	Off
279070	VT46221	Enhancer	Enhancer	chr3R	23343002	23343680	On	On	?	Off	Off
279587	VT46302	Enhancer	Enhancer	chr3R	23501403	23502494	Off	Off	Off	On	Off
284590	VT47156	Enhancer	Enhancer	chr3R	25151739	25152122	Off	Off	Off	Off	On
284645	VT47172	Enhancer	Enhancer	chr3R	25181337	25182944	On	Off	Off	On	On
285513	VT47318	Enhancer	Enhancer	chr3R	25456334	25458320	On	Off	Off	On	On
285525	VT47324,VT47325	Enhancer	Enhancer	chr3R	25469208	25469509	On	Off	Off	Off	Off
285873	VT47406	Enhancer	Enhancer	chr3R	25629125	25629520	Off	Off	Off	On	On
285919	VT47408	Enhancer	Enhancer	chr3R	25633964	25634445	On	On	Off	On	On
286940	VT47619	Enhancer	Enhancer	chr3R	26027351	26027831	On	On	On	Off	Off
287424	endo6	Enhancer	Enhancer	chr3R	26222623	26223317	Off	Off	Off	Off	Off
287985	VT47884	Enhancer	Enhancer	chr3R	26530451	26532173	Off	Off	Off	Off	On
290830	VT48458	Enhancer	Enhancer	chr3R	27658502	27658769	Off	Off	On	Off	Off
291665	VT48629	Enhancer	Enhancer	chr3R	27996289	27999098	Off	Off	Off	On	On
291723	VT48654	Enhancer	Enhancer	chr3R	28042839	28045194	Off	Off	Off	Off	On
292641	VT48935	Enhancer	Enhancer	chr3R	28572425	28573931	On	Off	Off	On	On
293714	VT49118	Enhancer	Enhancer	chr3R	28949156	28951699	Off	Off	Off	Off	On
297232	RpL32	Promoter	NA	chr3R	30045994	30046250	On	On	On	On	On
299227	Meso-CRM-3407,VT50105	Enhancer	Enhancer	chr3R	30755868	30756766	On	?	?	Off	Off
299262	VT50113	Enhancer	Enhancer	chr3R	30770129	30770356	On	On	On	Off	Off
299281	VT50118	Enhancer	Enhancer	chr3R	30778541	30779069	Off	On	On	Off	Off
299293	VT50121	Enhancer	Enhancer	chr3R	30781727	30782394	Off	On	On	Off	Off
299490	VT50152	Enhancer	Enhancer	chr3R	30845669	30846102	Off	Off	Off	On	On
299543	VT50160	Enhancer	Enhancer	chr3R	30860554	30861552	Off	Off	Off	On	On
299708	VT50183	Enhancer	Enhancer	chr3R	30903828	30904744	Off	Off	Off	Off	On
299878	VT50221	Enhancer	Enhancer	chr3R	30979623	30980539	On	Off	Off	Off	Off
300564	VT50378	Enhancer	Enhancer	chr3R	31272949	31273599	Off	Off	Off	On	On
301519	VT50545	Enhancer	Enhancer	chr3R	31603762	31604148	Off	On	On	Off	Off
304687	VT51761	Enhancer	Enhancer	chr4	708893	709390	Off	Off	Off	On	Off
307232	VT54805	Enhancer	Enhancer	chrX	380453	381349	On	Off	Off	On	On
307593	VT54844	Enhancer	Enhancer	chrX	458496	458807	Off	On	Off	On	On
307621	VT54845	Enhancer	Enhancer	chrX	464988	465395	On	Off	Off	On	On
308036	VT54910	Enhancer	Enhancer	chrX	593032	593634	On	Off	Off	On	Off
309263	endo1	Enhancer	Enhancer	chrX	1052411	1052870	Off	Off	Off	Off	Off
312143	VT55603	Enhancer	Enhancer	chrX	2032735	2033051	Off	On	On	Off	Off
312832	endo8	Enhancer	Enhancer	chrX	2196691	2196992	Off	Off	Off	Off	Off
313872	VT55805	Enhancer	Enhancer	chrX	2455520	2456109	Off	Off	On	Off	Off
314104	VT55834	Enhancer	Enhancer	chrX	2516107	2516375	Off	Off	On	Off	Off
315404	rst,Meso-CRM-6874	Enhancer_&_Promoter	Enhancer	chrX	2974343	2975449	On	On	On	On	Off
315640	VT56121	Enhancer	Enhancer	chrX	3088365	3091064	On	Off	Off	Off	Off
318186	VT56651	Enhancer	Enhancer	chrX	4188888	4192559	On	Off	On	On	Off
318958	VT56812	Enhancer	Enhancer	chrX	4497989	4498372	Off	Off	Off	Off	On
321297	VT57298	Enhancer	Enhancer	chrX	5475166	5476026	Off	Off	Off	On	On
321514	VT57360	Enhancer	Enhancer	chrX	5600050	5603320	Off	Off	Off	Off	On
322556	Act5C	Promoter	NA	chrX	5900205	5901153	On	On	On	On	On
326541	meso6	Enhancer	Enhancer	chrX	7163625	7163950	Off	On	On	Off	Off
326623	meso2	Enhancer	Enhancer	chrX	7188603	7189596	Off	On	On	Off	Off
326894	VT58194	Enhancer	Enhancer	chrX	7293255	7295704	Off	Off	Off	On	On
327268	VT58271	Enhancer	Enhancer	chrX	7439368	7443322	Off	Off	Off	Off	On
327802	VT58376	Enhancer	Enhancer	chrX	7634229	7636212	Off	Off	Off	On	Off
328837	VT58567	Enhancer	Enhancer	chrX	8015928	8016230	Off	Off	Off	Off	On
331059	VT58919	Enhancer	Enhancer	chrX	8736826	8737451	Off	Off	Off	On	On
331121	VT58937	Enhancer	Enhancer	chrX	8768898	8769685	Off	Off	Off	Off	On
331146	VT58942	Enhancer	Enhancer	chrX	8779565	8780209	Off	Off	Off	Off	On
332666	VT59226	Enhancer	NA	chrX	9309894	9311721	Off	Off	Off	Off	Off
333712	VT59429	Enhancer	Enhancer	chrX	9717853	9719300	Off	Off	Off	Off	On
333815	VT59447	Enhancer	Enhancer	chrX	9756835	9757803	Off	On	Off	?	On
334946	VT59696	Enhancer	Enhancer	chrX	10245830	10248049	On	Off	Off	Off	On
336717	VT60003	Enhancer	Enhancer	chrX	10893558	10893922	Off	Off	Off	?	Off
337166	VT60074	Enhancer	Enhancer	chrX	11052681	11053464	Off	Off	Off	On	Off
344392	VT61369	Enhancer	Enhancer	chrX	13626961	13627536	Off	Off	On	Off	Off
345369	VT61534	Enhancer	Enhancer	chrX	13945188	13945623	On	Off	Off	Off	Off
347125	VT61923	Enhancer	Enhancer	chrX	14737633	14738745	Off	Off	On	Off	Off
347133	VT61926	Enhancer	Enhancer	chrX	14743194	14745125	On	Off	Off	On	On
351803	VT62606	Enhancer	Enhancer	chrX	16169789	16171923	Off	On	On	Off	Off
351839	VT62613	Enhancer	Enhancer	chrX	16182537	16183063	Off	Off	On	Off	Off
356300	VT63311	Enhancer	NA	chrX	17559778	17560219	Off	Off	Off	Off	Off
357014	VT63419	Enhancer	Enhancer	chrX	17764735	17765246	Off	Off	Off	Off	On
358263	VT63626	Enhancer	Enhancer	chrX	18145139	18146089	Off	Off	On	Off	Off
358374	BN119-sm	Enhancer	Enhancer	chrX	18206628	18206991	Off	On	On	Off	Off
359530	VT63856	Enhancer	Enhancer	chrX	18572175	18573388	Off	Off	Off	Off	On
363015	meso8	Enhancer	Enhancer	chrX	19717220	19718702	Off	On	On	Off	Off
363242	BN121-sm	Enhancer	Enhancer	chrX	19774359	19774798	Off	On	On	Off	Off
363394	VT64483	Enhancer	Enhancer	chrX	19825328	19826142	Off	Off	Off	Off	On
367847	VT65290	Enhancer	Enhancer	chrX	21431686	21432024	Off	On	Off	Off	On
367858	VT65293	Enhancer	Enhancer	chrX	21436106	21438342	Off	Off	Off	On	Off
579	CG11617	Promoter	Promoter	chr2L	206958	207701	Off	Off	?	Off	Off
2648	dock	Promoter	Promoter	chr2L	825705	826460	On	On	Off	On	On
3880	robo3	Promoter	Promoter	chr2L	1256359	1257247	Off	Off	Off	Off	On
4442	halo	Promoter	Promoter	chr2L	1518236	1518932	On	Off	Off	On	Off
4688	chinmo	Promoter	Promoter	chr2L	1650637	1651731	Off	On	Off	On	On
5162	wry	Promoter	Promoter	chr2L	1832575	1837369	Off	Off	Off	Off	On
11683	tutl	Promoter	Promoter	chr2L	4282300	4283679	On	Off	Off	Off	On
14128	CG14042	Promoter	Promoter	chr2L	5037414	5038250	Off	Off	Off	?	On
14291	Msp300	Promoter	Promoter	chr2L	5100816	5101380	Off	Off	On	Off	Off
15775	GluRIIA	Promoter	Promoter	chr2L	5554868	5555384	Off	Off	?	Off	Off
18232	eya	Promoter	Promoter	chr2L	6536089	6536750	On	On	On	On	On
18978	CG11321	Promoter	Promoter	chr2L	6772899	6773145	Off	Off	On	Off	Off
19052	nrv2	Promoter	Promoter	chr2L	6794963	6795484	Off	Off	Off	On	On
20949	CG5177	Promoter	Promoter	chr2L	7404681	7405038	Off	Off	?	Off	Off
26751	jp	Promoter	Promoter	chr2L	9565005	9565857	Off	Off	On	Off	Off
30305	CG6495	Promoter	Promoter	chr2L	10758822	10761540	Off	Off	Off	Off	On
30776	piwi	Promoter	Promoter	chr2L	10987441	10987978	Off	Off	Off	Off	Off
32000	salr	Promoter	Promoter	chr2L	11358557	11359652	Off	Off	Off	On	On
32274	salm	Promoter	Promoter	chr2L	11444344	11445048	On	On	On	On	On
34821	nub	Promoter	Promoter	chr2L	12616784	12620934	On	Off	Off	On	On
34979	pdm2	Promoter	Promoter	chr2L	12679148	12679380	On	Off	Off	On	On
36727	CG9395	Promoter	Promoter	chr2L	13353823	13354165	Off	Off	Off	Off	On
39515	Meso-CRM-6053	Enhancer	Promoter	chr2L	14445942	14447253	Off	On	Off	Off	Off
40486	Mst35Ba	Promoter	Promoter	chr2L	14880410	14881000	Off	Off	Off	Off	Off
40848	vas	Promoter	Promoter	chr2L	15060516	15061680	Off	Off	Off	Off	Off
41521	esg	Promoter	Promoter	chr2L	15333502	15333986	On	Off	Off	On	Off
41803	wor	Promoter	Promoter	chr2L	15424621	15425354	Off	Off	Off	On	On
42030	sna	Promoter	Promoter	chr2L	15477697	15477977	On	Off	Off	On	On
44200	dac	Promoter	Promoter	chr2L	16485360	16486241	Off	Off	Off	On	On
44950	Ugt36Bc	Promoter	Promoter	chr2L	16799012	16799687	Off	On	On	Off	Off
45171	CR31781	Promoter	Promoter	chr2L	16868316	16868955	Off	Off	?	Off	Off
46678	Oli	Promoter	Promoter	chr2L	17589019	17589456	Off	Off	Off	On	On
48315	kon	Promoter	Promoter	chr2L	18503565	18504266	Off	On	On	Off	Off
49584	tup	Promoter	Promoter	chr2L	18881080	18881715	On	Off	Off	On	On
50253	Lim3	Promoter	Promoter	chr2L	19082965	19084196	Off	Off	Off	Off	On
50467	brat	Promoter	Promoter	chr2L	19157392	19159846	On	Off	Off	On	On
50554	drl	Promoter	Promoter	chr2L	19189562	19190376	Off	On	On	On	On
51126	Pax	Promoter	Promoter	chr2L	19425848	19427227	On	Off	On	Off	Off
56244	nrv3	Promoter	Promoter	chr2L	21379552	21381252	Off	Off	Off	Off	On
57328	tsh	Promoter	Promoter	chr2L	21828622	21829258	On	Off	Off	On	On
57554	VT11172	Enhancer	Promoter	chr2L	21893272	21893629	Off	Off	Off	Off	On
83945	esn	Promoter	Promoter	chr2R	7096820	7097705	Off	Off	Off	On	On
85657	blow	Promoter	Promoter	chr2R	7584719	7585266	Off	On	On	Off	Off
87744	dpn	Promoter	Promoter	chr2R	8231850	8232229	On	Off	Off	On	On
89311	sns	Promoter	Promoter	chr2R	8797227	8798832	Off	On	On	Off	Off
89411	RyR	Promoter	Promoter	chr2R	8858257	8860857	Off	Off	Off	Off	Off
90606	unpg	Promoter	Promoter	chr2R	9194116	9195220	Off	On	Off	On	On
92112	sqa	Promoter	Promoter	chr2R	9747386	9748681	Off	Off	On	Off	Off
92268	CG1648	Promoter	Promoter	chr2R	9820099	9820791	Off	Off	On	Off	Off
92658	Mef2	Promoter	Promoter	chr2R	9930350	9930790	On	On	On	Off	Off
93783	CAP	Promoter	Promoter	chr2R	10300610	10301469	Off	Off	On	Off	On
93826	Ndg	Promoter	Promoter	chr2R	10313722	10314131	Off	Off	On	Off	Off
94176	VT14608	Enhancer	Promoter	chr2R	10445351	10447183	Off	?	On	Off	Off
94453	lola	Promoter	Promoter	chr2R	10541325	10541891	On	On	On	On	On
94781	stan	Promoter	Promoter	chr2R	10672477	10673120	Off	Off	Off	On	On
94789	VT14713	Enhancer	Promoter	chr2R	10680941	10682210	Off	Off	Off	Off	On
94934	Rab3	Promoter	Promoter	chr2R	10728682	10729664	Off	Off	Off	Off	On
96011	metro	Promoter	Promoter	chr2R	11231234	11233691	Off	Off	Off	On	On
96699	sprt	Promoter	Promoter	chr2R	11397404	11397883	On	On	On	Off	Off
96945	inv	Promoter	Promoter	chr2R	11474424	11474856	On	Off	Off	Off	On
98081	Sobp	Promoter	Promoter	chr2R	11838834	11839790	Off	Off	On	Off	Off
98768	CG8888	Promoter	Promoter	chr2R	12079598	12080254	Off	Off	On	Off	Off
98921	CG8407	Promoter	Promoter	chr2R	12152550	12153200	Off	Off	Off	On	On
99261	Cam	Promoter	Promoter	chr2R	12258643	12259454	On	On	On	On	On
100737	wuc	Promoter	Promoter	chr2R	12699892	12700447	Off	Off	Off	Off	Off
101290	sug	Promoter	Promoter	chr2R	12924273	12924543	Off	On	On	Off	Off
101763	CG3955	Promoter	Promoter	chr2R	13128556	13128932	Off	Off	Off	Off	On
102029	seq	Promoter	Promoter	chr2R	13188819	13190403	On	Off	Off	On	On
102236	Mp20	Promoter	Promoter	chr2R	13246478	13246703	Off	Off	On	Off	Off
103601	stj	Promoter	Promoter	chr2R	13806566	13808000	Off	Off	Off	Off	On
104244	Aats-phe	Promoter	Promoter	chr2R	13968852	13969158	Off	Off	On	Off	Off
105637	phyl	Promoter	Promoter	chr2R	14431974	14432438	On	Off	Off	On	On
107137	hbs	Promoter	Promoter	chr2R	15009641	15013211	On	On	On	On	Off
107875	Hr51	Promoter	Promoter	chr2R	15330545	15331385	Off	Off	Off	?	On
107920	unc-5	Promoter	Promoter	chr2R	15349257	15350237	?	?	?	?	?
109365	sli	Promoter	Promoter	chr2R	15889920	15891814	On	?	?	?	?
111400	Syn2	Promoter	Promoter	chr2R	16552638	16553247	Off	Off	On	Off	Off
111428	CG4945	Promoter	Promoter	chr2R	16564818	16566576	Off	Off	On	Off	Off
114713	CG4984	Promoter	Promoter	chr2R	17728213	17729011	Off	Off	On	Off	Off
114827	HLH54F	Promoter	Promoter	chr2R	17757433	17758455	On	On	On	Off	Off
115444	dpr13	Promoter	Promoter	chr2R	18005260	18009194	Off	Off	Off	Off	On
116249	sbb	Promoter	Promoter	chr2R	18288146	18288948	On	On	On	On	On
117816	CG15097	Promoter	Promoter	chr2R	18825607	18828602	Off	Off	Off	Off	On
118237	tn	Promoter	Promoter	chr2R	18986947	18987305	Off	Off	On	Off	Off
119202	CG9416	Promoter	Promoter	chr2R	19373165	19373489	Off	On	On	Off	Off
120273	Toll-7	Promoter	Promoter	chr2R	19823352	19826636	Off	Off	?	On	On
120675	VT19535	Enhancer	Promoter	chr2R	20026443	20027736	Off	On	On	Off	Off
121901	lms	Promoter	Promoter	chr2R	20556891	20557203	Off	On	On	Off	Off
122839	Act57B	Promoter	Promoter	chr2R	20942941	20943186	Off	On	On	Off	Off
122972	CG15651	Promoter	Promoter	chr2R	20985944	20986815	Off	Off	Off	Off	On
125667	comr	Promoter	Promoter	chr2R	21866218	21866579	Off	Off	Off	Off	Off
126243	Vrp1	Promoter	Promoter	chr2R	22122111	22122689	Off	On	On	Off	Off
127057	Liprin-gamma	Promoter	Promoter	chr2R	22354858	22355422	Off	Off	Off	Off	On
127683	dnr1	Promoter	Promoter	chr2R	22591725	22592213	On	Off	Off	On	Off
128627	CG13532	Promoter	Promoter	chr2R	22870900	22871736	Off	Off	Off	Off	On
131048	l(2)efl	Promoter	Promoter	chr2R	23685390	23687134	Off	Off	?	Off	Off
131606	bgcn	Promoter	Promoter	chr2R	23858914	23859207	Off	Off	Off	Off	Off
132011	alpha-catenin-related	Promoter	Promoter	chr2R	23956790	23957237	Off	Off	Off	Off	On
132347	CG30172	Promoter	Promoter	chr2R	24030370	24032019	Off	Off	Off	Off	On
133159	nvy	Promoter	Promoter	chr2R	24275067	24276117	On	Off	Off	On	On
133237	betaTub60D	Promoter	Promoter	chr2R	24304548	24305652	Off	On	On	Off	Off
133371	bs	Promoter	Promoter	chr2R	24342583	24342911	Off	Off	On	Off	Off
135666	gsb-n	Promoter	Promoter	chr2R	25052769	25054995	Off	On	Off	On	On
135685	gsb	Promoter	Promoter	chr2R	25061815	25062226	On	Off	Off	On	Off
135771	gol	Promoter	Promoter	chr2R	25084269	25086685	Off	Off	On	Off	Off
136115	Kr	Promoter	Promoter	chr2R	25226446	25227054	On	Off	Off	On	On
138045	Kah	Promoter	Promoter	chr3L	589253	589598	Off	On	On	Off	Off
139224	nerfin-1	Promoter	Promoter	chr3L	908615	909182	Off	Off	Off	On	On
139394	CG12038	Promoter	Promoter	chr3L	992962	994585	Off	Off	Off	?	On
140005	CG9194	Promoter	Promoter	chr3L	1235061	1235693	Off	Off	On	Off	Off
140535	ru	Promoter	Promoter	chr3L	1369897	1370751	Off	Off	Off	Off	On
141535	nSyb	Promoter	Promoter	chr3L	1637616	1638432	Off	Off	Off	Off	On
141582	CG13920	Promoter	Promoter	chr3L	1648616	1649404	Off	Off	Off	On	On
142594	Dbx	Promoter	Promoter	chr3L	1921541	1921890	Off	Off	Off	On	On
143193	sls	Promoter	Promoter	chr3L	2115708	2116189	Off	Off	On	Off	Off
145579	aly	Promoter	Promoter	chr3L	3026412	3027695	Off	Off	Off	Off	Off
148202	scrt	Promoter	Promoter	chr3L	3981498	3982914	Off	Off	Off	On	On
148509	Gad1	Promoter	Promoter	chr3L	4088128	4089490	Off	Off	Off	Off	On
151057	Con	Promoter	Promoter	chr3L	4975910	4977539	Off	On	On	On	On
151491	shep	Promoter	Promoter	chr3L	5184696	5185344	Off	On	Off	On	On
154168	ImpL3	Promoter	Promoter	chr3L	6262996	6263320	On	On	On	Off	Off
154959	zpg	Promoter	Promoter	chr3L	6606884	6607212	Off	Off	Off	Off	Off
155003	GluRIA	Promoter	Promoter	chr3L	6618136	6624740	On	Off	Off	Off	On
155122	CG8519	Promoter	Promoter	chr3L	6705018	6705435	Off	Off	Off	Off	Off
155369	vvl	Promoter	Promoter	chr3L	6788925	6790732	On	Off	Off	Off	Off
155937	bin	Promoter	Promoter	chr3L	6990272	6990569	On	On	On	Off	Off
157261	ltl	Promoter	Promoter	chr3L	7519314	7519669	On	On	On	Off	Off
157413	frac	Promoter	Promoter	chr3L	7562352	7562909	Off	Off	?	Off	Off
157849	Ank2	Promoter	Promoter	chr3L	7714693	7717281	Off	Off	Off	?	On
158788	msk	Promoter	Promoter	chr3L	8115776	8116481	On	On	On	On	On
160088	CG6765	Promoter	Promoter	chr3L	8512153	8513542	Off	Off	Off	Off	On
160351	CG43078	Promoter	Promoter	chr3L	8583107	8583340	Off	Off	Off	Off	Off
160607	CG13305	Promoter	Promoter	chr3L	8647481	8647975	Off	Off	Off	Off	On
162198	nwk	Promoter	Promoter	chr3L	9136959	9137593	Off	Off	Off	Off	On
164934	can	Promoter	Promoter	chr3L	10266730	10267478	Off	Off	Off	Off	Off
166468	klu	Promoter	Promoter	chr3L	11007574	11007932	Off	Off	Off	On	On
168392	CG11658	Promoter	Promoter	chr3L	11708309	11708665	Off	Off	On	Off	Off
168664	CG10361	Promoter	Promoter	chr3L	11800309	11800820	Off	Off	On	Off	Off
169491	rols	Promoter	Promoter	chr3L	12064654	12065542	Off	On	On	Off	Off
170335	Smyd4	Promoter	Promoter	chr3L	12400668	12401162	Off	On	On	Off	Off
172507	snky	Promoter	Promoter	chr3L	13173887	13174554	Off	Off	Off	Off	Off
172741	SP	Promoter	Promoter	chr3L	13301495	13302855	Off	Off	Off	Off	Off
173132	CG14109	Promoter	Promoter	chr3L	13440129	13440593	Off	Off	On	Off	Off
173371	CG10710	Promoter	Promoter	chr3L	13519489	13520043	Off	Off	?	Off	Off
174886	D	Promoter	Promoter	chr3L	14177513	14179290	On	Off	Off	On	On
178859	comm	Promoter	Promoter	chr3L	15728070	15731533	On	Off	Off	On	On
179708	Mbs	Promoter	Promoter	chr3L	16051128	16051412	Off	Off	On	Off	Off
181313	Smn	Promoter	Promoter	chr3L	16581015	16581655	On	On	Off	Off	Off
181960	Nrt	Promoter	Promoter	chr3L	16765536	16765770	On	On	On	On	On
182422	Lmpt	Promoter	Promoter	chr3L	16892098	16893805	Off	Off	On	Off	Off
183204	Rbp6	Promoter	Promoter	chr3L	17147402	17148439	Off	Off	On	Off	On
183596	tap	Promoter	Promoter	chr3L	17359311	17359788	On	Off	Off	On	On
184732	CG32181	Promoter	Promoter	chr3L	17758788	17760031	Off	?	On	Off	Off
184750	Adgf-A	Promoter	Promoter	chr3L	17763140	17764121	On	On	On	Off	Off
189285	CG9368	Promoter	Promoter	chr3L	19601276	19601790	Off	Off	Off	Off	On
189520	tey	Promoter	Promoter	chr3L	19663205	19663501	Off	On	On	Off	On
193091	cmpy	Promoter	Promoter	chr3L	20716849	20718783	Off	Off	Off	Off	On
194462	Ilk	Promoter	Promoter	chr3L	21216228	21217876	Off	?	On	Off	Off
195630	TfAP-2	Promoter	Promoter	chr3L	21599369	21599595	Off	Off	Off	On	On
196383	eg	Promoter	Promoter	chr3L	21809226	21809959	On	Off	Off	On	On
228123	VT36272	Enhancer	Promoter	chr3R	4290745	4292334	Off	Off	Off	Off	On
228281	hkb	Promoter	Promoter	chr3R	4346627	4347088	On	Off	Off	On	On
229591	CG14655	Promoter	Promoter	chr3R	4780318	4780589	Off	Off	Off	Off	Off
231198	7B2	Promoter	Promoter	chr3R	5376773	5377111	Off	Off	Off	Off	On
232378	cas	Promoter	Promoter	chr3R	5716897	5717213	On	Off	Off	On	On
232596	kat-60L1	Promoter	Promoter	chr3R	5781268	5782791	Off	Off	Off	Off	On
234947	bcd	Promoter	Promoter	chr3R	6759424	6760132	On	Off	Off	Off	Off
235159	Scr	Promoter	Promoter	chr3R	6849009	6850572	On	Off	Off	On	On
235192	ftz	Promoter	Promoter	chr3R	6863717	6863954	On	On	Off	On	On
235478	Antp	Promoter	Promoter	chr3R	6996886	6998627	On	Off	Off	On	On
235621	dj	Promoter	Promoter	chr3R	7057676	7058568	Off	Off	Off	Off	Off
236274	Syt4	Promoter	Promoter	chr3R	7265613	7266941	Off	Off	Off	Off	On
236963	alpha-Est2	Promoter	Promoter	chr3R	7541797	7542062	Off	Off	Off	Off	Off
239229	stck	Promoter	Promoter	chr3R	8356336	8357229	Off	?	On	Off	Off
239974	hb	Promoter	Promoter	chr3R	8694982	8696200	On	Off	Off	On	On
240731	osk	Promoter	Promoter	chr3R	8935376	8936037	Off	Off	Off	Off	Off
241040	neur	Promoter	Promoter	chr3R	9033198	9034294	On	On	Off	On	On
244268	Syn	Promoter	Promoter	chr3R	10190209	10190798	Off	Off	Off	Off	On
244366	CG12817	Promoter	Promoter	chr3R	10225361	10225900	Off	Off	Off	Off	On
245284	VT39533	Enhancer	Promoter	chr3R	10574163	10578040	Off	Off	Off	Off	On
246224	CG4596	Promoter	Promoter	chr3R	10872658	10873317	Off	Off	Off	Off	On
247161	pros	Promoter	Promoter	chr3R	11327090	11328547	On	Off	Off	On	On
248663	sad	Promoter	Promoter	chr3R	11877557	11878023	On	Off	Off	On	Off
252324	wntD	Promoter	Promoter	chr3R	13293187	13293462	On	Off	Off	On	Off
253447	CG9297	Promoter	Promoter	chr3R	13771631	13771956	Off	Off	Off	Off	Off
254787	Dop1R1	Promoter	Promoter	chr3R	14214696	14215199	?	?	?	?	?
254995	trx	Promoter	Promoter	chr3R	14286195	14288051	On	On	Off	On	On
255224	soti	Promoter	Promoter	chr3R	14381184	14381480	Off	Off	Off	Off	Off
256995	CG42788	Promoter	Promoter	chr3R	15130127	15131967	Off	On	On	Off	Off
257120	Mf	Promoter	Promoter	chr3R	15180701	15181242	Off	Off	Off	Off	Off
259569	VT42353	Enhancer	Promoter	chr3R	15993883	15994286	Off	Off	Off	On	Off
260690	pad	Promoter	Promoter	chr3R	16341918	16342465	On	Off	Off	On	On
261792	Ubx	Promoter	Promoter	chr3R	16732707	16733559	On	On	Off	On	On
264430	CG17803	Promoter	Promoter	chr3R	17800849	17801953	Off	Off	Off	Off	On
264943	htl	Promoter	Promoter	chr3R	18048542	18049404	On	On	On	Off	Off
265513	CG14314	Promoter	Promoter	chr3R	18216425	18216868	Off	Off	Off	Off	On
265593	repo	Promoter	Promoter	chr3R	18235320	18235557	Off	Off	Off	On	On
265854	CG31235	Promoter	Promoter	chr3R	18328782	18329133	Off	Off	Off	On	On
266892	Cha;VAChT	Promoter	Promoter	chr3R	18704339	18704587	Off	Off	Off	Off	?
266902	VT43789	Enhancer	Promoter	chr3R	18709853	18711530	Off	Off	Off	Off	On
268445	Dl	Promoter	Promoter	chr3R	19325975	19326957	On	On	Off	On	On
269394	GluClalpha	Promoter	Promoter	chr3R	19731346	19733768	Off	Off	Off	Off	On
270173	mira	Promoter	Promoter	chr3R	19934788	19935015	On	Off	Off	On	On
273732	tin	Promoter	Promoter	chr3R	21376792	21379231	On	On	On	Off	Off
273770	bap	Promoter	Promoter	chr3R	21388917	21389182	Off	On	On	Off	Off
273790	VT45197	Enhancer	Promoter	chr3R	21391485	21391819	Off	On	Off	Off	Off
273963	lbl	Promoter	Promoter	chr3R	21433894	21434966	Off	Off	Off	Off	Off
274011	lbe	Promoter	Promoter	chr3R	21446300	21447945	Off	On	Off	Off	Off
274314	slou	Promoter	Promoter	chr3R	21555955	21556418	On	On	On	On	On
274583	E2f	Promoter	Promoter	chr3R	21660317	21661815	On	Off	Off	On	On
275646	pit	Promoter	Promoter	chr3R	22035454	22035866	On	On	On	Off	Off
275675	how	Promoter	Promoter	chr3R	22042270	22042718	On	On	On	Off	Off
275854	SKIP	Promoter	Promoter	chr3R	22133857	22135744	Off	Off	Off	On	On
277047	btn	Promoter	Promoter	chr3R	22586445	22586813	On	Off	Off	On	On
278086	lmd	Promoter	Promoter	chr3R	23026139	23026698	Off	On	On	Off	Off
279976	CG18754	Promoter	Promoter	chr3R	23684036	23684268	Off	On	On	Off	Off
280108	nau	Promoter	Promoter	chr3R	23717709	23718408	Off	On	On	Off	Off
280336	mbc	Promoter	Promoter	chr3R	23781208	23781884	On	On	On	Off	Off
283561	nct	Promoter	Promoter	chr3R	24850889	24851233	On	On	Off	On	On
284562	danr	Promoter	Promoter	chr3R	25138458	25138904	On	Off	Off	On	On
284648	dan	Promoter	Promoter	chr3R	25183508	25183992	On	Off	Off	On	On
284851	bam	Promoter	Promoter	chr3R	25244859	25245308	Off	Off	Off	Off	Off
285425	alrm	Promoter	Promoter	chr3R	25382881	25383521	Off	Off	Off	Off	On
287770	tx	Promoter	Promoter	chr3R	26439825	26440142	Off	On	On	Off	Off
290838	Mlc1	Promoter	Promoter	chr3R	27659599	27660225	Off	Off	On	Off	Off
292646	VT48936	Enhancer	Promoter	chr3R	28574743	28574982	Off	Off	Off	On	Off
295320	CG2010	Promoter	Promoter	chr3R	29496504	29496801	Off	Off	On	Off	Off
296613	CG31038	Promoter	Promoter	chr3R	29876110	29877333	On	?	On	Off	Off
297598	CG31030	Promoter	Promoter	chr3R	30165641	30166603	Off	Off	Off	On	On
297656	Mlc2	Promoter	Promoter	chr3R	30174732	30175264	Off	Off	On	Off	Off
299248	zfh1	Promoter	Promoter	chr3R	30765046	30766029	On	On	On	On	On
304396	onecut	Promoter	Promoter	chr4	607447	607804	Off	Off	Off	On	On
304670	ey	Promoter	Promoter	chr4	703370	704664	Off	Off	Off	On	On
304725	bt	Promoter	Promoter	chr4	724374	725277	Off	Off	Off	Off	Off
306023	CG33521	Promoter	Promoter	chr4	1185596	1186134	Off	Off	Off	Off	Off
306963	ewg	Promoter	Promoter	chrX	277673	280066	Off	On	On	Off	On
307316	sc	Promoter	Promoter	chrX	395777	396090	On	Off	Off	On	On
307376	l(1)sc	Promoter	Promoter	chrX	409707	410426	On	On	?	On	On
307602	ase	Promoter	Promoter	chrX	460613	461137	Off	Off	Off	On	On
307817	elav	Promoter	Promoter	chrX	520251	520849	On	Off	Off	On	On
307860	Appl	Promoter	Promoter	chrX	530406	533201	Off	Off	Off	Off	Off
308027	vnd	Promoter	Promoter	chrX	590117	591436	On	Off	Off	On	On
309048	CG3703	Promoter	Promoter	chrX	945493	946036	Off	Off	Off	Off	On
310259	CG32813	Promoter	Promoter	chrX	1380635	1381901	Off	Off	On	Off	Off
310867	br	Promoter	Promoter	chrX	1607115	1609265	Off	Off	Off	Off	On
312155	Actn	Promoter	Promoter	chrX	2035463	2035937	Off	On	On	On	On
314198	trol	Promoter	Promoter	chrX	2544613	2545008	Off	Off	On	Off	Off
315696	N	Promoter	Promoter	chrX	3134873	3135310	On	?	?	?	?
318745	bi	Promoter	Promoter	chrX	4425764	4426500	Off	Off	Off	On	On
319481	HLH4C	Promoter	Promoter	chrX	4647337	4648181	Off	Off	Off	Off	On
322810	Grip	Promoter	Promoter	chrX	5965257	5966272	Off	On	On	Off	Off
325614	pod1	Promoter	Promoter	chrX	6805234	6805857	On	On	On	On	On
336727	VT60004	Enhancer	Promoter	chrX	10895164	10895421	Off	Off	Off	On	Off
343448	comt	Promoter	Promoter	chrX	13258209	13259016	Off	Off	Off	?	On
344599	CG12177	Promoter	Promoter	chrX	13679136	13680069	On	On	Off	Off	On
346989	NetA	Promoter	Promoter	chrX	14654426	14654708	On	On	On	On	On
349899	sog	Promoter	Promoter	chrX	15625521	15626247	On	?	Off	On	Off
350703	sd	Promoter	Promoter	chrX	15803341	15804979	On	On	On	On	On
354080	CG4829	Promoter	Promoter	chrX	16811000	16811530	Off	On	On	Off	?
354185	RSG7	Promoter	Promoter	chrX	16845338	16845723	Off	Off	Off	Off	On
358204	wupA	Promoter	Promoter	chrX	18117196	18117963	Off	Off	On	Off	Off
358393	Him	Promoter	Promoter	chrX	18209711	18210255	Off	On	On	Off	Off
358846	CG6106	Promoter	Promoter	chrX	18358313	18358823	Off	Off	Off	Off	Off
359700	wgn	Promoter	Promoter	chrX	18634904	18636247	On	On	On	Off	On
361247	CG33253	Promoter	Promoter	chrX	19183855	19184380	Off	Off	On	Off	Off
362991	meso18E	Promoter	Promoter	chrX	19713717	19714157	Off	On	On	Off	Off
363287	vfl	Promoter	Promoter	chrX	19783285	19783907	On	On	On	On	On

## Sheet: Activity of tested enhancer
Gene name	Gene's embryonic expression pattern	Interacting Element	Genomic location (dm6)	Enhancer activity of Interacting element	Interacting region is an Enhancer	Enhancer activity matches part of the gene's expression
Oli	Ventral Nerve Cord (VNC)	Oli Int1	chr2L:17557070-17561534	VNC from St. 11 overlapping with Oli expression	Yes	Yes
		Oli Int2	chr2L:17540640-17543647	Weak specific activity in VNC from St.11	Yes	Yes
		Oli Int3	chr2L:17513105-17515395	VNC from St. 11	Yes	Yes
		Oli Int4	chr2L:17502240-17504732	Ectopic expression in epidermis?	Yes	No
Toll7	VNC and peripheral nervous system (PNS). Digestive system	Toll7 Int1	chr2R:19691627-19692494	No specific activity	No	No
		Toll7 Int2	chr2R:19674574-19677243	Weak activity in VNC from St.13 overlapping with that of Toll7	Yes	Yes
		Toll7 Int3	chr2R:19678235-19680779	Endoderm at st 11. Few expressing cells in VNC and visceral mesoderm (very weak activity)	Yes	Yes
		Toll7 Int4	chr2R:19873947-19876274	Few cells in visceral mesoderm at St. 11 and few cells in the VNC at St. 13 (very weak activity)	?	Yes
Dl	Ubiquitous, enriched in somatic and visceral mesoderm and neural ectoderm	Dl Int1	chr3R:19317037-19318052	Somatic and visceral mesoderm	Yes	Yes
		Dl Int2	chr3R:19246051-19247242	Endoderm and visceral mesoderm	Yes	Yes
lmd	Somatic and visceral mesoderm	Lmd Int1	chr3R:23037640-23039594	Somatic mesoderm from St.11 on	Yes	Yes
bap	Visceral mesoderm	Bap Int1	chr3R:21468206-21469973	Somatic mesoderm and pharyngeal muscles. Only overlap in pharyngeal muscle	Yes	Yes (pharyngeal muscle)
tin	Mesoderm at earlier stages. At St.11 cardiac and visceral mesoderm. From St 13 on, restricted to cardiac lineages	tin Int1	chr3R:21480505-21481656	Somatic and visceral mesoderm. Partial overlapping expression with Tin in visceral mesoderm at St.12-St.13	Yes	Yes ( Visceral mesoderm)
Robo3	Ubiquitous at early stages. Enriched in nervous system from st.13	Robo3 Int1	chr2L:1345926-1346385	Very weak enhancer activity, only few expressing cells in the brain from st.13	Yes	Yes
hkb	Neural ectoderm at earlier stages. Later retricted to VNC	hkb Int1	chr3R:4359058-4361379	Neural ectoderm at st. 9-10. Activity ceases quickly at st. 11-12	Yes	Yes
VachT	Nervous system (VNC and PNS)	VachT Int1	chr3R:18718202-18721005	Activity in some cells of the VNC and PNS but the expression doesn´t overlap with the cells expressing the VachT gene	Yes	No (Adjacent cells)
danr	VNC	danr Int1	chr3R:25183300-25184036	Weak expression in few cells of VNC and PNS (very weak activity)	Yes/?	Yes
chinmo	Ubiquitous at early stages. From St. 13 restricted to VNC and PNS	chinmo Int1	chr2L:1615425-1618257	Weak expression in VNC and PNS at st 11-13. From st. 15 stronger enhancer activity restricted to cells in VNC	Yes	Yes
Dop1R1	Late expression (from St.17 on) in VNC	Dop1R1 Int1	chr3R:14140787-14141560	No specific activity	No	No

## Sheet: Additional mapping information
anterior_ventral_nerve_cord_primordium'	'CNS'
anterior_ventral_nerve_cord'	'CNS'
posterior_ventral_nerve_cord'	'CNS'
ventral_nerve_cord_glia'	'CNS'
ventral_nerve_cord_primordium_glia'	'CNS'
brain_anlage_anlage_in_statu_nascendi'	'CNS'
brain_anlage'	'CNS'
brain_glia'	'CNS'
brain_neuron'	'CNS'
cortex'	'CNS'
anterior_hindgut'	'HiGut'
posterior_hindgut'	'HiGut'
posterior_midgut_anlage'	'Endo_MidGut'
anterior_midgut_anlage'	'Endo_MidGut'
tracheal_system_primordium'	'Tracheal'
esophagus_primordium'	'FoGut'
peripheral_nervous_system'	'PNS'
ventral_epidermis_anlage'	'Ect_Epi'
hypopharynx_primordium'	'FoGut'
epipharynx_primordium	FoGut
epipharynx	FoGut
pharynx	FoGut
stomatogastric_nervous_system_anlage	SNS
antenno-maxillary-labial_complex	PNS
labial_complex_anlage	PNS
antennal_primordium	PNS
need_new_term(larval_eye_primordium)	PNS
crystal_cell_primordium	Blood_Fat
hemocyte	Blood_Fat
macrophage	Blood_Fat
ectoderm_anlage_in_statu_nascendi	Ect_Epi
head_epidermis_dorsal_primordium	Ect_Epi
head_epidermis_anlage_in_statu_nascendi	Ect_Epi
head_epidermis_ventral_anlage	Ect_Epi
head_epidermis_anlage_in_statu_nascendi	Ect_Epi
head_epidermis_primordium	Ect_Epi
head_epidermis_ventral_primordium	Ect_Epi
head_epdiermis_primordium	Ect_Epi
trunk_epidermis	Ect_Epi
posterior_epidermis	Ect_Epi
head_epidermis_lateral_primordium	Ect_Epi
lateral_epidermis_anlage	Ect_Epi
lateral_epidermis_primordium	Ect_Epi
lateral_epidermis_primordium	Ect_Epi
lateral_epidermis	Ect_Epi
dorsal_pouch_primordium	Ect_Epi
dorsal_pouch	Ect_Epi
antennal_anlage	CNS
central_nervous_system	CNS
visual_system	VisualPr

## Sheet: Cloning enhancer assays
Enhancer assay	Fwd oligo	Rev oligo	Genomic location of amplified fragment (dm6)	Size
danr #1	ACAGATCTGGTCTAGACTTCCTTAAACGCTGGGCA	TCGCCCGGGCTCTAGATATGGGAAATACATATTTTGAAGCT	chr3R:25,183,299-25,184,037	739 bp
VAChT #1	ACAGATCTGGTCTAGAGTAACGTTGCTGTTCAATTTC	TCGCCCGGGCTCTAGACTAAAGTACTAATGCTAAAATAGG	chr3R:18,718,201-18,721,006	2806 bp
hkb #1	ACAGATCTGGTCTAGAAAGCCACTTTTGTCTTAGACTC	TCGCCCGGGCTCTAGAATTAGACGAATTGTCTATTTGTAGG	chr3R:4,359,057-4,361,380	2324 bp
Oli #2	ACAGATCTGGTCTAGAGATGGCAAATCGGAACACTCGA	TCGCCCGGGCTCTAGAATTTAATCTTTTCAAAGAGAAAAAT	chr2L:17,540,639-17,543,648	3010 bp
Oli #3	ACAGATCTGGTCTAGATTATGTGTAAGCCACTGGTTAAC	TCGCCCGGGCTCTAGAAAGCCGGTTGAGAGTCTGG	chr2L:17,513,104-17,515,396	2293 bp
Oli #4	ACAGATCTGGTCTAGAGCCGAGCGGCGGGAGGTGC	TCGCCCGGGCTCTAGAGAGGAAGATCTTCTTCGAGACG	chr2L:17,502,239-17,504,733	2495 bp
Dl #2	ACAGATCTGGTCTAGAAGTTTTTTCAATAGATTTGCAATTT	TCGCCCGGGCTCTAGACCGATGTCTAGTATCTCTACCG	chr3R:19,246,050-19,247,243	1194 bp
Bap #1	ACAGATCTGGTCTAGAAATATAAGCAGAATTTGATTAGCAC	TCGCCCGGGCTCTAGAAACACATAGGTTTGCTGTAAG	chr3R:21,468,205-21,469,974	1770 bp
Tin #1	ACAGATCTGGTCTAGAGTTATGATGTAAACCGCAAATACTC	TCGCCCGGGCTCTAGAATTTGCTTTTATTTCCCCAACG	chr3R:21,480,504-21,481,657	1154 bop
Dop1R1 #1	ACAGATCTGGTCTAGATCGACGTTGAATCAGTGACG	TCGCCCGGGCTCTAGAGTGTGCACAGGTGTACTCTC	chr3R:14,140,786-14,141,561	776 bp
Toll-7 #2	ACAGATCTGGTCTAGAGTAATTATATTTATTTATTTATATG	TCGCCCGGGCTCTAGATTCACTTTTCCACTTAGTGTTCGC	chr2R:19,674,573-19,677,244	2672 bp
Toll-7 #3	ACAGATCTGGTCTAGATAAAGGTATACAATATTTTTTGA	TCGCCCGGGCTCTAGATATTTCAATTTCACATTCCCT	chr2R:19,678,234-19,680,780	2547 bp
Toll-7 #4	ACAGATCTGGTCTAGAAAATAAATAAAGATAACGCAAGACC	TCGCCCGGGCTCTAGACGGGAGTTAGCAATTCGAATTG	chr2R:19,873,946-19,876,275	2330 bp
robo3 #1	ACAGATCTGGTCTAGAACTTACGCCTTCCGAATAAAAACC	TCGCCCGGGCTCTAGATATTGCTAACCGAATCGTAGC	chr2L:1,345,926-1,346,386	461 bp
lmd #1	ACAGATCTGGTCTAGATCTTAAATAAGCTACATAATTT	TCGCCCGGGCTCTAGATTAATGCCGTCCGCTTGTCA	chr3R:23,037,640-23,039,595	1956 bp
Dl #1	ACAGATCTGGTCTAGAAAGTTTCCCATTATTATGTGAATTT	TCGCCCGGGCTCTAGAAATTCACGTCGCATTCTATCGTCA	chr3R:19,317,036-19,318,053	1018 bp
chinmo #1	ACAGATCTGGTCTAGAGGACACAAACAGTAACCACTTG	TCGCCCGGGCTCTAGACTTGGCCGTGGATTTTCTTG	chr2L:1,615,424-1,618,258	2835 bop
Toll-7 #1	ACAGATCTGGTCTAGATCCCTATTCTCCATTTTCC	TCGCCCGGGCTCTAGATCCAAGAAATTTCCATATATAT	chr2R:19,691,626-19,692,495	870 bp
Oli #1	ACAGATCTGGTCTAGACAAATATAATGAGATTTCGTGCACC	TCGCCCGGGCTCTAGAACATAGAAGACGTATATTCCATTAC	chr2L:17,557,070-17,561,340	4271 bp
In-Fusion cloning overhang	ACAGATCTGGTCTAG
In-Fusion cloning overhang	TCGCCCGGGCTCTAG

## Sheet: BAC probes
Target	BAC	Genomic location (dm3)	Genomic location (dm6)	Size
Toll-7	CH322-133L14	chr2R:15702989-15724528	chr2R:19815484-19837023	21,540 bp
CR44506	CH322-118A14	chr2R:15565988-15585147	chr2R:19678483-19697642	19,160 bp

## Sheet: Blocking oligos
Name	Sequence
Universal blocking oligo - CaptureC_BC1	CAAGCAGAAGACGGCATACGAGATCGGTCTCGGCATTCCTGCTGAACCGCTCTTCCGATCT[SpcC3]
Universal blocking oligo - CaptureC_BC2	AATGATACGGCGACCACCGAGATCTACACTCTTTCCCTACACGACGCTCTTCCGATCT[SpcC3]

## Sheet: Adapter sequences
Name	Barcode	Sequence		Name	Sequence
1-12_PE1	CTGATC	[Phos]GATCAGagatcggaagagcggttcagcaggaatgccgag		Universal - PE 1.0 (P5)	AATGATACGGCGACCACCGAGATCTACACTCTTTCCCTACACGACGCTCTTCCGATC-s-T
1-12_PE2	CTGATC	acactctttccctacacgacgctcttccgatctCTGATC*t		Universal - PE 2.0 (P7)	CAAGCAGAAGACGGCATACGAGATCGGTCTCGGCATTCCTGCTGAACCGCTCTTCCGATC-s-T
2-12_PE1	CATTCA	[Phos]TGAATGagatcggaagagcggttcagcaggaatgccgag
2-12_PE2	CATTCA	acactctttccctacacgacgctcttccgatctCATTCA*t		Name	Sequence
3-12_PE1	TTGCGG	[Phos]CCGCAAagatcggaagagcggttcagcaggaatgccgag		Universal - TS-PCR oligo 1	AATGATACGGCGACCACCGAGA
3-12_PE2	TTGCGG	acactctttccctacacgacgctcttccgatctTTGCGG*t		Universal - TS-PCR oligo 2	CAAGCAGAAGACGGCATACGAG
4-12_PE1	GCTACC	[Phos]GGTAGCagatcggaagagcggttcagcaggaatgccgag
4-12_PE2	GCTACC	acactctttccctacacgacgctcttccgatctGCTACC*t
5-12_PE1	AGTCTT	[Phos]AAGACTagatcggaagagcggttcagcaggaatgccgag
5-12_PE2	AGTCTT	acactctttccctacacgacgctcttccgatctAGTCTT*t
6-12_PE1	TCGGGA	[Phos]TCCCGAagatcggaagagcggttcagcaggaatgccgag
6-12_PE2	TCGGGA	acactctttccctacacgacgctcttccgatctTCGGGA*t
7-12_PE1	AGCGCT	[Phos]AGCGCTagatcggaagagcggttcagcaggaatgccgag
7-12_PE2	AGCGCT	acactctttccctacacgacgctcttccgatctAGCGCT*t
8-12_PE1	GCGTGG	[Phos]CCACGCagatcggaagagcggttcagcaggaatgccgag
8-12_PE2	GCGTGG	acactctttccctacacgacgctcttccgatctGCGTGG*t
9-12_PE1	CCACTC	[Phos]GAGTGGagatcggaagagcggttcagcaggaatgccgag
9-12_PE2	CCACTC	acactctttccctacacgacgctcttccgatctCCACTC*t
10-12_PE1	TACAAG	[Phos]CTTGTAagatcggaagagcggttcagcaggaatgccgag
10-12_PE2	TACAAG	acactctttccctacacgacgctcttccgatctTACAAG*t
11-12_PE1	ATAGAT	[Phos]ATCTATagatcggaagagcggttcagcaggaatgccgag
11-12_PE2	ATAGAT	acactctttccctacacgacgctcttccgatctATAGAT*t
12-12_PE1	GGAGAA	[Phos]TTCTCCagatcggaagagcggttcagcaggaatgccgag
12-12_PE2	GGAGAA	acactctttccctacacgacgctcttccgatctGGAGAA*t

## Sheet: Antibodies
Name	Host species	Reference	Used for	Dilution for FANS	Dilution for IF-DNA-FISH
anti-Elav antibody	mouse	DSHB Elav-9F8A9 (32 µg/ml)	IF-DNA-FISH & FANS	1:40	1:100
anti-Mef2 antibody	rabbit	Furlong lab	FANS	1:75-1:100	-
anti-CTCF antibody	rabbit	gift from R. Reinkawitz	ChIP-seq	-	-
anti-BEAF-32	mouse	DSHB #1553420	ChIP-seq	-	-
anti-Su(Hw)	goat	gift from P. Geyer	ChIP-seq	-	-
Anti-Histone H3 (acetyl K27) antibody	rabbit	ab4729	ChIP-seq	-	-
anti-mouse Alexa Fluor 488	donkey	Life Technologies A21202	FANS	1:100	-
anti-rabbit Alexa Fluor 555	goat	Life Technologies A21428	FANS	1:100	-
anti-mouse Alexa Fluor 647	goat	Life Technologies A21240	IF-DNA-FISH	-	1:300

## Sheet: EST for in situ
Gene name	Gene Symbol	FlyBase ID	Source for antisense probe (DGRC)	Region cloned for antisense probe generation	Oligo 1	Oligo 2
LacZ	LacZ	-	as described in: Ghavi-Helm et al., 2014; Cusanovich et al., 2018	-	-	-
Toll-7	Toll-7	FBgn0034476	LD03945	-	-	-
Olig family	Oli	FBgn0032651	GH17679	-	-	-
Delta	Dl	FBgn0000463	LD19584	-	-	-
roundabout 3	robo3	FBgn0041097	cloned in pGEM-T, transcribed with Sp6	chr2L:1292649-1293675	CTATCACCGCTGAATATGCC	CACTAGAGCCAAAACTACTCAGG
lame duck	lmd	FBgn0039039	LD47926	-	-	-
huckebein	hkb	FBgn0261434	RE60512	-	-	-
Vesicular acetylcholine transporter	VAChT	FBgn0270928	cloned in pGEM-T, transcribed with Sp6	chr3R:18712828-18714312	CCTGTTATCAACCTGGAGGTG	CAGATTCGTCTCCTGCTCC
distal antenna-related	danr	FBgn0039283	RE72284	-	-	-
tinman	tin	FBgn0004110	RE01329	-	-	-
Dopamine 1-like receptor 1	Dop1R1	FBgn0011582	cloned in pGEM-T, transcribed with Sp6	chr3R:14177357-14178450	TATGCCCAGAAGCACGTG	GTGAGAAATGTGGCAAGTGAC
Chronologically inappropriate morphogenesis	chinmo	FBgn0086758	SD04616	-	-	-
bagpipe	bap	FBgn0004862	RE13967	-	-	-
Ghavi-Helm, Y. et al. Enhancer loops appear stable during development and are associated with paused polymerase. Nature 512, 96–100 (2014).
Cusanovich, D. A. et al. The cis-regulatory dynamics of embryonic development at single-cell resolution. Nature 555, 538–542 (2018).
