# Supplementary material for: Enhancer–promoter interactions become more instructive in the transition from cell-fate specification to tissue differentiation
Source: Nat Genet. 2024 Mar 11;56(4):686–96. doi: 10.1038/s41588-024-01678-x (PMC11018526; doi:10.1038/s41588-024-01678-x)
Supplement: Supplementary file 4 — Capture-C interaction data—all and differential. [file 41588_2024_1678_MOESM4_ESM.tsv]

bait_target	bait_ID	otherEnd_ID	chromosome	bait_start	bait_end	otherEnd_start	otherEnd_end	target	WE_2-3h_normalised_counts	Meso_6-8h_normalised_counts	Meso_10-12h_normalised_counts	Neuro_6-8h_normalised_counts	Neuro_10-12h_normalised_counts	WE_2-3h_score	Meso_6-8h_score	Meso_10-12h_score	Neuro_6-8h_score	Neuro_10-12h_score	WE_2-3h_otherEnd_DHS	Meso_6-8h_otherEnd_DHS	Meso_10-12h_otherEnd_DHS	Neuro_6-8h_otherEnd_DHS	Neuro_10-12h_otherEnd_DHS	WE_2-3h_vs_Neuro_6-8h_log2FC	WE_2-3h_vs_Meso_6-8h_log2FC	Neuro_6-8h_vs_Neuro_10-12h_log2FC	Meso_6-8h_vs_Meso_10-12h_log2FC	Neuro_6-8h_vs_Meso_6-8h_log2FC	Neuro_10-12h_vs_Meso_10-12h_log2FC	WE_2-3h_vs_Neuro_6-8h_shrunken_log2FC	WE_2-3h_vs_Meso_6-8h_shrunken_log2FC	Neuro_6-8h_vs_Neuro_10-12h_shrunken_log2FC	Meso_6-8h_vs_Meso_10-12h_shrunken_log2FC	Neuro_6-8h_vs_Meso_6-8h_shrunken_log2FC	Neuro_10-12h_vs_Meso_10-12h_shrunken_log2FC	WE_2-3h_vs_Neuro_6-8h_differential_FDR	WE_2-3h_vs_Meso_6-8h_differential_FDR	Neuro_6-8h_vs_Neuro_10-12h_differential_FDR	Meso_6-8h_vs_Meso_10-12h_differential_FDR	Neuro_6-8h_vs_Meso_6-8h_differential_FDR	Neuro_10-12h_vs_Meso_10-12h_differential_FDR	WE_2-3h_vs_Neuro_6-8h_constant_FDR	WE_2-3h_vs_Meso_6-8h_constant_FDR	Neuro_6-8h_vs_Neuro_10-12h_constant_FDR	Meso_6-8h_vs_Meso_10-12h_constant_FDR	Neuro_6-8h_vs_Meso_6-8h_constant_FDR	Neuro_10-12h_vs_Meso_10-12h_constant_FDR	WE_2-3h_vs_Neuro_6-8h_dynamic	WE_2-3h_vs_Meso_6-8h_dyanmic
CG11617	579	460	chr2L	206958	207701	158552	159409	CG11617	21.066070171699288	32.50714068311609	57.75792151276917	25.948707888731484	44.85948884886758	1.89863220038606	3.33283651998344	5.21337468751114	2.47104087520175	3.52562261932733	1	1	2	1	1	0.30074149391007726	0.6258354549305981	0.7897504801091181	0.8292621634183442	0.3250939610205208	0.36460564432974685	0.2662010291796904	0.5638507698939846	0.7312789614474551	0.7757247332552234	0.2976497407142942	0.3420955125220624	1	1	1	1	1	1	0.4938451244096821	0.8500508963464112	0.7771429728482846	0.7536568244619285	0.4055549740982377	0.3890895341522932	NA	NA
CG11617	579	463	chr2L	206958	207701	160033	162538	CG11617	30.77512320812953	39.795031064026944	0.15240735369890782	34.464502497651154	67.29842338278343	2.7047357274114	3.96536215347434	0	3.44787700972114	5.09406815137425	1	3	4	2	3	0.16334655731235512	0.3708236699095676	0.9654615169895445	-8.02851197726786	0.20747711259721252	-8.786496381660191	0.14978646320870836	0.3433607643921294	0.8984789940945839	-3.9494903543875806	0.19357430118342103	-4.654395047298743	1	1	1	1.7164751428715388e-4	1	9.011517391006561e-6	0.29005759689911687	0.7063644631563614	0.7771429728482846	0.9999987793593701	0.28453188279439023	0.9999999108715114	NA	NA
CG11617	579	636	chr2L	206958	207701	221325	223184	CG11617	93.52102689552932	107.92520540769266	194.606673581798	77.77584188567413	170.7419078763542	2.90830781643941	3.62276246905286	6.59325410972878	2.5938424094533	5.03288895046391	2	2	1	2	2	-0.2659686649661143	0.2066691622032409	1.1344231937725542	0.8505293462289935	0.4726378271693552	0.18874397962579442	-0.25756041058171875	0.19921019956806757	1.1007633739398583	0.827823074265591	0.4567706101497863	0.18383031047551882	1	1	0.003791034258092701	0.12456597192810517	1	1	0.04458393339639609	0.017674601275452017	0.8037039553585369	0.7536568244619285	0.19672976239189227	0.015048993090407433	NA	NA
CG11617	579	699	chr2L	206958	207701	242923	244814	CG11617	25.937689982028946	49.40170068176228	73.7340073340649	30.942749262723048	68.962891011347	1.64648311289608	3.59516544624435	5.30253596570361	2.14431799454824	4.49421827071575	0	0	0	0	2	0.25455138742626193	0.9295107097812888	1.156218869379333	0.5777694591730237	0.6749593223550269	0.0965099121487176	0.23868847018520484	0.8921147929334503	1.1236710202002604	0.5649627525333332	0.6534263227482454	0.09471805508131806	1	0.2102803261634379	0.002242423139612775	0.6647357417285864	1	1	0.07976488661850649	0.8500508963464112	0.8201083981062834	0.2387354044331818	0.6377318564860593	0.008132950168471001	NA	NA
CG11617	579	703	chr2L	206958	207701	246649	250670	CG11617	8.221349146864009	30.882822247426937	68.05336184185738	16.77884542166124	54.97027558208765	0.467981878293495	2.56914433917693	5.17824998011592	1.22486072156645	3.48715570286643	3	4	4	5	6	1.0291963762911094	1.9093575314626199	1.712008266933363	1.1398618324626502	0.8801611551715105	0.30801472070079783	0.8065465134366394	1.5665133458688871	1.5015167041715392	1.0196758794757577	0.7599668324322478	0.27812600773646645	1	0.3912893600378991	0.4179160924493783	1	1	1	0.8301108380182438	0.9457249828154836	0.9231642554824779	0.7597559147593682	0.7474741345887826	0.5630543093415282	NA	NA
CG11617	579	2691	chr2L	206958	207701	838660	839894	CG11617	4.993393036512348	0.7151110389540325	3.0674363167446947	0.7435739928361559	0.40737517707954196	6.19103934697843	0	2.27095121862823	0	0	0	3	1	0	0	-2.7474722508492357	-2.803781288509066	-0.8681182375128494	2.1007942132622786	-0.05630903765983024	2.9126034131152974	-1.5257949324461286	-1.5470801264160619	-0.22069302351494915	1.1466962606663782	-0.02128519396993333	1.346104090211394	1	1	1	1	1	1	0.9059293268733584	0.9135072817459643	0.7771429728482846	0.829447289092867	0.7474741345887826	0.8916587923988237	Undetermined	Undetermined
CG11617	579	2743	chr2L	206958	207701	854470	855566	CG11617	4.565269261640672	1.659162474363077	2.008498264661272	0.14421668511782085	3.613889266154566	6.28584674595404	0.562896797785033	0.845803764645978	0	2.27145789803444	0	1	1	1	1	-4.984389961888766	-1.4602447836366685	4.647242309361205	0.27566204501145547	3.524145178252098	-0.8474350860976527	-1.9453391874097967	-0.8735527257385319	1.7747895959032214	0.16179917446121775	1.071786461671265	-0.5412039597707385	1	1	1	1	1	1	0.9857422521297565	0.8500508963464112	0.9816226439882407	0.7536568244619285	0.9181853707507184	0.761731187473011	Undetermined	Undetermined
CG11617	579	3373	chr2L	206958	207701	1104981	1105788	CG11617	4.829311729241706	1.3625242195572786	1.0366191073520232	0.8293364532657002	0.7898506691310014	5.49445490291132	0	0	0	0	0	0	0	0	0	-2.541788179513881	-1.8255357168839472	-0.07037758697068441	-0.39439598337547105	0.7162524626299338	0.39223406622514717	-1.293373176800788	-0.9895720711423519	-0.02720318782684752	-0.1820791157797165	0.3038011056584362	0.14892517770556724	1	1	1	1	1	1	0.8763572993805364	0.8500508963464112	0.7771429728482846	0.7536568244619285	0.7474741345887826	0.761731187473011	Undetermined	Undetermined
CG11617	579	4082	chr2L	206958	207701	1372501	1373659	CG11617	4.1228795881241025	0.5886581493032037	0.1285427331874018	0.1629596671532578	0.7662007493954811	8.4652682222993	0	0	0	0	0	0	0	1	1	-4.661065483007592	-2.8081503589273766	2.233207498114074	-2.1951820091305385	1.852915124080215	-2.5754743831643974	-1.3102649300209241	-0.9981252669466163	0.3979918444398007	-0.34670197214945786	0.31213966307430785	-0.4325541535149507	1	1	1	1	1	1	0.9234236123113105	0.8599399586629403	0.7981256163206708	0.7808707661412341	0.7490069411784821	0.7948647025285751	Undetermined	Undetermined
CG11617	579	4921	chr2L	206958	207701	1726625	1727555	CG11617	2.8378741188906993	0.35108095885766377	1.0552965816054662	0.455166860880749	0.4505437545522778	6.6906965040262	0	0	0	0	0	1	1	1	2	-2.6403431674551783	-3.0149349386252404	-0.01472830369253087	1.5877728545812482	-0.3745917711700623	1.227909387103717	-0.8621754787342334	-0.9472436052039845	0.018840038837597217	0.3889392392506357	-0.08506812646975113	0.28503107394328736	1	1	1	1	1	1	0.841503670536029	0.8664089574744741	0.7771429728482846	0.7548899497329169	0.7474741345887826	0.761731187473011	Undetermined	Undetermined
CG11617	579	5844	chr2L	206958	207701	2143484	2143780	CG11617	3.6933872872231985	1.0603228557360658	0.3387903576318434	0.48020399316798246	0.4175054302620049	7.16059457673515	0	0	0	0	0	0	0	0	0	-2.9432252453867855	-1.8004409357308442	-0.20185243839953554	-1.6460388956266387	1.1427843096559416	-0.3014021475711615	-1.159613227889289	-0.822961415089563	-0.046510168859908406	-0.44375604804128393	0.33665181279972595	-0.06059406638164955	1	1	1	1	1	1	0.867516288962747	0.8500508963464112	0.7771429728482846	0.7598985161338804	0.7474741345887826	0.761731187473011	Undetermined	Undetermined
CG11617	579	7483	chr2L	206958	207701	2753670	2754705	CG11617	1.6108089264798129	1.9320566335577776	2.2047640003762083	1.0312060933168108	4.479723627170405	0	0.225381130958367	0.177259723559689	0	5.46443513224381	2	3	3	2	2	-0.6434526786656939	0.26235201162601735	2.1190770355452133	0.19048685296514	0.9058046902917112	-1.0227854922883621	-0.30848861931158156	0.11585654478887082	1.2853032115602725	0.12527787817211355	0.42434516410045237	-0.7356801692877064	1	1	1	1	1	1	0.8301108380182438	0.8500508963464112	0.8472321308368863	0.7536568244619285	0.7474741345887826	0.761731187473011	NA	NA
CG11617	579	7976	chr2L	206958	207701	2885871	2887734	CG11617	0.8228353433308004	0.39274621008542004	4.298229717573143	2.4726467955017535	1.1559941414299655	0	0	7.1034348679975	0.325409519496951	0	1	5	5	4	5	1.5873805045656952	-1.0670064095249607	-1.096922086810997	3.4520733302122415	-2.654386914090656	1.8946085029325823	0.7102441170743716	-0.34119522639754335	-0.5748452450706331	1.6661029452285034	-1.051439343471915	1.1895088468272215	1	1	1	1	1	1	0.8301108380182438	0.8500508963464112	0.7771429728482846	0.936520513197482	0.8495234222792685	0.8143254088636597	NA	NA
CG11617	579	14004	chr2L	206958	207701	5001831	5003348	CG11617	1.0774418503281287	1.750923977442505	2.8277112688745873	0.23094605512405417	1.7335177329104066	0	0	6.42058041045261	0	0.00375143142691492	0	1	1	1	1	-2.2219822006865524	0.7005064364402654	2.9080747862777683	0.6915183719557843	2.922488637126818	0.7059322228048335	-0.5709176868387033	0.3147957680873356	0.9064973555462085	0.46183584470287214	0.8857134549260389	0.44105194408270254	1	1	1	1	1	1	0.8311498901548099	0.8500508963464112	0.8629308316577513	0.7536568244619285	0.8456932587759778	0.761731187473011	NA	NA
VT0278	1874	37	chr2L	596451	597517	5301	6022	VT0278	2.1137453549422003	5.00694296503585	2.969439044122303	1.453540078393916	0.3996562102401165	4.96871005030798	6.1459460424362	2.44292441206745	0.902271601790965	0	0	1	1	1	1	-0.5402307328597388	1.2441284372768968	-1.8627394388905834	-0.7537396038641354	1.7843591701366357	2.8933590051630835	-0.30045862681541785	0.8891818158939004	-0.6235970138256131	-0.5714579954821667	1.1896404427093183	1.2417794610527646	1	1	1	1	1	1	0.7854950458079726	0.7953887246739589	0.805691660441017	0.7820431147884601	0.7972759534746913	0.8852860192854256	NA	Undetermined
VT0278	1874	40	chr2L	596451	597517	6921	7691	VT0278	0.5841735309317582	4.618028263074972	0.7981845865679585	0.8040494019906497	0.7139636675461292	0.322945660161367	5.03096188612593	0.0788457807720455	0	0	0	2	0	0	0	0.4608871547288043	2.98280810682504	-0.17143348574565148	-2.5324826777563914	2.5219209520962353	0.16087176008549564	0.08046902548657645	1.4518386475166039	-0.06308230077427932	-1.3754607198838904	1.3713696220300273	0.05899120292041621	1	1	1	1	1	1	0.7854950458079726	0.8883530756462464	0.7780557199083459	0.8613719672384833	0.8485640456723259	0.7653458905173216	NA	Undetermined
VT0278	1874	365	chr2L	596451	597517	131213	132685	VT0278	3.4922101711862603	0.7438020766863691	5.67335819383684	1.4457074713008802	1.1668484276421653	4.23730932643955	0.0491167860348192	6.6514896935168	0.893853632330199	0.11728090884325	0	2	1	1	2	-1.272364724426038	-2.231149706034677	-0.3091584939845123	2.931212271999722	-0.958784981608639	2.2815857843755953	-0.8256155610579266	-1.2570378609347705	-0.15073900501272972	1.8695782447607805	-0.43142229987684394	1.5888949498966665	1	1	1	1	1	1	0.7854950458079726	0.8624063708734053	0.7780557199083459	0.9440182102170093	0.769025348907961	0.8942602046976786	NA	NA
VT0278	1874	771	chr2L	596451	597517	274022	275019	VT0278	5.891060695985049	1.0178066494691052	2.040722595004453	1.4071319957195563	2.9372222948175257	6.21055584672637	0.678478382967778	1.87423325799545	0.771224478953243	2.08745296145103	0	2	2	2	3	-2.0657697506331	-2.533063895477595	1.061694789195306	1.0036165616127175	-0.46729414484449516	-0.5253723724270836	-1.4704031312383536	-1.7113750969560133	0.6956730495489203	0.5701316453144463	-0.2409719657176597	-0.36651336995213374	1	1	1	1	1	1	0.8759430444188696	0.9285819274744347	0.7780557199083459	0.7820431147884601	0.769025348907961	0.7653458905173216	Undetermined	Undetermined
VT0278	1874	1216	chr2L	596451	597517	402772	404618	VT0278	6.533218702421124	4.450750031551308	8.297348579952654	2.4334234710955376	7.050169994900736	3.51082349016516	2.67028633721058	5.21576985089397	1.31996353794646	3.92200045337554	0	4	4	3	3	-1.424806531496958	-0.5537454587419085	1.534670640526702	0.8986019198327289	0.8710610727550493	0.23499235206107624	-1.0818668310165331	-0.45502342394468787	1.1847202261596257	0.7605054009056744	0.6268434070718453	0.20262858181789398	1	1	1	1	1	1	0.7947237696487742	0.7953887246739589	0.8310361079719737	0.7820431147884601	0.769025348907961	0.7653458905173216	NA	NA
VT0278	1874	1689	chr2L	596451	597517	546376	547787	VT0278	14.255681275479525	10.334117995177385	16.08161542931966	13.954969025442463	40.11905255133321	2.29461712058739	1.60339092999449	2.41589731266946	2.14920505805943	6.29381690445471	0	0	0	1	2	-0.030758064771850516	-0.464121725270395	1.5235086135793832	0.6379970736066286	-0.4333636604985445	-1.318875200471299	-0.02854808514238078	-0.43526547311451563	1.45772840683632	0.5987563995882494	-0.40671738797213486	-1.2656893952202055	1	1	0.012643962528599294	1	1	0.7214630550551057	0.4427014487333848	0.7953887246739589	0.9428504364262175	0.7820431147884601	0.769025348907961	0.8469265053742192	NA	NA
VT0278	1874	1845	chr2L	596451	597517	584294	585392	VT0278	60.380745462481386	72.0586374429181	82.35583601240087	101.07700209984385	126.18728120703727	2.85710737833883	3.60455561380848	4.18646113266441	5.39899687353474	5.94280602798004	0	0	0	2	1	0.7432943066890149	0.2550828035785304	0.32011172378708624	0.19269951571629776	-0.4882115031104845	-0.615623711181273	0.7315184054294558	0.2503515954654811	0.31528156471378815	0.18982298547900292	-0.48116680996397465	-0.6066253891987599	0.08212506126953177	1	1	1	1	1	0.7854950458079726	0.00405720640899348	0.009420291510756332	0.006176837203500676	0.1309313804546951	0.7653458905173216	Undetermined	NA
VT0278	1874	1846	chr2L	596451	597517	585393	586732	VT0278	74.47406199345845	84.37791216663452	91.80673226418091	121.94534456410831	142.68299847937712	3.26748281107635	4.0095066277359	4.45052792482776	6.10703044584584	6.23347345129156	0	0	0	2	1	0.7114247294162159	0.18012734245275974	0.2265787571703983	0.12173456136088191	-0.5312973869634562	-0.6361415827729726	0.6998274243116462	0.17661727285500903	0.2227176133218324	0.12052001541388653	-0.5232101514566372	-0.6254077493645831	0.10996585530428675	1	1	1	1	1	0.7854950458079726	0.0013222314609944487	0.002205156911634667	0.00259579626369954	0.23638640267483674	0.7653458905173216	Undetermined	NA
VT0278	1874	1850	chr2L	596451	597517	588282	589647	VT0278	101.50318754405511	104.72364368692607	99.60488245121138	128.62080790754797	118.51649723916077	3.67005970585869	4.01746696046899	3.59346976969399	5.30153979657869	4.16557328657698	0	0	0	0	1	0.34159902300182293	0.04506216583495331	-0.11803616351701236	-0.07229883202875696	-0.2965368571668696	-0.2507995256786142	0.32728919053199845	0.04310398419424328	-0.1134743629681409	-0.06852384619690699	-0.2841852063377551	-0.23923468956652127	1	1	1	1	1	1	0.7517373082498149	0.08068538541836143	0.1411961439201789	0.12585977589248154	0.3710708958426549	0.7653458905173216	Undetermined	NA
VT0278	1874	1861	chr2L	596451	597517	590547	592114	VT0278	152.89837314530072	124.33517797991489	150.34239163926082	172.55757079323016	190.19864468047143	4.88988593516567	3.80759478708034	4.26920418673501	5.79145826174512	5.25289803944988	0	0	0	1	1	0.1745047156299513	-0.298338522497679	0.14042919387936909	0.2740173255949283	-0.4728432381276303	-0.3392551064120711	0.1720673046109505	-0.2941810963052097	0.13806863883659942	0.27029878501519516	-0.46624840091616016	-0.33401825473756447	1	1	1	1	1	1	6.160070243296543e-4	0.00405720640899348	3.546684647739378e-4	0.011631749969426619	0.09317562455123543	0.10672258606642873	Constant	NA
VT0278	1874	2163	chr2L	596451	597517	666715	667731	VT0278	23.882309453774795	13.6608491831233	20.965669162235848	15.55785393721812	16.577237917752104	6.38691614285623	3.38269310046252	4.84498003294971	3.67921191249151	3.73998892979208	0	1	0	0	0	-0.6182992864964705	-0.8058951870884083	0.09156057895714567	0.6179817105319899	-0.1875959005919379	0.3388252309829064	-0.5854220272557078	-0.7645015952381286	0.08595502272624478	0.5834365264234543	-0.17907956798242083	0.3184019357147886	1	1	1	1	1	1	0.7854950458079726	0.7953887246739589	0.3975967308463486	0.7820431147884601	0.40215462227224713	0.7653458905173216	Undetermined	Undetermined
VT0278	1874	2193	chr2L	596451	597517	676157	676947	VT0278	21.379458051229435	16.600335914164535	19.165087768008526	16.352369463422075	15.279917920343788	5.83172899723285	4.65265831194968	4.99965354130267	4.49952236267884	3.73115640237839	0	0	0	0	0	-0.386725584754854	-0.3650128472302773	-0.09786290421019571	0.2072681697324994	0.021712737524576725	0.3268438114672718	-0.36546206012735594	-0.34507257726799034	-0.09148227998774885	0.19441772208987493	0.02038948285936564	0.30628948493698943	1	1	1	1	1	1	0.7854950458079726	0.7953887246739589	0.40485353956026904	0.611803090872542	0.1419479213805592	0.7653458905173216	Undetermined	Undetermined
VT0278	1874	2264	chr2L	596451	597517	697199	698614	VT0278	15.128422209574445	14.868157255213728	21.99549359596541	10.626966758871848	15.929092335371655	4.50793865990632	5.37804126150509	8.06440048544357	4.20441842312214	5.07766751378701	0	0	0	0	0	-0.5095316631463559	-0.02503567996071296	0.5839341931024583	0.5649821245433265	0.484495983185643	0.4655439146265113	-0.4421004869620284	-0.022084346631162828	0.5077436058408755	0.5017003073425607	0.42001614033086565	0.41397284183255073	1	1	1	1	1	1	0.7854950458079726	0.7953887246739589	0.7780557199083459	0.7820431147884601	0.769025348907961	0.7653458905173216	NA	Undetermined
VT0278	1874	2266	chr2L	596451	597517	698623	700765	VT0278	6.26475012012491	11.26479567365797	16.098188535863024	7.903203732523864	8.664483620557546	1.92177742408023	4.15703521304598	5.15352155129165	2.61235137396356	2.75021993597876	0	0	0	0	0	0.3351806326957621	0.8464922739665404	0.1326761721597535	0.515077211320498	0.5113116412707782	0.8937126804315227	0.27277474274036817	0.7288408668832452	0.11583679180338559	0.46652706326766297	0.45606612414287706	0.8067563956071544	1	1	1	1	1	1	0.7854950458079726	0.7953887246739589	0.7780557199083459	0.7820431147884601	0.769025348907961	0.7653458905173216	NA	NA
VT0278	1874	2267	chr2L	596451	597517	700766	701369	VT0278	11.06862301099639	14.501122950204433	14.409109320086824	13.35067582952149	8.597127734089874	3.77159735603922	5.35759422687721	5.22332779345909	4.64691769624883	2.54995212793073	1	1	1	1	1	0.2704370197606017	0.3896888700006006	-0.6349861281661029	-0.009183465207914082	0.11925185023999894	0.7450545131981877	0.24670639362080463	0.36011876975072404	-0.5733705951035102	-0.012438662823529255	0.11341237612991943	0.6743443084099005	1	1	1	1	1	1	0.7854950458079726	0.7953887246739589	0.7780557199083459	0.4057488739015313	0.39495057784746895	0.7653458905173216	NA	Undetermined
VT0278	1874	2269	chr2L	596451	597517	701786	702367	VT0278	10.47030948729725	16.616274392590775	16.84532501382841	12.145241310022449	10.95178066813182	2.89158962664733	6.58134681353947	7.00128325307103	4.40398387376013	3.30925259031821	1	1	1	1	1	0.2140870678271383	0.6662928585237055	-0.1492256956467947	0.019751318683044243	0.45220579069656713	0.6211828050264061	0.17778741518001073	0.582645568912035	-0.12834315665109428	0.014743069595677916	0.4048581537320242	0.5479443799787964	1	1	1	1	1	1	0.7854950458079726	0.7953887246739589	0.7780557199083459	0.7601415509332777	0.769025348907961	0.7653458905173216	NA	Undetermined
VT0278	1874	2319	chr2L	596451	597517	711641	712437	VT0278	13.557022350148888	7.411151730153045	7.372568339996105	6.723387194230691	8.51728686270042	5.47215888258369	2.80864403354022	2.8300392589888	2.68056029592319	2.3133474412142	0	0	0	0	0	-1.0117802006039707	-0.871270674163673	0.3412057050922695	-0.007530471594294806	0.14050952644029777	-0.20822665024626655	-0.8944400707377668	-0.7792562942435054	0.29527785314952143	0.002900074008718584	0.11518377649426154	-0.17719400264654134	1	1	1	1	1	1	0.7854950458079726	0.7953887246739589	0.7780557199083459	0.7820431147884601	0.769025348907961	0.7653458905173216	Undetermined	Undetermined
VT0278	1874	2320	chr2L	596451	597517	712438	713455	VT0278	9.528846038223676	11.064481572011085	14.343835359307011	8.272977254240331	13.130458754391324	3.71711553250463	4.82912623178281	5.81891604939723	3.01263930774297	4.7722806523812	1	1	0	0	0	-0.20389489593397608	0.21556243837163477	0.666438801538478	0.37449497891987316	0.4194573343056109	0.12751351168700606	-0.18270978004927182	0.18816887935707854	0.5965960681855642	0.34099529032463916	0.37087865940635034	0.11527788154542529	1	1	1	1	1	1	0.7854950458079726	0.7953887246739589	0.7780557199083459	0.7820431147884601	0.769025348907961	0.7653458905173216	NA	NA
VT0278	1874	2323	chr2L	596451	597517	713528	715939	VT0278	9.94619576007771	18.57240922724501	23.78570493786563	10.743903248070975	15.505633065572388	3.08582330899915	8.07201364440595	10.1619490721641	4.34818292528845	5.69151485931685	2	2	2	1	1	0.11130148653487933	0.9009442434067746	0.5292742115996373	0.3569338082172933	0.7896427568718952	0.6173023534895513	0.08543871969798054	0.8171314171823463	0.48600044788817726	0.33856611242010276	0.7316926974843658	0.5842583620162914	1	1	1	1	1	1	0.7854950458079726	0.7953887246739589	0.7780557199083459	0.7601415509332777	0.769025348907961	0.7653458905173216	NA	Undetermined
VT0278	1874	2334	chr2L	596451	597517	717313	717859	VT0278	10.654667952501132	9.352865151355761	12.441021797043774	8.307555548553212	7.466874908969863	3.9396429936969	3.75087746682764	5.2677414814596	3.47562253916788	3.26847202856825	0	0	0	0	0	-0.35898969328111735	-0.1880053407445055	-0.15391947247714508	0.4116246885312973	0.17098435253661184	0.7365285135450542	-0.2937662558495799	-0.15237175638254366	-0.12458682043210208	0.3429211443926512	0.14139449946703622	0.6089024642917895	1	1	1	1	1	1	0.7854950458079726	0.7953887246739589	0.7780557199083459	0.7820431147884601	0.769025348907961	0.7653458905173216	NA	NA
VT0278	1874	2341	chr2L	596451	597517	719336	720412	VT0278	13.219947012546475	11.672803981525465	14.754843742953641	11.836017926042683	12.209278798915827	5.21782535930078	4.63996465313146	6.15956697855118	4.90124466714446	5.07025127777614	0	0	0	0	0	-0.1595326076717442	-0.17956523479608927	0.0447941963102578	0.3380374828610613	-0.020032627124345045	0.27321065942645845	-0.14472140267553477	-0.16363467041098442	0.040957239900922766	0.31001949324538086	-0.018913267735449667	0.25014898560900845	1	1	1	1	1	1	0.7854950458079726	0.7953887246739589	0.639438551031274	0.7820431147884601	0.3963183946220498	0.7653458905173216	Undetermined	Undetermined
VT0278	1874	2364	chr2L	596451	597517	724857	725818	VT0278	5.899507258642084	9.656030062375088	14.522569182123345	10.393656790322202	13.068321465430525	2.34460174951377	4.04726296346081	6.83981826772193	4.42865612079458	5.3034221668301	0	0	0	0	0	0.8170369583893673	0.7108357056130018	0.33037052336678	0.5887946297432596	-0.10620125277636548	0.15222285360011414	0.6928952287482438	0.5958846803386775	0.30405656366985173	0.5398832222328992	-0.09701054840956633	0.13881611015348114	1	1	1	1	1	1	0.7854950458079726	0.7953887246739589	0.7780557199083459	0.7820431147884601	0.6213130882893809	0.7653458905173216	NA	NA
VT0278	1874	2389	chr2L	596451	597517	730149	730777	VT0278	5.875627851657436	10.146119400102844	6.896548604169455	12.13582125362971	6.000893369868752	2.48702023092096	4.53479003078989	2.87104556187345	5.7353207311636	2.70900273730281	0	0	0	0	0	1.046456814637446	0.7881131163819601	-1.0160225417634605	-0.5569815963068419	-0.25834369825548564	0.20069724720113313	0.9209647404164686	0.6899135613038976	-0.9026548613852942	-0.5000622460424536	-0.23105117911257106	0.17154143623026946	1	1	1	1	1	1	0.7854950458079726	0.7953887246739589	0.7780557199083459	0.7820431147884601	0.769025348907961	0.7653458905173216	Undetermined	NA
VT0278	1874	2390	chr2L	596451	597517	730778	731560	VT0278	7.884957734139548	6.005614195672172	13.760000326612298	6.723894846208527	6.118869306813505	3.32334338421315	2.54679418462911	6.27315001428153	2.84180658419836	2.41771314695308	0	0	0	0	0	-0.22980585903581527	-0.39279122347572565	-0.1360320777824525	1.1960968009113737	-0.16298536443991035	1.169143514253916	-0.19702696154284793	-0.3400227781684538	-0.11509591412294021	1.0666498104931597	-0.14299581662560587	1.038749907990494	1	1	1	1	1	1	0.7854950458079726	0.7953887246739589	0.7780557199083459	0.787731094312937	0.769025348907961	0.7655139101785796	NA	NA
VT0278	1874	2398	chr2L	596451	597517	732829	734141	VT0278	7.967464991492712	11.661465984658005	14.53063603461353	10.560419795126023	17.26181214595104	2.98512875975865	5.56328846497996	6.81449511930541	5.11292233929475	7.60329402547387	0	0	0	0	0	0.4064745054588284	0.5495564838015511	0.708916741185687	0.3173486901358876	0.1430819783427227	-0.24848607270707676	0.3501590598594551	0.4815383005963278	0.6580495643825918	0.29036252231079723	0.13137924073687265	-0.2363078013349219	1	1	1	1	1	1	0.7854950458079726	0.7953887246739589	0.7780557199083459	0.7820431147884601	0.6287151809133653	0.7653458905173216	Undetermined	Undetermined
VT0278	1874	2431	chr2L	596451	597517	740561	742413	VT0278	5.12243833817051	10.118208918597018	11.906971491416313	8.459952491203474	16.141474489804416	2.35734668693597	4.98081807720698	5.81044879721124	4.24419579393971	7.3580639547818	0	1	1	1	2	0.7238188488194106	0.9820513151441181	0.9320509051013227	0.23485258094301564	0.2582324663247075	-0.43896585783359954	0.5867657771814179	0.8202359137514846	0.8559234209098739	0.2096863166951729	0.23347013657006682	-0.4127669676446342	1	1	1	1	1	1	0.7854950458079726	0.7953887246739589	0.7780557199083459	0.7820431147884601	0.769025348907961	0.7653458905173216	NA	NA
VT0278	1874	2436	chr2L	596451	597517	743217	744172	VT0278	6.107429287612142	11.114882230590617	12.790072964743285	15.619059223658285	13.384750589711468	2.85589129829211	5.72241880846416	6.35905698359555	8.41010607337189	5.72673127153569	0	0	0	0	0	1.3546703987987465	0.8638555021095377	-0.22271730266826975	0.2025318323691617	-0.4908148966892089	-0.06556576165177742	1.1768379007464422	0.725119874551159	-0.2078413065576434	0.18229337835064285	-0.45171802619528306	-0.06158334128699678	1	1	1	1	1	1	0.8122081973930023	0.7953887246739589	0.7780557199083459	0.7820431147884601	0.769025348907961	0.7653458905173216	Undetermined	Undetermined
VT0278	1874	2441	chr2L	596451	597517	744343	744982	VT0278	7.536443054457283	12.653644212694086	11.484476185617192	7.8208187996420175	7.765371983495519	3.3419012329603	6.09657841291187	5.93052977299913	3.5511361478261	3.68814745992041	0	0	0	0	0	0.05343587722503376	0.747597250629297	-0.010264622735384907	-0.1398678807698945	0.6941613734042634	0.5645581153697538	0.04405461543489803	0.6764948103472568	-0.008935993248978489	-0.1395298670602668	0.6324401949123588	0.5018463211010705	1	1	1	1	1	1	0.7854950458079726	0.7953887246739589	0.7780557199083459	0.7820431147884601	0.769025348907961	0.7653458905173216	NA	Undetermined
VT0278	1874	2443	chr2L	596451	597517	745021	746305	VT0278	9.681445304452197	12.56790870745467	11.46572473417999	11.725928822140883	16.924084414135603	5.29286769439426	6.47809395488376	5.96816539072755	6.01079855033298	8.99202071430126	0	0	1	0	1	0.27640786164047293	0.37645026323815467	0.5293755821814433	-0.1324170573738498	0.10004240159768171	-0.5617502379576114	0.24187901186220515	0.3335115755594157	0.4914150498277378	-0.11981404706539144	0.09163256369721051	-0.5195965331959188	1	1	1	1	1	1	0.7854950458079726	0.7953887246739589	0.7780557199083459	0.7601415509332777	0.5080353998368707	0.7653458905173216	Undetermined	Undetermined
VT0278	1874	2446	chr2L	596451	597517	747747	748505	VT0278	5.700745751287449	8.431289115569752	10.683647607898852	10.585588860407864	13.108735367324758	2.51599597447789	4.24796169605278	5.11022437128676	5.69516269802137	6.25699170355974	0	0	0	0	0	0.8928789615653655	0.5646025713632945	0.3084269853172655	0.3415791593230494	-0.328276390202071	-0.2951242161962871	0.7582696631290357	0.462328306801171	0.28279172372210626	0.30486952918871774	-0.2959413563278645	-0.273863550861253	1	1	1	1	1	1	0.7854950458079726	0.7953887246739589	0.7780557199083459	0.7820431147884601	0.769025348907961	0.7653458905173216	Undetermined	NA
VT0278	1874	2447	chr2L	596451	597517	748506	750909	VT0278	0.9374004721850683	7.225952257647799	11.196877341329406	4.87597666831657	12.825137847635489	0.164710450298161	3.63523298507006	5.16030972951234	2.488315142834	6.68380877212889	0	0	0	0	1	2.378953795998337	2.9464502961781824	1.3952112045939518	0.6318368121802217	0.5674965001798453	-0.19587789223388494	1.2658240753026089	1.7488418364694998	1.231970881647531	0.5590921516040435	0.48301776116689066	-0.1898609688765969	1	1	1	1	1	1	0.8968205853905296	0.9617420154339615	0.8301197762663058	0.7820431147884601	0.769025348907961	0.7653458905173216	NA	NA
VT0278	1874	2449	chr2L	596451	597517	751052	754489	VT0278	8.880185177437435	9.53001646615452	18.353778977346902	7.788908370652683	13.846672060788327	3.60025511286473	5.08792040695354	9.69448784800227	3.76133905159081	7.18565164598979	0	0	0	0	0	-0.18916861505450092	0.101888945619064	0.8300462261850429	0.9455265274265204	0.2910575606735649	0.4065378619150425	-0.17236566147082436	0.08229172246398535	0.7483185401402851	0.8707962949201725	0.2546573839348097	0.3771351387146971	1	1	1	1	1	1	0.7854950458079726	0.7953887246739589	0.7780557199083459	0.7820431147884601	0.769025348907961	0.7653458905173216	NA	Undetermined
VT0278	1874	2452	chr2L	596451	597517	754566	755881	VT0278	10.09836246554323	10.709965755602045	11.346727391057897	7.32326984238594	12.109837464176287	6.2822628079122	5.88560644001863	6.32383152095651	3.82440186170579	6.54753315645369	0	0	0	0	0	-0.4635615055179228	0.08483250037361259	0.7256196403137531	0.08332239003363975	0.5483940058915354	-0.09390324438857797	-0.40853316608993456	0.07635423147757535	0.6456834248795745	0.07394392836652879	0.4848873975675099	-0.08685209894553587	1	1	1	1	1	1	0.7854950458079726	0.7953887246739589	0.7780557199083459	0.7601415509332777	0.769025348907961	0.7653458905173216	Undetermined	Undetermined
VT0278	1874	2459	chr2L	596451	597517	757152	758430	VT0278	6.138661478209203	4.740745106101553	10.25111295301606	5.010835169912786	10.530286429998947	3.24833650623144	2.15536350216103	5.41348097098167	2.22738534936388	5.13986316782326	0	0	0	0	0	-0.2928730318901536	-0.3728102870734596	1.0714216924611337	1.1125948187740629	-0.07993725518330595	-0.038764128870377015	-0.24597806305742187	-0.3185993658073152	0.9327949970634217	0.9641779566889388	-0.07262130274989327	-0.04123834312437623	1	1	1	1	1	1	0.7854950458079726	0.7953887246739589	0.7780557199083459	0.7820431147884601	0.769025348907961	0.7653458905173216	NA	NA
VT0278	1874	2471	chr2L	596451	597517	760497	761852	VT0278	3.882300915162634	8.074439433310697	11.760128451884418	5.947813020164846	9.965548039308288	1.36823859663467	4.314290379543	6.54142430758943	3.11457453879551	5.2464022069147	0	0	0	0	0	0.6154473495364555	1.0564501594647602	0.7445898514642967	0.5424698088085211	0.4410028099283046	0.23888276727252902	0.4555706390802774	0.8406993849760634	0.6564333413055888	0.48544889734007335	0.3851287458957862	0.21414430193027076	1	1	1	1	1	1	0.7854950458079726	0.7953887246739589	0.7780557199083459	0.7820431147884601	0.769025348907961	0.7653458905173216	NA	NA
VT0278	1874	2479	chr2L	596451	597517	764325	765318	VT0278	8.385437648906239	10.382082509764727	10.023856345035542	6.332457113387039	12.698806720038476	3.98230085993044	5.91360773297495	6.15073910811129	3.18815544654864	6.93538304163135	0	0	0	0	0	-0.4051206809228949	0.30813787110815805	1.0038556299496817	-0.05065821423688471	0.7132585520310529	-0.34125529215551337	-0.35247841741705094	0.2803957804012724	0.8971600285425573	-0.05151523960795135	0.6328741978183233	-0.31580107033218535	1	1	1	1	1	1	0.7854950458079726	0.7953887246739589	0.7780557199083459	0.7601415509332777	0.769025348907961	0.7653458905173216	NA	Undetermined
VT0278	1874	2484	chr2L	596451	597517	766515	768472	VT0278	3.335577488043201	8.846319527709342	11.213695521088507	5.305044185145197	11.377177105026416	1.93721658660908	5.25822952040155	6.76933179482486	2.37368075240505	5.84200448054036	0	0	0	0	0	0.6694282106270086	1.407140796486428	1.1007059694913444	0.34211254457987034	0.7377125858594192	-0.02088083905205473	0.4607994008254574	1.0974726093708453	0.9633053386370493	0.30424608778404316	0.636673208545388	-0.022386042307618	1	1	1	1	1	1	0.7854950458079726	0.8093267629616967	0.7780557199083459	0.7820431147884601	0.769025348907961	0.7653458905173216	NA	Undetermined
VT0278	1874	2485	chr2L	596451	597517	768473	769482	VT0278	4.773868848690649	7.189615711073268	7.918673233094192	8.413229212518209	12.246337475181543	2.47876675377464	3.7974698080497298	4.69921844856884	4.63156233512926	6.2938483330135	0	0	0	0	0	0.8175007178651513	0.590755727716655	0.5416187902958328	0.1393440683571718	-0.22674499014849633	-0.6290197120871573	0.6828575172053888	0.4832243261375679	0.492471773220388	0.11784056111035635	-0.19963319106782101	-0.5742644031778528	1	1	1	1	1	1	0.7854950458079726	0.7953887246739589	0.7780557199083459	0.7820431147884601	0.769025348907961	0.7653458905173216	NA	NA
VT0278	1874	2486	chr2L	596451	597517	769483	770048	VT0278	6.300739373688907	5.632053722989053	9.769160227781157	4.917604525887747	7.366317194570695	1.97344385215046	3.07409178078951	6.3144138125025	3.28718657556833	3.51929237182084	0	0	0	0	0	-0.3575654167112786	-0.16186003906177254	0.5829878032508939	0.7945734556036342	0.19570537764950605	0.4072910300022463	-0.24901053633312586	-0.1129432714081295	0.41525436827528195	0.5840233845746994	0.13606726492499635	0.30483628122441386	1	1	1	1	1	1	0.7854950458079726	0.7953887246739589	0.7780557199083459	0.7820431147884601	0.769025348907961	0.7653458905173216	NA	NA
VT0278	1874	2487	chr2L	596451	597517	770049	770633	VT0278	3.4603052186890526	9.954204349168759	5.892173401594671	3.502798434514069	7.82507622110002	1.47988037981801	5.74339905250964	3.16075606411675	1.57302747140927	4.32634388289232	0	0	0	0	0	0.017608674479235285	1.5244067068857592	1.1595968329604194	-0.7565061160325519	1.5067980324065238	-0.40930491658644746	-0.01812143413707496	1.2663026526406982	0.9608669749656693	-0.6829150660483144	1.2844240867777732	-0.3593579542362105	1	1	1	1	1	1	0.7854950458079726	0.8309153648712446	0.7789999982815367	0.7820431147884601	0.8220628527334107	0.7653458905173216	NA	Undetermined
VT0278	1874	2491	chr2L	596451	597517	772046	773023	VT0278	5.209068891356139	4.21453968982437	10.46872715323894	3.11471544596031	5.75202378091531	3.09615419554587	2.02933795596289	6.40529273288267	1.59475080584369	3.1752583150473	0	0	0	0	0	-0.7419251496519885	-0.30565044799770125	0.8849692728067521	1.3126390675846749	0.4362747016542872	0.8639444964322098	-0.5766894985743568	-0.24845456933871166	0.6994087316303403	1.128152105193815	0.3282349292356451	0.75697830279912	1	1	1	1	1	1	0.7854950458079726	0.7953887246739589	0.7780557199083459	0.8075634432331842	0.769025348907961	0.7653458905173216	NA	NA
VT0278	1874	2497	chr2L	596451	597517	773929	774523	VT0278	6.048375199360892	7.484437484901721	12.02116630516122	8.774277587927658	8.535061455336983	2.58235112862963	4.31652726248875	7.55838527570183	5.25158335136296	4.8296400242778	0	0	0	0	0	0.5367327118259767	0.307346253177129	-0.03987880779817566	0.6836110790594682	-0.2293864586488477	0.4941034282087961	0.45062046918989496	0.24705939473706132	-0.0357910097315115	0.6118125851899668	-0.20356107445283364	0.44404252046864473	1	1	1	1	1	1	0.7854950458079726	0.7953887246739589	0.7780557199083459	0.7820431147884601	0.769025348907961	0.7653458905173216	Undetermined	NA
VT0278	1874	2505	chr2L	596451	597517	776871	777342	VT0278	6.923317585611045	6.35131872059884	9.250834149749855	6.719504927276569	5.8361468283665	3.78089395805707	3.61159541274112	5.44851613582027	3.43268322345805	2.84956480854432	0	0	0	0	0	-0.043108585281238954	-0.12440735989435166	-0.2033387638556308	0.5425272907078207	-0.0812987746131127	0.6645672799503388	-0.03253830145785756	-0.10221579231415072	-0.1729954998705871	0.47159655466559147	-0.06967749085629316	0.5749145636798854	1	1	1	1	1	1	0.7854950458079726	0.7953887246739589	0.7780557199083459	0.7820431147884601	0.769025348907961	0.7653458905173216	NA	NA
VT0278	1874	2509	chr2L	596451	597517	777849	779077	VT0278	5.350271847667929	7.255483221281065	7.996239505486418	8.029145977416233	10.933423203777838	3.23556720012927	4.03605262898662	4.3827356437389	4.89144477394339	6.20403537104368	0	0	0	0	0	0.585634346393886	0.43945950538721923	0.445426724507953	0.14024998252000617	-0.14617484100666678	-0.4513515829946136	0.4958525248637513	0.36812288687592926	0.4022983686690872	0.11794756437122303	-0.12772963798782208	-0.41208044228568624	1	1	1	1	1	1	0.7854950458079726	0.7953887246739589	0.7780557199083459	0.7820431147884601	0.769025348907961	0.7653458905173216	NA	NA
VT0278	1874	2513	chr2L	596451	597517	780633	781287	VT0278	4.432923077576506	10.150078504606471	7.557737181594494	5.84729909329265	5.441737564894082	2.1510584820614	6.547124415055	4.43669192640978	3.50829901914975	2.90873341911306	0	0	0	0	0	0.399512059715052	1.195160652384902	-0.10370300567040332	-0.4254646305848838	0.7956485926698502	0.4738869677553697	0.31220774332134066	1.0216047438631017	-0.08681090230426264	-0.39517010427686905	0.709397000541761	0.4010377985691546	1	1	1	1	1	1	0.7854950458079726	0.7953887246739589	0.7780557199083459	0.7820431147884601	0.769025348907961	0.7653458905173216	NA	Undetermined
VT0278	1874	2529	chr2L	596451	597517	785020	785706	VT0278	5.12158840858363	7.216877248230764	12.265825407230498	5.540343216740088	7.615249603635524	2.22044415258407	4.20815148492344	7.39663333325928	3.59407080545856	5.1207036954063	0	0	0	0	0	0.11338403521635142	0.49478339936601556	0.458915972395666	0.7651976994931406	0.3813993641496642	0.6876810912471388	0.08361100491442107	0.4106641274813865	0.391477312964373	0.673741022614344	0.3270531225669654	0.6093168322169364	1	1	1	1	1	1	0.7854950458079726	0.7953887246739589	0.7780557199083459	0.7820431147884601	0.769025348907961	0.7653458905173216	NA	NA
VT0278	1874	2551	chr2L	596451	597517	788186	789472	VT0278	3.440193354702313	11.27262312170834	12.81419244721653	9.90126530586808	9.492368926710345	1.70298027895584	7.28480908222382	8.69365746397139	6.19857489500711	5.65225563937946	0	0	0	0	0	1.5251232490410755	1.7122617090268033	-0.06084472950493063	0.1849192951374474	0.18713845998572773	0.43290248462810577	1.203040730871406	1.378077708083683	-0.055954633146867376	0.1630532942000092	0.17503697721227712	0.39404490455915375	1	1	1	1	1	1	0.8302827855483295	0.880864539362825	0.7780557199083459	0.7820431147884601	0.769025348907961	0.7653458905173216	Undetermined	Undetermined
VT0278	1874	2555	chr2L	596451	597517	789924	790587	VT0278	3.43982768392	6.755178955666623	7.937694623429879	4.929871458470761	6.2756985128306235	1.72004088401027	3.90857588154748	5.21536749671368	2.70743210215577	4.36145578063941	0	0	0	0	0	0.5192137344402146	0.9736576935879201	0.3482260160550354	0.23272607108812804	0.4544439591477057	0.3389440141807983	0.36708392830167547	0.7518576864304994	0.2908213077184437	0.19581347037974303	0.38477375812882386	0.2897659207901232	1	1	1	1	1	1	0.7854950458079726	0.7953887246739589	0.7780557199083459	0.7820431147884601	0.769025348907961	0.7653458905173216	NA	NA
VT0278	1874	2558	chr2L	596451	597517	790811	792376	VT0278	4.920230121478564	4.909627763079056	13.0970518988117	5.226617454160096	9.467194937820826	2.92161256425895	2.69086037548115	10.6006513554393	3.21640277202013	5.72916229383607	0	0	0	0	0	0.08715177696347964	-0.003112145871458387	0.8570594591489947	1.4155565507216608	-0.09026392283493803	0.46823316873772797	0.04230424413223828	-0.028838182610373287	0.6663881874851431	1.1237357792951568	-0.07114242674261156	0.3862051650674021	1	1	1	1	1	1	0.7854950458079726	0.7953887246739589	0.7780557199083459	0.8153491893995641	0.769025348907961	0.7653458905173216	NA	NA
VT0278	1874	2559	chr2L	596451	597517	792377	793352	VT0278	4.390040067066089	10.651138130780641	9.09788453182415	6.201477511894116	9.772059566183732	2.94619038809826	7.00744102142052	6.46025535805289	4.24630101302957	6.21640942867402	0	0	0	0	0	0.49837787381796084	1.2787015861909712	0.656050676823695	-0.227404568811555	0.7803237123730105	-0.10313153326223969	0.37206196380151074	1.0660916044714415	0.575989059906465	-0.21303092249225516	0.6940296406699309	-0.09499034172878931	1	1	1	1	1	1	0.7854950458079726	0.7958593185897438	0.7780557199083459	0.7820431147884601	0.769025348907961	0.7653458905173216	NA	Undetermined
VT0278	1874	2560	chr2L	596451	597517	793353	793750	VT0278	11.05651237509849	7.4308144207165565	9.241839976173793	6.982649911519996	4.790151143937659	6.8730531252785	4.41069830139701	5.88520452158058	4.26111258723285	2.66134662403345	0	0	0	0	0	-0.6630498316263481	-0.5733041344153832	-0.5437034641398264	0.31465976976569	0.08974569721096493	0.9481089311164813	-0.5755468189167393	-0.49559227917044685	-0.4530925207060501	0.2732388014792599	0.07995453974629248	0.8062858619316026	1	1	1	1	1	1	0.7854950458079726	0.7953887246739589	0.7780557199083459	0.7820431147884601	0.769025348907961	0.7653458905173216	Undetermined	Undetermined
VT0278	1874	2561	chr2L	596451	597517	793751	795265	VT0278	6.71419821612124	7.880968663865319	14.45882535774646	6.647865623568519	8.623256206395633	4.90599721595512	4.86783992818428	10.1286737890319	4.28169234586549	4.90304750361182	0	0	0	0	0	-0.01432390828269391	0.23115783597880035	0.3753415241625028	0.8755054818736394	0.24548174426149424	0.7456457019726308	-0.023569116091098127	0.18751736804827862	0.3271068388136535	0.7937867367943394	0.21108648413937678	0.6777663821200627	1	1	1	1	1	1	0.7854950458079726	0.7953887246739589	0.7780557199083459	0.7820431147884601	0.769025348907961	0.7653458905173216	NA	NA
VT0278	1874	2564	chr2L	596451	597517	796604	797582	VT0278	6.516037410129624	6.406508497152218	10.974556294112073	5.89686486847448	9.876714616690203	3.66806582389773	4.06126244788151	6.58091780212322	3.81922622611733	6.34202386706269	0	0	0	0	0	-0.1440467527535607	-0.02445657455062746	0.7440830905675239	0.7765523948709603	0.11959017820293322	0.15205948250636958	-0.13284405044158398	-0.03498976192321705	0.6508666506391921	0.6882487980231043	0.09785428851836693	0.13523643590227916	1	1	1	1	1	1	0.7854950458079726	0.7953887246739589	0.7780557199083459	0.7820431147884601	0.769025348907961	0.7653458905173216	NA	NA
VT0278	1874	2565	chr2L	596451	597517	797583	800405	VT0278	3.202940317473711	12.137272464561267	17.374531818915706	7.9005954415529125	13.832606022994229	1.24473383342939	8.61420290051083	14.0559078934784	5.43895562752631	8.26888814033075	0	0	0	0	0	1.3025644728426022	1.9219754291573754	0.8080396880526471	0.5175298529895095	0.6194109563147729	0.3289011212516353	0.8516557793294398	1.3712472020479876	0.6797863279740095	0.44676052334452826	0.5195914227185476	0.2865656180890664	1	1	1	1	1	1	0.7863633717960582	0.8947707040683555	0.7780557199083459	0.7820431147884601	0.769025348907961	0.7653458905173216	Undetermined	Undetermined
VT0278	1874	2566	chr2L	596451	597517	800406	802617	VT0278	7.3799210106256785	7.351314874858512	15.793050089194132	8.707303775713177	17.589544149453484	5.11921615362262	4.60572570075193	11.060563482629	6.04792894257503	10.7464599964884	0	0	0	0	0	0.23862068138791234	-0.005603057666791017	1.0144201331189362	1.103215601495849	-0.24422373905470335	-0.15542827067779078	0.19701631205214304	-0.02115037261640475	0.9361881181300905	1.0046376153449676	-0.2181666846685478	-0.1497171874536705	1	1	1	1	1	1	0.7854950458079726	0.7953887246739589	0.7780557199083459	0.7820431147884601	0.769025348907961	0.7653458905173216	Undetermined	Undetermined
VT0278	1874	2569	chr2L	596451	597517	803030	805172	VT0278	7.549002726727976	13.80148557630043	15.70435653592774	9.381317766679155	13.439671825326046	4.50763379525689	9.78724735140445	11.8125609729754	6.67453122627337	8.461840143559	0	0	0	0	0	0.31350452073791174	0.8704655928588165	0.5186354170039774	0.18634126636237255	0.5569610721209048	0.22466692147929987	0.2598519057338378	0.7717764527443653	0.4727068495871766	0.16856941983306023	0.5119245470105276	0.2077871172564112	1	1	1	1	1	1	0.7854950458079726	0.7953887246739589	0.7780557199083459	0.7637923940367609	0.769025348907961	0.7653458905173216	Undetermined	Undetermined
VT0278	1874	2570	chr2L	596451	597517	805173	805510	VT0278	5.530067425229274	7.274426747444923	7.2431820840688985	3.8670903574361404	6.088877783822917	2.53100041355539	4.2438139783683	5.5662780545371	2.40855913879104	2.81119264524497	0	0	0	0	0	-0.5160485961408984	0.3955364920362827	0.6549278809507276	-0.006209919419539849	0.9115850881771811	0.2504472878069136	-0.33084854758437643	0.2801200497784182	0.42688835898500305	-0.009025483769293883	0.6109685973627946	0.17505475460849773	1	1	1	1	1	1	0.7854950458079726	0.7953887246739589	0.7780557199083459	0.7820431147884601	0.769025348907961	0.7653458905173216	NA	NA
VT0278	1874	2572	chr2L	596451	597517	805625	806361	VT0278	5.612577366435884	4.02051963141889	8.592844198369097	5.268288406668977	7.7921114332951085	3.19775238798345	2.47555318075124	6.20483532321109	3.45431505850347	4.69393245533838	0	0	0	0	0	-0.09132910027193154	-0.4812814524400815	0.5646799827230282	1.0957537625733436	-0.38995235216815	0.14112142768216515	-0.08057631562773875	-0.40091762325049773	0.48423576058434337	0.9275002503590759	-0.3203413076227589	0.12292318215197372	1	1	1	1	1	1	0.7854950458079726	0.7953887246739589	0.7780557199083459	0.7820431147884601	0.769025348907961	0.7653458905173216	NA	NA
VT0278	1874	2574	chr2L	596451	597517	806596	807112	VT0278	6.451844465001162	6.226952499599343	10.367184474758314	7.602421364797122	4.823190030709319	4.58033057560115	3.82222350859654	7.48585911400618	5.64310794581043	2.83016267758852	0	0	0	0	0	0.23674732912359348	-0.05118538567772594	-0.6564713363875964	0.7354259602785619	-0.28793271480131943	1.103964581864839	0.1982195093626637	-0.05318054953565379	-0.5489670466698857	0.6486997576159108	-0.25140005889831746	0.9462667453874791	1	1	1	1	1	1	0.7854950458079726	0.7953887246739589	0.7780557199083459	0.7820431147884601	0.769025348907961	0.7653458905173216	Undetermined	NA
VT0278	1874	2576	chr2L	596451	597517	807125	808220	VT0278	6.922897224283542	8.046472826113323	14.73576295280947	8.36973547236795	10.76408404438006	4.60190223624297	5.21881623545151	10.0591608872218	6.22223754097213	6.65244836471309	0	0	0	0	0	0.27380609635034847	0.2169805855710673	0.3629716286222357	0.8728933376980625	-0.05682551077928118	0.4530961982965456	0.22028387951547257	0.1681444243771026	0.32491489361800013	0.7919118568694747	-0.052139455138369935	0.41485750811310473	1	1	1	1	1	1	0.7854950458079726	0.7953887246739589	0.7780557199083459	0.7820431147884601	0.705468195208633	0.7653458905173216	Undetermined	Undetermined
VT0278	1874	2579	chr2L	596451	597517	808880	809371	VT0278	7.034753789641171	5.647422318459619	10.36159214537466	6.2531681223764775	6.000103082406314	4.64010992090368	3.41133274661578	7.55449312294569	4.5918185826357	3.32887485186549	0	0	0	0	0	-0.16991262525457526	-0.3169074100881826	-0.05960001941211784	0.8755812759495625	-0.1469947848336073	0.7881865105280729	-0.1407048758331219	-0.266487840196966	-0.05029463447695293	0.7660075663965291	-0.12578296436384406	0.690519236509638	1	1	1	1	1	1	0.7854950458079726	0.7953887246739589	0.7780557199083459	0.7820431147884601	0.769025348907961	0.7653458905173216	NA	NA
VT0278	1874	2582	chr2L	596451	597517	809918	810740	VT0278	12.34365780294306	10.249596673764866	13.623370612173773	11.217803637727588	9.427576768248391	9.80405760010924	7.19079992257246	10.1657374021176	8.01000804636266	5.75357555221203	0	2	0	2	1	-0.13797973779336534	-0.2682028323124949	-0.2508313363534143	0.41051655026806316	-0.13022309451912958	0.531124792102348	-0.12233470773845898	-0.2414363769014044	-0.2266262779955224	0.37579784791151455	-0.11910166916294546	0.4833224567440916	1	1	1	1	1	1	0.7854950458079726	0.7953887246739589	0.7780557199083459	0.7820431147884601	0.6287151809133653	0.7653458905173216	Undetermined	Undetermined
VT0278	1874	2585	chr2L	596451	597517	810911	812198	VT0278	7.0042247296790645	12.292636539037773	16.187891787251832	10.456777540494874	17.750534137875874	4.70380083724045	8.2016378804041	12.1684647075623	8.05302566140582	12.7262725561504	0	2	2	4	3	0.5781410472043459	0.8114971014981217	0.7634241124176383	0.3971207302149815	0.2333560542937759	-0.13294732790888103	0.48509511629611135	0.6990658332601325	0.708696726671638	0.36654593264894575	0.21397071696402117	-0.1281800770586711	1	1	1	1	1	1	0.7854950458079726	0.7953887246739589	0.7780557199083459	0.7820431147884601	0.769025348907961	0.7653458905173216	Undetermined	Undetermined
VT0278	1874	2608	chr2L	596451	597517	815746	816129	VT0278	2.9920219598993336	8.400004995313097	6.249474974445441	6.718547291895884	7.9845784755730165	1.38259975289749	5.92088265469216	3.8822512252973	4.17068530983442	4.89931714016433	0	1	1	1	1	1.167028558187255	1.4892694219306615	0.24906692433787136	-0.4266551934313263	0.32224086374340627	-0.35348125402579145	0.8696359876835389	1.1578390081349443	0.21605102090054867	-0.3792154884179838	0.2882030204514053	-0.3070634888671272	1	1	1	1	1	1	0.7854950458079726	0.8165230243171634	0.7780557199083459	0.7820431147884601	0.769025348907961	0.7653458905173216	NA	Undetermined
VT0278	1874	2611	chr2L	596451	597517	816448	816628	VT0278	3.073553531351785	4.764908311059071	7.014960067946163	3.889977375076512	4.500183210300516	1.38741536324926	2.61232575791379	5.17224226303702	2.01169206711734	2.46942367243869	0	1	1	1	1	0.3398541518532468	0.6325408409186519	0.2102219730478753	0.557986438167104	0.2926866890654051	0.6404511541846339	0.24027118561971073	0.48152933154519545	0.16819411080655028	0.46878051444389235	0.24125814592548475	0.5418445495628268	1	1	1	1	1	1	0.7854950458079726	0.7953887246739589	0.7780557199083459	0.7820431147884601	0.769025348907961	0.7653458905173216	NA	NA
VT0278	1874	2612	chr2L	596451	597517	816629	817190	VT0278	6.468215980143938	5.958765347727281	7.417384474325757	7.729453905706321	9.707335472973416	4.84339904420101	4.01936436025872	5.1796134730437	5.32424526017021	6.41672824613207	0	1	1	1	1	0.2569986371492274	-0.11835441644823329	0.3287088607067307	0.315897115737279	-0.3753530535974607	-0.3881647985669124	0.2287364849349926	-0.09816768224208891	0.2929355856512362	0.2705827888868712	-0.3269041671770815	-0.3492569639414465	1	1	1	1	1	1	0.7854950458079726	0.7953887246739589	0.7780557199083459	0.7820431147884601	0.769025348907961	0.7653458905173216	Undetermined	NA
VT0278	1874	2613	chr2L	596451	597517	817191	817876	VT0278	5.431685568601092	9.62453170433982	9.77376057175456	5.853199485791859	9.055280943315916	4.13075461661652	6.94955630828224	7.80546732249478	4.19986875070459	4.93193870192416	0	0	0	0	0	0.10782548196836815	0.825316379224159	0.629533953286685	0.022197417286864793	0.7174908972557908	0.11015436125597054	0.07565802500918391	0.700798668449638	0.5395588329682466	0.011913465311729257	0.6251406434404541	0.0974952757839367	1	1	1	1	1	1	0.7854950458079726	0.7953887246739589	0.7780557199083459	0.7820431147884601	0.769025348907961	0.7653458905173216	NA	Undetermined
VT0278	1874	2614	chr2L	596451	597517	817877	818278	VT0278	4.764849203047431	7.9193766655556255	5.91481109555693	7.473996194572636	5.4149497423349775	4.14287961930577	5.49212219433592	3.27816651081496	4.77752262568285	3.9500727127852	0	0	0	0	0	0.6494492724162134	0.7329563234446878	-0.46493188132348057	-0.421054787002964	0.0835070510284744	0.12738414534899098	0.5297276051542247	0.6054683882497994	-0.39348332546312076	-0.3632523208115741	0.0757407830955747	0.10597178774712138	1	1	1	1	1	1	0.7854950458079726	0.7953887246739589	0.7780557199083459	0.7820431147884601	0.769025348907961	0.7653458905173216	NA	Undetermined
VT0278	1874	2622	chr2L	596451	597517	819493	820278	VT0278	5.6892898402892875	14.503194424253733	14.229199836201976	8.282142491028715	10.669270997728027	2.75187378027311	10.5567767882514	10.5441398251563	6.56183365301088	7.51338580457046	0	2	3	2	3	0.5417554430700707	1.3500502123717766	0.3653856750621876	-0.02751616260424641	0.8082947693017059	0.4153929316352718	0.42994370612360794	1.167359417954204	0.32586364155648945	-0.033405676457233455	0.7374157118305958	0.37814639381687304	1	1	1	1	1	1	0.7854950458079726	0.8113702518657444	0.7780557199083459	0.6576446994262615	0.769025348907961	0.7653458905173216	Undetermined	Undetermined
VT0278	1874	2626	chr2L	596451	597517	820873	821451	VT0278	4.017713714462989	7.481861788518255	8.774498595947245	7.394412463261976	6.951668166097838	2.08194473405886	5.07890894117231	5.92134769171008	5.42143748887442	5.00574585153378	0	1	1	2	3	0.8800607525747906	0.8970225481159336	-0.08907630229801203	0.22991937196360884	0.01696179554114311	0.335957469802764	0.698676637689984	0.7155523430349956	-0.07870961173833507	0.1980651565936371	0.016875705345011517	0.2936504736769837	1	1	1	1	1	1	0.7854950458079726	0.7953887246739589	0.7780557199083459	0.7820431147884601	0.769025348907961	0.7653458905173216	Undetermined	Undetermined
VT0278	1874	2627	chr2L	596451	597517	821452	822412	VT0278	5.2897626602130865	12.322864137692322	11.313419541132422	10.596666472992553	13.324408055449986	2.09075196552148	9.12077934338723	7.9348758531147	7.81178935402554	8.60618482041333	0	1	1	2	3	1.0023355909735732	1.2200627145197616	0.3304609524580259	-0.12330255545380678	0.21772712354618828	-0.23603638436564442	0.8404270594226413	1.0436118290725545	0.3015361630476947	-0.12133628571868026	0.20318476964991317	-0.21968767911646178	1	1	1	1	1	1	0.7854950458079726	0.7957161085662718	0.7780557199083459	0.7820431147884601	0.769025348907961	0.7653458905173216	Undetermined	Undetermined
VT0278	1874	2628	chr2L	596451	597517	822413	822952	VT0278	2.0331426944195736	4.422024657927231	8.710621715117268	3.892692353393091	3.081703846391372	0.82066187512073	2.69109266015862	6.61960516623529	2.06695327870152	1.56531223995845	0	0	0	0	0	0.9370568572779873	1.1209955967974063	-0.3370401057131036	0.9780686240671358	0.18393873951941928	1.4990474692996585	0.5954760841520231	0.7439410620846111	-0.25067698163174185	0.8352888359593188	0.14846497793258812	1.2344307955236486	1	1	1	1	1	1	0.7854950458079726	0.7953887246739589	0.7780557199083459	0.7820431147884601	0.769025348907961	0.8069344683422156	NA	NA
VT0278	1874	2644	chr2L	596451	597517	824585	825182	VT0278	2.997694420278474	7.931871070998668	7.003607860746898	4.970260077687696	7.443345484104064	1.45389033788735	5.66888059507768	5.33607975937741	3.18844989597569	5.59462231754517	0	0	0	0	0	0.729468020369402	1.4038079024233525	0.5826298550894937	-0.17956291935327431	0.6743398820539505	-0.08785289238881759	0.5182908236531332	1.102069434997565	0.4970822011803787	-0.16883496480718552	0.583778611344432	-0.08213855464313219	1	1	1	1	1	1	0.7854950458079726	0.8009867718216286	0.7780557199083459	0.7820431147884601	0.769025348907961	0.7653458905173216	NA	Undetermined
VT0278	1874	2648	chr2L	596451	597517	825705	826460	VT0278	4.3508407302105745	5.018025066016697	11.548422401409038	8.409612229718576	12.859118746205208	3.57373019281436	3.21591417277072	8.73582344902634	6.12992054813477	7.70149332507585	2	3	1	2	2	0.9507450732362757	0.20582547172474178	0.612680592166342	1.2025042000322301	-0.7449196015115339	-0.1550959936456456	0.7588363436040775	0.12124999614849064	0.5522258908366299	1.0461544908056877	-0.637586347455587	-0.14365774748652915	1	1	1	1	1	1	0.7854950458079726	0.7953887246739589	0.7780557199083459	0.787731094312937	0.769025348907961	0.7653458905173216	Undetermined	NA
VT0278	1874	2649	chr2L	596451	597517	826461	827212	VT0278	4.163271171306447	7.111859243984901	6.576833745095755	9.859362097461343	9.659974275505812	2.14659196839974	4.71048305825366	4.7061689930155	7.35828869518824	6.67825087015404	2	3	2	2	2	1.2437767766733065	0.7725092407007853	-0.029474959816707103	-0.11283356997853244	-0.4712675359725213	-0.5546261461343466	1.0221990836849182	0.6015667626317701	-0.02917224831084964	-0.09756593476360909	-0.4206323210531481	-0.48902600750590747	1	1	1	1	1	1	0.7863633717960582	0.7953887246739589	0.7780557199083459	0.7820431147884601	0.769025348907961	0.7653458905173216	Undetermined	NA
VT0278	1874	2668	chr2L	596451	597517	831267	831833	VT0278	3.4737229852683944	8.186670760309891	4.113462633738061	3.5036926766156	3.932548791718815	2.19980890026465	5.84043225489373	2.78258195852334	2.14538191015941	2.11605903758228	0	0	0	0	0	0.012393525934874123	1.2367941664749866	0.1665884297482046	-0.9929235379985214	1.2244006405401124	0.06488867279338649	-0.0026793223911569203	1.0362385694106135	0.13023393096676994	-0.8581813711093097	1.0389178918017703	0.0505025897256908	1	1	1	1	1	1	0.7854950458079726	0.7953887246739589	0.7780557199083459	0.7820431147884601	0.770730186372333	0.7653458905173216	NA	Undetermined
VT0278	1874	2676	chr2L	596451	597517	833535	834627	VT0278	8.392049559833579	7.708335273283527	4.114504105276698	3.869362908754856	7.038771531744367	5.28317548611169	5.38332634655174	2.80697890701377	2.7323232400873	4.73469722532712	0	1	1	1	0	-1.1169271519313502	-0.12260387499941647	0.8632276130722383	-0.9057007605093981	0.9943232769319337	-0.7746050966497025	-0.9202413242543904	-0.08950329946561798	0.7114282366282405	-0.7526244662977604	0.8307380247887726	-0.6333146781372284	1	1	1	1	1	1	0.7854950458079726	0.7953887246739589	0.7780557199083459	0.7820431147884601	0.769025348907961	0.7653458905173216	Undetermined	Undetermined
VT0278	1874	2677	chr2L	596451	597517	834628	835451	VT0278	4.504934251951728	8.671140220208354	6.562776144800561	5.595106662446868	5.3458758628130765	2.97669430934689	6.45633262477215	4.84387708238116	3.91441108137633	3.17353387648372	0	0	0	0	0	0.31265958378632813	0.9447156640124141	-0.06573929732898058	-0.4019154906874246	0.6320560802260861	0.295879886867642	0.24652320321972537	0.8055309269870042	-0.055313089112809743	-0.3651194343463911	0.5590077237672787	0.24920137853369745	1	1	1	1	1	1	0.7854950458079726	0.7953887246739589	0.7780557199083459	0.7820431147884601	0.769025348907961	0.7653458905173216	NA	Undetermined
VT0278	1874	2689	chr2L	596451	597517	837312	838552	VT0278	2.0914318446047058	3.786096361442728	11.322060318735499	5.859494014795876	7.1119860014039125	0.889059101195733	2.38439342041244	8.39510913316779	4.56490283205935	4.80306509492901	0	1	0	0	0	1.4862851045731047	0.8562201457835122	0.27947639559564563	1.5803534795827543	-0.6300649587895922	0.6708121251975161	0.9953919747155106	0.483955094716583	0.23669192836468667	1.341567037365455	-0.5114368799989275	0.5934382290018406	1	1	1	1	1	1	0.7947237696487742	0.7953887246739589	0.7780557199083459	0.8565882945170251	0.769025348907961	0.7653458905173216	NA	NA
VT0278	1874	2691	chr2L	596451	597517	838660	839894	VT0278	4.76441012542365	8.276120854619133	10.3730504927592	5.62637057852528	3.0689446334426367	2.28610389097001	6.03732110921025	7.72369726421867	3.97931560833845	1.66504638251996	0	3	1	0	0	0.2399069710318326	0.7966571055024491	-0.8744619597763125	0.32581360450166263	0.5567501344706165	1.7570256987485913	0.1773981082390706	0.6636201290945787	-0.6645627953831247	0.28573562025485866	0.4862220208555081	1.4365204364934914	1	1	1	1	1	1	0.7854950458079726	0.7953887246739589	0.7780557199083459	0.7820431147884601	0.769025348907961	0.8835728326202429	NA	Undetermined
VT0278	1874	2698	chr2L	596451	597517	842124	842645	VT0278	6.316267358425182	4.433519499092831	2.409196757942809	2.461117946172981	3.8408187985707927	5.49141315660691	2.93879337379267	2.21088268840123	1.67406082803895	2.20126822835017	0	0	0	0	0	-1.3597584407666974	-0.5106198190068229	0.6421001033682815	-0.8799001980704261	0.8491386217598745	-0.672861679678833	-1.034871335660024	-0.39328482127761055	0.4693898599544273	-0.6531569475889761	0.6415865143824135	-0.48096029316098976	1	1	1	1	1	1	0.7868158977001845	0.7953887246739589	0.7780557199083459	0.7820431147884601	0.769025348907961	0.7653458905173216	Undetermined	Undetermined
VT0278	1874	2712	chr2L	596451	597517	844231	845259	VT0278	3.3035184716221293	6.060171394258519	7.723275543742261	4.554603294914286	4.179269656698061	3.11763564558385	4.55102972670201	6.42715589382523	3.44954048285113	2.75035926621561	0	0	3	0	0	0.46332198946772574	0.8753551851268468	-0.12407455315870367	0.3498542467164259	0.4120331956591212	0.8859619955342508	0.33762895003930254	0.6847252731607425	-0.09785260961474897	0.2952513674331833	0.34709632312143995	0.7402003001693723	1	1	1	1	1	1	0.7854950458079726	0.7953887246739589	0.7780557199083459	0.7820431147884601	0.769025348907961	0.7653458905173216	NA	NA
VT0278	1874	2718	chr2L	596451	597517	846416	847059	VT0278	4.509382849266535	6.734380770265977	5.3545242444361225	4.558026485167275	2.677719638369142	3.14627621964264	5.1303897108383	4.32587155142385	3.47514837096889	1.19388392146202	0	0	1	0	0	0.015479306809763614	0.5786152944078689	-0.7674043916096507	-0.33078689966792096	0.5631359875981052	0.999753479539835	0.009129395862853811	0.4907566547328821	-0.5673817725795147	-0.2915283635125631	0.4816272588700283	0.7574806679369799	1	1	1	1	1	1	0.7854950458079726	0.7953887246739589	0.7780557199083459	0.7820431147884601	0.769025348907961	0.7653458905173216	NA	Undetermined
VT0278	1874	2719	chr2L	596451	597517	847060	848859	VT0278	1.4952852978783635	9.308975232993328	7.07073620187723	5.942335436954515	6.291196965186988	0.932666904837768	7.36764121934438	5.05534590376163	4.73900474967687	4.42405247624068	0	0	1	0	0	1.9906092712597767	2.6382015847947575	0.08230448515539625	-0.39676192361377616	0.6475923135349806	0.16852590476580817	1.2600056342293022	1.836480791734843	0.06951450012273062	-0.3638999878598222	0.5764751575055407	0.14306066952298782	1	1	1	1	1	1	0.8692513137746187	0.9613672376352675	0.7780557199083459	0.7820431147884601	0.769025348907961	0.7653458905173216	NA	Undetermined
VT0278	1874	2731	chr2L	596451	597517	850536	851917	VT0278	4.501473191251279	5.442994134433705	9.019622547314082	6.936784138999094	8.176899104782194	3.21040248948538	4.12461193779995	7.29347313585636	6.08628568607562	6.16486036529609	1	2	1	1	1	0.6238697634081695	0.2740032537232928	0.23728684792425125	0.7286665795545714	-0.34986650968487665	0.1415132219454434	0.4869551416071884	0.1877163102856103	0.20736631641618952	0.630792068289768	-0.299238831321578	0.12418692055200045	1	1	1	1	1	1	0.7854950458079726	0.7953887246739589	0.7780557199083459	0.7820431147884601	0.769025348907961	0.7653458905173216	Undetermined	NA
VT0278	1874	2743	chr2L	596451	597517	854470	855566	VT0278	10.128483763630921	5.25025955424936	7.303171780599772	6.406423797212607	4.532859435546463	8.44457002143511	3.63687783291553	6.63906380749962	4.85945724648158	2.84847121416702	0	1	1	1	1	-0.6608270750966052	-0.9479575671297594	-0.4990978145206181	0.4761344188561566	-0.2871304920331543	0.6881017413436203	-0.5671970721982256	-0.8111830383525387	-0.41241415346746924	0.4055311606398112	-0.24398596615431317	0.5739593479529672	1	1	1	1	1	1	0.7854950458079726	0.7953887246739589	0.7780557199083459	0.7820431147884601	0.769025348907961	0.7653458905173216	Undetermined	Undetermined
VT0278	1874	2815	chr2L	596451	597517	867938	868449	VT0278	6.039510506909201	1.9610620169331716	4.458872291144107	2.792298740727805	4.967186892704191	5.21373466646904	1.08282717412831	3.86354542247764	1.83327430493518	3.55285585729849	1	1	1	2	0	-1.1129783260934913	-1.6227964657956613	0.8309757298963601	1.1850437190064462	-0.5098181397021699	-0.15575015059208386	-0.8618151388267107	-1.208916867881302	0.643643912842126	0.8623892362137928	-0.34710172905459136	-0.1283564056829246	1	1	1	1	1	1	0.7854950458079726	0.8296786260032759	0.7780557199083459	0.7820431147884601	0.769025348907961	0.7653458905173216	Undetermined	Undetermined
VT0278	1874	2825	chr2L	596451	597517	870002	871455	VT0278	1.4626471908050354	9.397964913974315	8.567897692088065	4.94095730052504	9.10527711956242	1.02736505032976	7.41917553425756	7.72957085968566	3.77506449116251	6.56990498091995	1	5	5	4	5	1.7562087731911005	2.6837665666842443	0.8819123382157624	-0.13340712844548053	0.9275577934931434	-0.08776167316809956	1.0524695432159334	1.8634967347716014	0.7636638827940967	-0.12875360812373274	0.8110271915556677	-0.08139029936216174	1	1	1	1	1	1	0.8294391747881817	0.9636028159792379	0.7780557199083459	0.7820431147884601	0.769025348907961	0.7653458905173216	NA	Undetermined
VT0278	1874	3060	chr2L	596451	597517	967170	969125	VT0278	1.441788962209611	1.7591761357573756	8.274358826565747	1.7658833135393746	2.887516936910764	1.36153456171144	1.40679048737105	8.6771366514247	1.57003118699785	3.04064646272114	0	0	0	0	2	0.29253000577049576	0.2870399288280282	0.7094393933839329	2.2337475845236066	-0.005490076942467586	1.5188181141972064	0.10769483494849112	0.10460772841853304	0.4796317289726128	1.74696745359639	-0.0030871065299580805	1.2642486180938193	1	1	1	1	1	1	0.7854950458079726	0.7953887246739589	0.7780557199083459	0.933587698264946	0.769025348907961	0.8033760760155221	NA	NA
VT0278	1874	3104	chr2L	596451	597517	990064	992186	VT0278	0.9710730594983801	3.2245335098903896	4.476504197042198	3.548432017424431	4.462038808302175	0.408454274759278	2.98074363174292	5.01548528356749	3.30557549660869	3.95446317913641	0	0	1	1	0	1.869529919541268	1.7314387151355828	0.33052139462955327	0.47328207655650983	-0.13809120440568512	0.004669477521271415	1.025581866184744	0.9189875432388139	0.26253904073462836	0.3686759111696697	-0.1065943229459301	-4.574525108887408e-4	1	1	1	1	1	1	0.8219842270149911	0.8093267629616967	0.7780557199083459	0.7820431147884601	0.769025348907961	0.7653458905173216	NA	NA
VT0278	1874	3106	chr2L	596451	597517	993339	994476	VT0278	0.553751759444713	2.082268904572959	4.9937252069417335	1.8238268601884149	2.2292167635307027	0.408687402616719	1.47420525326435	5.03762244187176	0.854334033456397	1.63161385090343	0	0	0	0	0	1.7196574951693033	1.9108451078733837	0.28956812966415235	1.2619600447449881	0.19118761270408036	1.1635795277849161	0.63474622862589	0.7546692157584982	0.1812803129006574	0.911802858099702	0.11992298713260816	0.8504455323316528	1	1	1	1	1	1	0.7868158977001845	0.8080406541984969	0.7780557199083459	0.7862635758688807	0.769025348907961	0.7653458905173216	NA	NA
VT0278	1874	3180	chr2L	596451	597517	1025294	1028099	VT0278	1.5024373239883593	2.180082227180971	5.326350484091391	2.881281837313294	2.2449753440952245	1.51006942197808	1.55152876616194	6.34523826696177	2.59528294383129	1.69825246777669	0	0	0	0	0	0.9394059785815837	0.5370777424294598	-0.36001118662657366	1.2887648129444673	-0.40232823615212393	1.2464477634189173	0.5589636131627628	0.27535395040495647	-0.2540985674190388	0.9882675419723465	-0.2836096627578063	0.9587564466335791	1	1	1	1	1	1	0.7854950458079726	0.7953887246739589	0.7780557199083459	0.787731094312937	0.769025348907961	0.7653458905173216	NA	NA
VT0278	1874	3185	chr2L	596451	597517	1028684	1031020	VT0278	2.4350859311190756	1.879391622909174	3.255303565802409	2.1551530178598735	4.376571623285975	2.73553956224005	0.785585572762976	3.2143741950232	1.71990020248286	5.06592088412601	0	0	0	0	0	-0.17618237846420762	-0.37370696084336974	1.0220108749596286	0.792526361596752	-0.19752458237916212	-0.4270090957420387	-0.11569110963974419	-0.23895042788556445	0.7563652223044218	0.538576202555441	-0.12325931824582029	-0.341048337994801	1	1	1	1	1	1	0.7854950458079726	0.7953887246739589	0.7780557199083459	0.7820431147884601	0.769025348907961	0.7653458905173216	NA	NA
VT0278	1874	3288	chr2L	596451	597517	1068794	1069343	VT0278	0.9156125647525039	1.4385877029236016	3.9560683663532963	1.732821028678035	1.5583015121539026	0.396549766692773	0.804019510706174	5.58228846638568	1.79760233245952	0.915118707114511	2	2	1	1	1	0.9203134900814542	0.6518440111511393	-0.1531482518806834	1.4594141810014052	-0.2684694789303149	1.3440929539517736	0.4016904628178853	0.2582013916331444	-0.08352120733645281	0.9058827527919882	-0.14348907118474097	0.8459148889437	1	1	1	1	1	1	0.7854950458079726	0.7953887246739589	0.7780557199083459	0.787731094312937	0.769025348907961	0.7653458905173216	NA	NA
VT0278	1874	3312	chr2L	596451	597517	1077184	1078078	VT0278	2.4339150115397348	4.0648820333323785	5.354801174162877	1.458549427481088	3.4460491647323153	2.94453350045661	4.38157947094044	5.63842329538991	0.898884891890428	3.5838701182304	2	2	3	2	1	-0.7387445150331281	0.7399346922486867	1.240409007348014	0.39761952359332287	1.478679207281815	0.6358897235271236	-0.4724541596139644	0.5396059458962629	0.8217139013925546	0.32618709944802193	1.0120601055102274	0.5165333035656946	1	1	1	1	1	1	0.7854950458079726	0.7953887246739589	0.7795211730681928	0.7820431147884601	0.7812478978821226	0.7653458905173216	NA	NA
VT0278	1874	3510	chr2L	596451	597517	1145173	1145954	VT0278	0.2062666571780916	4.895985174859877	3.215269482609896	0.7522522581027256	1.758427947552987	0	5.84520287289851	3.59296749849097	0	1.87199957920987	0	0	0	0	0	1.8667059025318837	4.569016654715708	1.2249977836937274	-0.6066595297564605	2.7023107521838243	0.8706534387336364	0.4582398373762744	2.096733682062361	0.5913759278703008	-0.4738674851448223	1.6384938446860868	0.5732504316709637	1	1	1	1	1	1	0.7868158977001845	0.9811569434594575	0.7780557199083459	0.7820431147884601	0.896518027085793	0.7653458905173216	NA	Undetermined
VT0278	1874	3870	chr2L	596451	597517	1250768	1251619	VT0278	1.675085234940685	0.37188262312491943	1.1642838655053591	1.476468218709458	0.14689567243567567	5.26523412590284	0	1.19756032465971	0.885816341264154	0	0	0	0	0	0	-0.1820842049592571	-2.1713152652964545	-3.329286502828327	1.6465236042619797	-1.9892310603371972	2.9865790467531093	-0.06342305898417837	-0.4391900236723827	-0.512101892780217	0.2857690570711477	-0.3757669646882043	0.42210398516316033	1	1	1	1	1	1	0.7854950458079726	0.7953887246739589	0.8301197762663058	0.7820431147884601	0.769025348907961	0.7890910448886048	Undetermined	Undetermined
VT0278	1874	3874	chr2L	596451	597517	1252524	1253059	VT0278	4.364278722053426	0.14519128516804763	0.15417678134455454	1.2793417336756705	0.38194208266036256	5.27229184545728	0	0	0	0	0	0	0	1	1	-1.7703415576737693	-4.909716475453556	-1.74397589275259	0	-3.1393749177797865	-1.308768370741783	-0.8237131685225682	-1.5622291018187482	-0.4902599840862417	0	-0.73851593329618	-0.2363934938476107	1	1	1	1	1	1	0.7863633717960582	0.9547637553816515	0.7853425560357185	0.7820431147884601	0.8355057125099236	0.7653458905173216	Undetermined	Undetermined
VT0278	1874	4078	chr2L	596451	597517	1368808	1370220	VT0278	2.3445829267462375	2.2825474147939544	1.6686289105562233	1.6433048087002249	0.39346081034890945	5.73452381797192	1.98810134496675	1.13160655842695	0.83414479469914	0	0	0	0	0	0	-0.5127312037072594	-0.038686478107275664	-2.062308251593033	-0.4519816824930994	0.4740447255999838	2.0843712946999173	-0.29203997997265335	-0.015286017640231056	-0.7523688560652179	-0.26522821775434485	0.2767539623324223	0.7638946006432953	1	1	1	1	1	1	0.7854950458079726	0.7953887246739589	0.8136884213919855	0.7820431147884601	0.769025348907961	0.7906911428651293	Undetermined	Undetermined
VT0278	1874	4084	chr2L	596451	597517	1373694	1375815	VT0278	2.6292850973051842	2.622905251353006	0.15665029727319182	1.1753056942284517	1.9737899414524076	5.75309516091873	3.27536121100457	0	0.831439638080257	2.02483632930618	0	0	0	0	0	-1.16163453685016	-0.003504890734251449	0.7479324134772674	-4.065546280671373	1.1581296461159085	-3.655349048032732	-0.6299737448429702	0.02683513260864698	0.39394599986617646	-1.454781024568956	0.6568088774516172	-1.1919181469835154	1	1	1	1	1	1	0.7854950458079726	0.7953887246739589	0.7780557199083459	0.9569064676465916	0.769025348907961	0.9311771942284481	Undetermined	Undetermined
VT0278	1874	4141	chr2L	596451	597517	1403464	1403984	VT0278	2.140595407238848	1.472773121785237	0.4214695320524264	1.610868522016753	0.3906353854557876	5.85282390788738	0.740797686085496	0	0.816048075049726	0	0	0	0	1	1	-0.4101733914229384	-0.5394769357403623	-2.043944201209013	-1.8050349548375284	-0.1293035443174238	0.10960570205406095	-0.1953751086149505	-0.24906885594499745	-0.6287424266410112	-0.5360716286624485	-0.053693747330046955	0.0389770506485157	1	1	1	1	1	1	0.7854950458079726	0.7953887246739589	0.8050326487897713	0.787731094312937	0.769025348907961	0.7653458905173216	Undetermined	Undetermined
VT0278	1874	4161	chr2L	596451	597517	1410869	1412745	VT0278	4.073702397784333	0.38754455789364356	1.2458364185462476	0.8000439838959724	1.5422668223765292	10.0540944082218	0	1.10309870888644	0	0.779495655120107	2	1	0	2	0	-2.348189366697533	-3.393906490073273	0.946901160527065	1.6846805525691013	-1.0457171233757403	-0.30793773133370383	-1.3423572889994628	-1.6646925775835995	0.43682100213578695	0.5985312833115144	-0.32233528858413674	-0.16062500740840932	1	1	1	1	1	1	0.8596891146126514	0.9323741241608309	0.7780557199083459	0.787731094312937	0.769025348907961	0.7653458905173216	Undetermined	Undetermined
VT0278	1874	4244	chr2L	596451	597517	1434806	1435426	VT0278	4.049153979103281	1.9441598516190934	0.8864966604513567	1.1837518215008824	0.1497548712132836	10.2016514746603	2.02798347425229	0	0.798656121228832	0	0	1	1	1	1	-1.7742538604619533	-1.0584736618260067	-2.9826918088983456	-1.132959742855392	0.7157801986359467	2.5655122646789006	-0.9863578951485946	-0.6249129823283631	-0.8193465611230326	-0.5299043859225161	0.3614449128202315	0.650887088020748	1	1	1	1	1	1	0.7900320400692645	0.7953887246739589	0.8665849209395889	0.7820431147884601	0.769025348907961	0.814292165611091	Undetermined	Undetermined
VT0278	1874	4257	chr2L	596451	597517	1437128	1439772	VT0278	2.05997412019762	1.8613128730681614	3.012901495591421	1.5755863976505557	2.0570640804712954	5.96624486429084	2.02981105705221	2.59309022265211	0.796772272460648	0.761104634188681	0	2	2	0	2	-0.38673734565485346	-0.1463056304449627	0.38469786951861445	0.6948329236848462	0.2404317152098908	0.5505667693761225	-0.2239230956399643	-0.08831098924290325	0.22308913829207805	0.4486716433296706	0.13561210639706106	0.36119461143465365	1	1	1	1	1	1	0.7854950458079726	0.7953887246739589	0.7780557199083459	0.7820431147884601	0.769025348907961	0.7653458905173216	Undetermined	Undetermined
VT0278	1874	4339	chr2L	596451	597517	1472521	1474208	VT0278	3.2830421792366655	1.5032176900531058	0.42614280302275814	1.5412724206561448	2.077049671449878	6.07411215344315	0.704855304774414	0	0.776695412927637	0.736476729288378	0	1	0	2	3	-1.090911403762586	-1.1269793354237654	0.4304138363716412	-1.8186450773921454	-0.036067931661179296	-2.2851268454249656	-0.6636158912060058	-0.6834079816246911	0.24941086009733893	-0.6568659318420262	-0.019792090418685203	-0.9260688823580503	1	1	1	1	1	1	0.7854950458079726	0.7953887246739589	0.7780557199083459	0.8024323724646275	0.769025348907961	0.814292165611091	Undetermined	Undetermined
VT0278	1874	4348	chr2L	596451	597517	1478049	1478616	VT0278	1.9296854835737367	0.7880107285164073	2.1255111277657335	1.5727843938475043	0.15044739503829324	6.08898915101557	0	2.60278952109389	0.773793250083863	0	0	0	0	0	0	-0.2950448125024714	-1.2920785472763234	-3.3859898794672016	1.4315226352267927	-0.9970337347738522	3.8204787799201427	-0.15673029945208408	-0.5926497147612244	-1.0268019050312216	0.6752760655309825	-0.43591941530914036	1.2661585552530636	1	1	1	1	1	1	0.7854950458079726	0.7953887246739589	0.9091119249731248	0.7870003428293254	0.769025348907961	0.9364257812772656	Undetermined	Undetermined
VT0278	1874	4427	chr2L	596451	597517	1509245	1510182	VT0278	3.3000819379842437	0.7228358559070297	1.7549105851855928	0.8160413588289097	0.7545705550506122	6.18040615783827	0	1.03155139473744	0	0	0	0	0	0	0	-2.0157876674774324	-2.1907618684522103	-0.11298646889540005	1.279657548099204	-0.17497420097477764	1.2176698160198265	-1.046026972367246	-1.1176487618622346	-0.046282363527830585	0.5792331190804784	-0.0716217894949885	0.5538936931133205	1	1	1	1	1	1	0.8128977802726205	0.8310272630270136	0.7780557199083459	0.7820431147884601	0.769025348907961	0.7653458905173216	Undetermined	Undetermined
VT0278	1874	4475	chr2L	596451	597517	1527203	1529148	VT0278	3.296243775337661	1.062183219472812	1.7180816686365254	0.8190039580345227	0.3998264986107458	6.23221707551725	0.674833426759323	1.01748134202649	0	0	0	0	0	0	0	-2.0088806125233627	-1.6337902988771797	-1.0344963337952524	0.6937659734853961	0.375090313646183	2.1033526209268314	-1.024241575604369	-0.882495435890511	-0.30553624163971527	0.33826121640408213	0.14174613971385785	0.7855435977576553	1	1	1	1	1	1	0.8122081973930023	0.7957161085662718	0.7780557199083459	0.7820431147884601	0.769025348907961	0.7903891289016727	Undetermined	Undetermined
VT0278	1874	4623	chr2L	596451	597517	1614863	1616399	VT0278	1.9066800416975478	1.3931814304396684	0.856198602854001	0.834420499138551	1.923365657142119	6.45981413113337	0.625205223426648	0	0	2.07470740772129	0	0	0	1	2	-1.1922162606003364	-0.4526796179306271	1.2047865581063568	-0.70236576218595	0.7395366426697093	-1.1676156776225979	-0.5462978071321922	-0.23393350973771562	0.5596679339145401	-0.2974241087346128	0.3123642973944767	-0.544727745254676	1	1	1	1	1	1	0.7854950458079726	0.7953887246739589	0.7780557199083459	0.7820431147884601	0.769025348907961	0.7653458905173216	Undetermined	Undetermined
VT0278	1874	4690	chr2L	596451	597517	1653408	1655696	VT0278	1.8015208881143296	0.7361624747129374	4.32909870952184	1.2817127066164198	0.4187416603287556	1.92179644322573	0	6.15415704741715	0	0	0	1	2	1	1	-0.49114245855787664	-1.2911192629985726	-1.6139405578364938	2.555970579900132	-0.7999768044406962	3.3699343332959293	-0.2547805069647762	-0.6031405838467224	-0.5476854138063753	1.4862756191912607	-0.34836007688194615	1.6856009561156897	1	1	1	1	1	1	0.7854950458079726	0.7953887246739589	0.7863221199791877	0.8871473812144975	0.769025348907961	0.929297267540631	NA	NA
VT0278	1874	4697	chr2L	596451	597517	1658628	1659685	VT0278	2.9240322031513175	1.8440253626321101	1.3256513763888387	2.41007443566658	1.1385845105977574	8.97551723623067	2.12048058422557	0	2.2191912039722	0.601237886475567	0	0	1	1	0	-0.2788814950759363	-0.6651007015067211	-1.0818363266625666	-0.47615707741924695	-0.3862192064307848	0.21946004281253487	-0.162664619058722	-0.3902941695881063	-0.5781584840579451	-0.24448186024260588	-0.22762955052938433	0.10604707328595483	1	1	1	1	1	1	0.7854950458079726	0.7953887246739589	0.7780557199083459	0.7820431147884601	0.769025348907961	0.7653458905173216	Undetermined	Undetermined
VT0278	1874	4762	chr2L	596451	597517	1689142	1690544	VT0278	2.8653030969612376	0.3865861208575929	0.42223382645488794	1.7764458722486918	0.7572796949477854	9.08201684170554	0	0	0.645719613269198	0	0	0	0	0	0	-0.6896940270827663	-2.8898260097291932	-1.2300955797250903	0.127252318954892	-2.2001319826464267	-0.8427840839664447	-0.39159432732750193	-1.1899725135569152	-0.5247519127664878	0.052984938702630206	-0.7983781862294134	-0.22064133476029527	1	1	1	1	1	1	0.7854950458079726	0.868080183771278	0.7780557199083459	0.7820431147884601	0.7909770824021827	0.7653458905173216	Undetermined	Undetermined
VT0278	1874	5175	chr2L	596451	597517	1848775	1851054	VT0278	1.9488574524676168	1.159447321487733	0.8433436104821055	0.8770996472992303	2.43023162113498	6.95462584869144	0.49028791837731	0	0	2.08420817162219	0	0	0	0	0	-1.1518159080533852	-0.7491912959054385	1.4702811594395484	-0.4592448085720704	0.40262461214794687	-1.5269013558636717	-0.5468101016901344	-0.3905861096495505	0.7466309289510754	-0.18219529847300522	0.15622399204058388	-0.7726022353834968	1	1	1	1	1	1	0.7854950458079726	0.7953887246739589	0.7863221199791877	0.7820431147884601	0.769025348907961	0.7655139101785796	Undetermined	Undetermined
VT0278	1874	5245	chr2L	596451	597517	1886843	1888314	VT0278	2.553576155092506	0.7349829338379366	2.974463152713406	1.2596328712926717	0.8865847811281413	7.0218029954885	0	2.61063079120944	0.527510435476492	0	1	0	0	0	0	-1.019515773520295	-1.796736428718174	-0.5066728086277553	2.016846650118714	-0.7772206551978788	1.7462988035485905	-0.5523261130994842	-0.8727789268666276	-0.20051472671348655	1.0298256647205815	-0.3204528137671433	0.9098875776669246	1	1	1	1	1	1	0.7854950458079726	0.7996633759528734	0.7780557199083459	0.82674230931021	0.769025348907961	0.7772677626886212	Undetermined	Undetermined
VT0278	1874	5286	chr2L	596451	597517	1914950	1915559	VT0278	1.1458405703210583	3.6455918516103463	0.8089345773429133	0.43752303370836815	0.4085068812745125	1.88281736382663	5.78531495487212	0	0	0	0	0	0	0	0	-1.3889754489624044	1.6697467263431	-0.0989985899519921	-2.172058116665397	3.0587221753055043	0.9856626485920992	-0.436154421924134	0.9267158794248317	-0.03407522416847658	-1.1171442957355397	1.3628703013489658	0.2798012297819026	1	1	1	1	1	1	0.7854950458079726	0.7957161085662718	0.7780557199083459	0.82674230931021	0.8668313140309478	0.7653458905173216	NA	Undetermined
VT0278	1874	5299	chr2L	596451	597517	1921560	1921941	VT0278	1.5157926245893396	0.1492443657249214	0.7743379915872488	0.42835649487785427	0.15516962145710392	7.08028076813672	0	0	0	0	0	0	0	0	0	-1.8231885237022887	-3.344324019080021	-1.464965823662406	2.375286959410181	-1.521135495377732	2.319117287694855	-0.19492133129105668	-0.26435836341120095	-0.07032607170293191	0.1298335869496831	-0.06943703212014433	0.1307226265324707	1	1	1	1	1	1	0.7854950458079726	0.7957161085662718	0.7780557199083459	0.7820431147884601	0.769025348907961	0.7653458905173216	Undetermined	Undetermined
VT0278	1874	5311	chr2L	596451	597517	1927445	1930847	VT0278	0.8573029526577219	2.577848657465308	5.540987046898264	2.6276862716720877	0.8644023771596672	0	3.97856871723092	8.57007680519627	2.26195329177538	0	0	0	0	0	0	1.6159160203732137	1.5882905498751607	-1.6040180928989676	1.1039754272573683	-0.027625470498052723	2.680368049658283	0.8413524977326267	0.8324754606792542	-0.8437577951899786	0.8401212320351806	-0.008877037053372599	1.6750019901717867	1	1	1	1	1	1	0.7868158977001845	0.7957161085662718	0.8008067059024887	0.7820431147884601	0.769025348907961	0.9141245768450648	NA	NA
VT0278	1874	5315	chr2L	596451	597517	1931391	1932691	VT0278	0.8373501778272848	5.115263566608921	1.220809086062512	0.8915650848219379	0.7859659488023444	0	9.53780137530457	0.701952946931885	0	0	0	0	0	0	0	0.09050903879860828	2.6109055918260125	-0.18187330885460773	-2.066970972687706	2.5203965530274037	0.6352988891943055	0.03475209502393035	1.5615940315460108	-0.07968895214435237	-1.3419495788123774	1.5268419365220807	0.26458130985405554	1	1	1	1	1	1	0.7854950458079726	0.8862464000676085	0.7780557199083459	0.8453334345230699	0.8709293435173888	0.7653458905173216	NA	Undetermined
VT0278	1874	5338	chr2L	596451	597517	1936400	1936896	VT0278	1.1586361394464957	4.158032422036594	1.242817041036921	0.895265039571701	0.40931960872092044	1.87807228249056	5.82133293951526	0.698435264947527	0	0	0	0	0	0	0	-0.3720408157374207	1.8434734371214994	-1.1290870679297162	-1.742287079181544	2.2155142528589202	1.6023142416070921	-0.14459523666032698	1.05360083240433	-0.3328193571672051	-1.0085419758519096	1.198196069064657	0.5224734503799523	1	1	1	1	1	1	0.7854950458079726	0.7996633759528734	0.7780557199083459	0.8038787774319283	0.8083146345413346	0.7653458905173216	NA	Undetermined
VT0278	1874	5372	chr2L	596451	597517	1944361	1945347	VT0278	2.0924998552429313	2.9215811687836557	3.7962276223178693	3.9542374466997554	2.015340689716917	7.11854988913373	2.18487606269952	4.57692774678121	5.96884756959448	2.08292417806518	0	0	0	1	2	0.9181719826153832	0.48152184852100843	-0.9723757612165849	0.3778171276484417	-0.4366501340943747	0.9135427547706518	0.6310385087204997	0.31136584704854364	-0.6703844475010422	0.2772560377031048	-0.319672661671956	0.6279678235321909	1	1	1	1	1	1	0.7854950458079726	0.7953887246739589	0.7780557199083459	0.7820431147884601	0.769025348907961	0.7653458905173216	Undetermined	Undetermined
VT0278	1874	5387	chr2L	596451	597517	1947815	1948855	VT0278	0.8644266702236307	4.17333791914723	4.099214356360248	1.7880444614401907	0.8300123750838211	0	7.70752673478199	8.60774995748962	0.492488691637657	0	0	0	0	1	1	1.0485671213833252	2.271386252143232	-1.107177859343786	-0.025854308282938516	1.2228191307599068	2.304142681820754	0.47878491003068563	1.3329032059758048	-0.5194918086375806	-0.025270508121865896	0.8541182959451192	1.348339596460834	1	1	1	1	1	1	0.7854950458079726	0.8679716639910019	0.7780557199083459	0.7820431147884601	0.769025348907961	0.8661938404148749	NA	Undetermined
VT0278	1874	5405	chr2L	596451	597517	1952083	1952551	VT0278	0.5218988598161642	3.6197279872052435	1.3024489556760146	2.2823083294872317	1.160448336729018	0	5.84732824348049	0	0.49021804221224	0.393839206737391	0	0	0	0	0	2.12865155109664	2.7940391314984256	-0.9758114111482433	-1.474654453842533	0.6653875804017857	0.16654453770749594	0.8496790471049718	1.308578621416142	-0.5184084694742903	-0.8967025066321804	0.45889957431117023	0.08060553715328005	1	1	1	1	1	1	0.816080735555564	0.8873532522276212	0.7780557199083459	0.787731094312937	0.769025348907961	0.7653458905173216	NA	Undetermined
VT0278	1874	5411	chr2L	596451	597517	1952703	1953175	VT0278	1.1809380418926203	4.146112638242347	1.6821293322471553	0.4418440475999247	0.7737731950100398	1.87434193969835	5.84835354955254	0.686025975495148	0	0	0	0	0	0	0	-1.4183241217009668	1.8118260354649205	0.8083735032431544	-1.3014706780019645	3.230150157165887	1.1203059759207683	-0.44654986429264465	1.0470880232984348	0.21021546980504727	-0.8045876593562546	1.4936378875910792	0.4788347584297773	1	1	1	1	1	1	0.7854950458079726	0.8017213616388521	0.7780557199083459	0.7820431147884601	0.8937693997146013	0.7653458905173216	NA	Undetermined
VT0278	1874	5414	chr2L	596451	597517	1953801	1954372	VT0278	1.2610221070879943	5.687809435175103	2.9576447213154413	2.6399700133565336	1.9997409668465507	1.87407538486137	7.72136710190336	2.60318821296506	2.26464113591336	2.08269231975165	1	1	0	1	1	1.0659279746280537	2.1732795616965292	-0.4007084075521241	-0.94342436640206	1.1073515870684756	0.5646356282185396	0.5994997376777716	1.4309590028516948	-0.2537212561406395	-0.7164025115736483	0.831459265173923	0.36877800974091424	1	1	1	1	1	1	0.7854950458079726	0.868080183771278	0.7780557199083459	0.7820431147884601	0.769025348907961	0.7653458905173216	NA	Undetermined
VT0278	1874	5416	chr2L	596451	597517	1954532	1955854	VT0278	0.9367510634233558	4.28686116571402	2.0870156975973955	2.643570633755439	0.8303168857172201	0	7.72402164609663	2.60305260867808	2.26475668733707	0	1	1	1	1	1	1.4967502592556088	2.1941840793381386	-1.670753931684921	-1.0384802429452369	0.6974338200825297	1.3297075088222137	0.7871833362443986	1.324429225522659	-0.8873933178066857	-0.7617775274955123	0.5372458892782604	0.662861679589434	1	1	1	1	1	1	0.7863633717960582	0.8617160134431918	0.8065763878714759	0.7820431147884601	0.769025348907961	0.7653458905173216	NA	Undetermined
VT0278	1874	5417	chr2L	596451	597517	1955855	1958133	VT0278	1.374345624310296	3.478489502771979	1.2502375870317688	3.222432057109811	2.0629925687752904	1.8733982760983	5.85502556670586	0.682944466128077	2.26494420465074	2.08261578836494	0	0	0	0	0	1.229405077819784	1.3397161042134536	-0.643411316199635	-1.476258685674972	0.1103110263936697	-0.7225363430816675	0.7562467041643884	0.8548367206285321	-0.43633419206901103	-0.9381950951305622	0.09859001646414381	-0.40327088659740734	1	1	1	1	1	1	0.7854950458079726	0.7953887246739589	0.7780557199083459	0.7928623150360522	0.769025348907961	0.7653458905173216	NA	Undetermined
VT0278	1874	5420	chr2L	596451	597517	1958521	1959235	VT0278	0.8496858788557322	5.268211394284786	2.4524228367317837	1.285502796573993	2.708714616433779	0	9.62309303347028	2.60259818378934	0.486483518742996	2.0825652977009	0	0	0	0	2	0.5973312550298701	2.632311743207976	1.0752756539991462	-1.1031054928312645	2.034980488178106	-0.14340065865230445	0.2356248485532809	1.560041268835167	0.6081997931612736	-0.8024562696810342	1.324416420281886	-0.0862396425604218	1	1	1	1	1	1	0.7854950458079726	0.8972124426813368	0.7780557199083459	0.7820431147884601	0.831749557958402	0.7653458905173216	NA	Undetermined
VT0278	1874	5421	chr2L	596451	597517	1959236	1959600	VT0278	1.7994300657169497	5.13822807825917	1.7068915244803295	1.7475203667379051	1.2824200605901042	1.87283134688596	9.62479265129144	0.681103802494126	0.486176525240816	0	0	0	0	1	3	-0.04223076365939824	1.513730897271532	-0.4464403712892979	-1.5898995548925896	1.5559616609309301	0.41250247732763856	-0.02411612887334347	1.0581434713427624	-0.226658476431674	-1.1012949645078136	1.0822596002161058	0.20762311213996612	1	1	1	1	1	1	0.7854950458079726	0.7966031786581599	0.7780557199083459	0.8082012560818508	0.7810388317142166	0.7653458905173216	NA	Undetermined
VT0278	1874	5423	chr2L	596451	597517	1960278	1961002	VT0278	1.6711302474639966	4.172924127506225	2.5188816093765154	3.897777935640108	1.2296093832609223	4.46091425476998	5.86100655230178	2.60237948523693	5.99239829113271	0.388205305875263	0	0	0	1	2	1.2218277185940456	1.3202345085609837	-1.664451820137442	-0.7282753744517645	0.0984067899669382	1.0345832356526157	0.8003242701500277	0.8768256298540551	-1.0293817169914523	-0.5244474565451624	0.0765013597040273	0.5814356201503172	1	1	1	1	1	1	0.7854950458079726	0.7953887246739589	0.8126847313258988	0.7820431147884601	0.769025348907961	0.7653458905173216	Undetermined	Undetermined
VT0278	1874	5426	chr2L	596451	597517	1961449	1962081	VT0278	0.9605005817203823	4.440071212677864	1.223851352130587	2.9825757309684438	1.2265013773744902	0	7.73975103054491	0.679322612646652	4.1103587698116	0.387444984545096	0	0	0	0	1	1.6347003772813113	2.2087244228571694	-1.2820099159842926	-1.859154475371998	0.5740240455758581	-0.0031205138118472636	0.8855247883012345	1.3157006009028585	-0.7582926415795073	-1.1908218609824899	0.4301758126016238	-0.002353406801358949	1	1	1	1	1	1	0.7868158977001845	0.849794797870715	0.7780557199083459	0.8270697071960205	0.769025348907961	0.7653458905173216	NA	Undetermined
VT0278	1874	5435	chr2L	596451	597517	1963705	1964061	VT0278	0.9472165822619547	4.074001070149731	0.42163235360004003	2.2220742014217074	2.9067467556559685	0	5.86631214064984	0	2.26565415740156	3.81877675889405	0	0	0	0	0	1.2301407506914257	2.104680116708524	0.3874983918545781	-3.272388878955574	0.8745393660170979	-2.785347904793054	0.6215439686760942	1.2622372344982558	0.2708566357990174	-1.6425175942653172	0.6406932658221615	-1.2726809642421733	1	1	1	1	1	1	0.7854950458079726	0.8437637068475906	0.7780557199083459	0.9285632609799122	0.769025348907961	0.8743595043939417	NA	Undetermined
VT0278	1874	5437	chr2L	596451	597517	1964170	1964959	VT0278	1.3843842305205192	5.259055906905893	0.42180590896672115	3.88154611510713	0.8324335471132398	1.87162061763084	9.64096016841049	0	5.99821015171172	0	0	0	0	1	1	1.4873870147321837	1.9255594205968212	-2.221224415706434	-3.6401526228935546	0.43817240586463735	-0.9807558013224832	0.9578106142562907	1.3122124782398934	-1.286727497349595	-1.918374587869149	0.35440186398360274	-0.27724522653595124	1	1	1	1	1	1	0.7863633717960582	0.8331087550879208	0.8616368604144009	0.9484033527366675	0.769025348907961	0.7653458905173216	Undetermined	Undetermined
VT0278	1874	5439	chr2L	596451	597517	1965105	1966161	VT0278	0.5019949707191961	3.125120997888249	1.250110125621383	3.9074801461526985	3.5175245815689395	0	4.01150875158259	0.676389265434332	5.99978858657204	5.57821814664608	0	0	0	1	1	2.9604937273381386	2.638167233276563	-0.15167803742788188	-1.3218568574313005	-0.32232649406157593	-1.4925053140649944	1.4396836340432613	1.2022140692780956	-0.10846416222706833	-0.8022246872985512	-0.23746956476516573	-0.9312300898366487	1	1	1	1	1	1	0.9167117943926184	0.8866277955395887	0.7780557199083459	0.7870003428293254	0.769025348907961	0.7706529559683774	Undetermined	NA
VT0278	1874	5440	chr2L	596451	597517	1966162	1966595	VT0278	0.8527481095647194	5.623668321649593	1.2477233540828732	4.100402995400017	1.992406466218681	0	11.5540594051606	0.675823837380031	4.11399025649103	2.08235739962132	0	0	0	0	0	2.265574150828208	2.721319951523081	-1.0412537092110117	-2.172213413696301	0.45574580069487314	-0.6752139037904162	1.302999627667219	1.6919150744004894	-0.7145891052347052	-1.4726448915091321	0.38891544673327005	-0.3691403395411569	1	1	1	1	1	1	0.8524112166743737	0.9087949871390918	0.7780557199083459	0.8696621419741664	0.769025348907961	0.7653458905173216	NA	Undetermined
VT0278	1874	5441	chr2L	596451	597517	1966596	1966737	VT0278	2.1972852055573475	3.4724103143163054	1.2471626984786324	1.3681115330459739	1.2269882549280196	4.46490283436234	5.87085610213445	0.675605575724082	0	0.384135350001279	0	0	0	0	0	-0.68353629401542	0.6602152902705531	-0.15706440917242193	-1.4772877485734484	1.3437515842859733	0.023528244884946932	-0.3801021230269355	0.4798668038036547	-0.08005288620115651	-0.9285237207046078	0.8599689268305902	0.011498092327139024	1	1	1	1	1	1	0.7854950458079726	0.7953887246739589	0.7780557199083459	0.787731094312937	0.769025348907961	0.7653458905173216	NA	Undetermined
VT0278	1874	5442	chr2L	596451	597517	1966738	1967423	VT0278	1.9321956537917035	4.978516928160017	2.4676209686984523	2.605861768779491	3.3626892209414962	1.87102537484768	9.64884207210101	2.60157233475896	2.26597982672696	3.82081565240763	0	0	0	1	1	0.4315193677433757	1.3654748470409157	0.3678548950814449	-1.012595224870838	0.93395547929754	-0.446494640654743	0.26335481715409886	0.9754793733005396	0.26139842632002064	-0.7639362725845202	0.7121245561464407	-0.3132101427581003	1	1	1	1	1	1	0.7854950458079726	0.7953887246739589	0.7780557199083459	0.7820431147884601	0.769025348907961	0.7653458905173216	NA	Undetermined
VT0278	1874	5443	chr2L	596451	597517	1967424	1969283	VT0278	1.306830060648168	6.707653522409641	5.009680598235884	5.923538938861759	2.8533990605576154	1.87072335971164	13.4795260679566	8.64638975308209	7.91805675715454	3.82162553815044	0	0	0	1	1	2.1803878060401938	2.3597366235764823	-1.0537778238708597	-0.42108954518717906	0.17934881753628845	0.8120370962199691	1.45265147232804	1.6178655925252818	-0.8206040083033623	-0.36200662873786654	0.16521412019724205	0.6238114997627379	1	1	1	1	1	1	0.8860039805045532	0.9171383688467404	0.7780557199083459	0.7820431147884601	0.769025348907961	0.7653458905173216	Undetermined	Undetermined
VT0278	1874	5444	chr2L	596451	597517	1969284	1970450	VT0278	1.8729811001569572	5.988204051925459	3.354731307468229	4.021644992361293	5.287592566732786	1.87036367027264	11.5675949650476	4.59066086136156	6.00603366278329	9.14096308096703	0	1	1	1	1	1.1024493927275942	1.6767870412664325	0.39482528039463793	-0.8359261625977478	0.5743376485388385	-0.6564137944535472	0.7203027196539487	1.1949598405618165	0.3220610402386257	-0.6718006357505204	0.47465712090786794	-0.519204555081278	1	1	1	1	1	1	0.7854950458079726	0.8286860294797277	0.7780557199083459	0.7820431147884601	0.769025348907961	0.7653458905173216	Undetermined	Undetermined
VT0278	1874	5445	chr2L	596451	597517	1970451	1971054	VT0278	2.314489667958449	9.27568339071826	4.531478643111987	4.49251981410886	3.2462436619032076	4.46758473745497	19.2870264867456	8.65097571042372	6.00733797889527	3.82314913762433	0	1	1	1	1	0.9568307443536405	2.002759454590245	-0.4687535745770638	-1.0334716915722133	1.0459287102366046	0.48121059324145515	0.6622191228387567	1.562845623624411	-0.35506498654816376	-0.888657975564929	0.9006265007856543	0.3670335117688891	1	1	1	1	1	1	0.7854950458079726	0.8998923656099732	0.7780557199083459	0.7820431147884601	0.769025348907961	0.7653458905173216	Undetermined	Undetermined
VT0278	1874	5447	chr2L	596451	597517	1971112	1971796	VT0278	0.4966073080974216	6.00904102298304	2.534136152053815	3.51340503703853	3.6792595412697953	0	11.5737428254487	2.60101752291344	4.117967943145	5.58582817319862	0	1	1	1	1	2.822692507284595	3.596957373452415	0.06654554524082776	-1.2456407324727816	0.7742648661678199	-0.5379214115457894	1.307204443482091	1.9415100740875113	0.05303698508686481	-0.9701489620387224	0.6343056306054202	-0.388880316520167	1	1	1	1	1	1	0.9067132976573226	0.9699651991124013	0.7780557199083459	0.7870003428293254	0.769025348907961	0.7653458905173216	NA	Undetermined
VT0278	1874	5448	chr2L	596451	597517	1971797	1972588	VT0278	2.1318106103175554	4.820941901229242	2.0879726369817866	7.9914641278210246	3.7376554086423903	7.16257215792332	7.7645550419114	2.60092322584841	13.7720410549048	5.58679185381297	1	1	1	1	1	1.906380570621539	1.1772357684277737	-1.096326279003104	-1.2072122380235621	-0.7291448021937655	-0.8400307612142236	1.4587745751990302	0.8402100610476453	-0.9095534932209132	-0.8668003973952989	-0.6185645141513849	-0.5758114183257705	1	1	1	1	1	1	0.8692513137746187	0.7953887246739589	0.7780557199083459	0.7820431147884601	0.769025348907961	0.7653458905173216	Undetermined	Undetermined
VT0278	1874	5449	chr2L	596451	597517	1972589	1973531	VT0278	0.49993776705695175	6.135406857614031	1.6600576526827557	4.338518245575376	3.28937755930531	0	11.5799575189545	0.670764494352648	7.92824375816537	3.82461105255851	1	1	1	1	1	3.1173819739015665	3.617338594078273	-0.39938778419946847	-1.8859256703176834	0.499956620176707	-0.9865812659415079	1.5657633887807385	1.9944693777102194	-0.3067220428083494	-1.3828278419234206	0.42870598892948064	-0.6473998101855905	1	1	1	1	1	1	0.9333669010532014	0.9690496467575126	0.7780557199083459	0.8565882945170251	0.769025348907961	0.7653458905173216	Undetermined	Undetermined
VT0278	1874	5452	chr2L	596451	597517	1973723	1974359	VT0278	1.375964900967305	6.263720891995123	3.2662514570485115	2.6999865155572245	2.179806584271565	1.86936725960329	11.583750321996	6.61598817752385	2.26668016868826	0.379166961878396	0	1	1	1	1	0.972508532815968	2.186576259073163	-0.30875207273176153	-0.9393840652327226	1.214067726257195	0.5834357337562339	0.5608966360107389	1.5220805390481997	-0.20220876699710266	-0.7582615235240704	0.9611839030374607	0.4051311465104929	1	1	1	1	1	1	0.7854950458079726	0.880864539362825	0.7780557199083459	0.7820431147884601	0.769025348907961	0.7653458905173216	NA	Undetermined
VT0278	1874	5456	chr2L	596451	597517	1974657	1975293	VT0278	0.47962219001311923	1.7303627057487745	2.5213753693760657	3.9464770631731882	1.8882048853246587	0	0.42001654343304	2.60056685350546	6.01354143730166	2.08210586334249	0	1	1	1	1	3.040595051766761	1.8511041639802086	-1.0635500472029618	0.5431364386364169	-1.189490887786552	0.4171955980528267	1.4551903124636583	0.7000805300222734	-0.6802445230593548	0.3210911236510417	-0.7551097824413849	0.2462258642690116	1	1	1	1	1	1	0.9018345428206109	0.7991712636773721	0.7780557199083459	0.7820431147884601	0.769025348907961	0.7653458905173216	Undetermined	NA
VT0278	1874	5466	chr2L	596451	597517	1978507	1978994	VT0278	0.19218535393761435	4.164458352394888	0.4151884106836722	0.8456473729678109	0.841825956892478	0	5.89046564707884	0	0	0	0	1	1	1	1	2.137557803032669	4.437558564084507	-0.006534203946101842	-3.3262907857271533	2.3000007610518383	-1.0197558207292132	0.5227309813333548	1.7463672631065776	-0.0020519527095106977	-1.5102717490419155	1.2236362817732227	-0.2845835145591821	1	1	1	1	1	1	0.7932613324170168	0.9621565411133502	0.7780557199083459	0.8990091533122239	0.8133421340221414	0.7653458905173216	NA	Undetermined
VT0278	1874	5468	chr2L	596451	597517	1979187	1979921	VT0278	2.206447592008412	3.0000753603382955	1.653774799694765	5.176790973313212	1.7355019708154782	4.47330123125408	2.19027435244455	0.665854556943578	6.02024728028965	0.375460510917118	0	1	1	1	1	1.2303325861952523	0.44327326039302645	-1.5767050632554307	-0.8592359498793847	-0.7870593258022259	-0.06959021242617966	0.8731932042333778	0.2907472138686247	-1.0732625616516054	-0.5318518597463776	-0.5824459903647531	-0.041035288459525227	1	1	1	1	1	1	0.7854950458079726	0.7953887246739589	0.8088678672527849	0.7820431147884601	0.769025348907961	0.7653458905173216	Undetermined	NA
VT0278	1874	5591	chr2L	596451	597517	2030133	2031640	VT0278	2.2565351704552095	1.8413671306900588	1.2740860266754346	1.7535104086217705	0.8390905620958151	7.25270053242813	2.19753543468668	0	0.446054266251554	0	0	1	1	1	0	-0.36386327035704663	-0.29333196558202507	-1.0633475616502543	-0.5313146069609443	0.07053130477502155	0.6025642594643317	-0.20482741275952368	-0.16024323017918674	-0.454601879174388	-0.2651061091633535	0.04458418258033696	0.23407995259137152	1	1	1	1	1	1	0.7854950458079726	0.7953887246739589	0.7780557199083459	0.7820431147884601	0.769025348907961	0.7653458905173216	Undetermined	Undetermined
VT0278	1874	5641	chr2L	596451	597517	2046618	2050019	VT0278	1.5852597666347035	1.5089041350178232	3.6521216051676433	1.3406538688089915	1.1549339739099358	4.51525855071671	0.379746100118888	6.70323497139405	0.436422288955424	0.329809454978345	0	0	0	0	0	-0.2417824561308766	-0.07121811493135459	-0.21512643206838852	1.2752336534796513	0.17056434119952202	1.6609244267475618	-0.11865687609908879	-0.03400494392213167	-0.10062994062633483	0.7868866406591158	0.08465193217695711	0.9721685134624077	1	1	1	1	1	1	0.7854950458079726	0.7953887246739589	0.7780557199083459	0.7820431147884601	0.769025348907961	0.7721083450934577	NA	NA
VT0278	1874	5690	chr2L	596451	597517	2083537	2085060	VT0278	1.8227099965260383	0.38751568475734527	0.4131990707151184	1.847428805028489	2.9973770648136115	1.84105945272495	0	0	0.416733627501697	5.72694683977223	0	0	0	0	0	0.019433729137896073	-2.233758428705019	0.6981818159616505	0.09258230471105568	-2.253192157842915	-2.85879166909351	0.023767661835900934	-0.7560430735278382	0.41916407945382006	0.04011246499253376	-0.7798107353637392	-1.1588623498250255	1	1	1	1	1	1	0.7854950458079726	0.8092482523322693	0.7780557199083459	0.7820431147884601	0.7876271237662971	0.8456828444455409	NA	NA
VT0278	1874	5994	chr2L	596451	597517	2174521	2175556	VT0278	2.6243077136922164	0.39167091165820167	0.4138837428727059	0.8862852560627814	0.8913299687458629	7.45126057442053	0	0	0	0	0	1	1	1	0	-1.5660938749301454	-2.7442230010397033	0.008188500421717959	0.07958359420897808	-1.178129126109558	-1.1067340323222978	-0.8178565142116945	-1.2015599565317214	0.003921523733573637	0.04330208494775016	-0.38370344232002707	-0.3443228811058506	1	1	1	1	1	1	0.7863633717960582	0.868080183771278	0.7780557199083459	0.7820431147884601	0.769025348907961	0.7653458905173216	Undetermined	Undetermined
VT0278	1874	6003	chr2L	596451	597517	2177978	2178913	VT0278	0.1956811417651241	0.4090897016184132	2.9015455290294807	0.460080156293963	4.128626552539622	0	0	4.68878279555885	0	5.83619344450382	1	2	1	2	3	1.2333805060633947	1.0639124925533308	3.1657047899896438	2.8263324422927463	-0.1694680135100638	-0.5088403612069614	0.3072447065148505	0.25654221451110815	1.6108558476361194	1.2835057242040513	-0.05070249200374233	-0.37805261543581026	1	1	1	1	1	1	0.7854950458079726	0.7953887246739589	0.9130677513204237	0.8869256412748352	0.769025348907961	0.7653458905173216	NA	NA
VT0278	1874	6160	chr2L	596451	597517	2219914	2221250	VT0278	0.19676224339738801	1.0759090728692173	2.1010481655795425	0.4744213373462295	4.123565543141405	0	0.288116490794818	0.489358971132781	0	5.88283527103129	0	1	3	2	2	1.269715488054352	2.4510308437720862	3.1196515366505038	0.9655530773890032	1.1813153557177345	-0.9727831035437658	0.3271285544090306	0.6796696750592631	1.5403089471074471	0.5138943601458197	0.3525411206502325	-0.6738734663113948	1	1	1	1	1	1	0.7854950458079726	0.8310051333467924	0.9083541125341644	0.7820431147884601	0.769025348907961	0.7653458905173216	NA	NA
VT0278	1874	6449	chr2L	596451	597517	2348549	2349239	VT0278	2.9314672850724657	0.45768673809059945	0.4066891998642762	0.5084089649575113	1.2015782791123224	10.7217994475346	0	0	0	0.142537846007521	0	0	0	0	0	-2.5275615812307324	-2.6791905622761223	1.240869263415187	-0.1704338103265755	-0.15162898104538988	-1.5629320547871521	-0.800113388216971	-0.8203676996204181	0.294322330954762	-0.051765407023083077	-0.02025431140344717	-0.3663420493812923	1	1	1	1	1	1	0.7979465636455388	0.8134546912432314	0.7780557199083459	0.7820431147884601	0.769025348907961	0.7653458905173216	Undetermined	Undetermined
VT0278	1874	6603	chr2L	596451	597517	2399711	2400708	VT0278	2.5127233295559788	0.45020432920434644	0.15195965700446226	0.46501251992345294	1.5496940453582875	10.812742562339	0	0	0	0.112438551075442	0	0	0	1	1	-2.433910363233717	-2.480599992929212	1.7366419489349867	-1.5668915691988625	-0.046689629695494866	-3.3502231478293436	-0.7663042536415179	-0.7457622181526389	0.46823718871955	-0.28115311737267595	0.02054203548887895	-0.7288482706033471	1	1	1	1	1	1	0.7972609419073462	0.8093267629616967	0.7838036682452434	0.7820431147884601	0.769025348907961	0.8478139161147994	Undetermined	Undetermined
VT0278	1874	6986	chr2L	596451	597517	2529136	2532304	VT0278	0.5198518407271492	0.7077229084533395	0.41462610410160927	2.290464190372942	3.5587850803912326	0	0	0	2.29690093840239	6.1897073835948	0	1	1	0	2	2.139467592913504	0.4450841094070765	0.6357448016523334	-0.771373670248415	-1.6943834835064273	-3.101501955407176	0.8532193899739391	0.11272820793677382	0.41173859108293587	-0.1768716878072831	-0.7404911820371654	-1.3291014609273841	1	1	1	1	1	1	0.8032491755740311	0.7953887246739589	0.7780557199083459	0.7820431147884601	0.7738012331830447	0.8774637672925164	NA	NA
VT0278	1874	7264	chr2L	596451	597517	2657758	2659410	VT0278	0.21280814656500907	0.6959810897163922	0.40113152845496186	1.4350308738538269	3.380665266647587	0	0	0	0.134789453496384	6.30028591604176	0	0	0	0	1	2.753456490779029	1.7094947275055548	1.2362254002481958	-0.7949727428912446	-1.0439617632734741	-3.0751599064129143	0.7435014886103127	0.3652640139222184	0.6930524192305787	-0.19042649693279004	-0.3782374746880943	-1.261716390851463	1	1	1	1	1	1	0.832020487812851	0.7953887246739589	0.7780557199083459	0.7820431147884601	0.769025348907961	0.8641826759123954	NA	NA
VT0278	1874	7485	chr2L	596451	597517	2754720	2755786	VT0278	3.2118227045511865	1.9605570593496608	1.199535434548359	2.4493151996979545	5.227037400471743	4.74939874843922	2.23706202207065	0.137147102787416	2.2997094554271	10.8029527501069	2	2	2	2	2	-0.391013812315105	-0.7121286268685906	1.0936150374008817	-0.708787854345659	-0.3211148145534856	-2.123517706300026	-0.2582590897908688	-0.4627599232017846	0.8514195878030352	-0.38977092062628726	-0.2045008334109158	-1.4456913418402382	1	1	1	1	1	1	0.7854950458079726	0.7953887246739589	0.7780557199083459	0.7820431147884601	0.769025348907961	0.8677040036686494	NA	NA
VT0278	1874	10320	chr2L	596451	597517	3684330	3685459	VT0278	1.9020942035191082	0.8328313927876644	0.7523691545456923	1.56950160202368	3.1551531850614456	1.27028588619102	0	0	0	6.95751832325661	0	0	0	2	2	-0.27728219767677215	-1.1914923433940177	1.007403549327807	-0.14658374788013684	-0.9142101457172455	-2.0681974429251895	-0.12059797179912972	-0.5062426624481724	0.6432522106731255	-0.06519230829618862	-0.38564469064904267	-1.0940892096183568	1	1	1	1	1	1	0.7854950458079726	0.7953887246739589	0.7780557199083459	0.7820431147884601	0.769025348907961	0.8090506499710456	NA	NA
VT0278	1874	10325	chr2L	596451	597517	3686893	3689999	VT0278	0.252279142713997	1.0576577319028913	0.7068648875811216	0.5244319427481502	3.351413870646989	0	0	0	0	6.95924843755985	0	0	0	0	1	1.0557346258713165	2.0677799922188638	2.675942391113318	-0.5813664479991113	1.0120453663475473	-2.2452634727648824	0.22784810597278643	0.5363404831503615	1.1937226151697118	-0.2106445896434323	0.3084923771775751	-1.095874827635569	1	1	1	1	1	1	0.7854950458079726	0.7991712636773721	0.8538175201960806	0.7820431147884601	0.769025348907961	0.809411488356963	NA	NA
VT0278	1874	13341	chr2L	596451	597517	4819092	4822584	VT0278	2.1677923927560934	1.9146549604446133	2.977323537631397	1.2610311967386727	2.6854916968588025	0.850106239655311	0	7.9570274433539	0	1.73819232591736	1	2	0	5	4	-0.7816226308489368	-0.17914217007673403	1.0905822938609002	0.6369315760183548	0.6024804607722027	0.1488297429296574	-0.35678125954375994	-0.06763148173831432	0.6106704492883819	0.44011796437817674	0.28914977780544565	0.11859729289524047	1	1	1	1	1	1	0.7854950458079726	0.7953887246739589	0.7780557199083459	0.7820431147884601	0.769025348907961	0.7653458905173216	NA	NA
VT0279,VT0279	1889	50	chr2L	599827	600468	12713	13064	VT0279	2.1322889279093347	1.4256810126135464	0.4412634637542885	1.334738318607016	0.39474883986768117	5.96621697057975	1.92620849955661	0.279304335582388	0.959295624225009	0.0986386165732318	0	0	0	0	0	-0.6758460155412225	-0.5807517146707839	-1.757549991596788	-1.6919390202881086	0.09509430087043852	0.16070527217911784	-0.29951709372605617	-0.25000245747613625	-0.5277347090807006	-0.5476905725936382	0.0495146362499199	0.02955877273698227	1	1	1	1	1	1	0.7420657334810216	0.7955612247381609	0.7364516092681386	0.7250777917114357	0.7472493885404975	0.7361876614175048	Undetermined	Undetermined
VT0279,VT0279	1889	362	chr2L	599827	600468	128729	129231	VT0279	2.3023661642119615	0.11235452604116698	0.8803279733328025	0.866797049979165	0.13784050611842769	5.24983777908865	0	0.426338787905422	0.94770334886914	0	0	1	1	2	2	-1.4093511468210633	-4.35698714766111	-2.6526943395045426	2.969982869054614	-2.947636000840047	2.6750412077191097	-0.42054072411177973	-0.8051394252794964	-0.3704050488385837	0.38343661183386707	-0.3845987011677166	0.3692429595047342	1	1	1	1	1	1	0.7420657334810216	0.878447648126011	0.7532896998791415	0.7682235340752834	0.7720578168822202	0.757015814492571	Undetermined	Undetermined
VT0279,VT0279	1889	805	chr2L	599827	600468	281113	282782	VT0279	4.535280816208635	0.7992917567334504	2.1904292623822266	0.10744887053891704	0.6987869981327692	5.13842326625102	0.722368686143908	2.45853093356655	0	0.346501984888331	1	1	2	0	1	-5.399469659626595	-2.5043977669283106	2.701202447440925	1.4544195094860164	2.895071892698285	1.648288954743376	-2.3915094985649614	-1.560132533219585	0.7734923271852652	0.8371314852650108	0.8313769653453766	0.8950161234251222	1	1	1	1	1	1	0.9950742364866947	0.9000609508923618	0.8288005050619492	0.7250777917114357	0.8575967088378721	0.7503570746642333	Undetermined	Undetermined
VT0279,VT0279	1889	1845	chr2L	599827	600468	584294	585392	VT0279	48.89876890692653	46.35184231274469	40.42225003332491	62.83229966201762	66.33604270965769	3.05244493605479	3.60176443746667	3.00589471929811	5.01816623775723	4.98528081965213	0	0	0	2	1	0.36170823986225975	-0.07717146208905544	0.07828656673661212	-0.19747705270386326	-0.4388797019513152	-0.7146433213917905	0.3528428351875401	-0.07605396831865502	0.07544212559663349	-0.18585613181301838	-0.4288968035061951	-0.6901950609158469	1	1	1	1	1	1	0.40071083716492045	0.010046527991932936	0.06311234189211964	0.3842943819647326	0.23217459618242797	0.7361876614175048	Undetermined	NA
VT0279,VT0279	1889	1846	chr2L	599827	600468	585393	586732	VT0279	53.1862141258237	52.762938889514196	57.9900620561522	70.41307859118058	102.42859262503555	3.65693320656995	3.9901728439866	4.102432750201	5.27643326716943	7.16635616135292	0	0	0	2	1	0.4047910738560763	-0.011527422652011133	0.5407031690264109	0.1362807573513944	-0.41631849650808744	-0.820740908183104	0.3951249492591922	-0.012619624361867105	0.5292060209097081	0.13509231776987476	-0.40774457362105937	-0.8018582767608928	1	1	1	1	1	1	0.4533937835877244	0.0048049500692470505	0.7361203371067173	0.17474168767240195	0.14899263236152024	0.7361876614175048	Undetermined	NA
VT0279,VT0279	1889	1861	chr2L	599827	600468	590547	592114	VT0279	93.33335988517904	83.15229654388591	99.66044740426999	83.0581069468501	107.24926280899669	4.84653476362125	4.56090814908682	5.14096586329925	4.55871636297548	5.12122423578655	0	0	0	1	1	-0.16827184140261178	-0.16663672258647236	0.3687748357468771	0.26126494153324137	0.001635118816139412	-0.1058747753974963	-0.16450293651208805	-0.16322962990629608	0.3601864959816794	0.25518749983971656	0.001273306605791968	-0.10372568953617084	1	1	1	1	1	1	0.057224465086993	0.012637804583851834	0.5340434015110196	0.30121603162656785	0.002212571038497117	0.13116223382478995	NA	NA
VT0279,VT0279	1889	1872	chr2L	599827	600468	594555	595986	VT0279	125.87247074598389	145.10845784889534	155.87434115343757	119.04161171893955	170.2489154754533	4.06504354336885	5.71553251839963	5.48880208333303	4.42400295715095	5.88288434826211	1	1	1	1	1	-0.08049682480792103	0.20516882202511108	0.516179643453692	0.1032518507647114	0.2856656468330321	-0.12726214585594858	-0.07822225875692335	0.19877421974301654	0.5002093524795501	0.09946057959402842	0.27699647849993986	-0.12375229438558183	1	1	1	1	1	1	0.09077760200027375	0.0670219977272581	0.7361203371067173	0.22231286170822567	0.13920981175972136	0.3906672279332717	NA	Undetermined
VT0279,VT0279	1889	2264	chr2L	599827	600468	697199	698614	VT0279	8.760630984531781	12.128732680906138	10.914751787339931	9.812573282520372	10.495942201727686	2.91234593292582	5.7226940797353	4.63523572656587	4.2515106918857	4.57893219690089	0	0	0	0	0	0.16359673961224697	0.4693221237722865	0.0971282521470589	-0.15214949024242128	0.3057253841600396	0.05644764177055939	0.14112856981022293	0.4279235256402544	0.08928221824245537	-0.14734474498042854	0.2867949558300315	0.05016799260714759	1	1	1	1	1	1	0.7420657334810216	0.7955612247381609	0.7361203371067173	0.7250777917114357	0.7233028449445116	0.7361876614175048	NA	Undetermined
VT0279,VT0279	1889	2269	chr2L	599827	600468	701786	702367	VT0279	6.586127442750525	15.823436506344278	10.389520203688463	12.846835124021268	7.374898377280891	1.60857682637144	7.69177371956956	4.38088285756354	6.57133072670123	3.25498123357765	1	1	1	1	1	0.9639106550133508	1.2645606221074015	-0.8007179138027666	-0.606933924856596	0.3006499670940507	0.49443395604022117	0.8462481778092841	1.1363259209531467	-0.7285190419071974	-0.5769199803809414	0.2900777431438626	0.44167680467011866	1	1	1	1	1	1	0.7420657334810216	0.8041552059607233	0.7361203371067173	0.7250777917114357	0.6575055429032056	0.7361876614175048	Undetermined	Undetermined
VT0279,VT0279	1889	2319	chr2L	599827	600468	711641	712437	VT0279	2.5270896508067295	11.263889539928266	4.166260473653514	7.248100643647781	4.468577929442115	0.737207283872468	5.95067326560714	1.95506944587506	3.34662507469287	2.2757150731858	0	0	0	0	0	1.520126141983378	2.156156340050053	-0.69778720379036685	-1.4348801469982513	0.636030198066675	-0.10106274514120939	1.1378391570194313	1.7357201253151555	-0.6007112640917495	-1.2631200153662943	0.5978809682957242	-0.06452778297882032	1	1	1	1	1	1	0.7863344983076361	0.9450832736138091	0.7361203371067173	0.7927314959901522	0.7472493885404975	0.7361876614175048	NA	Undetermined
VT0279,VT0279	1889	2320	chr2L	599827	600468	712438	713455	VT0279	5.088333691291517	12.956415363775392	8.883598560069126	8.588186748978778	8.000420142595832	1.48311476897113	6.80213044580819	3.85623757219538	4.3419082258703	3.95126612709453	1	1	0	0	0	0.7551602775468121	1.3484014343700765	-0.1022777975341446	-0.5444505189980609	0.5932411568232645	0.1510684353593482	0.6140454820348175	1.170121004498068	-0.09107553172825054	-0.5121394910757909	0.5560755224632506	0.13501156311571033	1	1	1	1	1	1	0.7420657334810216	0.8170362395013696	0.7361203371067173	0.7250777917114357	0.7472493885404975	0.7361876614175048	NA	Undetermined
VT0279,VT0279	1889	2323	chr2L	599827	600468	713528	715939	VT0279	10.470571850949442	7.840840647067674	18.593320037505606	8.43642502005728	10.72941578676963	5.05970362736068	3.74526216220418	9.91745187009647	4.08953500521566	4.70006200173818	2	2	2	1	1	-0.31163655345390284	-0.41725999260166985	0.34686784010493343	1.2457041572935927	-0.10562343914776702	0.7932128780408924	-0.28848091980263396	-0.39064281598318074	0.318764779038448	1.1615865188803476	-0.10216189618054672	0.7406598436613527	1	1	1	1	1	1	0.7420657334810216	0.7955612247381609	0.7361203371067173	0.7731162746983232	0.46190070712962616	0.7361876614175048	Undetermined	Undetermined
VT0279,VT0279	1889	2341	chr2L	599827	600468	719336	720412	VT0279	11.191209755261294	10.091419258820599	6.480304370990322	9.004763453649991	6.971383478765208	5.3712766652216	5.88824329066637	3.07154305143897	4.63910962752705	3.48923873104345	0	0	0	0	0	-0.31360571465620507	-0.14923690863187156	-0.36924338950484376	-0.6389956083579269	0.1643688060243335	-0.10538341282874958	-0.27295878280707075	-0.11709427826898085	-0.33102916696884965	-0.5713380394010261	0.15586450453808987	-0.08444436789408659	1	1	1	1	1	1	0.7420657334810216	0.7955612247381609	0.7361203371067173	0.7250777917114357	0.6505074608918868	0.7361876614175048	Undetermined	Undetermined
VT0279,VT0279	1889	2390	chr2L	599827	600468	730778	731560	VT0279	7.80938733188149	9.133072634580898	9.1882121691883	5.786166946644321	6.2236022928992085	3.88503509977116	5.31611489715411	4.98276378314755	2.90082255618492	3.43661041009782	0	0	0	0	0	-0.432601419833798	0.2258909375936805	0.10514192113055436	0.008683864059203624	0.6584923574274786	0.5620343003561278	-0.3757143999779854	0.2218320242049997	0.09386757191440312	-0.009344519877265029	0.5975464241829851	0.4943343323913169	1	1	1	1	1	1	0.7420657334810216	0.7955612247381609	0.7361203371067173	0.7250777917114357	0.7472493885404975	0.7361876614175048	NA	Undetermined
VT0279,VT0279	1889	2398	chr2L	599827	600468	732829	734141	VT0279	5.688528705503912	7.197972631887371	7.220125191378064	7.932602139535735	8.257035006339613	1.90260605460946	4.19157274595293	4.50221792942565	4.83057711853126	5.07004774976052	0	0	0	0	0	0.4797386335588876	0.33953505813491824	0.05782962936259567	0.0044332356820346005	-0.14020357542396936	-0.19359996910453042	0.37712980119358785	0.2581044353525927	0.04782072503629404	0.003528420700664478	-0.11902536584099517	-0.16331767017662474	1	1	1	1	1	1	0.7420657334810216	0.7955612247381609	0.7361203371067173	0.7250777917114357	0.7472493885404975	0.7361876614175048	NA	NA
VT0279,VT0279	1889	2431	chr2L	599827	600468	740561	742413	VT0279	3.2024039379985187	4.85657188179397	10.896687475040236	6.6077927381533215	11.47883238576745	1.06056906901087	2.88627810031993	7.1156609666496	3.93816399403102	6.20678056845497	0	1	1	1	2	1.0450131405747434	0.6007830200916745	0.7967355595107171	1.1658794112382735	-0.444230120483069	-0.07508626875551226	0.7719687755383057	0.377802214685585	0.7252445301731719	1.0403815879664957	-0.39416656085272056	-0.07902950305939681	1	1	1	1	1	1	0.7420657334810216	0.7955612247381609	0.7361203371067173	0.7250777917114357	0.7472493885404975	0.7361876614175048	NA	NA
VT0279,VT0279	1889	2436	chr2L	599827	600468	743217	744172	VT0279	5.783198347387643	8.515822393947973	6.365192860360394	5.711373699603167	10.94847457404889	3.22178534822202	5.57496772436142	3.62780346159863	3.60464307417191	6.30010382282954	0	0	0	0	0	-0.018029799003539702	0.5582782779063193	0.9388201869750427	-0.41994163392686673	0.576308076909859	-0.7824537439920505	-0.03470678436061814	0.48301997265520663	0.844976308470469	-0.37437174576649	0.5177267570158247	-0.7016212972211342	1	1	1	1	1	1	0.7420657334810216	0.7955612247381609	0.7361203371067173	0.7250777917114357	0.7472493885404975	0.7361876614175048	NA	Undetermined
VT0279,VT0279	1889	2443	chr2L	599827	600468	745021	746305	VT0279	6.908660953994282	7.103960723232484	15.506419771766573	6.652968010945097	12.837368449684368	3.86595255067659	4.64568630050927	9.76251168542931	4.06325839860241	8.12113725525069	0	0	1	0	1	-0.0544080156902026	0.04021749265310335	0.9482794906432256	1.1261701151544115	0.09462550834330595	0.2725161328544918	-0.06748361479393329	0.011639595873776996	0.8640011743668848	1.0335246067570998	0.07912321066771028	0.24864664305792525	1	1	1	1	1	1	0.7420657334810216	0.7955612247381609	0.7361203371067173	0.7250777917114357	0.6505970839656124	0.7361876614175048	NA	NA
VT0279,VT0279	1889	2446	chr2L	599827	600468	747747	748505	VT0279	4.198888802230547	8.723361839745957	8.073448322651688	8.155096821806726	7.806682541959082	2.20022878991748	5.77314344477577	5.55180578190063	4.9719465672479	4.30488649943559	0	0	0	0	0	0.9576944232419531	1.054876650765566	-0.06299240170671784	-0.11169922552737396	0.09718222752361307	0.04847540370295693	0.7702737053957129	0.861860681370679	-0.058945442129039065	-0.11102499950387408	0.09158697597496597	0.039507418600130954	1	1	1	1	1	1	0.7420657334810216	0.7955612247381609	0.7361203371067173	0.7250777917114357	0.6799582853084731	0.7361876614175048	NA	Undetermined
VT0279,VT0279	1889	2447	chr2L	599827	600468	748506	750909	VT0279	1.0599520034235324	5.166149730749038	4.573444718154963	1.9877695686914103	9.832284414360643	0.251711134812586	3.08798836407104	2.56242299872274	1.04446967952971	5.22600504398225	0	0	0	0	1	0.9071515844261213	2.285090519374593	2.3063761257391477	-0.17580824526368305	1.3779389349484716	-1.104245436054359	0.3015912980189161	1.3902808906341202	1.9128125550414354	-0.16939462916624637	1.088689592615204	-0.9935175915924775	1	1	1	1	1	1	0.7420657334810216	0.89261125933372365	0.9676239043891185	0.7250777917114357	0.7619919989902603	0.7361876614175048	NA	NA
VT0279,VT0279	1889	2449	chr2L	599827	600468	751052	754489	VT0279	7.419436498186677	4.09583934163722	12.068495468568015	3.6024316500554012	7.8710138249173776	3.49142185862843	2.48534750682411	8.88389420544152	2.20491187918957	5.3281927507085	0	0	0	0	0	-1.0423385611692078	-0.8571504921076112	1.127578415846894	1.559014800061134	0.18518806906159635	0.616624453275836	-0.8164990684033114	-0.6877155030590844	0.8982366081003402	1.290206972513098	0.12878356534422708	0.5207539297569849	1	1	1	1	1	1	0.7420657334810216	0.7955612247381609	0.7361203371067173	0.8168991600417455	0.7472493885404975	0.7361876614175048	NA	NA
VT0279,VT0279	1889	2452	chr2L	599827	600468	754566	755881	VT0279	6.994575882576027	6.505299977085608	9.02434048607285	4.5840182009527695	7.518133852145037	4.19497101593019	4.63945567062347	6.42177796043906	2.65144517487236	4.05241800788142	0	0	0	0	0	-0.6096238095959445	-0.10462099688544688	0.713761828854836	0.4722059162093065	0.5050028127104976	0.2634469000649682	-0.5193118635172244	-0.084623474696755685	0.6172033768794157	0.41230657107610136	0.4346883888204686	0.22979158301715427	1	1	1	1	1	1	0.7420657334810216	0.7955612247381609	0.7361203371067173	0.7250777917114357	0.7472493885404975	0.7361876614175048	NA	NA
VT0279,VT0279	1889	2459	chr2L	599827	600468	757152	758430	VT0279	2.6982425981927727	7.203618808575566	5.372513057772187	5.474064822635236	3.169046478010901	1.23906348676605	5.09379861113396	3.93887034223401	3.54945926665652	1.87887428199442	0	0	0	0	0	1.0205924524702694	1.4167017742641042	-0.7885637000780803	-0.4231247565704468	0.3961093217938345	0.7615482653014681	0.7467688710070529	1.1063613919606772	-0.6359578243292361	-0.3905490697060616	0.35959252095362426	0.6050012755767987	1	1	1	1	1	1	0.7420657334810216	0.8041552059607233	0.7361203371067173	0.7250777917114357	0.7472493885404975	0.7361876614175048	NA	Undetermined
VT0279,VT0279	1889	2478	chr2L	599827	600468	763641	764324	VT0279	3.8546051296403663	6.537986598993618	5.373204404491191	3.8489930021579752	8.708477702973719	1.8968175440059	4.18191428322099	4.07141686470602	2.81283077852018	5.69691657604257	0	0	0	0	0	-0.0021020281124506665	0.7622633436908783	1.177939500446869	-0.283063698693739	0.7643653718033291	-0.6966378273372787	-0.017524390235688688	0.6445471012733648	1.0191949310400705	-0.2681291275595421	0.6620714915090534	-0.6252525670905591	1	1	1	1	1	1	0.7420657334810216	0.7955612247381609	0.7361203371067173	0.7250777917114357	0.7472493885404975	0.7361876614175048	NA	NA
VT0279,VT0279	1889	2479	chr2L	599827	600468	764325	765318	VT0279	4.008776783462522	6.33341415071815	9.031462753912198	9.742582524539653	5.642389668375446	1.31517693240083	4.58579495872103	6.08507394384817	7.91631948935659	3.34563342607174	0	0	0	0	0	1.2811421591520464	0.6598213346750617	-0.7879979436456482	0.5119762461105887	-0.6213208244769848	0.6786533652792522	1.0742827091588008	0.509420092679304	-0.7103605524737965	0.4461616971634923	-0.5648626164794968	0.591659633157792	1	1	1	1	1	1	0.7435620015092781	0.7955612247381609	0.7361203371067173	0.7250777917114357	0.7472493885404975	0.7361876614175048	Undetermined	NA
VT0279,VT0279	1889	2484	chr2L	599827	600468	766515	768472	VT0279	3.934771788832814	6.741985030035432	8.601836332309583	6.367379555079763	13.426710844266374	1.95028379609069	4.66999013692868	5.48969828949327	4.23865985327596	8.26588015758546	0	0	0	0	0	0.6944198009371443	0.776893460053769	1.0763342595492897	0.35147125734027584	0.08247365911662469	-0.6423893430923893	0.5245895903644957	0.598310009419537	0.9803530518029493	0.30511129878397947	0.07372041905504136	-0.6015213339639285	1	1	1	1	1	1	0.7420657334810216	0.7955612247381609	0.7361203371067173	0.7250777917114357	0.695194101609928	0.7361876614175048	NA	NA
VT0279,VT0279	1889	2487	chr2L	599827	600468	770049	770633	VT0279	2.204826145161732	5.082438426672231	7.164407442665102	3.438864485701819	5.122423308757028	0.801149767236619	3.58850471330837	5.56796838126042	2.04348194328144	3.93624012240155	0	0	0	0	0	0.6412673641832528	1.2048559310907496	0.5748942147054684	0.49532655424766	0.5635885669074969	0.4840209064496884	0.3660854552528339	0.8383580765735753	0.4766254184456546	0.4160656963845306	0.4722726213207412	0.4117128992596173	1	1	1	1	1	1	0.7420657334810216	0.7955612247381609	0.7361203371067173	0.7250777917114357	0.7472493885404975	0.7361876614175048	NA	NA
VT0279,VT0279	1889	2509	chr2L	599827	600468	777849	779077	VT0279	4.435894709550331	4.3511112617084935	6.762533122885924	6.77349330800728	8.82224797662585	2.80171659559748	2.97953975836792	4.37194629976519	5.51260889670878	6.16079385344891	0	0	0	0	0	0.6106749478106195	-0.02784121375921346	0.38124624252615746	0.636179846956657	-0.6385161615698329	-0.3835825571393334	0.5082931494782681	-0.051877555613166676	0.33944319163275094	0.5466483972506075	-0.5601707050914347	-0.3529654994735782	1	1	1	1	1	1	0.7420657334810216	0.7955612247381609	0.7361203371067173	0.7250777917114357	0.7472493885404975	0.7361876614175048	Undetermined	NA
VT0279,VT0279	1889	2510	chr2L	599827	600468	779078	779765	VT0279	6.006484868438764	5.4191276768811765	6.390363970220611	8.16587149751931	5.730689940957594	2.82028261031774	3.39962054327711	4.39139415572229	6.04547053332127	3.62184446879031	0	0	0	0	0	0.4430859247885213	-0.14846030192554632	-0.5108980233939036	0.2378374657839436	-0.5915462267140676	0.15718926246377946	0.3565899666890709	-0.10741689016872238	-0.40255528933116347	0.178156241318498	-0.4640068568577933	0.11670467379186816	1	1	1	1	1	1	0.7420657334810216	0.7955612247381609	0.7361203371067173	0.7250777917114357	0.7472493885404975	0.7361876614175048	Undetermined	NA
VT0279,VT0279	1889	2513	chr2L	599827	600468	780633	781287	VT0279	4.443514957140375	5.8898030758002795	6.335312979964283	6.1943902685321905	4.672607353242118	2.84999322643518	4.25544137012763	4.4224676080383	5.0854924676374	2.63715974301871	0	0	0	0	0	0.47926093639682876	0.40651805431011234	-0.4067344704777598	0.1051964951040506	-0.07274288208671642	0.439188083495094	0.40969571415358863	0.3481395951635328	-0.35490966331571383	0.07402171551411459	-0.06155611899005584	0.3673752598397726	1	1	1	1	1	1	0.7420657334810216	0.7955612247381609	0.7361203371067173	0.7250777917114357	0.7346053071945939	0.7361876614175048	Undetermined	NA
VT0279,VT0279	1889	2529	chr2L	599827	600468	785020	785706	VT0279	3.3016831278921908	5.360332948943074	7.211256321498048	3.1022130542588693	4.9248321221633695	2.21792195940596	3.94649662728958	5.23807556950276	2.23465775839351	3.2116042003839	0	0	0	0	0	-0.08990389586120477	0.6991209470116815	0.6667767753665276	0.42792800869716413	0.7890248428728863	0.5501760762035228	-0.10310139937094498	0.5583238072286324	0.545887245902653	0.35263083801686523	0.6614252065995774	0.4681687987137896	1	1	1	1	1	1	0.7420657334810216	0.7955612247381609	0.7361203371067173	0.7250777917114357	0.7472493885404975	0.7361876614175048	NA	NA
VT0279,VT0279	1889	2551	chr2L	599827	600468	788186	789472	VT0279	4.463533861733008	6.773227162403365	7.249516699398619	3.9750097695900966	9.441068790645367	3.00072426455944	4.89564451330421	4.57923847015812	2.76261311561621	6.48445167566779	0	0	0	0	0	-0.16722796450887747	0.6016570113846599	1.2479917851444071	0.0980414366836982	0.7688849758935373	-0.38106537256717155	-0.1535928453046225	0.5054677256914221	1.0779067741877466	0.06771858676756623	0.6590605709960445	-0.35112761642413576	1	1	1	1	1	1	0.7420657334810216	0.7955612247381609	0.7372794791085477	0.7250777917114357	0.7472493885404975	0.7361876614175048	NA	NA
VT0279,VT0279	1889	2558	chr2L	599827	600468	790811	792376	VT0279	4.557940680945201	6.117694185134055	12.057376197838439	4.243890623797901	8.9438122358368	2.30930287441325	4.97381823730697	9.93892279904815	3.30547470471171	6.56961065725662	0	0	0	0	0	-0.10299467416104462	0.4246058415628375	1.0755024262258333	0.9788561014095346	0.5276005157238821	0.4309541909075836	-0.10490015951326882	0.35303861011527454	0.9452833116256378	0.8774568287879115	0.45793876962854335	0.39011228679081705	1	1	1	1	1	1	0.7420657334810216	0.7955612247381609	0.7361203371067173	0.7250777917114357	0.7472493885404975	0.7361876614175048	NA	NA
VT0279,VT0279	1889	2559	chr2L	599827	600468	792377	793352	VT0279	5.927002316007509	5.8286579982887705	4.46809908110245	4.209850071732926	7.249885067622206	3.07717860969657	4.56476455269335	3.17694293921489	3.32754654078193	6.05617589566725	0	0	0	0	0	-0.4935337667240377	-0.024138868537940967	0.7841892697520443	-0.3835025744453245	0.46939489818609675	-0.6982969460112721	-0.40462765631761055	-0.002264412368770113	0.6736407263502986	-0.32189629429405847	0.4023632439488405	-0.5931737766955167	1	1	1	1	1	1	0.7420657334810216	0.7955612247381609	0.7361203371067173	0.7250777917114357	0.7472493885404975	0.7361876614175048	NA	NA
VT0279,VT0279	1889	2561	chr2L	599827	600468	793751	795265	VT0279	6.296231334823666	5.926049239849412	11.61163678874998	4.271246767055201	5.915956416079837	3.8878450847664	4.60710291107828	9.28363963177864	3.35599831127664	4.99506847848209	0	0	0	0	0	-0.5598312983544823	-0.08741793524403069	0.46995417321480976	0.9704288314858428	0.4724133631104516	0.9728880213814847	-0.4738568994076175	-0.0702905840278015	0.4011532137888184	0.8672364926255743	0.40356631537981597	0.869649594216572	1	1	1	1	1	1	0.7420657334810216	0.7955612247381609	0.7361203371067173	0.7250777917114357	0.7472493885404975	0.7361876614175048	NA	NA
VT0279,VT0279	1889	2564	chr2L	599827	600468	796604	797582	VT0279	2.1898766611560365	7.10835746227948	6.269308836466687	3.3465372845013963	5.393412724812849	1.65416908072898	6.04620937504132	4.73997093668543	2.88528973892137	3.94462470556146	0	0	0	0	0	0.6118194715304638	1.698666616628416	0.6885293509075325	-0.18120983181541392	1.0868471450979522	0.2171079623750057	0.32997344428159764	1.26561183988261	0.5711987430188182	-0.18372379380530124	0.9356383956010124	0.18071585877689286	1	1	1	1	1	1	0.7420657334810216	0.8423029362801321	0.7361203371067173	0.7250777917114357	0.7472493885404975	0.7361876614175048	NA	Undetermined
VT0279,VT0279	1889	2565	chr2L	599827	600468	797583	800405	VT0279	6.280359391694984	9.951018048310596	10.799278807960103	6.229766846392248	10.69692292059327	3.99127893356645	8.9333585903287	7.88098796284366	5.03718329894203	8.50720882298241	0	0	0	0	0	-0.011668948936764376	0.6639970102140502	0.7799457748557845	0.11801893566675568	0.6756659591508146	0.013739119961785836	-0.03774524300290929	0.5733903264041508	0.7019763409988479	0.09862435870274679	0.61113556940706	0.007783587110958981	1	1	1	1	1	1	0.7420657334810216	0.7955612247381609	0.7361203371067173	0.7250777917114357	0.7472493885404975	0.7361876614175048	Undetermined	Undetermined
VT0279,VT0279	1889	2566	chr2L	599827	600468	800406	802617	VT0279	7.496111244620507	6.4853725317555195	10.680775489358725	4.172071157205194	11.709703650530244	4.87651357200132	5.25200674059452	9.54641481560154	3.4762706351085	8.6018947609758	0	0	0	0	0	-0.8453785990918696	-0.20895291527844176	1.4888688953198426	0.7197550462430482	0.6364256838134278	-0.1326881652633666	-0.7238239674353744	-0.18121414745748193	1.3168731944726046	0.643796876355429	0.5426098199778926	-0.1304664981392831	1	1	1	1	1	1	0.7420657334810216	0.7955612247381609	0.8361943607747742	0.7250777917114357	0.7472493885404975	0.7361876614175048	NA	Undetermined
VT0279,VT0279	1889	2569	chr2L	599827	600468	803030	805172	VT0279	6.274967814220557	7.322112711265605	5.803327255324486	4.5451633917230945	10.074217291049695	2.48939777606172	6.75368029613405	4.87321875713293	3.52031154741855	7.53070923741925	0	0	0	0	0	-0.4652759011137607	0.22265192244752816	1.1482636908099249	-0.3353796954334884	0.6879278235612888	-0.7957155626821244	-0.4045985806620772	0.1902581035411372	1.0062119031242978	-0.28840126272002775	0.5948566842032145	-0.6997564816411111	1	1	1	1	1	1	0.7420657334810216	0.7955612247381609	0.7361203371067173	0.7250777917114357	0.7472493885404975	0.7361876614175048	NA	Undetermined
VT0279,VT0279	1889	2572	chr2L	599827	600468	805625	806361	VT0279	1.650730582376802	4.011872082587426	4.889891908016442	5.614856762699544	7.567645744527951	1.02200407477222	3.03407879293442	4.12421301099126	5.20819864645684	5.83706940641445	0	0	0	0	0	1.766144543793391	1.2811709311986472	0.4305953356862683	0.28552696772584246	-0.48497361259474353	-0.6300419805551694	1.1961273544240003	0.7796041305055411	0.37239556943003843	0.23068264742071182	-0.4165232239184591	-0.5582361459277858	1	1	1	1	1	1	0.8076313180329187	0.7955612247381609	0.7361203371067173	0.7250777917114357	0.7472493885404975	0.7361876614175048	Undetermined	NA
VT0279,VT0279	1889	2576	chr2L	599827	600468	807125	808220	VT0279	4.334976753384767	6.710267669620408	12.487298299884289	5.592949598514602	6.487550882589867	4.18873165964432	5.90564813584883	10.588631479795	5.24890213418613	4.71128003800478	0	0	0	0	0	0.3675850724607008	0.630346059127667	0.21406461935829413	0.8960191540309554	0.2627609866669662	0.9447155213396273	0.2735670129623021	0.5066694617420908	0.1867817079717132	0.8049457259659685	0.2331024487797886	0.8512664667740438	1	1	1	1	1	1	0.7420657334810216	0.7955612247381609	0.7361203371067173	0.7250777917114357	0.7472493885404975	0.7361876614175048	Undetermined	Undetermined
VT0279,VT0279	1889	2577	chr2L	599827	600468	808221	808533	VT0279	1.618014289905053	6.103705737021338	2.2397551764028103	1.9880293519500096	3.3216466966401357	1.03615247353324	5.44247547982665	1.12179917071472	1.49544967110153	1.87058211365665	0	0	0	0	0	0.2971147081512426	1.9154610613825014	0.7405595732583111	-1.446344368225917	1.6183463532312585	-0.5685575882529695	0.12185388594000882	1.4234662083272502	0.5372122650070155	-1.1713958999934544	1.3016123223872416	-0.4069958426132283	1	1	1	1	1	1	0.7420657334810216	0.850099426546466	0.7361203371067173	0.7503404172786737	0.8006627595481803	0.7361876614175048	NA	Undetermined
VT0279,VT0279	1889	2582	chr2L	599827	600468	809918	810740	VT0279	5.884706604378188	8.018823754411477	6.289789571394504	7.510889989150751	6.956187663875497	2.57735175517975	6.96979621058967	4.98933973484163	8.21801048355866	6.53824954716981	0	2	0	2	1	0.35201337920697945	0.44642014151360015	-0.11068701321053173	-0.3503788779795446	0.09440676230662073	-0.1452851024623921	0.2753613883895649	0.3535660975993769	-0.0915467061633779	-0.2846697770326129	0.07820470920981196	-0.11491836165942303	1	1	1	1	1	1	0.7420657334810216	0.7955612247381609	0.7361203371067173	0.7250777917114357	0.7472493885404975	0.7361876614175048	Undetermined	Undetermined
VT0279,VT0279	1889	2585	chr2L	599827	600468	810911	812198	VT0279	2.8617158818308783	5.935007016570944	10.690409549759039	5.222538316513786	9.11811742480222	1.79933364047442	5.04111574262337	9.08969857890191	4.20486842468388	7.77020939397017	0	2	2	4	3	0.8678707271658984	1.0523692905986892	0.8039848165763506	0.8489954832020755	0.18449856343279078	0.2295092300585157	0.5982647438728733	0.7597482982378952	0.7131277430017365	0.7519462247796296	0.16148355436502185	0.2003020361429148	1	1	1	1	1	1	0.7420657334810216	0.7955612247381609	0.7361203371067173	0.7250777917114357	0.7472493885404975	0.7361876614175048	NA	Undetermined
VT0279,VT0279	1889	2586	chr2L	599827	600468	812199	812599	VT0279	5.449581717942944	6.035352378954935	4.4303925503463795	4.780873932395833	5.66747905800629	2.6063241424114	5.06234804644972	3.42879618126853	4.22100833825706	4.80497837819995	0	0	1	1	1	-0.18887113669824895	0.14729250612540826	0.2454327915115808	-0.4460034734175974	0.3361636428236572	-0.35527262210552096	-0.13738755671083058	0.15882686585136988	0.20590018244192929	-0.3893239232084468	0.2962144225622005	-0.2990096830881756	1	1	1	1	1	1	0.7420657334810216	0.7955612247381609	0.7361203371067173	0.7250777917114357	0.7472493885404975	0.7361876614175048	NA	Undetermined
VT0279,VT0279	1889	2608	chr2L	599827	600468	815746	816129	VT0279	1.7625735025808171	5.407410139484809	6.240751171308536	4.514185797176936	3.986301864725572	0.405269466989156	4.65517387824851	5.09211009127454	3.7187961002913	3.08908236510074	0	1	1	1	1	1.3567823771128307	1.6172543638117776	-0.17941483580949288	0.2067819046551985	0.2604719866989469	0.6466687271636382	0.8954883791682029	1.1282369196819293	-0.15600120752094984	0.14841925186237517	0.23274854051372648	0.5371689998970515	1	1	1	1	1	1	0.7420657334810216	0.8185237733537792	0.7361203371067173	0.7250777917114357	0.7472493885404975	0.7361876614175048	NA	NA
VT0279,VT0279	1889	2609	chr2L	599827	600468	816130	816364	VT0279	3.9838742026435234	6.069760264368842	1.3232900416552422	1.4652330749671585	3.2627066648748198	2.65983205099823	5.15883875054297	1.15222541456636	0.595332050615397	2.5078574045784	0	1	1	1	1	-1.4430419199263287	0.6074674432167763	1.1549391143681267	-2.197510226497469	2.050509363143105	-1.3019399777224905	-0.993976208976222	0.5879404516407559	0.803613630191426	-1.5959998787250331	1.5819166606169779	-0.8176968482994811	1	1	1	1	1	1	0.7445929225299474	0.7955612247381609	0.7361203371067173	0.8896904203752282	0.8954909553478654	0.7361876614175048	NA	Undetermined
VT0279,VT0279	1889	2612	chr2L	599827	600468	816629	817190	VT0279	4.4179130266593605	7.174157880127877	6.237105292097734	4.191306272935839	7.992337430242071	3.51996485464533	6.18091303610525	5.10974773153591	3.7348854646123	6.10572966082397	0	1	1	1	1	-0.07596506939523243	0.6994444773943929	0.9312175459433267	-0.20193288064695183	0.7754095467896254	-0.35774087980065333	-0.0913617930011077	0.5842485027045471	0.8068720989710132	-0.18884887909930942	0.6756102957056548	-0.3201106823646679	1	1	1	1	1	1	0.7420657334810216	0.7955612247381609	0.7361203371067173	0.7250777917114357	0.7472493885404975	0.7361876614175048	NA	Undetermined
VT0279,VT0279	1889	2613	chr2L	599827	600468	817191	817876	VT0279	2.801716978701452	4.510040512867774	6.691402642354129	3.4041629709683043	5.010920678256275	1.8579835848818	3.70390104911902	5.12104414861521	2.62565871508142	3.70324581660119	0	0	0	0	0	0.2809888800161613	0.68682916673095	0.5577755941219102	0.5691682652561812	0.4058402867147886	0.41723295784905967	0.14587387977156674	0.4803980398413913	0.4617754175648935	0.480497252219818	0.33452416006982455	0.3532459947247491	1	1	1	1	1	1	0.7420657334810216	0.7955612247381609	0.7361203371067173	0.7250777917114357	0.7472493885404975	0.7361876614175048	NA	NA
VT0279,VT0279	1889	2622	chr2L	599827	600468	819493	820278	VT0279	4.945255414148085	6.397207301936215	7.544076201358734	3.704039076078012	10.27538236865836	4.46053108292238	6.26885628606693	6.83162039011011	3.21334734924838	9.27818881109429	0	2	3	2	3	-0.41694571717435547	0.37139719896364737	1.472020857006156	0.23790201383855492	0.7883429161380028	-0.4457759270295982	-0.3615085862807975	0.3047160957998472	1.2790391884965104	0.2008688927009983	0.6662246820806447	-0.4119456137148673	1	1	1	1	1	1	0.7420657334810216	0.7955612247381609	0.8162582179339177	0.7250777917114357	0.7472493885404975	0.7361876614175048	NA	Undetermined
VT0279,VT0279	1889	2626	chr2L	599827	600468	820873	821451	VT0279	2.88111472314113	3.7772218775489357	7.538278467802998	5.297737172372116	7.480436095014046	1.89317079915286	3.27459678608645	6.86186117119642	3.80489551518131	6.20868434003399	0	1	1	2	3	0.8787491631741222	0.39069842319200415	0.49774610739979175	0.9969095583436234	-0.488050739982118	0.011112710961713665	0.6471853532128687	0.23472020630027374	0.431974497741131	0.8425036256046473	-0.412465146912595	-0.0019360190490788597	1	1	1	1	1	1	0.7420657334810216	0.7955612247381609	0.7361203371067173	0.7250777917114357	0.7472493885404975	0.7361876614175048	NA	NA
VT0279,VT0279	1889	2627	chr2L	599827	600468	821452	822412	VT0279	2.8011250824885754	6.805384808645165	3.5253991366469615	6.591408288169488	7.347352595772304	1.90059951982558	6.32910545547444	3.54617196769364	6.79656416053347	5.60782278930482	0	1	1	2	3	1.2345803298619087	1.2806703333414458	0.15663777313956861	-0.94889013584674	0.04609000347953714	-1.0594379055067715	0.9332946442955886	0.9769617634724119	0.12982329220475883	-0.7828227911126622	0.04366711917682335	-0.8689789641405977	1	1	1	1	1	1	0.7420657334810216	0.7955612247381609	0.7361203371067173	0.7250777917114357	0.71169395233524535	0.7361876614175048	Undetermined	Undetermined
VT0279,VT0279	1889	2628	chr2L	599827	600468	822413	822952	VT0279	5.327851367455508	4.595748911704504	6.26911501009285	3.1051098937362753	2.8403844291877376	3.62292742454912	3.79652940185844	5.21347259547867	2.68585261362985	1.98005759649119	0	0	0	0	0	-0.7789095075701479	-0.21325385707393418	-0.12855812497471636	0.4479618183545876	0.5656556504962137	1.1421755938255178	-0.6100154245916112	-0.14407061129715776	-0.0857101681580507	0.3650002560079546	0.4659448132944534	0.9166552374604587	1	1	1	1	1	1	0.7420657334810216	0.7955612247381609	0.7361203371067173	0.7250777917114357	0.7472493885404975	0.7361876614175048	NA	NA
VT0279,VT0279	1889	2648	chr2L	599827	600468	825705	826460	VT0279	4.512317801539638	5.48616909830095	8.402918807995096	4.697228704934912	6.941721997164094	3.68294849871792	4.8838956293212	7.83591633356522	5.07964890945724	5.69744243466707	2	3	1	2	2	0.05794115915977527	0.2819304105579424	0.5634837499500978	0.6150914538018235	0.22398925139816714	0.2755969552498928	0.019611912306127736	0.21099068778692595	0.48635762234192165	0.5342846073406091	0.1913787754807982	0.23930576047948557	1	1	1	1	1	1	0.7420657334810216	0.7955612247381609	0.7361203371067173	0.7250777917114357	0.7472493885404975	0.7361876614175048	Undetermined	NA
VT0279,VT0279	1889	2649	chr2L	599827	600468	826461	827212	VT0279	5.346961223087164	4.555195794371553	5.319974887260582	3.381442299058768	7.287327482150247	5.54599715174	3.8707496508981	4.44192100476201	2.73393197178861	5.71363474566013	2	3	2	2	2	-0.6610804783291643	-0.2312061479363368	1.1077510889999767	0.22390636934406577	0.4298743303928275	-0.4539703892630834	-0.5429216114330966	-0.1925865451445887	0.9382820356332856	0.18940173956678888	0.3503350662885078	-0.3985452297779888	1	1	1	1	1	1	0.7420657334810216	0.7955612247381609	0.7361203371067173	0.7250777917114357	0.7472493885404975	0.7361876614175048	Undetermined	Undetermined
VT0279,VT0279	1889	2676	chr2L	599827	600468	833535	834627	VT0279	3.446386611578953	5.580349892313148	3.073948254535388	3.1069161567636217	4.357206572805887	2.01596305519692	5.06185868146588	2.8453453230624	2.81674572717833	3.30902040468002	0	1	1	1	0	-0.14960124104841202	0.6952710325340847	0.4879202028476106	-0.860262703448002	0.8448722735824966	-0.5033106327131159	-0.12269652544987801	0.5858752173584204	0.3889626230414229	-0.7089349696240491	0.7085717428082985	-0.3893258498571736	1	1	1	1	1	1	0.7420657334810216	0.7955612247381609	0.7361203371067173	0.7250777917114357	0.7472493885404975	0.7361876614175048	NA	Undetermined
VT0279,VT0279	1889	2691	chr2L	599827	600468	838660	839894	VT0279	1.647659980109331	6.219478135421837	4.450017891288188	3.8386923304358778	2.8109123808955703	1.21145774256132	5.72541008285314	3.75087095193458	4.09640086628059	2.73153612153455	0	3	1	0	0	1.2201963824194246	1.916374980635323	-0.449576449329494	-0.4829823951947768	0.6961785982158981	0.6627726523506153	0.7531213558241578	1.3572436169672308	-0.3463270055595186	-0.43965328100168505	0.6041222611430729	0.5107959857009065	1	1	1	1	1	1	0.7420657334810216	0.8623651497109286	0.7361203371067173	0.7250777917114357	0.7472493885404975	0.7361876614175048	NA	Undetermined
VT0279,VT0279	1889	2712	chr2L	599827	600468	844231	845259	VT0279	1.1561977294817996	3.838170042437631	5.683149172892662	3.9037765585025044	2.843240763252558	0.460114394309938	3.63781340407075	5.59415514790747	4.18225760942344	2.14045777145274	0	0	3	0	0	1.7554823350097646	1.7310304843296285	-0.45733420894501065	0.5662719554862151	-0.024451850680136437	0.9991543137510893	1.030827666068859	1.0137621795363596	-0.3653536792479483	0.44562851723851177	-0.01706548653249923	0.7939167099539609	1	1	1	1	1	1	0.7787344777702875	0.8170362395013696	0.7361203371067173	0.7250777917114357	0.7472493885404975	0.7361876614175048	NA	NA
VT0279,VT0279	1889	2718	chr2L	599827	600468	846416	847059	VT0279	2.8855063474907703	6.636770595493393	7.144327471635348	4.493622804606099	3.2026414944079744	2.13240837909201	6.47385198003488	5.6273606874486	4.85487476281909	2.80117539456812	0	0	1	0	0	0.6390545249249	1.2016569027234127	-0.48861671854430705	0.10631680284756156	0.5626023777985126	1.1575358991903812	0.4614064132228095	0.9588987210187915	-0.3900289923723352	0.06429821088933277	0.4974923077959819	0.9518195110576498	1	1	1	1	1	1	0.7420657334810216	0.7955612247381609	0.7361203371067173	0.7250777917114357	0.7472493885404975	0.7361876614175048	NA	Undetermined
VT0279,VT0279	1889	2719	chr2L	599827	600468	847060	848859	VT0279	3.4361257971334203	6.198542471148551	2.6361750417627787	3.9224617563799278	2.2242367693679426	2.14344698231159	5.93408475942539	2.10040981925952	4.23228118903866	1.52642475301149	0	0	1	0	0	0.19097652637866763	0.8511461644862688	-0.8184490104153601	-1.2334828508984998	0.6601696381076011	0.24513579762446144	0.1355914811487263	0.7090836313610079	-0.5942461839839519	-0.9888687678070197	0.5734921502122816	0.17886956638921384	1	1	1	1	1	1	0.7420657334810216	0.7955612247381609	0.7361203371067173	0.7250777917114357	0.7472493885404975	0.7361876614175048	NA	Undetermined
VT0279,VT0279	1889	2813	chr2L	599827	600468	866253	867099	VT0279	0.606930530360472	5.055157351749689	0.8774832102163108	2.814451216864385	3.694926874211131	0.496105024795168	5.15976650235096	0.497628504580532	2.5211799941577002	2.9806853195192198	0	0	0	1	1	2.2132503427726813	3.0581527002706332	0.3926921704153236	-2.5263125733235126	0.8449023574979521	-2.074102386240884	1.0809704182461657	1.8046544881482636	0.30139683069580436	-1.6918091699416065	0.7236840699020979	-1.269521930735313	1	1	1	1	1	1	0.8249804437038899	0.9400371526754134	0.7361203371067173	0.9091591300506999	0.7472493885404975	0.831081831909063	NA	Undetermined
VT0279,VT0279	1889	2825	chr2L	599827	600468	870002	871455	VT0279	1.7031554468624686	3.3662849863897883	8.395598315576294	3.093213960989046	3.2066815976886978	1.37366696097605	3.42497749037634	7.9575197547607	3.21585566189538	3.01602784934386	1	5	5	4	5	0.8608965139831859	0.9829472032995764	0.05197448112761092	1.3184758240614625	0.12205068931639057	1.388552032250242	0.48894380665675236	0.5862714055825835	0.04382150719133287	1.119537424695334	0.09732759892583126	1.1730435164298325	1	1	1	1	1	1	0.7420657334810216	0.7955612247381609	0.7361203371067173	0.7465918167358563	0.7472493885404975	0.7634497228529541	NA	NA
VT0279,VT0279	1889	3140	chr2L	599827	600468	1007534	1008798	VT0279	1.091772095901077	1.4292664893241613	3.9524361948348794	3.4505631785269903	0.7290523704199999	0.611874300076805	1.59361260828016	5.25952987980516	4.44517016275191	0.305056173371213	0	3	1	2	1	1.660160118938027	0.3886032051241599	-2.2427374911359785	1.4674672383692065	-1.271556913813867	2.4386478156913176	1.0346618489243595	0.10834395022422555	-1.3573419542479859	1.0469270848788463	-0.926317898700134	1.4779511404266983	1	1	1	1	1	1	0.7586874868175739	0.7955612247381609	0.8572760939716879	0.7465918167358563	0.7492704599585351	0.8842527872352436	NA	NA
VT0279,VT0279	1889	3176	chr2L	599827	600468	1019408	1022169	VT0279	2.7765091481525275	2.0209195449997623	4.416079300443122	2.014280129608626	2.9533857937895145	3.3665407098746	2.45007426299761	5.34428840364892	2.6663702512862	3.10152395572033	0	0	0	0	1	-0.4630078138601643	-0.45826026178067625	0.5521054890908947	1.127754191514218	0.004747552079488065	0.5803962545028113	-0.30304930161372523	-0.29961992648107477	0.3992168769143755	0.8458446547974068	0.003429375132650445	0.4500571530156816	1	1	1	1	1	1	0.7420657334810216	0.7955612247381609	0.7361203371067173	0.7250777917114357	0.7472493885404975	0.7361876614175048	NA	NA
VT0279,VT0279	1889	3253	chr2L	599827	600468	1058359	1059574	VT0279	4.0454926234249085	1.8143575320601004	1.3042470510692978	0.57463143356266	2.296505478632531	5.16068596181192	1.71085010442895	1.63765787496258	0.117331993714227	2.2165349462263	0	0	1	0	0	-2.8156065730469058	-1.156856614475315	1.9987314066806765	-0.4762416057983641	1.658749958571591	-0.8162230539074495	-1.5893385428100055	-0.7514841957394641	1.0586495073814575	-0.2662673056469191	0.8378543470705413	-0.4870624659578352	1	1	1	1	1	1	0.914336063163938	0.7955612247381609	0.7991438597457837	0.7250777917114357	0.7578494892660611	0.7361876614175048	Undetermined	Undetermined
VT0279,VT0279	1889	3270	chr2L	599827	600468	1062040	1062816	VT0279	2.787956167590612	0.8805972206844807	2.1663395796562317	0.5972385523440189	1.8300185819403627	5.18595961547112	0.86257159102608	2.92861244056185	0.113752825267947	2.2236092109434	0	2	1	2	2	-2.2228286782548503	-1.662653683246904	1.6154790966610226	1.2987052110653075	0.5601749950079463	0.24340110941223128	-1.0790498710318162	-0.8694924466324642	0.741062216366425	0.6648673456053122	0.2095574243993519	0.13336255363823918	1	1	1	1	1	1	0.8051484054109284	0.800272373924871	0.7366259252939539	0.7250777917114357	0.7472493885404975	0.7361876614175048	Undetermined	Undetermined
VT0279,VT0279	1889	3277	chr2L	599827	600468	1063910	1064635	VT0279	3.7262322504238883	1.7629511151818842	3.537870190587545	2.027252846605721	2.506021257529101	6.85547075317334	1.72189085994745	4.26268585172069	2.83003607183635	3.26884919542648	0	0	1	0	0	-0.8781915597002972	-1.07972512731762	0.3058726141067554	1.00488864373217	-0.20153356761732288	0.4974824620080918	-0.5651286370940701	-0.700196220045399	0.2035539638476444	0.6886109354630183	-0.13506758295132898	0.34998938866404494	1	1	1	1	1	1	0.7420657334810216	0.7955612247381609	0.7361203371067173	0.7250777917114357	0.7472493885404975	0.7361876614175048	Undetermined	Undetermined
VT0279,VT0279	1889	3305	chr2L	599827	600468	1074746	1075212	VT0279	2.2646692043168044	0.5517116500864786	0.8796585574022616	1.2103568249606704	0.1379157292614097	5.27574172690157	0.0669965659762495	0.422490123471011	0.949053477988525	0	0	2	4	1	1	-0.9038679033605744	-2.0373139838644687	-3.1335735203026482	0.6730292000751797	-1.1334460805038942	2.6731566398739335	-0.43994918759507534	-0.9106672069561562	-0.9356033999131975	0.25264438447167276	-0.47071801936108093	0.7175297650237893	1	1	1	1	1	1	0.7420657334810216	0.8088066454728883	0.8632358033529229	0.7250777917114357	0.7472493885404975	0.8088907393160079	Undetermined	Undetermined
VT0279,VT0279	1889	4117	chr2L	599827	600468	1388594	1389581	VT0279	2.8875477518354593	1.2848842888041907	1.3464553284988283	0.3185732553493687	0.7149064741351732	9.15987569529865	0.824950307287216	1.57378832782674	0	0	0	0	0	0	0	-3.180147743920494	-1.1682063624925625	1.1661293614683308	0.067527923866272	2.011941381427931	0.9133399438258722	-1.3095510938841954	-0.6292747141324622	0.33595575289841395	0.026190611608976816	0.6802763797517333	0.3705112384622961	1	1	1	1	1	1	0.880608260805083	0.7955612247381609	0.7361203371067173	0.7250777917114357	0.7619919989902603	0.7361876614175048	Undetermined	Undetermined
VT0279,VT0279	1889	4369	chr2L	599827	600468	1490453	1492564	VT0279	1.9342788665731576	1.7067810947745534	0.9000484012695313	1.1519230610381532	0.7876092812179851	7.16987249311382	0.774160732298182	0	0.830817746442203	0	0	1	1	1	2	-0.7477514444730646	-0.1805177686648548	-0.5484923426397036	-0.9232035442367912	0.5672336758082098	0.19252247421112223	-0.2857612474326664	-0.06425505019485862	-0.17551764428802646	-0.34094112407047283	0.2215061972378078	0.056082717455361406	1	1	1	1	1	1	0.7420657334810216	0.7955612247381609	0.7361203371067173	0.7250777917114357	0.7472493885404975	0.7361876614175048	Undetermined	Undetermined
VT0279,VT0279	1889	4426	chr2L	599827	600468	1508728	1509244	VT0279	1.6901067505870473	0.29936110891424444	0.16896570755208062	0.31687246702505556	0.44943671058036194	7.22032277780177	0	0	0	0	0	0	0	0	0	-2.4151401581025187	-2.4971556599993567	0.5042156608257298	-0.825156333897098	-0.08201550189683836	-1.4113874966196662	-0.3872315908497745	-0.3962249726277321	0.0564160520853193	-0.07517450146635081	-0.008993381777957653	-0.14058393532962776	1	1	1	1	1	1	0.7420657334810216	0.7955612247381609	0.7361203371067173	0.7250777917114357	0.7472493885404975	0.7361876614175048	Undetermined	Undetermined
VT0279,VT0279	1889	4634	chr2L	599827	600468	1622127	1623238	VT0279	1.7459919949546214	0.11849558196407109	0.16862835693545525	0.32598248616930575	0.3794320849126107	7.51548278726825	0	0	0	0	0	0	0	0	1	-2.4211805835026623	-3.8811417692676824	0.21904722283413477	0	-1.45996118576502	-1.1699945150917257	-0.5705357740095697	-0.7334857258282027	0.028607604193149356	0	-0.1629499518186331	-0.16174266834085774	1	1	1	1	1	1	0.7435620015092781	0.8510101272043792	0.7361203371067173	0.7250777917114357	0.7472493885404975	0.7361876614175048	Undetermined	Undetermined
VT0279,VT0279	1889	5186	chr2L	599827	600468	1860861	1865335	VT0279	0.9615396397412634	0.9326082171931085	4.020575406120783	1.049954476592981	1.5526572711010185	0	0.564500695239825	7.79976791938716	0.609479078026999	0.814199556350526	0	0	0	0	1	0.12690853817781297	-0.04407519300661124	0.564412631111562	2.108058941604293	-0.1709837311844242	1.372662579308307	0.027165316003953353	-0.0634172703773757	0.3017830212556811	1.3313430057285607	-0.09058258638132904	0.9389773980915507	1	1	1	1	1	1	0.7420657334810216	0.7955612247381609	0.7361203371067173	0.8336720118894163	0.7472493885404975	0.7385997794894542	NA	NA
VT0279,VT0279	1889	5340	chr2L	599827	600468	1936948	1938269	VT0279	0.6388251052390522	2.7836153168475906	0.899767495414252	0.6742351187421722	1.6194432376858376	0	6.04548391350777	0	0	0.762081073116965	1	1	1	1	0	0.07783076417963193	2.123466935413426	1.264174222076221	-1.6293356961424283	2.045636171233794	-0.8478737469848558	-0.060093365121080385	0.9925711983843124	0.5543863624479921	-0.8832277176224618	1.0526645635053928	-0.384949516565061	1	1	1	1	1	1	0.7420657334810216	0.8218359812337059	0.7361203371067173	0.7297846756460158	0.7825520828846255	0.7361876614175048	NA	Undetermined
VT0279,VT0279	1889	5372	chr2L	599827	600468	1944361	1945347	VT0279	1.3239141897970685	3.304100871808281	0.9112445019489916	0.6741379667499248	0.8052886910735706	2.32753135373532	7.97010603430572	0	0	0	0	0	0	1	2	-0.9736938324028231	1.3194481157367488	0.2564621946964762	-1.85834762187793	2.293141948139572	0.17833213156516564	-0.40101986854559785	0.8347894906867555	0.10368927652152703	-1.0610986140501564	1.2358093592323534	0.07102146866066984	1	1	1	1	1	1	0.7420657334810216	0.7955612247381609	0.7361203371067173	0.760339809055138	0.8126404691374152	0.7361876614175048	NA	Undetermined
VT0279,VT0279	1889	5414	chr2L	599827	600468	1953801	1954372	VT0279	0.9641559252699416	3.983955723808924	0.8990133375658141	3.2693546460736007	2.355065488055679	0	9.92776407791152	0	6.15960574686063	2.65837546436837	1	1	0	1	1	1.7616674971551811	2.0468632278916252	-0.4732387053104745	-2.1477871894028744	0.285195730736444	-1.3893527533559558	1.0165982615676143	1.2508934301658374	-0.3412250301093092	-1.3020928811896049	0.23429516859822286	-0.7265726824820725	1	1	1	1	1	1	0.7604496784922594	0.8359931647771759	0.7361203371067173	0.82312856458228	0.7472493885404975	0.7361876614175048	Undetermined	Undetermined
VT0279,VT0279	1889	5415	chr2L	599827	600468	1954373	1954531	VT0279	0.2293475146464793	2.9580805943770154	0.9241415880028332	0.40577905624021837	0.3877190823704293	0	6.07366745984967	0	0	0	1	1	1	1	1	0.8231591306262513	3.6890541812475157	-0.06568266222286151	-1.6784755504992794	2.8658950506212646	1.2531021623448464	0.10164864909369484	0.8742963397241362	-0.03149170145941355	-0.5742575367409706	0.7726476906304415	0.22988185534888442	1	1	1	1	1	1	0.7420657334810216	0.8550786480325339	0.7361203371067173	0.7250777917114357	0.7762983827779208	0.7361876614175048	NA	Undetermined
VT0279,VT0279	1889	5416	chr2L	599827	600468	1954532	1955854	VT0279	0.5596639911209823	2.5137230111484925	3.1107008234658196	0.36018069092835564	2.4216163429609003	0	4.17698580958633	5.59409340464945	0	2.65834632755946	1	1	1	1	1	-0.6358400861703905	2.167192854385634	2.749177570334606	0.30741396111757685	2.803032940556024	0.3612693313389947	-0.2331301902294292	1.0637292457119998	1.238538896586154	0.19241747211762286	1.2968594359414292	0.2507380114728979	1	1	1	1	1	1	0.7420657334810216	0.8359931647771759	0.8632973738792555	0.7250777917114357	0.8729449460187856	0.7361876614175048	NA	NA
VT0279,VT0279	1889	5421	chr2L	599827	600468	1959236	1959600	VT0279	0.22939249261035016	3.0454096382336395	1.3413186674220599	1.7091027502932685	1.322851271475855	0	6.08190375885133	1.11121711789663	2.36879561743281	0	0	0	0	1	3	2.897349051862104	3.730746216409516	-0.36958826549063	-1.1829842680277778	0.8333971645474121	0.020001162010264292	0.9390435142109234	1.466568446398403	-0.20026401368341404	-0.7184850183214362	0.5275249321874798	0.009303927549457481	1	1	1	1	1	1	0.8503518269234907	0.9369868538117998	0.7361203371067173	0.7250777917114357	0.7472493885404975	0.7361876614175048	NA	Undetermined
VT0279,VT0279	1889	5442	chr2L	599827	600468	1966738	1967423	VT0279	0.5576339126808754	1.6514076659034367	0.8986742347902277	3.1792770423129686	1.985791566801294	0	2.31585250716817	0	6.17908368350169	2.65800896192538	0	0	0	1	1	2.51130853151284	1.566306100459565	-0.6789845361895643	-0.8778261619895433	-0.9450024310532749	-1.143844056853254	1.2189184195876548	0.6296398100002938	-0.4507762763737787	-0.4110096877127832	-0.589278609587361	-0.5495120209263655	1	1	1	1	1	1	0.8362144438257604	0.7955612247381609	0.7361203371067173	0.7250777917114357	0.7472493885404975	0.7361876614175048	Undetermined	NA
VT0279,VT0279	1889	5443	chr2L	599827	600468	1967424	1969283	VT0279	1.5632748162391066	2.96160477960077	3.1161994609196197	3.786841936219362	1.9872034336546673	2.3197553807789	4.18882562867422	5.6001785116334	8.13239938896012	2.65797024395693	0	0	0	1	1	1.2764237844840167	0.9218077090999085	-0.930255632526603	0.07340845139657025	-0.35461607538410833	0.6490480085390649	0.8574345505962175	0.582792984391879	-0.6798547251805612	0.0374935282177263	-0.27464156620433855	0.442706687193949	1	1	1	1	1	1	0.7420657334810216	0.7955612247381609	0.7361203371067173	0.7250777917114357	0.7472493885404975	0.7361876614175048	Undetermined	NA
VT0279,VT0279	1889	5444	chr2L	599827	600468	1969284	1970450	VT0279	0.5598700055128601	3.3339166218373757	2.214733908949391	2.786518656601304	1.55838389958793	0	8.03059264708515	3.31078027150118	4.25696290176954	0.739770784302524	0	1	1	1	1	2.3153000164761393	2.5740542280503664	-0.8384131353013929	-0.5900846489160525	0.2587542115742271	0.5070826979595675	1.105675082670376	1.3057675627112373	-0.5380817002107596	-0.43835530905473685	0.20009248004086103	0.2998188711968838	1	1	1	1	1	1	0.8245374808912393	0.8799243211022225	0.7361203371067173	0.7250777917114357	0.7472493885404975	0.7361876614175048	NA	Undetermined
VT0279,VT0279	1889	5445	chr2L	599827	600468	1970451	1971054	VT0279	1.4448227304607517	4.5720868734939195	2.2505220281518286	2.75932238001436	1.1874450794745703	2.31894894026708	9.98059438769431	1.1018188208573	6.18455263936622	0.739160315985136	0	1	1	1	1	0.9334215258846053	1.6619603211342002	-1.2164532320871837	-1.0225931303126412	0.728538795249595	0.9223988970241375	0.57316993484987	1.157337315978241	-0.7472696157254562	-0.7971496275217075	0.584167381128371	0.5342873693321198	1	1	1	1	1	1	0.7420657334810216	0.8127913631848664	0.7361203371067173	0.7250777917114357	0.7472493885404975	0.7361876614175048	Undetermined	Undetermined
VT0279,VT0279	1889	5447	chr2L	599827	600468	1971112	1971796	VT0279	0.5610488217972229	5.03447780393023	2.2412495566736848	2.597409810051551	1.6920086712762838	0	11.9428676648056	3.31043942456925	2.37009202576948	0.738677404476159	0	1	1	1	1	2.210875432244967	3.1656439209165512	-0.6183366931903702	-1.167538846198208	0.954768488671584	0.4055663356637464	1.037656164788779	1.8011236716551071	-0.4014922931661739	-0.9157019131608511	0.7634675068663281	0.24925788687165074	1	1	1	1	1	1	0.8163917045498308	0.9419050167335502	0.7361203371067173	0.7250777917114357	0.7472493885404975	0.7361876614175048	NA	Undetermined
VT0279,VT0279	1889	5448	chr2L	599827	600468	1971797	1972588	VT0279	0.2295206382511389	2.7912647000918693	1.3522540435798949	1.463014184606696	3.4462043540086853	0	6.10294055305239	0	0.54684621212603	6.61675561498386	1	1	1	1	1	2.6722479669625723	3.604223153782873	1.2360644962941318	-1.0455527324485063	0.9319751868203002	-1.349642041922338	0.8470025386082806	1.4577381698130225	0.819115037880889	-0.6633360843561026	0.6107356312047421	-0.8717154910322494	1	1	1	1	1	1	0.8422214561257664	0.9436546091042903	0.7361203371067173	0.7250777917114357	0.7472493885404975	0.7361876614175048	NA	Undetermined
VT0279,VT0279	1889	5449	chr2L	599827	600468	1972589	1973531	VT0279	2.7216965767806665	3.905887262710663	3.1390484877216145	2.9332388539332523	0.7788107327267039	5.18670080036864	9.98785772628365	5.60231656455281	4.25949363895432	0	1	1	1	1	1	0.10798831501405491	0.5211440690378846	-1.9131498837101226	-0.3153229948344537	0.4131557540238296	2.0109826428994984	0.11276352287378766	0.45398560433537033	-1.0778852154196745	-0.282420453517841	0.3412220814615826	1.1366868433634163	1	1	1	1	1	1	0.7420657334810216	0.7955612247381609	0.7951245991699281	0.7250777917114357	0.7472493885404975	0.8084263456628472	Undetermined	Undetermined
VT0279,VT0279	1889	5450	chr2L	599827	600468	1973532	1973712	VT0279	0.9187693374674653	3.514690301002262	0.8985981594501872	1.0646578513283929	1.0957619984771931	0	6.10528030461549	0	0.546039853504982	0.737184389538187	0	1	1	1	1	0.21261525172746026	1.9356229561044247	0.04154460970467655	-1.9676495589953011	1.7230077043769645	-0.2861864643230132	0.07818841819034174	0.9965513045855084	0.016852271569530217	-1.0059000297726008	0.9183628863951668	-0.10438941494696419	1	1	1	1	1	1	0.7420657334810216	0.8041552059607233	0.7361203371067173	0.7626994566655956	0.7534021611193482	0.7361876614175048	NA	Undetermined
VT0279,VT0279	1889	5468	chr2L	599827	600468	1979187	1979921	VT0279	2.9824099811262177	0.8506251860208746	1.3548987900701852	1.0685321462383692	0.8057165406065729	5.1900767128607	0.49908944613922	0	0.542696552328018	0	0	1	1	1	1	-1.4808482819428448	-1.8098831161011808	-0.4072860332631555	0.6715896101314319	-0.3290348341583359	0.7498408092362515	-0.7318627340693417	-0.8808442361885533	-0.1619157958336966	0.30459774507406373	-0.14898150211921168	0.3175320387885487	1	1	1	1	1	1	0.7420657334810216	0.8041552059607233	0.7361203371067173	0.7250777917114357	0.7472493885404975	0.7361876614175048	Undetermined	Undetermined
VT0279,VT0279	1889	6072	chr2L	599827	600468	2195801	2197043	VT0279	0.5712800019067718	2.5159915470776704	1.7839116156427837	1.6835948663216218	0.8042436853848912	0	6.44028652921668	0.919057904324743	2.38845718237779	0	1	2	2	1	1	1.5592750824048696	2.138857141958521	-1.0658404071372654	-0.4960829368999322	0.5795820595536513	1.1493395297909845	0.6309432313529257	0.9993854282317965	-0.4889481050566123	-0.3386982731366211	0.3684421968788708	0.5186920287988621	1	1	1	1	1	1	0.7420657334810216	0.8218187743697218	0.7361203371067173	0.7250777917114357	0.7472493885404975	0.7361876614175048	NA	Undetermined
VT0279,VT0279	1889	6172	chr2L	599827	600468	2224904	2225393	VT0279	3.099717382905043	0.31259817436602144	1.7647119100860493	2.100969706285458	0.3941651445845239	5.28652789034604	0	0.89644625384993	0.410068998274802	0	0	1	1	1	1	-0.5610813235502775	-3.309755425750622	-2.414183248218069	2.497051424329557	-2.748674102200344	2.1625605703472828	-0.2418077255417816	-1.325781003716192	-0.9669431391957672	0.9363660621808345	-1.0839732781744105	0.8193359232021914	1	1	1	1	1	1	0.7420657334810216	0.9014843722578547	0.7989356228025415	0.8051905384381176	0.8380856457271506	0.7719799938432342	Undetermined	Undetermined
VT0279,VT0279	1889	6187	chr2L	599827	600468	2230137	2231724	VT0279	1.4308329554016077	0.6770016322993496	0.4553849749311676	0.1412069165205217	0.38461201003394446	5.28816107778513	0	0	0	0	0	0	0	0	0	-3.340972591683733	-1.07962403508338	1.4455930578541116	-0.5720726205729759	2.2613485566003524	0.24368287817326498	-0.4016999790515935	-0.20581519297271966	0.10588360204765447	-0.05842116008832862	0.1958847860788738	0.0315800239428907	1	1	1	1	1	1	0.7592385918303596	0.7955612247381609	0.7361203371067173	0.7250777917114357	0.7492704599585351	0.7361876614175048	Undetermined	Undetermined
VT0279,VT0279	1889	9859	chr2L	599827	600468	3563009	3563782	VT0279	0.8888919551696746	1.556243273976701	0.7838993729626342	0.7644194534982214	1.9765766068321629	0	0	0	0	5.12961766981719	0	0	1	0	0	-0.2176435765803754	0.8079876267012716	1.3705674726088284	-0.9893272254346556	1.025631203281647	-1.334263494761837	-0.08580578420937225	0.30086217119991376	0.5702509772793628	-0.37555684590428096	0.386667955409286	-0.5591398677743578	1	1	1	1	1	1	0.7420657334810216	0.7955612247381609	0.7361203371067173	0.7250777917114357	0.7472493885404975	0.7361876614175048	NA	NA
VT0279,VT0279	1889	10037	chr2L	599827	600468	3610543	3611191	VT0279	3.352958368269105	1.2340090096091043	0.3975966237742056	1.5356470243291742	0.3635584137451595	5.24921578662259	0	0	0	0	2	0	0	2	1	-1.126587926196149	-1.4420816423688902	-2.078587555015681	-1.6339755164737801	-0.3154937161727413	0.12911832236915977	-0.525142265788126	-0.6341782097204396	-0.6537207766971547	-0.4956984783943454	-0.10903594393231367	0.04898635437049558	1	1	1	1	1	1	0.7420657334810216	0.7955612247381609	0.7522133234935787	0.7250777917114357	0.7472493885404975	0.7361876614175048	Undetermined	Undetermined
VT0279,VT0279	1889	10735	chr2L	599827	600468	3823125	3824353	VT0279	1.267753469923432	2.3929918007111213	0.1423927452531308	0.7801752587927799	0.7414302998287552	0	5.03595854861443	0	0	0	1	3	0	0	0	-0.7004040702395842	0.9165412305098914	-0.07348717322313257	-4.070867904036117	1.6169453007494756	-2.380435430063509	-0.24122546287911206	0.4803072400477089	-0.024148295172566708	-1.2793689816678597	0.7215327029268209	-0.5336879835684721	1	1	1	1	1	1	0.7420657334810216	0.7955612247381609	0.7361203371067173	0.9247706574340074	0.7492704599585351	0.7722929783677698	NA	Undetermined
dock	2648	342	chr2L	825705	826460	119936	120156	dock	3.6599216927732567	0.3738764937995793	0.3415381330366864	0.4201866589358202	0.7495023149031932	5.44498234258426	0	0	0	0	0	0	0	0	0	-3.1227105193066738	-3.2911791064525033	0.8349025773717472	-0.13051510385745224	-0.1684685871458295	-1.1338862683750288	-1.2113117078253275	-1.26837604227524	0.22429923130186688	0.00621549753015944	-0.05706433444991254	-0.27514806822161997	1	1	1	1	1	1	0.8578820230928116	0.8658876880370517	0.7928614868281925	0.7924439858255277	0.7470014397478285	0.8098341577741546	Undetermined	Undetermined
dock	2648	364	chr2L	825705	826460	129498	131212	dock	3.908252289343759	1.8170235372604324	2.2848459935528327	3.5194384847616083	3.7862093396879524	5.40485904153416	1.14003435244503	1.99864280778379	1.99428404312707	2.805599564426	0	2	1	2	2	-0.15117833077238438	-1.1049464925834194	0.10540891011332405	0.33051981797500396	-0.9537681618110349	-0.7286572539493551	-0.0754749782079497	-0.7443495819298068	0.09352120387824107	0.21715607313276636	-0.6688746037218571	-0.5452397344673319	1	1	1	1	1	1	0.808335770234282	0.8082930368828871	0.7928614868281925	0.7924439858255277	0.7470014397478285	0.8098341577741546	Undetermined	Undetermined
dock	2648	371	chr2L	825705	826460	133154	133628	dock	4.961795211057157	3.036067358740782	3.608619034129725	1.649934444081252	2.88434899866576	5.39289256997092	2.03351457695388	3.77451874450588	0.258672314455559	1.9456488114675	0	0	0	0	0	-1.5884534880651484	-0.708658392880909	0.80583703363951	0.24924304537385378	0.8797950951842394	0.3232011069185832	-1.094549301769529	-0.5030900339582105	0.5372242087408746	0.2021036894293037	0.5914592678113185	0.2563387484997477	1	1	1	1	1	1	0.8179106116403462	0.8082930368828871	0.7928614868281925	0.7924439858255277	0.7470014397478285	0.8098341577741546	Undetermined	Undetermined
dock	2648	421	chr2L	825705	826460	147593	148347	dock	3.43308941663836	1.932819844252027	1.295632938743831	1.1935711910499265	0.7407590194967061	5.33444963352709	1.13613268726146	0.305802725813013	0.271698125610265	0	0	0	0	0	0	-1.524222814412008	-0.8288002615488723	-0.688208426441618	-0.5770501207941028	0.6954225528631358	0.8065808585106511	-0.8597009784014078	-0.4887550815887718	-0.29378802453568353	-0.3164078253208381	0.3709458968126361	0.34832609602748155	1	1	1	1	1	1	0.808335770234282	0.8082930368828871	0.7928614868281925	0.7924439858255277	0.7470014397478285	0.8098341577741546	Undetermined	Undetermined
dock	2648	460	chr2L	825705	826460	158552	159409	dock	3.7925996404955873	2.6779716485021354	3.953748398108276	1.700420583083922	2.529196996916859	5.28920287421143	2.00112914767103	3.70969022002008	0.281399018519751	1.92428312759525	1	1	2	1	1	-1.1572954563670979	-0.502046396923687	0.5727877840296359	0.5620803791917955	0.6552490594434108	0.6445416546055704	-0.7808878678419012	-0.3550970484063352	0.36475445028902825	0.4417485299560642	0.42579081943556596	0.5027848991026019	1	1	1	1	1	1	0.808335770234282	0.8082930368828871	0.7928614868281925	0.7924439858255277	0.7470014397478285	0.8098341577741546	Undetermined	Undetermined
dock	2648	463	chr2L	825705	826460	160033	162538	dock	3.8684891454811106	2.0476831020156503	0.1221583568695781	4.497436354931169	7.0543798972364655	5.27960699494956	0.306187962820482	0	3.76334121114885	6.99752024692099	1	3	4	2	3	0.21733263962737231	-0.9177777636722805	0.6494164053939173	-4.067167995096484	-1.1351104032996528	-5.851694803790055	0.17737929578884568	-0.5694196521655169	0.5062032148528498	-1.3193646344030592	-0.7467989479543626	-2.5723667972102717	1	1	1	1	1	0.29956755684061004	0.808335770234282	0.8082930368828871	0.7928614868281925	0.9635494646921173	0.7470014397478285	0.9979806983355202	Undetermined	Undetermined
dock	2648	495	chr2L	825705	826460	180710	183942	dock	3.3567417234057513	1.5246771698226753	4.272301848870491	1.7135894370386135	7.745629259399968	3.45699258221845	0.32180607296403	4.50574040215333	0.301512582695364	8.54324075495144	0	2	1	3	3	-0.9700400444076558	-1.1385577330678254	2.176360957032878	1.4865097771971345	-0.1685176886601696	-0.8583688684959135	-0.6474601205975377	-0.7579748764675992	1.6809893510307832	1.0481468194426051	-0.11051475587006153	-0.7433572874582394	1	1	1	1	1	1	0.808335770234282	0.8082930368828871	0.9156428685818068	0.8065013353583503	0.7470014397478285	0.8098341577741546	NA	NA
dock	2648	633	chr2L	825705	826460	219501	220948	dock	4.033699638595915	2.1072036909366103	3.6161794700782255	4.566965096666705	5.777302620109383	5.01847968151258	1.11326937878483	3.54253857858489	3.5803620090522	5.00555606133694	1	1	0	2	2	0.17913210332642382	-0.9367738828339686	0.33916030240569806	0.7791365024166135	-1.1159059861603922	-0.6759297861494769	0.14805772540646084	-0.6898449786498736	0.29258188553879677	0.5657341578359653	-0.8379027040563346	-0.564750431759166	1	1	1	1	1	1	0.808335770234282	0.8082930368828871	0.7928614868281925	0.7924439858255277	0.7470014397478285	0.8098341577741546	Undetermined	Undetermined
dock	2648	636	chr2L	825705	826460	221325	223184	dock	7.106521095426409	1.4656922643797081	6.066885632343457	3.3657465621122276	6.27498711798504	6.71039539283851	0.349643135602386	5.18182696344476	1.89623277665851	4.99550106683538	2	2	1	2	2	-1.0782169331110856	-2.2775612520191144	0.898685950302771	2.0493738870683758	-1.1993443189080286	-0.048656382142423855	-0.8495135300730506	-1.645101050104358	0.742156881191949	1.4991694157996014	-0.7955875200313072	-0.038574985423654805	1	1	1	1	1	1	0.808335770234282	0.919733583183268	0.7928614868281925	0.901629082548245	0.7470014397478285	0.8098341577741546	Undetermined	Undetermined
dock	2648	638	chr2L	825705	826460	223444	226272	dock	3.595216898766825	2.90207137207307	8.099340760335169	3.349953896993454	4.5112716038624265	3.34362155454493	2.72877035326449	8.49846458278914	1.89305423617191	3.40828179744494	2	2	1	2	2	-0.1019375698810252	-0.3089958100617482	0.42939290607557445	1.4807214849613581	-0.20705824018072302	0.8442703387050607	-0.07513557584717162	-0.22064720567968946	0.30543926689730905	1.116525454239199	-0.14551162983251784	0.6655745575093718	1	1	1	1	1	1	0.808335770234282	0.8082930368828871	0.7928614868281925	0.8062727208026728	0.7470014397478285	0.8098341577741546	NA	NA
dock	2648	700	chr2L	825705	826460	244815	246200	dock	2.0871435996457786	2.359251912010582	1.989675916936196	2.911216244179051	7.494811924336224	1.73982737603285	1.10208920940953	1.13612234946978	1.08855005426884	6.42739327577342	1	0	0	1	1	0.4800921421398985	0.17679960811986406	1.364270269122735	-0.24579601196657236	-0.3032925340200345	-1.913358815109342	0.2852313920944998	0.06809277746389504	1.1451270364745163	-0.18065642030874013	-0.21713861463060477	-1.5429220714138612	1	1	1	1	1	1	0.808335770234282	0.8082930368828871	0.8191547231116969	0.7924439858255277	0.7470014397478285	0.9111705830603138	NA	NA
dock	2648	704	chr2L	825705	826460	250671	251627	dock	2.089517868219083	1.0637577498506403	5.88055496192864	1.617222985530703	6.813720624967646	1.73395246291864	0.367958391003995	6.64572481973092	0.355985274827805	4.84919892673552	1	2	2	2	2	-0.3696514818780149	-0.9740004532253677	2.074924181666959	2.466782669549495	-0.6043489713473528	-0.21249048346481636	-0.27770659509997775	-0.6174414845961962	1.581178796903148	1.7445319827626062	-0.33973488949621844	-0.17638170363676026	1	1	1	1	1	1	0.808335770234282	0.8082930368828871	0.8994357845988353	0.930865261889746	0.7470014397478285	0.8098341577741546	NA	NA
dock	2648	741	chr2L	825705	826460	266619	268917	dock	1.342222159728486	1.4453705368776582	2.656015348691068	3.078560351830695	9.667336919360109	0.339149185880085	0.377652525987537	1.8749632000835	2.61836216530963	8.54095096566526	0	0	1	2	3	1.1976323703626481	0.10681591018985774	1.6508626710435406	0.8778240926883892	-1.0908164601727903	-1.8638550385279415	0.6638049196503087	-0.05543025465401004	1.3932776732175325	0.5620196707387207	-0.7192351743043188	-1.5504931767831305	1	1	1	1	1	1	0.808335770234282	0.8082930368828871	0.8512414051011937	0.7924439858255277	0.7470014397478285	0.9047706699568829	NA	NA
dock	2648	764	chr2L	825705	826460	271554	272223	dock	6.486129461563804	1.8548940026963834	2.3331412893061043	2.0609981399656814	5.53050424311725	7.99419059815446	1.08826936818377	1.1327509137265	0.370530456297367	3.99783672673268	0	1	1	1	1	-1.6540146170655932	-1.8060210730514947	1.4240678211617537	0.33093692916472883	-0.15200645598590154	-1.2451373479829264	-1.237856762514169	-1.3410947815528125	1.1100936762839388	0.21762381850910267	-0.10323801903864346	-0.9957078768134797	1	1	1	1	1	1	0.8308413809732116	0.8486070500518695	0.819518415484719	0.7924439858255277	0.7470014397478285	0.8102959635256715	Undetermined	Undetermined
dock	2648	812	chr2L	825705	826460	285481	286206	dock	2.1021906995648796	3.200956906305933	5.5974096413561565	3.602203576345101	5.914090160255461	1.69376775439577	2.55836029553364	5.62506195759992	2.57268581664179	4.66509135650452	0	1	1	4	4	0.77698616772012	0.6066097055052223	0.715276520918527	0.8062560795610373	-0.1703764622148977	-0.07939690357238736	0.48603733682219474	0.35427980583232727	0.596789126002062	0.6665409540178435	-0.1317575309898675	-0.06200570297408602	1	1	1	1	1	1	0.808335770234282	0.8082930368828871	0.7928614868281925	0.7924439858255277	0.7470014397478285	0.8098341577741546	NA	NA
dock	2648	839	chr2L	825705	826460	291525	292621	dock	1.3618079945312473	2.458853601609965	5.563610081317049	3.2123068313672656	5.338962537938812	0.356980906036322	1.79678324853272	5.58513221971615	1.80125188745174	4.63098867993693	0	1	3	0	3	1.2380863942850495	0.852462532749219	0.7329497240427706	1.178035473480953	-0.3856238615358307	0.05946188790235178	0.670381267503704	0.3836470048608599	0.6031405125966057	0.94685033547714	-0.2867342626428441	0.05697556023769024	1	1	1	1	1	1	0.808335770234282	0.8082930368828871	0.7928614868281925	0.7924439858255277	0.7470014397478285	0.8098341577741546	NA	NA
dock	2648	849	chr2L	825705	826460	294345	294985	dock	2.6781662125125387	1.7880471145126773	4.245718929444108	5.21618830906666	6.580525463922854	3.12703525566279	1.07434395571927	4.05858705595467	4.10485439081588	5.33939681794149	0	2	1	4	3	0.9617504530242348	-0.5828607484573932	0.3352068366332509	1.2476241150365028	-1.544611201481628	-0.6321939230783762	0.7176993936954527	-0.4325688667709726	0.2965761697351825	0.9074376437052902	-1.1502682604664254	-0.5394067864963176	1	1	1	1	1	1	0.808335770234282	0.8082930368828871	0.7928614868281925	0.7947760724781323	0.7993262009821795	0.8098341577741546	NA	NA
dock	2648	861	chr2L	825705	826460	297058	298020	dock	0.2828442309944423	3.6168111805321908	4.643426210763055	4.879964952590598	6.4595031158142575	0	2.52329221543202	4.04595179289422	3.30966787250404	5.32047099183687	0	4	4	4	4	4.108791135935367	3.6766386319315423	0.40455240625810673	0.3604714265284468	-0.4321525040038252	-0.4762334837334851	1.8443827663903938	1.4898715577040034	0.3621676372749943	0.30364312626879664	-0.3545112086863907	-0.41303571969258834	1	1	1	1	1	1	0.9766486838706269	0.9575235943088597	0.7928614868281925	0.7924439858255277	0.7470014397478285	0.8098341577741546	NA	NA
dock	2648	887	chr2L	825705	826460	305029	306554	dock	2.0436672319752054	2.5841945111953857	6.256096349430383	3.2029896464345047	8.401363772098643	1.66723920253919	1.77139759199413	6.2447889233294	1.77991495313235	8.13548040314894	0	2	1	2	3	0.6482588316564627	0.3385543621499112	1.3912044012796412	1.2755480664528265	-0.30970446950655145	-0.4253608043333662	0.3351114364960703	0.1077490240781434	1.1714308932346877	1.0197698379405942	-0.22736241241792687	-0.37902346771202045	1	1	1	1	1	1	0.808335770234282	0.8082930368828871	0.8250873049165316	0.7953230457991913	0.7470014397478285	0.8098341577741546	NA	NA
dock	2648	899	chr2L	825705	826460	309287	310947	dock	2.0255386002277898	1.896497964695175	2.3070134998507905	2.774513814369227	9.198940109509465	1.661131034236	0.399023565628606	1.82187559769307	1.77298258509829	7.37220523745347	0	0	1	0	1	0.4539294078221666	-0.09496775505170336	1.7292326589892975	0.28268862285612895	-0.54889716287387	-1.9954411990070386	0.2611706272021879	-0.11628459483462167	1.4708015868993076	0.17852407366047515	-0.3774552220368096	-1.6697327352756424	1	1	1	1	1	1	0.808335770234282	0.8082930368828871	0.8667525206317012	0.7924439858255277	0.7470014397478285	0.9297269626777408	NA	NA
dock	2648	1041	chr2L	825705	826460	356994	358277	dock	7.900990707181534	2.8958603191620096	5.325766836225165	3.6211728137339443	3.966527618920432	7.11554599018385	1.66607489816607	4.45005254374891	1.68970305562105	2.95294453252665	0	1	1	1	1	-1.1255765361275594	-1.4480415483261908	0.13141956611048022	0.8789972520864453	-0.3224650121986312	0.4251126737773339	-0.9044717344203197	-1.1514891030769077	0.10176160930777906	0.7054348879473473	-0.24701736865658788	0.3566559099829804	1	1	1	1	1	1	0.808335770234282	0.8149694303503279	0.7928614868281925	0.7924439858255277	0.7470014397478285	0.8098341577741546	Undetermined	Undetermined
dock	2648	1216	chr2L	825705	826460	402772	404618	dock	0.7390713516586498	3.780016649893187	7.550777669157689	2.3571933705624284	5.754257808368599	0.405832695796179	2.77973666913079	6.07775265035184	0.994047051255219	3.9561557082951	0	4	4	3	3	1.6732845565056698	2.354607031794049	1.2875597458490264	0.9982326489153139	0.6813224752883794	0.3919953783546668	0.5981866718894729	1.1017061362399747	1.0155241904170678	0.8683734098864522	0.5035194643505018	0.356368683819886	1	1	1	1	1	1	0.808335770234282	0.8614842761984804	0.8084047545560634	0.7924439858255277	0.7470014397478285	0.8098341577741546	NA	NA
dock	2648	1257	chr2L	825705	826460	413633	415107	dock	3.52251604132898	2.087662758080204	10.747866719298113	4.288756440347424	8.60382734509165	2.63963533723226	0.961834642199462	9.79055048339002	2.8114148049106	6.25924477908846	0	4	4	2	5	0.28395311075596047	-0.7547175993314577	1.004419186917212	2.364089753917132	-1.0386707100874182	0.32099985691250177	0.17502688194249577	-0.5942044013246605	0.8770298836233839	1.9494166890559161	-0.7692312832671562	0.30315552216537633	1	1	1	0.6819341035837728	1	1	0.808335770234282	0.8082930368828871	0.7928614868281925	0.9703896514894224	0.7470014397478285	0.8098341577741546	NA	NA
dock	2648	1287	chr2L	825705	826460	419328	420267	dock	3.700068177336141	4.723437476841055	9.194340597725239	5.020272950116911	9.59683714095917	1.45580047815645	3.30241727359506	7.79675418349865	3.4199478659617	7.38302561322614	0	1	1	2	1	0.44021395098913474	0.352285307628335	0.934793205712583	0.9609089490764913	-0.0879286433607997	-0.06181289999689147	0.31150739853673814	0.23776391051269513	0.8258151157145889	0.8469782129293756	-0.07374348802404296	-0.052580390809256305	1	1	1	1	1	1	0.808335770234282	0.8082930368828871	0.7928614868281925	0.7924439858255277	0.7470014397478285	0.8098341577741546	NA	NA
dock	2648	1291	chr2L	825705	826460	420410	421767	dock	4.386469764596614	4.169048050291748	9.334219793996398	4.278973198174925	10.653785537431038	2.60691947995482	2.68869755725321	9.04002704660613	2.77869620763383	7.3649601491971	1	1	1	1	1	-0.03579568176055453	-0.07334232427017336	1.3160295969788183	1.1628114390166542	-0.03754664250961883	-0.190764800471783	-0.05450909764380811	-0.08790071881229909	1.1535526207558648	1.0166885973876176	-0.033391621168490974	-0.1702556445367382	1	1	1	1	1	1	0.808335770234282	0.8082930368828871	0.8227008131333441	0.7929408117056519	0.7470014397478285	0.8098341577741546	NA	NA
dock	2648	1420	chr2L	825705	826460	456364	456935	dock	4.981696523172014	1.7091646634860467	1.2888730330218294	5.000763393148853	8.102925079141446	3.5441864978293	0.902027311161089	0.503101880534575	3.1835801506886	5.21051879669451	0	0	0	1	1	0.0055112091494642175	-1.5433457425135486	0.6962944544794062	-0.40718124440927433	-1.5488569516630128	-2.6523326505516933	0.063375205243536	-1.1014261422595613	0.6198208954023924	-0.2527786727364777	-1.1648013475030974	-2.0374009156419675	1	1	1	1	1	1	0.808335770234282	0.8136571922845074	0.7928614868281925	0.7924439858255277	0.7979071928592297	0.9696307715226298	NA	NA
dock	2648	1438	chr2L	825705	826460	458556	459745	dock	4.315012433646241	1.8120816668727824	2.565638087414939	4.031092462845224	7.724967873559494	2.4090184062524	0.418291626007463	1.54464989260369	2.01272424062028	5.72584424927564	0	0	0	0	0	-0.09819384125022267	-1.2517167403047138	0.938358057913466	0.5016696999395588	-1.153522899054491	-1.5902112570283984	-0.055261901072652504	-0.8828627247659653	0.8125019128661596	0.32405656737708033	-0.8276008236933127	-1.316046169182392	1	1	1	1	1	1	0.808335770234282	0.8082930368828871	0.7928614868281925	0.7924439858255277	0.7470014397478285	0.867830098092587	NA	NA
dock	2648	1477	chr2L	825705	826460	467205	468630	dock	4.439829888436265	1.6658537263504356	4.880811996844003	4.430556409984345	8.008602471232113	2.36026994483315	0.883968659918227	3.70355239070541	1.97706158078078	5.08489585669602	0	0	0	1	1	-0.0030165103972709375	-1.4142426734281714	0.854062618789306	1.5508594543661167	-1.4112261630309004	-0.7144293274540897	0.005472747663191208	-1.0118603095916938	0.7410662105235332	1.1367306674318907	-1.0173330572548853	-0.6216686003465278	1	1	1	1	1	1	0.808335770234282	0.8088206245021154	0.7928614868281925	0.8259031027027772	0.7721714847037551	0.8098341577741546	NA	NA
dock	2648	1481	chr2L	825705	826460	469977	471293	dock	2.9284849774678743	3.2511627422640736	5.963933329827876	6.764954853147046	9.117845071728935	1.32097758419911	1.88571092516357	3.68298537084241	3.6664572120317	6.64522098110391	0	1	0	0	3	1.2079258124765735	0.15080128055931835	0.4306125892664297	0.8753083556844183	-1.057124531917255	-0.6124287654992664	0.8847511283355062	0.016451219814202254	0.388360684370573	0.714447755771915	-0.868299908521304	-0.5422128371199619	1	1	1	1	1	1	0.808335770234282	0.8082930368828871	0.7928614868281925	0.7924439858255277	0.7470014397478285	0.8098341577741546	NA	NA
dock	2648	1482	chr2L	825705	826460	471294	473454	dock	4.384761159764459	3.779560849944437	8.825011351883116	5.448829068028735	12.500075233492055	2.33502050011566	2.40159193772603	6.46309871269334	3.07708256121038	8.74921996459771	0	2	2	1	3	0.3134479732413233	-0.21427964410843492	1.1979186391699914	1.2233795178202316	-0.5277276173497581	-0.5022667386995183	0.209838347330411	-0.22502020962917801	1.0815682655207615	1.0515716711027754	-0.43485855695958897	-0.4648551513775749	1	1	1	1	1	1	0.808335770234282	0.8082930368828871	0.8084047545560634	0.7953230457991913	0.7470014397478285	0.8098341577741546	NA	NA
dock	2648	1483	chr2L	825705	826460	473455	474381	dock	6.481965567885284	3.7659934583026002	6.415846753339172	4.997433748699541	8.596299956499552	4.51179122467779	2.39249468053448	5.32062491332905	3.06643494881093	5.54162413713338	0	1	1	1	1	-0.37524391590349626	-0.7834008631701289	0.7825283833805552	0.7686091885684854	-0.4081569472666326	-0.42207614207870237	-0.30435907558810577	-0.6365773962662535	0.6830426967739615	0.6411109806127178	-0.33221832067814777	-0.37415003683939146	1	1	1	1	1	1	0.808335770234282	0.8082930368828871	0.7928614868281925	0.7924439858255277	0.7470014397478285	0.8098341577741546	NA	NA
dock	2648	1493	chr2L	825705	826460	477265	477987	dock	2.9355633184232195	4.315426262378853	7.360839404793481	4.205393495173378	7.2071559671760355	1.30014249695701	2.3705352524729	6.38938343351681	2.48250797560072	4.45688099175485	0	0	0	0	0	0.5186034234429373	0.555865695572264	0.7771892678973858	0.7703672249397621	0.03726227212932656	0.030440229171702787	0.3487948647745522	0.37923659389208314	0.6668725331034365	0.6702745240672563	0.030441729117530913	0.033843720081350726	1	1	1	1	1	1	0.808335770234282	0.8082930368828871	0.7928614868281925	0.7924439858255277	0.7470014397478285	0.8098341577741546	NA	NA
dock	2648	1495	chr2L	825705	826460	478006	479217	dock	2.8607642075495314	5.823495028501249	7.863072868849892	4.62699640692454	9.040895381250364	1.29715734746657	3.96066392205324	5.82005481095296	2.47699257110014	6.00249962497613	0	2	2	2	2	0.6936753871163668	1.0254846693805029	0.9663896810161974	0.4332079633773849	0.3318092822641361	-0.20137243537467656	0.4183807845786146	0.6944714168374675	0.8409059731110431	0.38417285563036313	0.2760906322588529	-0.1806424852218271	1	1	1	1	1	1	0.808335770234282	0.8082930368828871	0.7928614868281925	0.7924439858255277	0.7470014397478285	0.8098341577741546	NA	NA
dock	2648	1496	chr2L	825705	826460	479218	481038	dock	3.569774598368051	7.188148330548606	15.683308881874941	7.748091147837207	15.12764010015928	2.29031392760814	5.03254996414914	12.5213326504908	4.73801957343225	10.1693829918099	0	5	4	5	6	1.1180079428591458	1.0097871968762882	0.9652741149403806	1.125537888060726	-0.10822074598285762	0.05204302713748787	0.8055376725343182	0.7080368013219098	0.8936375430572849	1.043803624869707	-0.0975008712124084	0.05266521060001364	1	1	1	1	1	1	0.808335770234282	0.8082930368828871	0.7928614868281925	0.7929992880560136	0.7470014397478285	0.44181264809272675	NA	Undetermined
dock	2648	1497	chr2L	825705	826460	481039	481709	dock	2.1109632768268445	3.053444838223893	9.703604706596956	2.6933478865040703	8.261932097641969	1.28873354590323	1.83737706194926	8.00138082549127	1.39614633515143	5.44696041274334	0	2	1	2	4	0.3514991065049869	0.5325363013233242	1.6170786154616923	1.668082998417003	0.18103719481833738	0.23204157777364826	0.11970134065056012	0.24309213361222914	1.3406282772448863	1.4375661757212543	0.12339079296166902	0.22032869143803716	1	1	1	1	1	1	0.808335770234282	0.8082930368828871	0.8603915306788931	0.8810210684234526	0.7470014397478285	0.8098341577741546	NA	NA
dock	2648	1498	chr2L	825705	826460	481710	482724	dock	2.859288137275095	4.948401203447919	7.499074939062404	5.062665457210004	7.868585856166735	1.28614430849545	3.38998096349207	5.77362847161832	3.00860984978323	4.92211073376645	0	1	0	1	2	0.8242411424701219	0.7913064638930414	0.6362072240059374	0.5997501655203974	-0.0329346785770805	-0.06939173706262049	0.5636483889538876	0.5356320858340817	0.5589731261051061	0.5279189940101381	-0.02801630311980586	-0.059070435214773905	1	1	1	1	1	1	0.808335770234282	0.8082930368828871	0.7928614868281925	0.7924439858255277	0.7470014397478285	0.8098341577741546	NA	NA
dock	2648	1500	chr2L	825705	826460	483171	484273	dock	3.544977495758245	4.062910446344938	8.122759400711013	5.1482145986070496	5.510975371847737	2.26925753406917	2.3340884506468	6.30299871319326	2.44820681825083	2.88004713163571	0	0	1	0	0	0.5382957232616948	0.19673709642564033	0.09823548765198796	0.9994563464292702	-0.34155862683605454	0.5596622319412277	0.39362999905006707	0.11156024384818154	0.08402051754880109	0.8648904532509655	-0.28206975520188554	0.49880018050027874	1	1	1	1	1	1	0.808335770234282	0.8082930368828871	0.7928614868281925	0.7924439858255277	0.7470014397478285	0.8098341577741546	NA	NA
dock	2648	1501	chr2L	825705	826460	484274	484672	dock	2.2131494059407615	3.4869551061978	6.787421325896384	4.688091437567652	3.9924426853623265	0.394557802841549	1.82321107109774	5.19852383241429	2.44394760519631	1.88807910698708	0	0	1	0	0	1.0828998603688227	0.655866941536194	-0.2317290119069481	0.9608957806575564	-0.4270329188326286	0.765591873731876	0.7064724894582194	0.35901724569209825	-0.19093389431629323	0.8185584302096234	-0.34745524376612114	0.6620370807597954	1	1	1	1	1	1	0.808335770234282	0.8082930368828871	0.7928614868281925	0.7924439858255277	0.7470014397478285	0.8098341577741546	NA	NA
dock	2648	1524	chr2L	825705	826460	489562	490963	dock	6.4053231419788315	4.356154893013276	17.380567542089054	5.071583295201921	15.998910315648146	4.32250508092069	2.8024018164405	14.997226441728	2.41086157814368	11.9820995876062	0	2	2	2	2	-0.33683514305384915	-0.5562161016106831	1.6574655296826089	1.9963480340503257	-0.21938095855683395	0.11950154581088279	-0.307111926883	-0.49447171920889915	1.4867667406335476	1.7906898139611584	-0.18735979232589925	0.11656328100171165	1	1	1	0.1410303373952211	1	1	0.808335770234282	0.8082930368828871	0.908392821071945	0.9697639460245117	0.7470014397478285	0.6390581597791817	NA	NA
dock	2648	1532	chr2L	825705	826460	491876	492375	dock	0.7416898877440374	4.210601004756794	6.780748403433211	4.372018542940003	4.353139825317437	0.39095439384947	2.2831328630015	5.10853329192674	1.87415244949588	2.33852015738566	0	1	0	1	0	2.5594115154432275	2.5051381682016522	-0.0062431588394012616	0.6874183423538864	-0.05427334724157502	0.6393881539517127	1.3423938700912408	1.3021148927568131	-5.255604003503918e-4	0.604396475277726	-0.04027897733442774	0.5646430583436487	1	1	1	1	1	1	0.8810188738817846	0.874927430802127	0.7928614868281925	0.7924439858255277	0.7470014397478285	0.8098341577741546	NA	NA
dock	2648	1569	chr2L	825705	826460	504261	506623	dock	5.722729046764158	4.0873102532826	9.735929704509802	3.0942333195491347	10.597401435049761	4.14037920271432	2.20069153630328	7.55834842014145	1.32322753724116	7.08504089219852	0	0	1	0	0	-0.8871213146389537	-0.4855515440284273	1.7760566562491118	1.2521669941240048	0.4015697706105264	-0.12231989151458057	-0.7139904565895211	-0.4187008852738523	1.5014927605608974	1.0953563409192344	0.2952895713156688	-0.11084684832599424	1	1	1	1	1	1	0.808335770234282	0.8082930368828871	0.9045642976437691	0.7998073199934206	0.7470014397478285	0.8098341577741546	NA	NA
dock	2648	1582	chr2L	825705	826460	508565	509824	dock	0.7528394883085904	4.935085416650423	8.110690206941037	3.406451536045698	4.97101758580464	0.381203787543724	3.14486439969901	5.9321713601738	1.79753163563598	2.7106805054614	0	0	0	0	0	2.177855473417179	2.712660847003216	0.5452715255304836	0.7167496356189407	0.5348053735860375	0.7062834836744946	0.9200826075611492	1.3552823459550614	0.44316714700180837	0.6382202204457139	0.43519973839391196	0.6302528118378176	1	1	1	1	1	1	0.8482626982656386	0.902998926574694	0.7928614868281925	0.7924439858255277	0.7470014397478285	0.8098341577741546	NA	NA
dock	2648	1585	chr2L	825705	826460	510347	511652	dock	5.8964702017466415	8.285067716422141	14.324603815946457	4.214257256852738	7.915036932643537	3.06876199691451	5.62566572231117	11.102315515075	2.28868466874587	4.58255577784166	0	1	1	1	1	-0.48457318842161595	0.4906619153536571	0.9093176968776651	0.7899098438620265	0.975235103775273	0.8558272507596345	-0.4183720162840605	0.40934060790222	0.767787767645182	0.7350661766868833	0.8277126241862807	0.7949910332279817	1	1	1	1	1	1	0.808335770234282	0.8082930368828871	0.7928614868281925	0.7924439858255277	0.7470014397478285	0.8098341577741546	NA	Undetermined
dock	2648	1592	chr2L	825705	826460	515040	517337	dock	3.6865502380630555	4.2351300884250405	12.369069595849167	5.8165673026127935	13.749664454863208	1.17458508905042	2.60233760772478	9.40719447790524	2.76113143040933	8.31697041760184	0	3	1	1	2	0.6578965680691814	0.2001348675242148	1.2411565212573006	1.5462587946448978	-0.4577617005449666	-0.15265942715736944	0.4373303273772462	0.05097904300954767	1.123521713141131	1.3696997139421392	-0.3863512843676985	-0.14017328356669018	1	1	1	1	1	1	0.808335770234282	0.8082930368828871	0.8190128494826328	0.8756445441950387	0.7470014397478285	0.8098341577741546	NA	NA
dock	2648	1599	chr2L	825705	826460	518856	519886	dock	5.1939917518959735	6.387503047360869	8.841482567888468	4.575390510317744	10.044128926518315	2.04861827937993	4.01143905136036	6.28287509080662	2.23769998321338	5.88316969013704	3	1	0	0	0	-0.18294884009979165	0.2984083513279582	1.1343856642671282	0.46903623125597166	0.48135719142774974	-0.18399224158340674	-0.17376632819299995	0.23271023652865253	0.9967777294795548	0.42345269106775024	0.4064765647216525	-0.16684847369015202	1	1	1	1	1	1	0.808335770234282	0.8082930368828871	0.7933968554961173	0.7924439858255277	0.7470014397478285	0.8098341577741546	NA	NA
dock	2648	1611	chr2L	825705	826460	522957	524214	dock	8.862513148948379	8.897242587464365	19.813918076476938	7.362385257904511	15.922305744025252	4.9052135573976	6.3947277382023	14.3021416664503	4.75448926128604	9.55707311689756	2	2	3	2	2	-0.26754261797228585	0.005642425867796639	1.112804120882222	1.1550839984187375	0.27318504384008246	0.31546492137659804	-0.2463598274499663	-0.016911237390551278	0.9764168544355863	1.037843052374679	0.229448590059415	0.29087478799850786	1	1	1	1	1	1	0.808335770234282	0.8082930368828871	0.7928614868281925	0.7950679772636217	0.7470014397478285	0.8098341577741546	NA	Undetermined
dock	2648	1614	chr2L	825705	826460	524786	528319	dock	7.305427074204922	8.496464074850719	9.340391356327778	3.078037334718431	16.357424363692243	3.87662772648163	5.3611490446229	5.67001759133958	1.25441576731433	9.9437633462733	0	0	1	1	3	-1.2469578844519755	0.21789395271828296	2.4098629638334645	0.13662043123119197	1.4648518371702584	-0.8083906954320141	-1.0012997565935657	0.18056127314188022	2.056703728220479	0.12389442719330607	1.181861029735446	-0.7509482712917271	1	1	0.186371245111222	1	1	1	0.808335770234282	0.8082930368828871	0.9866449210490174	0.7924439858255277	0.810827749595689	0.8098341577741546	NA	Undetermined
dock	2648	1617	chr2L	825705	826460	529424	530420	dock	2.0323839587142913	5.3990763879746515	5.528489201095493	2.159190247742915	9.877705456973096	1.12541347716661	3.41163776368741	3.6813878351427	1.24300350852832	5.71060073623561	0	0	0	0	1	0.08731738348764786	1.4095396463441672	2.193685583857399	0.034172652893757594	1.3222222628565192	-0.8372906681071222	-0.06001971360119347	0.8217670614215283	1.5614355319910416	0.02550565759532275	0.8817867750227217	-0.6541430993729969	1	1	1	1	1	1	0.808335770234282	0.8082930368828871	0.9045642976437691	0.7924439858255277	0.7545946943113093	0.8098341577741546	NA	NA
dock	2648	1671	chr2L	825705	826460	541127	542058	dock	3.5326601644700664	9.635997411085228	16.4009012842775	8.762190190183565	9.727612647838198	1.89999183777641	6.02712571343282	11.1804859210231	5.00511409366537	4.63953327001702	2	4	2	4	3	1.3105365585784252	1.4476790347205875	0.1507942521887791	0.7672691868520322	0.13714247614216266	0.7536174108054157	0.9831712903807841	1.1084932224566628	0.13640430926844882	0.716740278806293	0.12532193207587883	0.705657901613723	1	1	1	1	1	1	0.808335770234282	0.8149694303503279	0.7928614868281925	0.7924439858255277	0.7470014397478285	0.8098341577741546	Undetermined	Undetermined
dock	2648	1674	chr2L	825705	826460	542190	543338	dock	9.843904093796791	11.768611630915974	15.111437033514875	12.89342389778643	14.061266287658437	4.59582770221058	7.40252437169949	10.1806899952994	8.03135812601631	8.1438749098005	0	2	1	2	2	0.3893329205035492	0.2576416252649117	0.12509109445996658	0.3606967287034002	-0.1316912952386375	0.10391433900479607	0.3448995783382553	0.2229414456124423	0.11734378227126384	0.33847860169332	-0.121958132725813	0.09917668669624315	1	1	1	1	1	1	0.808335770234282	0.8082930368828871	0.702462583284136	0.7924439858255277	0.6717468208877414	0.5408571197711494	Undetermined	Undetermined
dock	2648	1675	chr2L	825705	826460	543339	543702	dock	5.7372462029607485	9.820038999625105	8.090818278787356	4.95292192548848	9.200439084998926	3.65563028829671	5.9872651385374	5.87629417008433	2.54891215144769	5.48402429474246	0	0	0	0	0	-0.2120785503373037	0.7753703242978132	0.8934228350168202	-0.279443134645549	0.9874488746351169	-0.1854170950272523	-0.18881487786674842	0.6778696650804971	0.7800823893156021	-0.25278766794892843	0.8666845429472454	-0.16618551431728512	1	1	1	1	1	1	0.808335770234282	0.8082930368828871	0.7928614868281925	0.7924439858255277	0.7470014397478285	0.8098341577741546	NA	Undetermined
dock	2648	1682	chr2L	825705	826460	544207	545351	dock	9.556273836154727	10.341159131849539	19.418066186801056	11.690593407881584	21.29734597357214	5.50519258993726	6.88629322934152	13.4752106015661	7.47128281853972	13.4179675947008	0	1	1	1	1	0.2908280620131936	0.11387780509716346	0.8653254941949219	0.9090016270970932	-0.1769502569160302	-0.13327412401385885	0.23915780015773294	0.07519204604300295	0.8160898148023448	0.8535741027787686	-0.16396575411473	-0.12648146613830621	1	1	1	1	1	1	0.808335770234282	0.8082930368828871	0.7928614868281925	0.7924439858255277	0.7470014397478285	0.3769111680431204	Undetermined	Undetermined
dock	2648	1684	chr2L	825705	826460	545409	545871	dock	2.1757276521831335	6.329091940329541	10.285962255454573	7.726672410380609	6.6994405932506345	1.06621773768419	3.67786700378516	7.72195820499482	3.96168731148464	3.72308657515958	0	0	0	0	0	1.8283492551519358	1.540500547575437	-0.20580659813689262	0.7006063343225782	-0.28784870757649883	0.618564224882972	1.2851639068112168	1.0330190720276766	-0.1805539231945699	0.6357530240124482	-0.25214483478354016	0.564162112423478	1	1	1	1	1	1	0.8527515339856677	0.8141721722928839	0.7928614868281925	0.7924439858255277	0.7470014397478285	0.8098341577741546	NA	NA
dock	2648	1689	chr2L	825705	826460	546376	547787	dock	3.543048472509917	10.872655541923255	11.039011631628403	4.95334073819551	17.73263518356492	1.86195135228765	6.831243356618	7.68897255950437	2.52037348285476	9.35130957722622	0	0	0	1	2	0.48341066363402624	1.6176412396007134	1.8399331740496085	0.021906659602535117	1.1342305759666869	-0.6837959384803864	0.26212029097423756	1.2497573386761427	1.647317363644086	0.020974450545759058	0.9876370477019052	-0.6387058653964219	1	1	0.5617834188896533	1	1	1	0.808335770234282	0.845206014347318	0.9443128190406809	0.7615020275668359	0.7484523818236755	0.8098341577741546	NA	Undetermined
dock	2648	1695	chr2L	825705	826460	549033	550003	dock	7.4746725138150545	8.580569138743078	8.558144218443642	7.62600590621023	16.6730924858821	3.57558108661408	4.96048032620171	5.31082181667241	3.91280644692058	9.27989383998821	0	0	0	0	3	0.02891727619247126	0.19906297089621391	1.1285221632981706	-0.003775352221202466	0.17014569470374263	-0.9621518208156302	0.01374594534592551	0.16567686867534287	1.0453323266934667	-0.0034103402572462195	0.15193092332941735	-0.8968117436212955	1	1	1	1	1	1	0.808335770234282	0.8082930368828871	0.7955196857246953	0.7924439858255277	0.7470014397478285	0.8098341577741546	NA	NA
dock	2648	1697	chr2L	825705	826460	550156	551215	dock	11.114422759549923	11.557096255978577	13.98747931150576	7.369660337712186	13.166151817714276	6.32569367743043	7.6576772612904	9.94373280268509	3.42268336489002	7.51234213303728	0	0	0	0	3	-0.5927629890691017	0.056345941025818656	0.8371637053523852	0.27535703405842105	0.6491089300949204	0.0873022588009562	-0.5194444381364131	0.06841193917960407	0.762071895423061	0.2585981598969492	0.587856377316017	0.08438264178990527	1	1	1	1	1	1	0.808335770234282	0.8082930368828871	0.7928614868281925	0.7924439858255277	0.7470014397478285	0.6603473868988786	Undetermined	Undetermined
dock	2648	1737	chr2L	825705	826460	556989	557799	dock	9.50769103035913	7.3836025725270265	8.889436535225448	6.563993896547835	8.702248732067721	5.25269772788194	3.95324701433982	5.63504167905541	2.88839848142863	4.41440754023812	0	0	0	0	0	-0.5345211236743522	-0.36477012003030046	0.4068143559266441	0.26776707443225944	0.16975100364405182	0.030703722149667188	-0.45667141271671824	-0.30817589587915256	0.3609055426690817	0.24190612902594816	0.14849551683756576	0.029496103194432244	1	1	1	1	1	1	0.808335770234282	0.8082930368828871	0.7928614868281925	0.7924439858255277	0.7470014397478285	0.8098341577741546	Undetermined	Undetermined
dock	2648	1741	chr2L	825705	826460	558224	558890	dock	4.354107764356494	6.245735759146893	9.174788375324027	9.16120168245813	6.038799613641861	1.78072927157436	3.50927302355977	5.614555387988	4.7382631986198	3.16495607050649	0	0	0	0	0	1.0731597355122835	0.5204944192376526	-0.6012750496281154	0.5548033473212655	-0.5526653162746307	0.6034130806747502	0.8807161963221509	0.3876939901797374	-0.535071167504331	0.49942905119443687	-0.4930222061424136	0.5414780125563543	1	1	1	1	1	1	0.808335770234282	0.8082930368828871	0.7928614868281925	0.7924439858255277	0.7470014397478285	0.8098341577741546	NA	NA
dock	2648	1744	chr2L	825705	826460	559236	559704	dock	2.8337933161079416	6.018170353244256	9.593909903037076	7.567958648097539	5.604338499617357	1.77416871617519	3.07582591484977	5.59844421226518	4.25261734137086	3.15553608411862	0	0	2	0	2	1.4171696671720448	1.0865904063424685	-0.43336010914743167	0.6727939462967428	-0.3305792608295761	0.7755747946145983	1.0387642294440014	0.7494460594324264	-0.37760419461399075	0.6032242612603896	-0.28931817001157517	0.6915102858628054	1	1	1	1	1	1	0.8088653049270105	0.8082930368828871	0.7928614868281925	0.7924439858255277	0.7470014397478285	0.8098341577741546	NA	NA
dock	2648	1747	chr2L	825705	826460	559962	560791	dock	4.355039829638265	9.84352434830596	20.102980419906963	8.511571322671461	14.019674281149843	1.76763700736411	5.63464358826153	13.3083815450879	4.23952165447832	7.69807512071091	0	1	4	1	3	0.9667395794245708	1.1764890333517628	0.7199554338338878	1.0301625560631398	0.20974945392719196	0.519956576156444	0.7186754604344019	0.9074112623364888	0.6612943175683701	0.9691380849479349	0.18873580190208705	0.49657956928165176	1	1	1	1	1	1	0.808335770234282	0.8082930368828871	0.7928614868281925	0.7924439858255277	0.7470014397478285	0.8098341577741546	NA	Undetermined
dock	2648	1748	chr2L	825705	826460	560792	561127	dock	8.205422337650614	3.7641201946000358	3.588979495734935	3.8102832708613823	5.9628414715394795	5.18017231831523	1.83410063949289	2.07192274293749	1.5435135364613	3.14012991671943	0	1	2	1	1	-1.106679334857606	-1.1242648955189531	0.6461017245866985	-0.06873901555727734	-0.01758556066134713	-0.7324263008053229	-0.8955653944504433	-0.9140294522283587	0.5344993501749061	-0.05413580180007887	-0.01846405777791549	-0.6070992097529003	1	1	1	1	1	1	0.808335770234282	0.8082930368828871	0.7928614868281925	0.7924439858255277	0.7470014397478285	0.8098341577741546	Undetermined	Undetermined
dock	2648	1749	chr2L	825705	826460	561128	561862	dock	7.220632953881454	6.601437472351118	8.928026921859765	7.5294809380340295	7.482514748882354	4.28163621445235	3.47050790877182	5.1177030397617	4.22335114786064	3.94624884156899	0	0	0	0	0	0.06042510490368786	-0.12934510037774938	-0.009027195406169976	0.43556116995681304	-0.18977020528143723	0.2548181600815458	0.060616300293433706	-0.10672964846012098	-0.0074673934047961845	0.3916927856973616	-0.16734594875355469	0.23181423034860307	1	1	1	1	1	1	0.808335770234282	0.8082930368828871	0.7928614868281925	0.7924439858255277	0.7470014397478285	0.8098341577741546	NA	NA
dock	2648	1755	chr2L	825705	826460	562669	562991	dock	2.8192393765584036	8.602304779807765	8.554946361907472	4.538942617995881	5.306921387268462	1.74990075445457	4.29636164171764	5.09592590773981	1.95705445348095	2.72047828926353	0	0	0	0	0	0.6870502698634045	1.6094172671412617	0.2255189282908166	-0.00796443761363675	0.9223669972778571	0.6888836313734037	0.4603301375604226	1.2667127686575235	0.18953156727189724	-0.0031586393089802467	0.806382631097101	0.6136924245162234	1	1	1	1	1	1	0.808335770234282	0.8276233718514169	0.7928614868281925	0.7924439858255277	0.7470014397478285	0.8098341577741546	NA	NA
dock	2648	1757	chr2L	825705	826460	563137	563986	dock	5.895130653388539	9.434859087629677	12.289140858343112	8.103156809756742	12.32887951420591	2.54690259201	5.56718380282763	8.65185603278555	3.7329353423145	7.20175447092745	1	1	1	1	1	0.45896027150788715	0.6784771830021147	0.6054857246832474	0.38131118347936604	0.21951691149422758	-0.004657629709653671	0.3536763909911225	0.5510682634080486	0.5534817241061896	0.353461044252528	0.19739187241692613	-0.002628807436735473	1	1	1	1	1	1	0.808335770234282	0.8082930368828871	0.7928614868281925	0.7924439858255277	0.7470014397478285	0.5298055175262291	NA	Undetermined
dock	2648	1759	chr2L	825705	826460	563999	564185	dock	5.83225148502259	8.927618537287605	8.805455388856588	6.566329063514813	5.6586241177922325	2.541321463575	5.12683763006668	5.51649426651554	2.8227137971037	3.10761262854234	1	1	1	1	1	0.17103412100700194	0.6142224548511674	-0.21463574309223127	-0.019877767082960452	0.4431883338441655	0.6379463098534363	0.13586053367077533	0.5342286268171909	-0.18596491541311916	-0.017088788421834974	0.39836809314641547	0.5672442201376996	1	1	1	1	1	1	0.808335770234282	0.8082930368828871	0.7928614868281925	0.7924439858255277	0.7470014397478285	0.8098341577741546	NA	Undetermined
dock	2648	1769	chr2L	825705	826460	565310	565815	dock	4.428934188855382	8.642689277009952	11.359980846340957	6.484663382602679	7.0381611593492694	1.73001802749129	5.09792508492206	7.70411507027019	3.25460164915994	3.89263716630684	0	0	0	0	0	0.5500721265981596	0.9645207343561099	0.11816686275142375	0.39440820304722923	0.4144486077579502	0.6906899480537557	0.41771566813580957	0.7888005273880739	0.1040486152484558	0.36375963337590456	0.37108485925226437	0.6307958773797131	1	1	1	1	1	1	0.808335770234282	0.8082930368828871	0.7928614868281925	0.7924439858255277	0.7470014397478285	0.8098341577741546	NA	Undetermined
dock	2648	1771	chr2L	825705	826460	565936	566174	dock	1.4660171706799745	10.131591516777025	6.726420294732803	3.3665532507516733	6.285831581501972	0.331147253889177	5.08824311022225	3.30854128067898	1.51670057276469	3.48554128131156	0	0	0	0	0	1.199370283873837	2.7888869108785492	0.9008313330536912	-0.5909499846984458	1.5895166270047125	0.09773530925257537	0.5532954475483673	1.8878017994736265	0.7272403398732789	-0.5213088945185994	1.3345063519252591	0.08595711753338098	1	1	1	1	1	1	0.808335770234282	0.9461282347424239	0.7928614868281925	0.7924439858255277	0.8335459425141323	0.8098341577741546	NA	Undetermined
dock	2648	1773	chr2L	825705	826460	566305	567115	dock	5.768262639609523	14.907275329982742	18.368689990243176	10.094231634334006	14.13130826476963	3.34046106825144	8.95587072791596	12.142166137774	5.07063475475152	7.53505883206538	0	0	0	0	0	0.8073223381917397	1.369807834083718	0.4853639374243118	0.301232146828927	0.5624854958919785	0.3783537052965938	0.6428390389135379	1.1661152187229515	0.44955019635905014	0.28746184289998983	0.5232761798094138	0.36118782635035346	1	1	1	1	1	1	0.808335770234282	0.8166471925444114	0.7928614868281925	0.7924439858255277	0.7470014397478285	0.8098341577741546	Undetermined	Undetermined
dock	2648	1779	chr2L	825705	826460	567843	568529	dock	7.2921336734116045	14.23572701173184	20.110080036806163	9.0734675214271725	21.103736518608176	3.31988633532252	8.47162755912605	12.9783754053396	5.04439470153366	12.0181739396451	1	1	2	2	2	0.31531298935422647	0.9651032596695609	1.2177725552939582	0.4984026507833411	0.6497902703153344	-0.06957963419528271	0.2213590286414162	0.8175186991924023	1.1371216500361765	0.4753746734231817	0.5961596705509861	-0.06558730606200865	1	1	1	1	1	1	0.808335770234282	0.8082930368828871	0.8249934355411085	0.7924439858255277	0.7470014397478285	0.22130931026481396	Undetermined	Undetermined
dock	2648	1782	chr2L	825705	826460	568621	568897	dock	6.6337270110373145	9.958347004733493	7.899771042823811	5.27020534734372	7.853171696165802	3.31188249020096	5.88012462463587	4.56571723188571	2.7764513708368	4.64918504124607	1	1	2	2	2	-0.33196046816274993	0.5860866438435736	0.5754162636346202	-0.3340954472668554	0.9180471120063235	0.008535401104847929	-0.2836295118844057	0.5219636153945397	0.49525229077851013	-0.3021733419868611	0.8055931272789454	0.008167494513574144	1	1	1	1	1	1	0.808335770234282	0.8082930368828871	0.7928614868281925	0.7924439858255277	0.7470014397478285	0.8098341577741546	NA	Undetermined
dock	2648	1785	chr2L	825705	826460	568994	569584	dock	7.305649572216672	15.767707199904432	12.809895284585586	8.02441377005095	12.004201282634126	3.30447107374668	9.30052875853751	8.05076831962063	4.10974897153012	6.65599395863161	0	0	1	1	1	0.1353834447849996	1.109888432290349	0.5810715109435642	-0.2997142091527019	0.9745049875053495	0.09371926740908343	0.09613410698950296	0.9964649387570869	0.5294454744952513	-0.28192247363039763	0.9003308317675839	0.08896288364193512	1	1	1	1	1	1	0.808335770234282	0.8082930368828871	0.7928614868281925	0.7924439858255277	0.7470014397478285	0.6736212371077945	NA	Undetermined
dock	2648	1786	chr2L	825705	826460	569585	570403	dock	14.886104813575265	12.281050960953365	17.996707066611023	11.38737564723039	13.95719411185288	7.64672043575855	7.126330188818	12.0120421714168	6.40433315190427	7.44995226398225	0	0	0	0	0	-0.3865309996146218	-0.2775322733693536	0.2935736385737918	0.551298928910658	0.10899872624526818	0.36672401658213444	-0.3480237574338748	-0.24730011032695046	0.2729099631033481	0.5209662650769096	0.10072364710692433	0.3487799490804858	1	1	1	1	1	1	0.808335770234282	0.8082930368828871	0.7928614868281925	0.7924439858255277	0.6394514683375123	0.8098341577741546	Undetermined	Undetermined
dock	2648	1789	chr2L	825705	826460	570562	571356	dock	8.784425959797606	13.056374009178993	15.738736774397044	10.61743080283123	13.23189517551561	4.11835003284951	7.95274780721761	10.2052481882394	5.91739457998552	7.0207397654293	0	0	0	0	0	0.2734147882898264	0.5717343721217498	0.3175850042690052	0.2695654615713764	0.29831958383192336	0.25030004113429455	0.23041184653976196	0.5077299458064378	0.2943935776857052	0.25460743235451605	0.2773180992666759	0.23753195393548676	1	1	1	1	1	1	0.808335770234282	0.8082930368828871	0.7928614868281925	0.7924439858255277	0.7470014397478285	0.8098341577741546	Undetermined	Undetermined
dock	2648	1800	chr2L	825705	826460	572770	573200	dock	6.625585175179012	10.895189082455634	6.810266024844752	8.180601476720378	5.06251826468398	3.25256796030007	6.20135115237778	4.50183044175645	3.60971882710657	2.24520949980641	0	0	0	0	0	0.3041590410886079	0.717571449282945	-0.6923517129799501	-0.6779081746958393	0.41341240819433717	0.427855946478448	0.26957205550006563	0.6503934912794398	-0.5988499122572887	-0.613713666711086	0.3808214357793742	0.365957681325577	1	1	1	1	1	1	0.808335770234282	0.8082930368828871	0.7928614868281925	0.7924439858255277	0.7470014397478285	0.8098341577741546	NA	Undetermined
dock	2648	1804	chr2L	825705	826460	573470	573756	dock	10.687386079446057	6.518742688711183	6.515945628686502	4.987847419665174	5.916485125456062	6.65228652196728	2.9100329565842	4.06828996846806	2.30116521281036	3.0076487907557	0	1	0	1	1	-1.099419803582171	-0.7132434072451966	0.24632301866241868	-6.191639708372326e-4	0.3861763963369742	0.13923421370371827	-0.9218428681636152	-0.5955129693627965	0.20589564787473202	5.519240552404036e-4	0.32632989880081853	0.1209861749813269	1	1	1	1	1	1	0.808335770234282	0.8082930368828871	0.7928614868281925	0.7924439858255277	0.7470014397478285	0.8098341577741546	Undetermined	Undetermined
dock	2648	1807	chr2L	825705	826460	574120	574894	dock	6.5800987766110675	10.231452325534597	21.184214464381192	15.008816918778907	15.691982638410966	3.23108333991557	5.74767607641426	13.1469951366583	8.15957865446202	8.53331503802442	0	2	1	2	2	1.189629113791099	0.6368297999400417	0.06421738440798629	1.04997868678903	-0.5527993138510572	0.4329619885299864	1.0119284360447438	0.49702415437668007	0.06145302398827326	0.9920238448305485	-0.5149042816680637	0.4156665391742114	1	1	1	1	1	1	0.808335770234282	0.8082930368828871	0.4156571795437006	0.7924439858255277	0.7470014397478285	0.8098341577741546	Undetermined	Undetermined
dock	2648	1811	chr2L	825705	826460	575211	575832	dock	12.357556320071028	13.422207441783765	10.553395857783979	9.201427889935408	8.341494148868113	6.59917977834904	7.81047682179285	6.16447355828248	4.46359568333889	3.75987239425891	0	0	0	0	0	-0.4254638186259413	0.11922847778886045	-0.14155193200878427	-0.3469146572803295	0.5446922964148018	0.33932957114325646	-0.3745400163996168	0.13088755507811925	-0.12767837307680863	-0.32376115783479503	0.5054275714777361	0.3093447867197497	1	1	1	1	1	1	0.808335770234282	0.8082930368828871	0.7928614868281925	0.7924439858255277	0.7470014397478285	0.8098341577741546	Undetermined	Undetermined
dock	2648	1820	chr2L	825705	826460	576925	577914	dock	5.821271262570231	15.43298100167086	14.4011761098173	10.17215374845755	17.534978593994513	2.39890101413354	9.42796460614807	9.12213365338385	5.78062056340289	9.23952224675629	0	1	1	1	1	0.8052190214189195	1.4066106050155203	0.7856104962831493	-0.09983011876718782	0.6013915835966007	-0.2840490314537363	0.6371012701382799	1.1975418266971647	0.7335687812189657	-0.0944449169590829	0.5604405565588848	-0.26757314161916385	1	1	1	1	1	1	0.808335770234282	0.8252581622401691	0.7928614868281925	0.6491586841445365	0.7470014397478285	0.8098341577741546	Undetermined	Undetermined
dock	2648	1829	chr2L	825705	826460	579170	579954	dock	8.687720366716562	9.552562490158826	6.4970645342114235	5.627211540869002	8.547507717487088	4.79361698345096	5.22433470948825	3.98608807196363	2.66779833749759	4.86024649480147	0	0	0	0	0	-0.6265574686864599	0.13691012272213032	0.6030836213513857	-0.5560997550218018	0.7634675914085902	-0.39571578496459714	-0.5239641790829559	0.14774496658173042	0.5256336536807428	-0.49586419654345604	0.6717091456646863	-0.3497887045595126	1	1	1	1	1	1	0.808335770234282	0.8082930368828871	0.7928614868281925	0.7924439858255277	0.7470014397478285	0.8098341577741546	NA	Undetermined
dock	2648	1832	chr2L	825705	826460	580106	581470	dock	2.203443423934087	11.94189941122111	10.597863812987278	6.0534678853850625	14.358917810268645	0.313767036468687	7.23410114170715	6.05304263259805	3.07782119887387	7.55825609785478	0	0	0	0	0	1.4580020101637106	2.43820056252697	1.2461132521101086	-0.17225882842211424	0.9801985523632595	-0.4381735281689634	0.8645757490722726	1.7442978022227387	1.1271114422155997	-0.16065329711096296	0.8797220531504659	-0.4080426861760966	1	1	1	1	1	1	0.8088653049270105	0.9476156035361059	0.8201542049947661	0.7924439858255277	0.7470014397478285	0.8098341577741546	NA	Undetermined
dock	2648	1837	chr2L	825705	826460	581655	582491	dock	7.097719574193477	6.676449685507272	10.339259522948328	7.822967401102234	8.601127788275534	3.9227252039739	3.58396596225644	5.60794572975507	3.48894002673587	4.0512354028385396	0	0	0	0	0	0.14036037748119976	-0.08827444644261487	0.13680988664008895	0.6309798320750819	-0.22863482392381462	0.26553512151117836	0.13045672095298855	-0.06967008922323313	0.12413392665351128	0.5687404766522296	-0.20012681017622166	0.24447973982249657	1	1	1	1	1	1	0.808335770234282	0.8082930368828871	0.7928614868281925	0.7924439858255277	0.7470014397478285	0.8098341577741546	NA	NA
dock	2648	1839	chr2L	825705	826460	582536	583295	dock	5.823859398338068	10.671585891649423	6.820682885500705	9.242270391648578	8.20765416364637	2.33902395650803	5.95467361656634	4.3497885850249	5.21967476899431	4.03857763034269	0	0	0	1	0	0.6662717716686332	0.8737271582650483	-0.1712773545077506	-0.6457864953313841	0.20745538659641521	-0.2670537542272183	0.557421976275431	0.74846005931477	-0.15318487972695163	-0.5800555751522644	0.191038083039339	-0.23583261238597372	1	1	1	1	1	1	0.808335770234282	0.8082930368828871	0.7928614868281925	0.7924439858255277	0.7470014397478285	0.8098341577741546	Undetermined	Undetermined
dock	2648	1845	chr2L	825705	826460	584294	585392	dock	5.747893584103236	9.136950383117838	7.285675608076742	14.7508689380977	16.190242330371067	3.08347793167475	5.10973605641753	3.91236427196241	8.30721244586792	7.83080788727556	0	0	0	2	1	1.3596946854105845	0.668679368801015	0.13432463693861882	-0.32664995987428314	-0.6910153166095695	-1.1519899134224716	1.1751833729191734	0.5379483771541642	0.12737245145330933	-0.2924795317469395	-0.6372349957650091	-1.057086978965258	1	1	1	1	1	1	0.8180122229721164	0.8082930368828871	0.7928614868281925	0.7924439858255277	0.7470014397478285	0.8102959635256715	Undetermined	Undetermined
dock	2648	1846	chr2L	825705	826460	585393	586732	dock	11.039393468265445	13.329407999163072	11.643476842903633	14.825473622558793	20.333318213651584	5.47323736054835	7.88266641839503	6.35340962037824	7.81919949782598	10.1078818949015	0	0	0	2	1	0.4254172855799929	0.27195179819610876	0.455767474559394	-0.19509078343748668	-0.15346548738388413	-0.8043237453807648	0.3916269767797572	0.24928864653205396	0.4337499879257994	-0.18217074964685892	-0.1423383302477033	-0.7582590678203616	1	1	1	1	1	1	0.808335770234282	0.8082930368828871	0.7928614868281925	0.7924439858255277	0.646454914283003	0.8098341577741546	Undetermined	Undetermined
dock	2648	1848	chr2L	825705	826460	587023	588053	dock	7.206821211267556	12.575692738431544	8.273806560487058	11.014434714265501	14.920837024723527	3.82501271820358	7.83354123955278	4.6835709700317	5.56352899014452	8.51645577140063	0	0	0	0	0	0.6119604944206649	0.8032029136687191	0.43793301518313743	-0.6040147405765666	0.19124241924805413	-0.85070533651165	0.5177228589567958	0.6963474379828889	0.40702635850483	-0.5513366637358224	0.17862457902609302	-0.7797384432145594	1	1	1	1	1	1	0.808335770234282	0.8082930368828871	0.7928614868281925	0.7924439858255277	0.7470014397478285	0.8098341577741546	Undetermined	Undetermined
dock	2648	1850	chr2L	825705	826460	588282	589647	dock	11.864791885177933	11.349736870845916	11.028734487870317	12.613747468958048	15.481863638137229	5.40076727231553	6.19706012967541	5.87806144237116	6.40696258808217	8.47020369994261	0	0	0	0	1	0.08831016031152782	-0.0640279442460221	0.2955821917519834	-0.041391595092996364	-0.15233810455754992	-0.4893118914025297	0.08955777165555781	-0.05007695086263192	0.27782531197236404	-0.038319413514231605	-0.13963472251818973	-0.45577944800478537	1	1	1	1	1	1	0.808335770234282	0.8082930368828871	0.7928614868281925	0.7249605766396281	0.7470014397478285	0.8098341577741546	Undetermined	Undetermined
dock	2648	1861	chr2L	825705	826460	590547	592114	dock	11.621187409493672	17.758132929275163	15.113689260701937	13.657023772854467	26.997681517021796	6.15211468718587	10.8965353083191	9.09118742096198	7.2222593964691	13.3298744896413	0	0	0	1	1	0.232885630965539	0.6117224208177121	0.9831924016825448	-0.2326240400539928	0.3788367898521731	-0.8369796518843644	0.19601411388199064	0.5517516647134835	0.9330482494937193	-0.21996680290372767	0.35573755083149283	-0.7972775015659541	1	1	1	1	1	1	0.808335770234282	0.8082930368828871	0.7928614868281925	0.7924439858255277	0.7470014397478285	0.8098341577741546	Undetermined	Undetermined
dock	2648	1863	chr2L	825705	826460	592292	592951	dock	3.697619538356888	9.420743631502106	6.639902607673799	7.259547392383395	12.383004104328164	0.871061651350583	4.93965068548155	3.40848079964505	3.34633850432152	6.85274834381196	0	0	0	0	0	0.9732828157980877	1.3492441560558057	0.7704098442753898	-0.5046788635874153	0.37596134025771794	-0.8991273676050873	0.7255743434513822	1.0652278113384965	0.7025809906814193	-0.45181178958918305	0.3396534678871142	-0.8147393123834882	1	1	1	1	1	1	0.808335770234282	0.8106426528452002	0.7928614868281925	0.7924439858255277	0.7470014397478285	0.8098341577741546	NA	NA
dock	2648	1866	chr2L	825705	826460	593277	594108	dock	7.894096241821362	10.299285077425761	11.197625018673625	7.29509299675791	15.155246369429523	3.71377878705944	5.29909444126167	6.5800216089871	3.3317157799247	7.94246407510177	0	0	0	0	0	-0.11384773860621739	0.3836981832893742	1.0548190306759853	0.12064857708174512	0.4975459218955916	-0.4366245316986486	-0.10936198205392819	0.33880267328249697	0.9688480308686386	0.11195700584913591	0.4481646553364251	-0.4087263696830775	1	1	1	1	1	1	0.808335770234282	0.8082930368828871	0.7928614868281925	0.7924439858255277	0.7470014397478285	0.8098341577741546	NA	Undetermined
dock	2648	1872	chr2L	825705	826460	594555	595986	dock	7.451878411258283	15.756918661505328	28.25992014070654	11.438809117794122	28.25914205796215	2.20203160375096	8.74566977281059	17.5354333548666	5.82093795394886	14.631336974486	1	1	1	1	1	0.6182608226754903	1.0803093968543418	1.3047808039031972	0.8427719521143905	0.4620485741788515	3.972239004487616e-5	0.4825993211870056	0.9110926213723997	1.2362734253460768	0.8094137246794239	0.4284933001853941	0.0016335995187412389	1	1	0.5345803987901107	1	1	1	0.808335770234282	0.8082930368828871	0.8515636154250263	0.7924439858255277	0.7470014397478285	0.07085434748414687	Undetermined	Undetermined
dock	2648	1873	chr2L	825705	826460	595987	596450	dock	7.968611066126863	9.836188838658545	7.800786329838982	8.75624197948224	10.270914429426146	3.66776920236962	5.2393021526823	4.53442181563818	4.1177362906147	4.92392211058904	0	0	0	0	0	0.13598354058449139	0.3037711490895376	0.23018090272536318	-0.3344798756522126	0.16778760850504626	-0.3968731698725295	0.12240277329384663	0.2771638909252275	0.2106856895564377	-0.30402092110113876	0.1547611176313808	-0.3599454930261956	1	1	1	1	1	1	0.808335770234282	0.8082930368828871	0.7928614868281925	0.7924439858255277	0.7470014397478285	0.8098341577741546	NA	Undetermined
dock	2648	1874	chr2L	825705	826460	596451	597517	dock	12.074758512550547	8.665506573482174	10.137723687906496	14.578569149759872	9.9461652143247	6.78890792485711	4.46798686281841	6.10081762826767	7.06140743809064	4.90885385885942	0	0	0	1	0	0.2718547933180122	-0.4786383414590124	-0.5516368288363633	0.22637775281004083	-0.7504931347770246	0.027521446869379608	0.26676969040491916	-0.42550360328412423	-0.5110890291145672	0.2066532731697255	-0.6922732936890433	0.025469008595249382	1	1	1	1	1	1	0.808335770234282	0.8082930368828871	0.7928614868281925	0.7924439858255277	0.7470014397478285	0.6736212371077945	Undetermined	Undetermined
dock	2648	1886	chr2L	825705	826460	598790	599557	dock	8.237003971275007	13.003690797527835	9.345751930420278	10.817061537592133	9.215969940072968	2.87399908805619	6.68025507031148	4.87283490786166	4.89257740621312	4.5062352344039	0	2	0	0	0	0.39311705386553863	0.6587295676732604	-0.23110072702816148	-0.4765385085139562	0.26561251380772183	0.020174732321927104	0.35432032545454933	0.6041461606184733	-0.2099386836620206	-0.44088120119002144	0.24982583516392382	0.018883317635922908	1	1	1	1	1	1	0.808335770234282	0.8082930368828871	0.7928614868281925	0.7924439858255277	0.7470014397478285	0.8072340157779603	NA	Undetermined
dock	2648	1889	chr2L	825705	826460	599827	600468	dock	6.486248515463171	6.127996037478336	7.546148832405212	11.184499059912794	10.115516329005755	2.85956327525816	2.94642128030024	4.07951261343015	5.28796176050775	4.48838197421531	0	2	0	0	0	0.7860444356101349	-0.08196893618894303	-0.1449306796461963	0.30032519026879256	-0.8680133717990779	-0.42275750188408906	0.699559272287141	-0.08124534599312737	-0.13211553779206156	0.26604991673977874	-0.7808046182802683	-0.38263916374842805	1	1	1	1	1	1	0.808335770234282	0.8082930368828871	0.7928614868281925	0.7924439858255277	0.7470014397478285	0.8098341577741546	Undetermined	NA
dock	2648	1898	chr2L	825705	826460	602115	602981	dock	8.564388828642084	15.439961064269546	13.605830466618322	13.594366877811444	15.416397526455349	4.29709963990334	8.08465822258477	7.53243096201601	6.06439351200282	7.30404189444443	2	2	1	3	3	0.6665867615820199	0.8502469129079022	0.18145671532039093	-0.18244409664125974	0.18366015132588234	-0.1802406606357683	0.5834986440074603	0.7576385106017783	0.17092296794651285	-0.17162592029929347	0.17413986659431807	-0.16840902165148824	1	1	1	1	1	1	0.808335770234282	0.8082930368828871	0.7928614868281925	0.7924439858255277	0.7395898210366141	0.782081599221669	Undetermined	Undetermined
dock	2648	1902	chr2L	825705	826460	603301	604450	dock	8.14152220475095	11.59864279029008	13.545821571828307	14.317809011539387	14.351729542335098	2.80408156689238	6.1648626014639	7.49305708282784	7.28224292331638	6.90603454670581	0	0	0	0	0	0.8144402777643406	0.5105855362089305	0.0034138676007140867	0.22389189858825734	-0.30385474155541015	-0.08337671056786687	0.714067478184375	0.43133424247574353	0.003733474203550862	0.20902595596125043	-0.2827332357086315	-0.07744075395093193	1	1	1	1	1	1	0.808335770234282	0.8082930368828871	0.4156571795437006	0.7924439858255277	0.7470014397478285	0.5298055175262291	Undetermined	Undetermined
dock	2648	1903	chr2L	825705	826460	604451	606392	dock	5.068082210604486	11.140843664340656	11.431206707986512	8.721073289506311	15.020481271134038	2.08708015408729	5.75201107199197	6.67321366395374	3.96010555988549	7.21732112576946	0	2	0	0	0	0.7830657692807957	1.1363466559074864	0.7843534376022976	0.037119218242817456	0.35328088662669077	-0.39395333273278926	0.5974160093667762	0.9199749053080633	0.7250878868731493	0.03432719803434163	0.322558895941287	-0.36820179289752053	1	1	1	1	1	1	0.808335770234282	0.8082930368828871	0.7928614868281925	0.6562828725440998	0.7470014397478285	0.8098341577741546	NA	Undetermined
dock	2648	1923	chr2L	825705	826460	610251	611452	dock	5.062260083063752	9.799139226477774	9.916321709146029	7.168751252751889	7.6403359974459	2.02473907605925	5.24579098932792	5.39778653187131	3.09379313769815	2.93482039529366	0	0	0	0	0	0.5019402027378123	0.95287339543463	0.09191425150989466	0.017150050715848048	0.45093319269681775	0.37616899190277114	0.3850677437339814	0.7931449793787727	0.08103471325953684	0.014327496546017383	0.4080772356447913	0.3413700189312719	1	1	1	1	1	1	0.808335770234282	0.8082930368828871	0.7928614868281925	0.7924439858255277	0.7470014397478285	0.8098341577741546	NA	Undetermined
dock	2648	2163	chr2L	825705	826460	666715	667731	dock	11.788530648346228	9.32248230216916	10.049532363639488	10.54243012042932	9.9170866135140745	5.45653343966655	3.23875768463301	4.0779867443539	3.13379729423265	3.45339914629054	0	1	0	0	0	-0.1611764495691834	-0.3385978501435738	-0.0882191978202474	0.10834231152941881	-0.1774214005743904	0.019140108775275815	-0.13172806379505667	-0.28309715337291574	-0.07513348549285143	0.09275588707191802	-0.1513690895778591	0.01652028298691036	1	1	1	1	1	1	0.808335770234282	0.8082930368828871	0.7928614868281925	0.7924439858255277	0.7470014397478285	0.8098341577741546	Undetermined	Undetermined
dock	2648	2627	chr2L	825705	826460	821452	822412	dock	236.14265024734158	266.14197441377405	284.9488273906893	266.0783061552567	548.8614030340053	3.71060642104314	5.00610752759997	4.5955168866676	4.40373371862302	8.30439422261998	0	1	1	2	3	0.17219225617472902	0.17253742859531015	1.0445910002279186	0.09850679373048087	3.4517242058112145e-4	-0.9457390340768567	0.16935853458925929	0.16955937432195786	1.0288143989717957	0.09718030369407345	2.0083973269859157e-4	-0.9314332555450237	1	1	3.6908268123335723e-4	1	1	0.003854265719616804	0.003658806111268362	0.0029393064357754344	0.7933968554961173	0.0011241622308103773	2.5364097133133347e-4	0.8098341577741546	NA	Constant
dock	2648	2689	chr2L	825705	826460	837312	838552	dock	87.2220667600244	124.9158854316974	154.48444398094972	90.52685498466082	123.03107898583612	2.7074137309953	4.80153916314575	5.30357312968166	3.05176909577642	3.82569138741685	0	1	0	0	0	0.053652658218602496	0.5181918735935821	0.44260506266516503	0.3065046165860652	0.46453921537497955	0.32843876929587984	0.05236134199352338	0.5080084587887554	0.43389476054924897	0.30073789404272894	0.4556471167952321	0.32249025028871203	1	1	1	1	1	1	0.003658806111268362	0.5243527046373194	0.3088268393753619	0.04560024177174382	0.2439715389591814	0.07085434748414687	NA	NA
dock	2648	2691	chr2L	825705	826460	838660	839894	dock	104.74171686385432	119.87966969841219	221.56835920733576	84.5318668580345	122.50512093770854	3.86487571299959	5.0893815226192	8.82794756648612	3.04102183303222	4.18225417370614	0	3	1	0	0	-0.30926894107321773	0.19475085605467612	0.5352748409563927	0.8861648598871102	0.5040197971278938	0.8549098160586115	-0.30357893998463575	0.19134638198916404	0.5259058992869293	0.8741314580229281	0.49492532197379985	0.8431508807097985	1	1	1	0.0019542253691039353	1	0.010321656677969606	0.0327325328812722	0.0030278945433193255	0.451378454284694	0.7924439858255277	0.23497270814679436	0.8098341577741546	NA	Constant
dock	2648	2712	chr2L	825705	826460	844231	845259	dock	55.6625230070145	67.81467005505128	149.50784320293042	53.501374813132365	78.35866611530551	2.65500336949675	3.68702280893166	7.76655451401534	2.4072550806177	3.1386660305202	0	0	3	0	0	-0.05713033836887511	0.28489109614024694	0.5505168744815983	1.1405518661667797	0.34202143450912204	0.9320564261943036	-0.055755362556474154	0.2771836441670737	0.5379151311754824	1.1218866375814185	0.3329390067235478	0.916910513129484	1	1	1	4.654558244954125e-5	1	0.010321656677969606	0.007139251483551912	0.04988025790108372	0.7871899147569407	0.8348602263721293	0.08582942402087407	0.8098341577741546	NA	NA
dock	2648	2718	chr2L	825705	826460	846416	847059	dock	70.68418672256908	77.80305279130498	177.15923908319093	73.92545860464615	83.72826372425615	3.87997506788745	4.77000172411773	10.2578339023506	4.05353676750295	3.90139001369757	0	0	1	0	0	0.0646837930376766	0.13843926870612921	0.17964341993165822	1.1871480367578868	0.07375547566845261	1.0812600924946811	0.06302904365555025	0.13424553260531333	0.17641539033052406	1.1708610560592185	0.07121648894976308	1.0656621546784575	1	1	1	6.819227794388777e-7	1	1.196055667565381e-4	0.0022742358514005055	0.0027553377696995576	0.007553542464250818	0.8841250592609469	5.212544378323099e-4	0.8222932267108609	NA	NA
dock	2648	2719	chr2L	825705	826460	847060	848859	dock	49.62567502141691	82.99910698835308	118.32864887725788	69.37982777701471	85.61128674189291	2.66031418933277	5.53054209891355	7.03988010904091	3.99412148346671	4.6042864103252	0	0	1	0	0	0.48342953309241166	0.7420090878610133	0.30328475046707626	0.511631691587113	0.25857955476860167	0.4669264958886384	0.46922075641741895	0.7215899834694337	0.2966328816076626	0.502324175987805	0.2523692270520147	0.4580605214321572	1	1	1	1	1	1	0.6946972461188513	0.8082930368828871	0.09330901999533983	0.5469742478002603	0.030355838099908893	0.3560301767155508	NA	Undetermined
dock	2648	2728	chr2L	825705	826460	849929	850244	dock	65.86130548504383	71.8094267286465	59.363242593907586	62.29860406273521	53.15660268899802	3.72013438035254	5.12533907829926	3.69059377998644	3.71930086111463	2.87205975184811	1	1	0	0	0	-0.0802312720733899	0.12474213626112086	-0.22895093390348012	-0.2746033468569241	0.20497340833451075	0.1593209953810668	-0.07844269626817466	0.12291558280618028	-0.22342738146530328	-0.26934827087906316	0.20135827907435497	0.1554373896605951	1	1	1	1	1	1	0.007139251483551912	0.006149188658465717	0.06150168649218607	0.06090319111962602	0.016494148573999345	0.028791238830786513	NA	Constant
dock	2648	2731	chr2L	825705	826460	850536	851917	dock	62.986453144925534	96.1735051801833	169.6272157252374	86.16520695428042	152.76944809954347	4.03308499884354	7.65188030630479	10.9593039977911	5.70226348899487	8.78817616871015	1	2	1	1	1	0.4520638610846105	0.6105979276222534	0.8261787124599173	0.8186562546393582	0.15853406653764296	0.15101160871708388	0.4385575161139687	0.5924900732612702	0.8085142210020794	0.8027338337806373	0.15393255714730153	0.14815216992585956	1	1	0.2815604418326936	0.12641109856115526	1	1	0.5870369266943499	0.8082930368828871	0.7928614868281925	0.7924439858255277	0.014011887213697418	0.011684796093683862	Undetermined	Undetermined
dock	2648	2825	chr2L	825705	826460	870002	871455	dock	23.608891238302583	32.720435749157325	57.419917205276946	47.86570346307059	52.77329411164593	2.20297080229655	4.1323543411603	6.02911792806692	5.58197887507222	4.99731277556638	1	5	5	4	5	1.0196620233945184	0.47086167245671423	0.14081572723267505	0.8113592890333774	-0.5488003509378042	0.12174321086289808	0.9730344971515781	0.43965665886655975	0.13703427103074856	0.7889780453104803	-0.5333778382850183	0.1185659359947134	1	1	1	0.7491609180909148	1	1	0.808335770234282	0.8082930368828871	0.058625515275560175	0.7924439858255277	0.7470014397478285	0.03527748844991732	Undetermined	NA
dock	2648	3224	chr2L	825705	826460	1049316	1050780	dock	3.7155070128441565	5.657467989257286	11.645524167037335	8.30228500983945	8.545241432258956	0.82848027383405	2.56626606385479	6.37041599485598	4.01697023794444	4.09827409677734	0	1	2	0	2	1.159949366864063	0.6065974242187497	0.04161279434917449	1.0415471553028983	-0.5533519426453133	0.4465824183084106	0.8874791765728614	0.39873781761066823	0.03847957718739367	0.941359270910129	-0.48874135896219306	0.41413833476054246	1	1	1	1	1	1	0.808335770234282	0.8082930368828871	0.7928614868281925	0.7924439858255277	0.7470014397478285	0.8098341577741546	NA	NA
dock	2648	3253	chr2L	825705	826460	1058359	1059574	dock	5.147381660798439	8.448021853318608	10.218551795572775	5.004998443001344	7.5303967474690525	1.5219014897674	4.16539035280679	5.78651481537108	1.74467970655799	3.51887035616846	0	0	1	0	0	-0.04046913717318442	0.7147748092322304	0.589356256664282	0.2745052758339709	0.7552439464054147	0.4403929655751036	-0.08606828077829197	0.5646449005791473	0.5017704856817697	0.2523392404531741	0.6507131813574392	0.4012819361288435	1	1	1	1	1	1	0.808335770234282	0.8082930368828871	0.7928614868281925	0.7924439858255277	0.7470014397478285	0.8098341577741546	NA	NA
dock	2648	3277	chr2L	825705	826460	1063910	1064635	dock	8.67645607374136	8.439402892154066	9.778782475582416	4.58174076035359	3.481557982249665	4.61604213409781	4.65264335130081	5.90113758404504	1.78275645244949	1.76939264615023	0	0	1	0	0	-0.9212100578050277	-0.03996496113987191	-0.3961627813638659	0.2125139226545914	0.8812450966651558	1.4899218006836132	-0.770866584717932	-0.00788783722339629	-0.31755581425744417	0.19469468329032716	0.7629787474945358	1.275229245042307	1	1	1	1	1	1	0.808335770234282	0.8082930368828871	0.7928614868281925	0.7924439858255277	0.7470014397478285	0.8680891215636275	NA	NA
dock	2648	3278	chr2L	825705	826460	1064636	1065353	dock	4.676741501362478	5.853777154452059	12.3000873313247	5.419868341783926	2.9062542728358207	3.04982647354411	3.1252395193106	7.15352273198658	3.0022611964342	1.07234226430464	0	0	1	0	0	0.21275411784626364	0.32386413676457854	-0.8990968741931114	1.0712288284042386	0.11111001891831492	2.081435721515665	0.14311437447603942	0.23064889664036045	-0.6523191126733415	0.8980681866976653	0.08753452216432105	1.6379218215353277	1	1	1	1	1	1	0.808335770234282	0.8082930368828871	0.7928614868281925	0.7924439858255277	0.7470014397478285	0.9340035046166014	NA	NA
dock	2648	3289	chr2L	825705	826460	1069344	1071190	dock	3.59410778759709	8.215888650375446	11.480482306404962	4.237089918379778	2.8334735366299393	1.6085264092795999	4.37515218340474	6.86863567014949	1.4312190234963	1.09215958657479	0	0	1	0	1	0.23744006946865906	1.1927829529547396	-0.5805020171251072	0.48269471822032983	0.9553428834860804	2.0185396188315172	0.1122578886012565	0.9361308123438549	-0.4475187640081076	0.44860078647735924	0.8238729237425984	1.7199924742280652	1	1	1	1	1	0.6219619622740417	0.808335770234282	0.8082930368828871	0.7928614868281925	0.7924439858255277	0.7470014397478285	0.9569562283006618	NA	NA
dock	2648	3290	chr2L	825705	826460	1071191	1071943	dock	5.17481322729212	8.167290666344027	9.585882867410943	7.293990276864965	6.766370663945518	1.61835846008921	4.39910447851481	5.63713638163342	3.5086594810749	3.31121633336282	0	0	2	0	0	0.4952014836455928	0.6583507799355558	-0.10832606592249927	0.23105373856545725	0.16314929628996303	0.5025291007779195	0.38585518586115153	0.5331129373179323	-0.09600839154385866	0.21164033521309578	0.14725775145678074	0.45490647821373514	1	1	1	1	1	1	0.808335770234282	0.8082930368828871	0.7928614868281925	0.7924439858255277	0.7470014397478285	0.8098341577741546	NA	NA
dock	2648	3301	chr2L	825705	826460	1073251	1074043	dock	4.966233758598279	6.6244786546388745	9.517044751756144	3.019217099380423	4.258049474965084	2.3869808997526	3.6378649138652	5.67820455936293	1.06485130142082	1.83061537617938	0	1	1	0	0	-0.7179776713816649	0.4156547489921808	0.4960182139957533	0.5227067358863619	1.1336324203738457	1.1603209422644543	-0.5724212511700778	0.351004855436605	0.37872502280434434	0.47471897489513454	0.9234261066066828	1.0194200586974729	1	1	1	1	1	1	0.808335770234282	0.8082930368828871	0.7928614868281925	0.7924439858255277	0.7470014397478285	0.8102959635256715	NA	NA
dock	2648	3308	chr2L	825705	826460	1075257	1076263	dock	5.127291396420778	11.318837976355024	7.10151975381337	3.7834899994872635	5.1870543020277875	2.40987552650982	6.5312390071156	4.44975921093644	1.46121486346979	1.84424629109795	1	1	2	1	3	-0.4384792601209615	1.1424570576134372	0.45519784120213874	-0.6725261493369353	1.5809363177343987	0.4532123271953246	-0.3836924761587155	0.973177546119716	0.36016962292610327	-0.6103826478273595	1.3568700222784313	0.38631775152496856	1	1	1	1	1	1	0.808335770234282	0.8082930368828871	0.7928614868281925	0.7924439858255277	0.8513720969083749	0.8098341577741546	NA	Undetermined
dock	2648	3312	chr2L	825705	826460	1077184	1078078	dock	4.354376251266902	7.70397773647176	18.300486554850803	8.75815958218702	15.710892552128204	1.66384956173528	4.10273151016838	10.9563815796656	4.47979195247934	7.73133330386898	2	2	3	2	1	1.008161664587135	0.823137461229956	0.8430655015147459	1.2482065668451432	-0.18502420335717895	0.22011686197321834	0.7370848344979932	0.5685450436745075	0.7788022400742749	1.1591266127485593	-0.16853979082348575	0.21178458185079874	1	1	1	1	1	1	0.808335770234282	0.8082930368828871	0.7928614868281925	0.811736786099917	0.7470014397478285	0.7565530259301694	NA	NA
dock	2648	3357	chr2L	825705	826460	1092160	1093381	dock	8.702025733594335	5.635187385108351	7.511644680045826	3.812184077165197	2.79874748023755	5.21206385523011	3.07669645692548	4.70557165349181	1.55168357283049	1.55908305089524	0	0	0	0	0	-1.1907334995401313	-0.6268876985383328	-0.44583645948210787	0.41466523677199674	0.5638458010017985	1.424347497255903	-0.9823400027027849	-0.5190655034100489	-0.34184619344863243	0.36824321840953744	0.463274499292736	1.1733639111509058	1	1	1	1	1	1	0.808335770234282	0.8082930368828871	0.7928614868281925	0.7924439858255277	0.7470014397478285	0.8433660807971383	Undetermined	Undetermined
dock	2648	3387	chr2L	825705	826460	1107978	1108748	dock	1.4591672874979191	5.028509889664691	9.12297208768846	4.953099453791874	9.715952497927592	0.353982652648024	2.81456769336537	6.34277740114979	2.54665969722013	5.47927567044603	0	4	3	2	3	1.763186297524211	1.784985654337057	0.9720238472542179	0.8593729569819906	0.021799356812845908	-0.09085153345938138	0.9730166313235197	0.989208313307827	0.8602871841534746	0.7642077413680382	0.016191681984307458	-0.07988776080112901	1	1	1	1	1	1	0.829983020473472	0.827707451769095	0.7928614868281925	0.7924439858255277	0.7470014397478285	0.8098341577741546	NA	NA
dock	2648	3407	chr2L	825705	826460	1113750	1114576	dock	3.781531411738564	2.3082151028037994	7.044800542197451	2.964555799565314	2.8483838157608674	1.09536852236295	1.14760210772394	5.01642485847641	1.66026772081334	1.24539274749659	0	0	0	0	0	-0.35115465115654637	-0.7121929277365158	-0.05767239117304494	1.6097811852752213	-0.3610382765799694	1.3064152998682967	-0.2496921342568686	-0.5147297941162221	-0.04366919654526099	1.3101606984406906	-0.2650376598593535	1.0887922351265982	1	1	1	1	1	1	0.808335770234282	0.8082930368828871	0.7928614868281925	0.8407253511519525	0.7470014397478285	0.8196873629360723	NA	NA
dock	2648	3412	chr2L	825705	826460	1115198	1116629	dock	5.04110331793539	4.55372211068335	8.454661648385128	5.810403229363939	5.107048583555052	2.82586577921183	2.4413245224641	6.00043623403288	2.60652587985066	2.52066247487365	0	0	0	0	0	0.20489876417153605	-0.1466932686398939	-0.18614850347576314	0.8927007656131304	-0.35159203281143	0.7272572362774635	0.15979417982292127	-0.13789362362322483	-0.15788365642188898	0.7804577992444349	-0.2976878034461461	0.6406536522201779	1	1	1	1	1	1	0.808335770234282	0.8082930368828871	0.7928614868281925	0.7924439858255277	0.7470014397478285	0.8098341577741546	NA	NA
dock	2648	3420	chr2L	825705	826460	1117879	1118222	dock	2.173119394810536	3.1356051983147237	9.781082303786745	0.3836817323713524	1.8228789182000251	1.10992682836321	1.58263577009276	5.55332200562886	0.0543733371304196	0.455137331147553	0	1	1	0	1	-2.5017854578308616	0.5289764814706174	2.248236752920119	1.6412501899600622	3.0307619393014784	2.423775376341422	-1.1195365915483169	0.3480103379776815	0.9141881571340733	1.4099625180834525	1.4675469295259984	1.9633212904753776	1	1	1	1	1	1	0.8570472465476706	0.8082930368828871	0.8499510438201909	0.8532624856558233	0.9097824858441356	0.9596980615222623	NA	NA
dock	2648	3422	chr2L	825705	826460	1118406	1119040	dock	2.173048789798707	3.7654952768087404	9.099749227361388	1.9114716667009586	2.850618101699713	1.11242375227768	2.02042572772191	6.53369241327985	0.800475571906744	1.26012340661128	0	4	3	0	1	-0.18503675100999273	0.7931190689133268	0.5765909582655233	1.272987152269859	0.9781558199233196	1.6745520139276555	-0.2187735325069422	0.4719783159999522	0.3825511993300696	1.1115352585461369	0.6907518485068944	1.4197359077229617	1	1	1	1	1	1	0.808335770234282	0.8082930368828871	0.7928614868281925	0.798977893544975	0.7470014397478285	0.8925676852055138	NA	NA
dock	2648	3461	chr2L	825705	826460	1128171	1129094	dock	2.8771116219224058	4.670754663205977	9.098517056847859	2.6645272216745832	10.711206744378208	1.14858475143052	2.544029306271	6.71324368181079	1.26454413326295	6.74596824466338	0	6	3	4	4	-0.11074162149805673	0.6990344741897137	2.007169548611941	0.961975755533624	0.8097760956877704	-0.23541769739054674	-0.17534275357438023	0.4364785430117329	1.6771831639268036	0.8510694794375442	0.6118212965861132	-0.21429238790314611	1	1	1	1	1	1	0.808335770234282	0.8082930368828871	0.9356574012997619	0.7924439858255277	0.7470014397478285	0.8098341577741546	NA	NA
dock	2648	3495	chr2L	825705	826460	1136220	1138195	dock	5.029358326474104	6.006098816060235	7.902538380718472	1.937240454429561	6.131155320328658	3.03163739371063	3.57620441164762	5.3382975451703	0.412535841839089	3.59727981348197	0	0	1	0	2	-1.3763713092591678	0.25605386649390355	1.6621559173989555	0.39588792576452625	1.6324251757530717	0.3661571841186421	-1.0064439573346615	0.22220533287453817	1.2535541901828389	0.35576516801377606	1.2286492902091997	0.33086026804013696	1	1	1	1	1	1	0.808335770234282	0.8082930368828871	0.8541391956568175	0.7924439858255277	0.822816552492018	0.8098341577741546	NA	NA
dock	2648	3507	chr2L	825705	826460	1143074	1144198	dock	4.3357999108435585	5.136593565202375	9.416354652710188	2.3488768168075804	5.1946230357048515	2.1180104442461	3.15103570261643	6.97949814172521	0.848290348732706	3.18501620334381	0	1	1	1	1	-0.8843271250811017	0.24451374392438407	1.14504800375114	0.874356733878031	1.1288408690054859	0.858149599132377	-0.6586572679367385	0.1891941968171325	0.8611220274974	0.7733617584284026	0.8478514647538711	0.7600911956848737	1	1	1	1	1	1	0.808335770234282	0.8082930368828871	0.7928614868281925	0.7924439858255277	0.7470014397478285	0.8098341577741546	NA	NA
dock	2648	3529	chr2L	825705	826460	1149935	1150530	dock	8.669220588530877	3.124927226869403	4.238561450249616	7.279455913603659	6.130847612608802	6.31614765745653	1.74154668398819	2.92655243792769	4.48970674205327	3.71996135020653	1	1	1	1	1	-0.2520716694257866	-1.4720797001512738	-0.24774407780033014	0.43975211052870566	-1.220008030725487	-0.5325118423964513	-0.18477254956597572	-1.2003163175690335	-0.21792541322325926	0.34357514576605847	-1.0155437680030577	-0.45404320901374	1	1	1	1	1	1	0.808335770234282	0.8239018256597951	0.7928614868281925	0.7924439858255277	0.7561041843120972	0.8098341577741546	Undetermined	Undetermined
dock	2648	3560	chr2L	825705	826460	1156906	1158106	dock	4.896786832193255	9.708284923890227	9.674345272675957	7.414052893438965	11.885363883954367	4.27038372275984	6.9676317517875	7.75894043239398	4.01569850542041	7.78757821087533	0	5	2	4	4	0.5984270139356045	0.9873810563357589	0.6808517609072312	-0.005052422302197152	0.3889540424001543	-0.29695014080927407	0.4406996796129134	0.7881455666557732	0.6161133944637787	-0.004310378406406967	0.34744588704285984	-0.27297788582732585	1	1	1	1	1	1	0.808335770234282	0.8082930368828871	0.7928614868281925	0.7615020275668359	0.7470014397478285	0.8098341577741546	NA	Undetermined
dock	2648	3561	chr2L	825705	826460	1158107	1158977	dock	10.03905661214191	12.418902160639947	13.334902335856857	13.089585906660574	11.39577291965495	7.58152529990955	8.61228816821001	10.4955338949726	9.19911836928935	7.80776062288106	0	5	3	5	5	0.38279575481421935	0.3069139409162029	-0.1999206789900514	0.10266961472611766	-0.07588181389801645	0.22670847981815262	0.3401837017274237	0.2697303692926462	-0.1855543862402746	0.09647784680408643	-0.07045333243477746	0.21157890060958356	1	1	1	1	1	1	0.808335770234282	0.8082930368828871	0.7928614868281925	0.6562828725440998	0.5444104897919333	0.8098341577741546	Undetermined	Undetermined
dock	2648	3574	chr2L	825705	826460	1160810	1161373	dock	3.7492875212558223	5.661973200273001	6.34116475865553	3.8196934127212288	4.346787663966244	1.25842278633072	3.83125396594895	5.12097737314796	1.87876317139075	2.34410477408518	0	0	0	0	0	0.026840379460685026	0.594688454888637	0.1864927780459596	0.16344294143020105	0.5678480754279519	0.5447982388121934	-6.704184225354982e-4	0.4674589954140548	0.1481926875837903	0.14472725453839724	0.46812941383659024	0.46466398079119714	1	1	1	1	1	1	0.808335770234282	0.8082930368828871	0.7928614868281925	0.7924439858255277	0.7470014397478285	0.8098341577741546	NA	NA
dock	2648	3585	chr2L	825705	826460	1162281	1162793	dock	4.87236525526885	3.2671086920933834	11.444562896178534	2.307449604101293	2.888885845317749	3.26324024934433	1.79942377105233	8.94606562831804	0.88096603226313	1.39075643303295	0	3	1	0	0	-1.0783231494548435	-0.5766078364589458	0.3242140577499182	1.8085760057744427	0.501715312995898	1.9860772610204227	-0.7961908527252283	-0.44006797150566584	0.22435841179324567	1.5768972043168001	0.35612288121956254	1.708661673743117	1	1	1	1	1	1	0.808335770234282	0.8082930368828871	0.7928614868281925	0.901629082548245	0.7470014397478285	0.9381029791226332	NA	NA
dock	2648	3589	chr2L	825705	826460	1163111	1163820	dock	6.337912883689187	5.4469043920275215	8.284457617274045	4.274468209730369	2.4417896694259587	4.34090882562412	2.81417789297573	6.77588024447255	2.41983662462794	1.39331908227355	0	3	1	1	1	-0.5682628853958317	-0.2185712854440049	-0.8078060092390016	0.6049707032360436	0.3496915999518268	1.7624683124268719	-0.4442043313025717	-0.15432197110483065	-0.6109862550552234	0.539236410549221	0.28988236019774105	1.4401050258021855	1	1	1	1	1	1	0.808335770234282	0.8082930368828871	0.7928614868281925	0.7924439858255277	0.7470014397478285	0.9004287072998315	NA	NA
dock	2648	3592	chr2L	825705	826460	1163943	1164904	dock	6.719342258453056	7.488154820722958	8.81046365345102	3.8665514833918397	8.593623440261775	3.27993420389472	4.93133707428607	6.79087536578139	1.89328240337797	5.36521620944239	0	2	1	2	1	-0.7972725949333188	0.156290245861151	1.1522191389991996	0.23460767987755032	0.9535628407944697	0.035951381672820554	-0.6535236822269896	0.14143371868862115	0.9737144426557752	0.21383232154790768	0.7949574009156107	0.03507527980774326	1	1	1	1	1	1	0.808335770234282	0.8082930368828871	0.7933968554961173	0.7924439858255277	0.7470014397478285	0.8098341577741546	NA	NA
dock	2648	3593	chr2L	825705	826460	1164905	1165459	dock	7.162643306912562	3.7380854159085612	5.852873637842368	2.657976582258593	5.856831234021499	5.46200608526359	2.31440819548511	4.09112636254439	1.37966340408321	3.3563355902158	0	1	0	2	1	-1.4301637049436045	-0.9381925636502269	1.1397919294457204	0.6468455962646991	0.4919711412933776	-9.751918876437054e-4	-1.113591156856889	-0.7537460950980258	0.8963224421826657	0.538435034430349	0.35984506175886327	0.0019576540065467246	1	1	1	1	1	1	0.8122832365533362	0.8082930368828871	0.7928614868281925	0.7924439858255277	0.7470014397478285	0.8098341577741546	Undetermined	Undetermined
dock	2648	3618	chr2L	825705	826460	1171159	1171883	dock	5.120274953232679	8.165914022969286	4.207580143932416	5.52617033778077	3.835384762447771	3.34203737456197	5.57442504626377	3.06770596850823	3.01964049384371	2.39873250425042	0	0	0	0	0	0.11005874876408347	0.6733930943684269	-0.5269087173403291	-0.9566236262709958	0.5633343456043434	0.13361943667367657	0.10129337153047249	0.6024963578534941	-0.43581692142307993	-0.8305644088058804	0.5012029863230215	0.10645549894022117	1	1	1	1	1	1	0.808335770234282	0.8082930368828871	0.7928614868281925	0.7924439858255277	0.7470014397478285	0.8098341577741546	NA	Undetermined
dock	2648	3661	chr2L	825705	826460	1177182	1178031	dock	2.9418432897691216	6.785982453463408	6.57062874799336	4.159253972350252	2.545047268874138	1.30935411215796	5.1058832230974	4.75695438972471	2.49958389357016	0.946742548368126	0	1	1	1	1	0.49960438437463056	1.2058373025340738	-0.7086323299519794	-0.046526270036558	0.7062329181594431	1.3683389780748647	0.33129154344685924	0.9321133374580244	-0.5335706079414171	-0.03986460721330878	0.6008217940111651	1.0945277947392735	1	1	1	1	1	1	0.808335770234282	0.8082930368828871	0.7928614868281925	0.7924439858255277	0.7470014397478285	0.8282520254592873	NA	Undetermined
dock	2648	4161	chr2L	825705	826460	1410869	1412745	dock	7.1540253309530035	3.5703280797634296	0.9804802198842545	4.768430115760902	4.78954062728259	6.5875573626727	2.68730913584004	0.39439430111925	4.35682063894092	3.36086686260821	2	1	0	2	0	-0.5852408528527304	-1.0026985761038163	0.0063729175629795715	-1.8644962194993937	-0.417457723251086	-2.2883268603134592	-0.44808333817402024	-0.7858574764440635	0.008013128074443251	-1.1914665724873306	-0.3377741382700431	-1.5372538388318169	1	1	1	1	1	1	0.808335770234282	0.8082930368828871	0.7928614868281925	0.8524222470805803	0.7470014397478285	0.9280706876542877	Undetermined	Undetermined
dock	2648	4229	chr2L	825705	826460	1429915	1431093	dock	1.4217385621778122	2.765558941065297	4.890535330258871	3.2843766645775316	1.8125618018244807	0.300237132700309	1.91332367807086	5.18469126366747	1.89695336243367	1.10532816633056	1	1	1	2	0	1.2079633923364759	0.9599148919459723	-0.8575894035899627	0.8224213049709803	-0.2480485003905036	1.4319622081704395	0.7118185222315732	0.5328948438109846	-0.594115198334871	0.6550312537478037	-0.1789236784205886	1.0702227736620862	1	1	1	1	1	1	0.808335770234282	0.8082930368828871	0.7928614868281925	0.7924439858255277	0.7470014397478285	0.8242768307453738	NA	NA
dock	2648	4257	chr2L	825705	826460	1437128	1439772	dock	2.9520426224475433	5.538197513792911	5.284268095870304	1.6412175210720985	3.243194761647028	1.76981810186068	5.33620186595145	5.22282796928043	0.327382166575118	2.65257565235793	0	2	2	0	2	-0.8469470904582203	0.9077029551743164	0.9826492025629789	-0.06771284359971264	1.7546500456325367	0.7042879994698451	-0.581030176330534	0.6943572874110263	0.6432730048954493	-0.05462828199245267	1.2753874637415603	0.5774861768536584	1	1	1	1	1	1	0.808335770234282	0.8082930368828871	0.7928614868281925	0.7924439858255277	0.830655307590901	0.8098341577741546	NA	Undetermined
dock	2648	4353	chr2L	825705	826460	1480964	1481533	dock	3.83064781734231	2.5622747702246444	0.33485038444399695	1.1913292992254518	0.7009798507552257	5.2390364218862	1.98538490370325	0	0.291765202196634	0	0	0	0	0	0	-1.6850161447737002	-0.5801631991329332	-0.765127367835807	-2.9358366644870775	1.104852945640767	-1.0658563510105037	-0.9722080581948016	-0.3278355324480175	-0.3367582459028402	-1.2938976544275844	0.6443725257467842	-0.31276688277795994	1	1	1	1	1	1	0.8088653049270105	0.8082930368828871	0.7928614868281925	0.891800201682971	0.7470014397478285	0.8098341577741546	Undetermined	Undetermined
dock	2648	4366	chr2L	825705	826460	1488906	1489825	dock	4.928607257054252	1.01734230669598	0.3289642526466443	2.1821275852288866	1.427309666554998	7.08606919614	0.307330543279122	0	0.284733446612885	0.315672797736107	0	0	0	0	1	-1.1754445664087632	-2.276374835772321	-0.6124370827020682	-1.6288024615019776	-1.1009302693635579	-2.1172956481634673	-0.7720839096225216	-1.3783890851392135	-0.3563453883280258	-0.5646396600398594	-0.606305175516692	-0.8145994472285256	1	1	1	1	1	1	0.808335770234282	0.8556913072677435	0.7928614868281925	0.7950679772636217	0.7470014397478285	0.8430503748964329	Undetermined	Undetermined
dock	2648	4471	chr2L	825705	826460	1524884	1525474	dock	3.239352758853885	2.184432796094236	0.6325373218160866	0.42160349725632806	1.237802341503262	5.41805359477259	0.2796336562451	0	0	0	1	0	0	0	0	-2.941746843729077	-0.5684468611474606	1.5538222166696436	-1.7880362108034338	2.373299982581617	-0.9685584448914606	-1.1709924029995764	-0.30073547047834015	0.48591001321746496	-0.7419486339485256	0.8702569325212365	-0.3576017146447542	1	1	1	1	1	1	0.8627907582602008	0.8082930368828871	0.7946561501571089	0.798977893544975	0.8061620411682124	0.8098341577741546	Undetermined	Undetermined
dock	2648	4623	chr2L	825705	826460	1614863	1616399	dock	2.0215674858829322	1.8287674629044641	4.952430522595378	2.6418465514135754	4.425894714384919	1.86385489017916	1.15284243734883	5.9752628863911	1.09770270726824	3.90125186645188	0	0	0	1	2	0.3860723059260973	-0.1446027250999123	0.744422460171249	1.4372650950312345	-0.5306750310260097	0.16216760383397572	0.24278557381128643	-0.11811437650611219	0.5917187471820798	1.0998183036109448	-0.36089995031739863	0.14719960611146646	1	1	1	1	1	1	0.808335770234282	0.8082930368828871	0.7928614868281925	0.8010027887620701	0.7470014397478285	0.8098341577741546	NA	NA
dock	2648	4668	chr2L	825705	826460	1640149	1643162	dock	2.1440594185669046	1.4162620758566555	4.855688750089017	0.4392547206319452	3.7443083743303447	0.0728845496472532	0.183319508430132	7.0905122819809	0	2.99020666870763	0	0	2	0	2	-2.2872151919777703	-0.5982566305870081	3.091569561569891	1.777587690389961	1.6889585613907623	0.3749766902108329	-1.0130412655207033	-0.3847808366901699	1.6207461961739646	1.321526196308212	0.6282604288305335	0.3290404289647811	1	1	1	1	1	1	0.8403554810234731	0.8082930368828871	0.9233042264919092	0.8421424640866506	0.7669355955204482	0.8098341577741546	NA	NA
dock	2648	4679	chr2L	825705	826460	1644645	1646315	dock	1.2865087631696301	0.7646402793952534	5.557560374920569	3.9633441834199523	2.94523819805856	0.068387485411832	0	7.1077355323299	3.12423418003609	2.03228199154733	0	0	1	1	0	1.6232569746384498	-0.7506081791892312	-0.42833394111426837	2.8615986111869227	-2.373865153827681	0.9160673984735098	1.0153265018130428	-0.42631604253469974	-0.326116497871247	1.8811012627411225	-1.4416425443477427	0.7655752162646271	1	1	1	1	1	1	0.8088653049270105	0.8082930368828871	0.7928614868281925	0.9456149538812229	0.878669937872873	0.8098341577741546	NA	NA
dock	2648	4684	chr2L	825705	826460	1648163	1649738	dock	2.6471253907217975	1.5365155393872307	5.260007036522836	2.6503773746618067	5.727485793394528	1.87167049499639	0.177119161017665	7.12331221405754	1.09363486447779	4.95912485376209	0	0	2	1	3	0.0017712578550351742	-0.7847641774014377	1.1117041822312177	1.7754023719218048	-0.7865354352564728	-0.12283724556588546	-0.017831487469460214	-0.5319594020156594	0.8984767636484904	1.3147055715034253	-0.5141279145461992	-0.09789910669126421	1	1	1	1	1	1	0.808335770234282	0.8082930368828871	0.7928614868281925	0.8548828218471582	0.7470014397478285	0.8098341577741546	NA	NA
dock	2648	4689	chr2L	825705	826460	1651732	1653407	dock	0.6988553965875879	0.7640958320839708	4.267516748750368	3.905920247314185	4.323280585029131	0.0600342874011597	0	5.0916113038926	3.13518074118152	3.00545095430731	0	0	0	2	2	2.482596615116422	0.12875961912561357	0.14646397957027024	2.481571319424593	-2.3538369959908083	-0.01872965613648505	1.308111141057749	-0.11225100498013257	0.12764612027122466	1.5458719164138903	-1.4203621460378817	-0.002136349895215668	1	1	1	1	1	1	0.872804345029861	0.8082930368828871	0.7928614868281925	0.9096353229780296	0.8775309116036221	0.8098341577741546	NA	NA
dock	2648	4690	chr2L	825705	826460	1653408	1655696	dock	4.029466885544471	2.2585226571008445	7.54277680523035	2.1643171408620754	3.755615715712069	3.83231393352759	1.15515937845167	11.292258361643	1.0928682718592	3.00819560270454	0	1	2	1	1	-0.8966770620281665	-0.8352095903910081	0.7951375351924961	1.7397163497338075	0.061467471637158495	1.0060462861784698	-0.6403755888934094	-0.6124570057919707	0.5697585726938306	1.4168465034453792	0.027918583101438688	0.8750065138529873	1	1	1	1	1	1	0.808335770234282	0.8082930368828871	0.7928614868281925	0.8714140337261782	0.7470014397478285	0.8098341577741546	NA	NA
dock	2648	4693	chr2L	825705	826460	1656707	1657472	dock	2.635065742680517	1.1296649442886437	4.647560598558674	0.44006048776490814	3.2859814633749074	1.87323540447898	0.170191422760809	5.1045050547333	0	3.01169973026724	0	0	1	0	0	-2.5820652106605126	-1.2219440198893903	2.9005505962085687	2.040578739809043	1.3601211907711224	0.5001493343715963	-1.1892134756183839	-0.718983367747935	1.4778879830871712	1.4262337036334858	0.47023010787044894	0.41857582841676383	1	1	1	1	1	1	0.8655399248712846	0.8082930368828871	0.9047115887717694	0.8694152726635321	0.7470014397478285	0.8098341577741546	NA	NA
dock	2648	4817	chr2L	825705	826460	1706147	1707324	dock	3.7906963246099634	1.4767812956144784	2.0104266196329776	2.7649718975876607	4.407916178381924	6.02435213233841	0.127817553615214	1.07680260870887	1.08480065627795	3.07802231548883	0	0	0	0	0	-0.4551980684278526	-1.3600067002566898	0.672831972277429	0.4450454933262129	-0.9048086318288373	-1.1325951107800534	-0.29477020209437216	-0.8669336235773295	0.5187695607977048	0.2651501538521863	-0.5721634214829574	-0.8257828284284758	1	1	1	1	1	1	0.808335770234282	0.8082930368828871	0.7928614868281925	0.7924439858255277	0.7470014397478285	0.8098341577741546	Undetermined	Undetermined
dock	2648	4921	chr2L	825705	826460	1726625	1727555	dock	1.2764735819772257	5.018849883314848	3.964714106217489	3.1220459656591695	2.6219578728353854	0	5.64303207129765	4.22317694659924	2.14786269072893	2.07624509882721	0	1	1	1	2	1.2903280982723873	1.9751931150091668	-0.2518472722954448	-0.34013995732679464	0.6848650167367796	0.5965723317054298	0.7359618872811501	1.291737849147113	-0.18225125283390659	-0.2678918383528961	0.5557759618659628	0.4701353763469733	1	1	1	1	1	1	0.808335770234282	0.8422569507069679	0.7928614868281925	0.7924439858255277	0.7470014397478285	0.8098341577741546	NA	Undetermined
dock	2648	4943	chr2L	825705	826460	1731780	1733293	dock	3.85858768310293	2.8727863420008743	2.6609412832454846	3.5983403448247184	2.568943847036844	6.09676397857943	2.250777571256	2.10695208666202	2.15116116331746	2.07894395565926	1	1	1	1	2	-0.10074124145776867	-0.4256221909574595	-0.4861562930708429	-0.11051402319854338	-0.3248809494996908	0.0507613203726087	-0.06835030995542465	-0.3160544770728532	-0.3658671294401793	-0.08609380447029122	-0.24770416711742857	0.0320691578524595	1	1	1	1	1	1	0.808335770234282	0.8082930368828871	0.7928614868281925	0.7924439858255277	0.7470014397478285	0.8098341577741546	Undetermined	Undetermined
dock	2648	5445	chr2L	825705	826460	1970451	1971054	dock	1.3542687468739822	3.758142738215093	3.023124294745477	0.47180033428372675	3.3634054740530477	0	5.07139941320468	2.17961215298778	0	3.37850325761524	0	1	1	1	1	-1.5212657160087022	1.4725058009852294	2.8336743670144973	-0.31397956676438454	2.9937715169939314	-0.15388241678495007	-0.6108316534826357	0.9411136475657731	1.4224702969287324	-0.24144798858955374	1.5519453010484086	-0.11197298446987732	1	1	1	1	1	1	0.808335770234282	0.8086787856340677	0.9003889647483585	0.7924439858255277	0.9030856342743231	0.8098341577741546	NA	Undetermined
dock	2648	5452	chr2L	825705	826460	1973723	1974359	dock	0.6838505760628819	5.2004336844313155	0.3317686459208508	1.3505284291588582	2.335178196399003	0	6.42563852330239	0	0	0.993429530417729	0	1	1	1	1	0.9817709791329113	2.926878909896179	0.7900086360769483	-3.9703824855103735	1.9451079307632684	-2.815283190824053	0.37562321778143226	1.7683062123847766	0.4952776095455433	-2.206439527327679	1.3926829946033445	-1.3090341422698777	1	1	1	1	1	1	0.808335770234282	0.907948046515555	0.7928614868281925	0.9676620285211209	0.8246118996453952	0.9067039321565289	NA	Undetermined
dock	2648	5778	chr2L	825705	826460	2131852	2132948	dock	0.7214134032053818	0.3885050857949991	4.728644136867254	0.487339615290836	1.5181898359347907	0	0	6.20847615556064	0	0	0	0	2	0	0	-0.5658987249780265	-0.8928927427242569	1.639352790553127	3.6054211833886582	-0.32699401774623044	1.6390743750893009	-0.2573706960163079	-0.42631827863940214	0.6501318509042022	2.027489758598169	-0.16894758262309423	1.2084103250708722	1	1	1	1	1	1	0.808335770234282	0.8082930368828871	0.8089016262194046	0.9590663256987643	0.7470014397478285	0.8388423847757678	NA	NA
dock	2648	5850	chr2L	825705	826460	2145098	2146126	dock	0.26780284103815083	2.947987074600108	5.18112533478067	1.8638939851708125	2.708915365720925	0	2.53413979257281	8.95047822207991	0	2.23654715136828	0	3	3	2	2	2.7990766335455106	3.4604870280096702	0.539395515806088	0.8135352847637977	0.6614103944641595	0.9355501634218691	0.9513528096296594	1.4003638404030336	0.35982899470654806	0.6657806826362637	0.44901103077337423	0.7549627187030898	1	1	1	1	1	1	0.8763862568515727	0.9371889060790098	0.7928614868281925	0.7924439858255277	0.7470014397478285	0.8098341577741546	NA	NA
dock	2648	5878	chr2L	825705	826460	2151300	2151863	dock	3.7936904993934966	4.761808397584405	1.9583623706309679	1.4127072477105946	1.9296677917787046	6.97683973565126	5.43560999554883	0.910882052456944	0	0.943444167563429	0	1	1	1	1	-1.4251394541287623	0.32790758741382003	0.44988996697431877	-1.2818618291521224	1.7530470415425825	0.021295245416141396	-0.9078703906278246	0.32088523046974216	0.2556186496823523	-0.9604012076340808	1.2287556210975668	0.012735763781133795	1	1	1	1	1	1	0.808335770234282	0.8082930368828871	0.7928614868281925	0.7950679772636217	0.8061620411682124	0.8098341577741546	Undetermined	Undetermined
dock	2648	5910	chr2L	825705	826460	2157181	2157843	dock	2.5968662008469137	3.8390822309655146	0.9551258953216644	0.5039756953612171	1.8700514894501103	1.82691556774826	5.44683709793956	0	0	0.941826369816792	0	0	0	0	0	-2.365345618130451	0.5639897787245577	1.891651928031668	-2.006998649529852	2.9293353968550084	-0.9693151807065117	-0.9946699198393475	0.45388054371444053	0.742646038555294	-1.227405019552477	1.448550463553788	-0.521500594553983	1	1	1	1	1	1	0.8403554810234731	0.8082930368828871	0.8228884732069002	0.8407253511519525	0.8828547681394803	0.8098341577741546	NA	Undetermined
dock	2648	5991	chr2L	825705	826460	2172582	2173971	dock	0.688405673359673	1.6933145075481297	2.9577030643815587	2.8328762434167523	6.19093697587719	0	0	3.56654291445341	0.990189167513804	10.3118775848375	1	0	0	1	2	2.0409366855188154	1.2985190646690434	1.1278901948853488	0.8046272648965913	-0.742417620849772	-1.0656805508385296	0.9385009948842562	0.46850126419115107	0.902311293894204	0.5274358040981401	-0.46999973069310524	-0.844875220489169	1	1	1	1	1	1	0.8297240896334616	0.8082930368828871	0.7928614868281925	0.7924439858255277	0.7470014397478285	0.8098341577741546	NA	NA
dock	2648	6003	chr2L	825705	826460	2177978	2178913	dock	1.2860368354440537	3.176199190078582	3.5915252158886446	0.49334035869375703	6.810613009575073	0	2.55252760397819	4.92894259874067	0	7.61362354552131	1	2	1	2	3	-1.382276745977465	1.3043694257505187	3.7871294383365717	0.17729525308355873	2.6866461717279835	-0.9231880135250293	-0.545393205319988	0.7312792999452368	2.1982770482297793	0.14564274152147733	1.2766725052652248	-0.7759618014430771	1	1	1	1	1	1	0.808335770234282	0.8082930368828871	0.9713370908410182	0.7924439858255277	0.878669937872873	0.8098341577741546	NA	NA
dock	2648	6072	chr2L	825705	826460	2195801	2197043	dock	0.7043827505593443	3.669844475634122	6.9122182550950395	0.9868190554933752	6.532075878899285	0	4.03099604349058	11.8959567122638	0	9.02836559688008	1	2	2	1	1	0.4864259945447359	2.3812874394386734	2.726684070365476	0.9134298473126568	1.8948614448939376	0.08160722184111784	0.028778154879315586	1.1209282746445597	1.8013500285308572	0.7926309101134356	1.0921501197652441	0.0834310013478227	1	1	1	1	1	1	0.808335770234282	0.8658876880370517	0.9415920239211876	0.7924439858255277	0.8200027345481389	0.8098341577741546	NA	NA
dock	2648	6077	chr2L	825705	826460	2198460	2198855	dock	0.26829197310572256	2.044942207973011	2.2420317584327885	2.4600360121020923	5.0702749593550225	0	0	2.2291588404186	0.98517568177941806	6.30205317787545	0	0	1	0	1	3.1968036380372586	2.930184274717945	1.0433845511132407	0.1327466422990106	-0.2666193633193137	-1.177257272133544	1.2363166222936306	1.0615004270216557	0.832348424168878	0.09440449127975621	-0.17481619527197492	-0.9127601281610966	1	1	1	1	1	1	0.9128572528558141	0.8926333245081131	0.7928614868281925	0.7924439858255277	0.7470014397478285	0.8098341577741546	NA	NA
dock	2648	6082	chr2L	825705	826460	2200295	2201347	dock	0.7062384908904489	3.656742599778606	6.597621581097653	2.424122201017132	5.572176523744595	0	4.03623738434531	10.5142552129614	0.984751181363595	6.30643156695294	0	1	2	1	1	1.7792350704500528	2.372331721060738	1.200778535008798	0.8513869536915649	0.5930966506106854	0.24370506929345215	0.704172042900609	1.1322824563056402	0.934789698557662	0.7347496758378772	0.42811041340503125	0.2280703906852464	1	1	1	1	1	1	0.8122832365533362	0.8638680236781656	0.7933968554961173	0.7924439858255277	0.7470014397478285	0.8098341577741546	NA	NA
dock	2648	6084	chr2L	825705	826460	2201686	2202650	dock	0.2683296612135847	3.4451098367175	4.236237095211208	1.468006348259519	1.5277803389607865	0	4.0378393716106	6.34105209709904	0	0	0	2	3	2	0	2.4517797626778437	3.68247153523137	0.05757892363202386	0.2982333573033657	1.2306917725535262	1.471346206224868	0.7638594429124759	1.5825358016617532	0.009586795159549728	0.2489345848296603	0.8186763587492771	1.0580241484193877	1	1	1	1	1	1	0.8482626982656386	0.951956904326434	0.7928614868281925	0.7924439858255277	0.7470014397478285	0.8265203360232537	NA	NA
dock	2648	6086	chr2L	825705	826460	2203062	2204135	dock	0.7139031214650028	3.610874092559626	4.238221518419126	1.5095640260698504	3.083022092765006	0	4.03953975329131	6.3437133980266	0	2.25422717821939	0	1	1	0	1	1.080331732933109	2.3385479007510246	1.030213279691061	0.23111087890098844	1.2582161678179156	0.4591137670278431	0.3525125400730035	1.1993947925461566	0.6682498266857491	0.20081466293332295	0.846882252473153	0.37944708872072697	1	1	1	1	1	1	0.808335770234282	0.855444046628278	0.7928614868281925	0.7924439858255277	0.7484523818236755	0.8098341577741546	NA	NA
dock	2648	6160	chr2L	825705	826460	2219914	2221250	dock	1.2848703998413016	5.224089637547387	3.3200434455354744	1.4744712921998535	4.4932819928903465	0	7.08195689328926	3.60191710528445	0	6.34618874006896	0	1	3	2	2	0.19857488614618635	2.0235568041740426	1.6075718729282575	-0.6539775310183505	1.8249819180278561	-0.4365674859187517	0.03720463350602994	1.3173143632175075	1.1017528227812334	-0.5266059286197871	1.2801097297114774	-0.34824902168954297	1	1	1	1	1	1	0.808335770234282	0.8472948461327325	0.8271420802010454	0.7924439858255277	0.8220553325538182	0.8098341577741546	NA	Undetermined
dock	2648	6177	chr2L	825705	826460	2225855	2227030	dock	0.6933574422042345	1.8416931210408192	4.672089024235898	2.8911860013752686	3.960147734750201	0	1.12158017569971	6.38589464621235	0.97975625949302	3.6165211310054	0	5	5	4	5	2.0599902332946822	1.409361494277314	0.4538928255204015	1.3430350772526765	-0.6506287390173682	0.23851351271490676	0.9417091783712198	0.4929459594505552	0.35379716496983005	1.0109239352961683	-0.4487632189206645	0.20836355140567375	1	1	1	1	1	1	0.8337770383358429	0.8082930368828871	0.7928614868281925	0.7960244885955173	0.7470014397478285	0.8098341577741546	NA	NA
dock	2648	6178	chr2L	825705	826460	2227031	2229351	dock	2.633700791673273	2.823664269608778	2.9727087926963467	6.120495796563885	5.6590461110966155	1.80853514544177	1.12141695645959	2.2347571494223	5.26689614964233	4.98577941983387	0	2	4	1	2	1.2165570706938114	0.10047711020953856	-0.11308963168015904	0.07420957935021553	-1.116079960484273	-0.9287807494538983	0.8917629579690883	0.030754733984460332	-0.08137088038853932	0.041776625561685814	-0.8610082239846281	-0.7378607180344029	1	1	1	1	1	1	0.808335770234282	0.8082930368828871	0.7928614868281925	0.7924439858255277	0.7470014397478285	0.8098341577741546	Undetermined	NA
dock	2648	6187	chr2L	825705	826460	2230137	2231724	dock	0.26869819376557924	5.21632811253302	2.3198805281968644	1.421529503525231	3.0820911286551564	0	5.58247761136786	0.882603382779618	0	2.2623241387284	0	0	0	0	0	2.403385513679611	4.278976091003159	1.1164654767287088	-1.1689841097184457	1.8755905773235482	-0.40985900912360645	0.7530430817520876	2.0533648795295054	0.7214913006488276	-0.8685902092687473	1.3003217977774175	-0.28975971214015733	1	1	1	1	1	1	0.8429864869039198	0.97650120727969425	0.7928614868281925	0.7924439858255277	0.817290390794965	0.8098341577741546	NA	Undetermined
dock	2648	6260	chr2L	825705	826460	2246072	2249136	dock	0.2689378077739886	2.281152620252639	1.314206472039623	1.4221402761473905	5.083275112313238	0	1.11959955560549	0	0	6.39985744163089	0	0	0	0	0	2.4027192842751703	3.0844184819085014	1.837694537514815	-0.7955710211659175	0.681699197633331	-1.9515663610474012	0.7881941102858054	1.2113731298250514	1.3210808501077407	-0.5022836342861806	0.4231790195392459	-1.4001854648546754	1	1	1	1	1	1	0.8427865539818045	0.9031774262989379	0.8445899407300349	0.7924439858255277	0.7470014397478285	0.881580922052373	NA	NA
dock	2648	6486	chr2L	825705	826460	2359740	2361138	dock	1.4966191107320141	1.4816090495116878	1.59864926204202	1.013940655772491	4.907318707016322	0	0	0.838221248501704	0	6.61576374519312	0	0	0	0	0	-0.5617338861898913	-0.014542286940597482	2.274961754314466	0.10968863581140595	0.5471915992492938	-1.6180815192537659	-0.29968928863414634	-0.06638872090123096	1.485521073500494	0.05326941147155528	0.2333005677329154	-1.1989510942960233	1	1	1	1	1	1	0.808335770234282	0.8082930368828871	0.8801104739130599	0.7924439858255277	0.7470014397478285	0.8438594226478141	NA	NA
dock	2648	6495	chr2L	825705	826460	2364274	2365328	dock	2.0329023969746483	2.365049843912029	3.1849006042824746	2.418067424620963	6.191001800905984	1.76924666514447	1.10848692897493	5.16196406291658	0.953882134207711	8.08025403638865	1	6	7	4	5	0.2503135221394741	0.21832963832299335	1.3563184061516225	0.4293777599706729	-0.03198388381648078	-0.9589245299974304	0.1304531709589534	0.10351834678392795	1.0775301697625645	0.31593594505557	-0.026934824175025452	-0.78852904888202	1	1	1	1	1	1	0.808335770234282	0.8082930368828871	0.8104916361583889	0.7924439858255277	0.7470014397478285	0.8098341577741546	NA	NA
dock	2648	6515	chr2L	825705	826460	2368664	2370301	dock	0.2716226945333004	2.3960999416254114	3.2656276581424457	3.4632625475237027	5.527433026060825	0	1.10803914343226	3.70663157212924	2.42940775794537	6.63252658459812	0	0	0	0	0	3.672455832057981	3.1410121550404795	0.6744778781368664	0.44667222202988477	-0.5314436770175011	-0.7592493331244828	1.5806118599429446	1.2019837927932806	0.5785449794765091	0.3477095507494746	-0.37862806714966385	-0.6094634958766982	1	1	1	1	1	1	0.9491117123342204	0.9128800012154233	0.7928614868281925	0.7924439858255277	0.7470014397478285	0.8098341577741546	NA	NA
dock	2648	6539	chr2L	825705	826460	2374267	2374705	dock	0.7521522744731143	0.9116511274642315	1.6864131906126922	1.6728905291778922	5.549434266462116	0	0	0	0	6.64176643659324	1	1	1	1	1	1.1532463686199206	0.27745706901232947	1.7299976631284635	0.8874043148582752	-0.8757892996075911	-1.718382647877779	0.43688333270287044	0.03175014982106062	1.2282557788036799	0.4340771731333431	-0.4051331828818099	-1.199311788552147	1	1	1	1	1	1	0.808335770234282	0.8082930368828871	0.8251975106421474	0.7924439858255277	0.7470014397478285	0.8392735433042909	NA	NA
dock	2648	6540	chr2L	825705	826460	2374706	2375450	dock	3.30245871723449	2.8422648879095025	1.6199822223069433	4.652319421441463	5.406912608094383	4.47913515512539	2.65410000704449	0.833342502166244	2.4313310198594	6.64285822717077	2	2	1	2	2	0.4944096265320997	-0.21649951265898656	0.2168548847930906	-0.8110630332962014	-0.7109091391910863	-1.7388270572803786	0.39669873157474145	-0.14201338931496382	0.2080665456863549	-0.5618432816484908	-0.5387121208897053	-1.3086219482245511	1	1	1	1	1	1	0.808335770234282	0.8082930368828871	0.7928614868281925	0.7924439858255277	0.7470014397478285	0.8716021063168422	NA	NA
dock	2648	6542	chr2L	825705	826460	2375565	2376365	dock	1.3746637800126433	4.211924144895449	2.9675389545089734	4.568505100957624	6.044747490171327	0	5.83364694087235	2.26070198754478	3.94559373638889	6.64449345548014	1	2	1	2	2	1.7326433636286447	1.6154006517495363	0.4039599083106677	-0.5052124861578043	-0.11724271187910829	-1.0264151063475804	1.0598530329016718	0.9767565502792531	0.3585252504824658	-0.3965674280661121	-0.08309648262241869	-0.8381891611709966	1	1	1	1	1	1	0.8202551744498942	0.8131296702094316	0.7928614868281925	0.7924439858255277	0.7470014397478285	0.8098341577741546	NA	Undetermined
dock	2648	6543	chr2L	825705	826460	2376366	2377173	dock	0.6973546111895457	2.1245515251545557	2.0287211200366264	1.0201560307547481	5.027281186360506	0	0	0.83278038788885	0	6.64597687644331	1	2	1	2	2	0.5488254548925053	1.607193961273311	2.3009885579483327	-0.06658777531586456	1.0583685063808057	-1.309207826883392	0.16249866873772514	0.699526232542573	1.4425680877904863	-0.030999224471483088	0.5370275638048478	-0.9365397484571216	1	1	1	1	1	1	0.808335770234282	0.8086787856340677	0.8667525206317012	0.7924439858255277	0.7470014397478285	0.8102959635256715	NA	NA
dock	2648	6564	chr2L	825705	826460	2381316	2381895	dock	0.7407862709910117	1.6068452848945352	0.945350548848037	2.052334562971741	4.747859478725041	0	0	0	0	5.19554012268957	0	2	2	2	2	1.4701366657521002	1.1171017593433714	1.2100113042972103	-0.7653097211897819	-0.35303490640872887	-2.328355931895721	0.6326150654063419	0.4288199737587686	0.9160819825920092	-0.4192140160125485	-0.20379509164757323	-1.539091090252131	1	1	1	1	1	1	0.808335770234282	0.8082930368828871	0.7928614868281925	0.7924439858255277	0.7470014397478285	0.9047706699568829	NA	NA
dock	2648	6584	chr2L	825705	826460	2386213	2387660	dock	0.7012368711513312	2.2102857708311396	1.2815442935467076	0.9794835078919297	6.970032876574285	0	0	0	0	9.60535707334901	0	0	0	0	1	0.4821193460022865	1.65625914931573	2.831072354728648	-0.7863495668331483	1.1741398033134436	-2.443282118248353	0.12006060385376222	0.744023894262104	1.9398808583464258	-0.48767516300889985	0.6239632904083419	-1.803592730946984	1	1	1	1	1	1	0.808335770234282	0.8086787856340677	0.9316140501806333	0.7924439858255277	0.7470014397478285	0.9368156662614588	NA	NA
dock	2648	6589	chr2L	825705	826460	2390760	2391900	dock	2.0538281907899254	0.15029749186013594	0.650864690346108	2.0582573402895457	5.027806929506843	1.7611498291448	0	0	0	6.67270350138257	0	0	0	0	1	0.0031078704181919416	-3.7724226616005128	1.2885058794271886	2.114536715604721	-3.775530532018704	-2.949499695841172	0.03779549299359327	-1.365961607748175	0.9849042825705201	0.5637284335834917	-1.4037571007417682	-1.8249329497287967	1	1	1	1	1	1	0.808335770234282	0.9350995242377682	0.7933968554961173	0.811736786099917	0.9360446419958991	0.9382039895198411	NA	NA
dock	2648	6594	chr2L	825705	826460	2393191	2394038	dock	1.8426920940590006	3.7458047228471885	0.6322650196915962	0.9655818322380032	4.752813638254612	1.76044628242087	4.25252775225534	0	0	5.21125971328071	0	0	0	0	1	-0.9323445863110992	1.0234606676747549	2.299311396840026	-2.566674381464314	1.9558052539858541	-2.9101805243184855	-0.44628881299044554	0.7271043747422354	1.4427772704399313	-1.4667083614311698	1.1733931877326809	-1.7360924441384205	1	1	1	1	1	1	0.808335770234282	0.8082930368828871	0.8636307825315286	0.8908473751405195	0.8048600866399888	0.9352706628748487	NA	NA
dock	2648	6597	chr2L	825705	826460	2394501	2396731	dock	1.3985563520700262	0.773415982238085	0.9674780549000979	3.5578748368917896	5.192913423778375	0	0	0	2.43834356180735	8.15313979150708	0	0	0	0	2	1.3470773731370356	-0.8546219031543835	0.5455284143493491	0.3229843600123048	-2.201699276291419	-2.424243330628463	0.8340331040259265	-0.44550462767682364	0.4780900678391098	0.09549796850813898	-1.2795377317027499	-1.6621298310337207	1	1	1	1	1	1	0.808335770234282	0.8082930368828871	0.7928614868281925	0.7924439858255277	0.8462715806165132	0.9266567522358632	NA	NA
dock	2648	6598	chr2L	825705	826460	2396732	2398741	dock	1.4327429049078952	0.3851788329586313	0.32274586969215824	0.18983966902558808	5.817847728362786	0	0	0	0	8.15811520528748	0	0	0	0	3	-2.9159263563907807	-1.8951794230007488	4.937632141495634	-0.2551297908761412	1.020746933390032	-4.1720149989817426	-0.9567207047610263	-0.7395690798122085	2.4186817373197993	-0.07913825297275309	0.21715162494881773	-2.2806683653437343	1	1	1	1	1	1	0.8672598533495162	0.8117228479428915	0.9866449210490174	0.7924439858255277	0.7470014397478285	0.9709382886493632	NA	NA
dock	2648	6603	chr2L	825705	826460	2399711	2400708	dock	0.7000934108416506	0.7825684244057542	0.9652697536871766	2.057533901123599	6.612469601546521	0	0	0	0	9.64348452324309	0	0	0	1	1	1.5552968681151655	0.16066947229215495	1.6842729834455787	0.3027152728002429	-1.3946273958230107	-2.7761851064683465	0.7242042009825111	0.0049874336425201815	1.3331520176754332	0.1095690827904523	-0.719216767339991	-1.942799702224972	1	1	1	1	1	1	0.808335770234282	0.8082930368828871	0.8323628973227712	0.7924439858255277	0.749535096715286	0.9438985933583	NA	NA
dock	2648	6605	chr2L	825705	826460	2400785	2401471	dock	0.27258823166881335	0.8026982852583833	0.6511589192466986	1.7128193994630192	4.1441812146405965	0	0	0	0	5.2210454912717	0	0	0	0	0	2.651577857186828	1.5581345370386548	1.2747140488840492	-0.30184813093434104	-1.093443320148173	-2.6700054999665634	0.888974759557908	0.4100959024148202	0.8673191463429413	-0.13112218357917885	-0.47887885714308775	-1.477320187065208	1	1	1	1	1	1	0.8482626982656386	0.8082930368828871	0.7928614868281925	0.7924439858255277	0.7470014397478285	0.9043644662288642	NA	NA
dock	2648	6609	chr2L	825705	826460	2403771	2404891	dock	2.058278524834202	0.7880062570608333	0.6699656028089231	0.5054302621958996	5.719602699734182	1.75713426004566	0	0	0	6.69640346276049	0	0	0	1	2	-2.025854267854435	-1.3851592295710358	3.5003309845956463	-0.23412005824193535	0.6406950382833989	-3.093756004554183	-0.8425736218187242	-0.6586988174583661	1.9938915258472973	-0.11809655732164742	0.18387480436035808	-1.9281132788085866	1	1	1	1	1	1	0.8174848202743613	0.8082930368828871	0.9391167708889834	0.7924439858255277	0.7470014397478285	0.947177682555914	NA	NA
dock	2648	6632	chr2L	825705	826460	2412395	2415256	dock	2.443101528365083	0.7026260284119089	0.6669964476815462	1.5064446702550145	4.599114826871048	4.49634800423483	0	0	0	5.23750062700897	0	0	0	0	0	-0.6975661335608827	-1.7978848926196325	1.6102085325754274	-0.07507794356685303	-1.1003187590587498	-2.7856052352010305	-0.39081573573568396	-0.9104127855387061	1.1111536749854565	-0.04694676827613442	-0.5195970498030222	-1.6776974930646131	1	1	1	1	1	1	0.808335770234282	0.8131220218686176	0.8209411376530066	0.7924439858255277	0.7470014397478285	0.9311373403154076	NA	NA
dock	2648	6945	chr2L	825705	826460	2493032	2494018	dock	0.7141216504206278	3.2647618011864266	1.917199185300415	2.013479930409338	6.981148238467441	0	4.35533908180602	0.79486160423924	0	9.90464586412627	1	4	2	2	3	1.4954493291348385	2.192735972795846	1.7937732540063072	-0.7679775037820348	0.6972866436610075	-1.8644641141273346	0.6213748980492767	1.1191852865181438	1.4133073249945376	-0.5537492060091881	0.4978103884688672	-1.4692461425348586	1	1	1	1	1	1	0.808335770234282	0.8426813516879178	0.8511779831881029	0.7924439858255277	0.7470014397478285	0.8920602222345766	NA	NA
dock	2648	6969	chr2L	825705	826460	2513713	2515494	dock	2.7067524826618046	0.41499335680335253	0.3261476015434531	1.0391778708733226	5.029316172634484	1.72195987580888	0	0	0	6.89143627303506	0	0	0	0	0	-1.3811203529467375	-2.7054028200579916	2.2749196383667702	-0.34756322291483227	-1.324282467111254	-3.9467653283928565	-0.7204672265864339	-1.1694549570386736	1.495331906708559	-0.15353522503931624	-0.4489877304522397	-2.097854862200115	1	1	1	1	1	1	0.808335770234282	0.8646001883122403	0.8616126080913601	0.7924439858255277	0.7470014397478285	0.9635142108725712	NA	NA
dock	2648	6983	chr2L	825705	826460	2523054	2527466	dock	0.2773142638863403	2.4927309502568313	1.914298318688974	2.5077418988728364	9.42340329028714	0	2.72320081160956	0.784841841329137	0.926171540528276	14.6388984097659	0	0	0	0	0	3.176795141515584	3.1681334461790294	1.9098593164613928	-0.3809115030308542	-0.008661695336554543	-2.2994325148288013	1.2302698677809114	1.2340591047283875	1.6185376103474285	-0.2694657463748961	0.0037892369474762226	-1.8842141197748483	1	1	1	1	1	1	0.9128572528558141	0.9169832124168706	0.8771566274735784	0.7924439858255277	0.7470014397478285	0.947177682555914	NA	NA
dock	2648	6986	chr2L	825705	826460	2529136	2532304	dock	0.7558726755407661	1.4704567106586042	1.3163982349082994	0.9878152379633104	5.2592304226395905	0	0	0	0	5.38422478795661	0	1	1	0	2	0.3860979864841739	0.9600491703739378	2.4125385780894026	-0.15966831565572479	0.5739511838897638	-1.9982557098553635	0.06242662519464038	0.3264187695907622	1.564131991176531	-0.09469753349846301	0.26399214439612184	-1.3948373802788723	1	1	1	1	1	1	0.808335770234282	0.8082930368828871	0.8831590243033599	0.7924439858255277	0.7470014397478285	0.881580922052373	NA	NA
dock	2648	6999	chr2L	825705	826460	2544548	2546972	dock	0.27832343349333183	1.4744049685959195	2.2425021285319637	1.5908514698549616	5.03576589540867	0	0	2.28697899781603	0	6.94469001080192	0	0	0	0	0	2.5149648575905794	2.4052985509524376	1.662412071598354	0.6049765166923531	-0.10966630663814173	-1.1671018615441426	0.8436844920249467	0.7709866199387997	1.2122974904240338	0.3921463783661108	-0.072697872086147	-0.8928489841440702	1	1	1	1	1	1	0.8509632583437324	0.8439810954661805	0.8286404830014718	0.7924439858255277	0.7470014397478285	0.8098341577741546	NA	NA
dock	2648	7007	chr2L	825705	826460	2548947	2550320	dock	0.7170975262602803	0.1500929657326849	1.2624150692940297	3.512500864930855	5.183724943899383	0	0	0	2.48872670784779	5.40719495874994	0	0	0	0	0	2.2922573346738893	-2.2563129757041476	0.561490588136031	3.07225806163077	-4.548570310378037	-2.0378028368832983	1.2433134912157546	-0.712711749352428	0.4840859997625112	1.0134195902457592	-1.9560252405681826	-1.4266916500849347	1	1	1	1	1	1	0.8436835056784465	0.8165813440310046	0.7928614868281925	0.8976350882332771	0.9776512172233205	0.8821089287442719	NA	NA
dock	2648	7028	chr2L	825705	826460	2560545	2561987	dock	0.7187780072835084	1.3444188479993593	0.3242491620879703	2.0111890299803883	5.818354221286944	0	0	0	0	8.52666030611839	0	0	0	0	0	1.4844305137581437	0.9033645017147468	1.532562444636453	-2.0518079222386674	-0.5810660120433968	-4.165436378918518	0.6664803995755803	0.335016849903847	1.169257697275357	-0.7888266613713775	-0.3314635496717332	-2.2895479083184673	1	1	1	1	1	1	0.808335770234282	0.8082930368828871	0.8190128494826328	0.8149100022011816	0.7470014397478285	0.974697510642784	NA	NA
dock	2648	7093	chr2L	825705	826460	2576661	2577300	dock	0.7569675742481451	1.4725876247221312	3.220239429993596	2.0965942113630174	4.180190346353332	0	0	3.83828988260659	0	5.44004520698536	3	2	1	2	2	1.4697442529513454	0.9600500757944526	0.9955209776355786	1.1288144764237322	-0.5096941771568927	-0.37640067836873903	0.6224101800895976	0.318358771318969	0.7558711395059868	0.7791889806035607	-0.3040514087706286	-0.2807335676730547	1	1	1	1	1	1	0.808335770234282	0.8082930368828871	0.7928614868281925	0.7924439858255277	0.7470014397478285	0.8098341577741546	NA	NA
dock	2648	7106	chr2L	825705	826460	2579847	2580403	dock	0.7249127457698299	2.1418028369978357	1.594965580434867	0.5185711170129462	6.971326112232252	0	1.0876933632632	0.767794202281373	0	8.56735584684422	0	3	3	3	3	-0.48326550109765304	1.5629464188642728	3.748819357760356	-0.42530038857273816	2.0462119199619258	-2.1279078263711684	-0.203626710003208	0.6939378924955356	2.2418757327648144	-0.2800473160916744	0.8975646024987437	-1.624358446357745	1	1	1	1	1	1	0.808335770234282	0.8086787856340677	0.9652245783680949	0.7924439858255277	0.8038642649854747	0.9158337273399912	NA	NA
dock	2648	7109	chr2L	825705	826460	2580891	2581938	dock	1.5456652405012015	1.4765052222618127	2.2631866364486495	3.0700344315933656	4.791776157746014	0	0	0.767397466727028	0.91702063299393	5.445331820132	0	1	1	1	1	0.990026941219169	-0.06604143567647901	0.6423056798238119	0.6161691039591404	-1.056068376895648	-1.0822049527603195	0.5900557386788645	-0.09767889999455329	0.530417732698886	0.3908979459594005	-0.6877346386734179	-0.8272544254129035	1	1	1	1	1	1	0.808335770234282	0.8082930368828871	0.7928614868281925	0.7924439858255277	0.7470014397478285	0.8098341577741546	NA	NA
dock	2648	7128	chr2L	825705	826460	2584731	2586631	dock	0.724904965966035	2.0660744575739414	2.5409885532604513	3.1581474797175693	4.30736782800128	0	0	2.29268733339288	0.916336369530746	5.45040778561583	0	1	1	1	1	2.1232147666727372	1.5110284699297014	0.4477279838984883	0.29849762904881966	-0.6121862967430357	-0.7614166515927043	1.0822473930189915	0.6715225819371079	0.3861703553121996	0.22343178089675955	-0.4107248110818836	-0.5734633854973236	1	1	1	1	1	1	0.8337770383358429	0.8082930368828871	0.7928614868281925	0.7924439858255277	0.7470014397478285	0.8098341577741546	NA	NA
dock	2648	7144	chr2L	825705	826460	2593409	2595022	dock	0.2808090522232016	1.132000277756156	0.6248404191871112	1.0465499701243481	5.303085362549018	0	0	0	0	8.5975326573473	0	0	0	0	1	1.8979798497479725	2.011212963616756	2.341190773105182	-0.8573146266237046	0.11323311386878378	-3.085272285860103	0.558900521142116	0.5899305403308378	1.5464052536895851	-0.39907987732833766	0.031030019188721954	-1.9144551118292008	1	1	1	1	1	1	0.8088653049270105	0.8136571922845074	0.8744262630017321	0.7924439858255277	0.7470014397478285	0.9486835437833033	NA	NA
dock	2648	7145	chr2L	825705	826460	2595023	2596632	dock	1.3392908504469623	0.4046246840736737	0.3226188646807779	3.0700866663996615	4.895269951625055	0	0	0	0.914714858223502	7.0286575528534	0	0	0	0	1	1.1968100812786966	-1.7268130620559887	0.6731090375769769	-0.3267535334876466	-2.9236231433346855	-3.9234857143993094	0.7303999396374332	-0.6845306948635865	0.5755380538562368	-0.15974565832656568	-1.4149306345010197	-2.150214346683822	1	1	1	1	1	1	0.808335770234282	0.8086787856340677	0.7928614868281925	0.7924439858255277	0.8959459000001017	0.970426233590162	NA	NA
dock	2648	7148	chr2L	825705	826460	2597651	2598810	dock	0.28103557772155074	0.42080421273563984	1.2855484505573367	2.9207807268133417	5.804699930163359	0	0	0	0.914332097027487	10.1842269119029	0	0	0	0	0	3.3775293688735957	0.5823963676418871	0.9908674358352125	1.611162931536036	-2.7951330012317084	-2.174837505530885	1.3760350250215092	0.14115353973639055	0.7726787891734469	0.5570782821036047	-1.2348814852851189	-1.450481992354961	1	1	1	1	1	1	0.9060089026199899	0.8082930368828871	0.7928614868281925	0.7951495581813268	0.8647874283589523	0.881580922052373	NA	NA
dock	2648	7151	chr2L	825705	826460	2600594	2602233	dock	0.28119426961168326	1.3031546818112802	0.9197000219798024	1.4398913089512249	6.0689392141794665	0	0	0	0	10.1925162021862	0	0	0	0	0	2.356320813589494	2.212369239540233	2.0754844577290283	-0.5027730590317646	-0.14395157404926157	-2.7222090908100545	0.7705341239536714	0.7002631075331398	1.4226557297954692	-0.24050943853068635	-0.07027101642053149	-1.7334361847466873	1	1	1	1	1	1	0.8307709697076181	0.8184026898740224	0.8466762070374595	0.7924439858255277	0.7470014397478285	0.9219973527546826	NA	NA
dock	2648	7152	chr2L	825705	826460	2602234	2603206	dock	1.4758689948420542	1.9525757723095283	0.6230066434344309	1.0487010779815538	4.588693206320753	0	1.08549022382462	0	0	5.47058146369009	0	0	0	0	0	-0.4929611562461948	0.4038138685589036	2.1294798430245354	-1.648059082530978	0.8967750248050984	-2.8807639007504147	-0.22514714599409372	0.24435610195395668	1.363171052895436	-0.829869622434872	0.46950324794805043	-1.7235374273822575	1	1	1	1	1	1	0.808335770234282	0.8082930368828871	0.8512414051011937	0.798977893544975	0.7470014397478285	0.9330046449057053	NA	NA
dock	2648	7157	chr2L	825705	826460	2605154	2608943	dock	3.4466067603951367	1.1260156668254262	3.543919484021386	1.5475633176266557	7.031841254215534	4.5672119000604	0	3.85616762737023	0	10.2071617180064	0	0	0	0	2	-1.1551782665688468	-1.6139498037163453	2.1839040639536	1.6541189264925398	-0.4587715371474986	-0.9885566746085587	-0.7289048591889881	-1.0089133137496873	1.6480548219159346	1.0950696222348935	-0.28000845456069917	-0.8329936542417404	1	1	1	1	1	1	0.808335770234282	0.8131296702094316	0.8972305218278017	0.8183459956314842	0.7470014397478285	0.8098341577741546	NA	NA
dock	2648	7158	chr2L	825705	826460	2608944	2610372	dock	0.7783558260394129	0.38431104912407504	0.31784466231203556	2.1156055662359203	5.976242313581924	0	0	0	0	7.05151068208801	0	0	0	0	0	1.4425689358718892	-1.0181553801355463	1.4981679687535623	-0.27395259425983765	-2.4607243160074352	-4.232844879020836	0.6884348747597245	-0.4160081993730906	1.1833565053143396	-0.08506517487755091	-1.104443074132815	-2.3728647543247057	1	1	1	1	1	1	0.808335770234282	0.8082930368828871	0.8109552171404555	0.7924439858255277	0.8334685921855989	0.9732558420923825	NA	NA
dock	2648	7165	chr2L	825705	826460	2611840	2613703	dock	0.2818083638879966	1.599179543299745	0.9508130119259011	2.5010101297876837	6.088733283577718	0	0	0	0.912026006333654	10.2219976905798	1	1	0	1	1	3.1497245652062937	2.504545586721076	1.283631216350622	-0.75009837047695	-0.6451789784852175	-2.6789085653127898	1.2653142597204188	0.8664295200398493	1.038535794349203	-0.4145197869798077	-0.39888473968056964	-1.8519403210095804	1	1	1	1	1	1	0.9011455380880192	0.8488428198502546	0.7946561501571089	0.7924439858255277	0.7470014397478285	0.938433648822819	NA	NA
dock	2648	7191	chr2L	825705	826460	2625391	2626023	dock	0.28256316534165016	0.44430016696910435	0.31553439294520824	1.062327905021663	4.215463265753314	0	0	0	0	5.49754595204546	0	0	0	0	2	1.9105838317668749	0.6529612739043403	1.9884620408985119	-0.4937374173665415	-1.2576225578625346	-3.7398220161275884	0.5191178543203372	0.17852202061485484	1.0961061063730646	-0.17772130572569733	-0.3405958337054823	-1.6144232458042442	1	1	1	1	1	1	0.808335770234282	0.8082930368828871	0.8249654309307841	0.7924439858255277	0.7470014397478285	0.9304902351277735	NA	NA
dock	2648	7203	chr2L	825705	826460	2632453	2633309	dock	0.8131163497472762	0.38075135865281656	1.205307317386644	0.19527300912992135	5.190863798724065	0	0	0	0	5.50590291593789	0	0	0	0	3	-2.0579692519907957	-1.0946126191949932	4.732410176776718	1.662479947657458	0.9633566327958024	-2.1065735963234578	-0.5844395202008722	-0.3849388518691331	2.079551761906753	0.5974346755118821	0.1995006683317391	-1.2826164180631319	1	1	1	1	1	1	0.808335770234282	0.8082930368828871	0.9720052635242653	0.7950679772636217	0.7470014397478285	0.8582171613640381	NA	NA
dock	2648	7204	chr2L	825705	826460	2633310	2634837	dock	0.7273900373499238	0.1500271005509135	1.312017572361268	2.230335286368992	6.497698678404385	0	0	0	0	8.6818481947545	0	0	0	0	2	1.6164595355736187	-2.277506036769918	1.5426682354376478	3.128492008167497	-3.893965572343537	-2.3081417996136873	0.7485760195807944	-0.6914325325533297	1.1932005999327677	1.0256478529177846	-1.4400085521341242	-1.6075612991491073	1	1	1	1	1	1	0.808335770234282	0.8161350610611675	0.8162514584496074	0.8976350882332771	0.9398179285384021	0.904409059191467	NA	NA
dock	2648	7205	chr2L	825705	826460	2634838	2636129	dock	1.8915117247043842	0.7967467361491689	0.6397895554762804	1.141312704416855	5.623745982074572	1.68151129405827	0	0	0	7.09380138554013	0	0	0	1	1	-0.728845594155699	-1.2473466099212978	2.3008373061275424	-0.3165237633139226	-0.5185010157655987	-3.135862085207064	-0.3434596424703286	-0.5599371567220448	1.4967405321220626	-0.14244686225208805	-0.21647751425171619	-1.8556649086258667	1	1	1	1	1	1	0.808335770234282	0.8082930368828871	0.8609699366973045	0.7924439858255277	0.7470014397478285	0.938433648822819	NA	NA
dock	2648	7207	chr2L	825705	826460	2636266	2638115	dock	0.733483810087891	0.38708944131546913	0.627028121484298	0.5324758226146621	9.832167782626977	0	0	0	0	16.7018465613744	0	0	0	2	2	-0.46204910179678177	-0.9220981665819424	4.206721609523663	0.6958631920748233	-0.4600490647851607	-3.970907482234	-0.16757486684320919	-0.4122319072366533	2.820274871174795	0.20012498138651297	-0.2446570403934441	-2.8648069301817256	1	1	1	1	1	0.6219619622740417	0.808335770234282	0.8082930368828871	0.9819294382895277	0.7924439858255277	0.7470014397478285	0.990563831571695	NA	NA
dock	2648	7212	chr2L	825705	826460	2639648	2641554	dock	0.8129971036770929	0.4313440783107645	0.3158934079084671	1.5375492848253214	5.632475975838376	0	0	0	0	7.10212181471093	0	0	0	0	0	0.9193105377626002	-0.914411062536852	1.8731365994096068	-0.4494013190233515	-1.833721600299452	-4.15625951873241	0.3872916276078707	-0.2609114466821576	1.268387140258706	-0.179949320419746	-0.6482030742900282	-2.0965395349684806	1	1	1	1	1	1	0.808335770234282	0.8082930368828871	0.8250873049165316	0.7924439858255277	0.7678573538521876	0.9596884022196773	NA	NA
dock	2648	7214	chr2L	825705	826460	2641562	2642599	dock	0.7174391741771496	0.3781626029040878	0.9825730534370454	0.5131481543788077	4.654613992910267	0	0	0	0	5.51657975750908	0	0	0	0	0	-0.48348110666584	-0.9238498226587758	3.1812142089996627	1.3775579745036566	-0.4403687159929358	-2.244024950488942	-0.13977520105374622	-0.27650473244281065	1.4999582329193708	0.4314555904325828	-0.13672953138906443	-1.2052321738758525	1	1	1	1	1	1	0.808335770234282	0.8082930368828871	0.8810602659067186	0.7924439858255277	0.7470014397478285	0.854098321899516	NA	NA
dock	2648	7223	chr2L	825705	826460	2644293	2646147	dock	0.2836414814747592	0.6494472990594262	1.0222376415006846	0.1955373383351432	4.305470213705713	0	0	0	0	5.52021236745133	0	0	0	0	0	0	1.1951439229109488	4.460654782296478	0.6544462566593601	1.73176833951318	-2.0744401861239385	0	0.2556563861602306	1.7173344660124767	0.224954919067118	0.3957956851910079	-1.0965838617543509	1	1	1	1	1	1	0.808335770234282	0.8082930368828871	0.953230497913029	0.7924439858255277	0.7539815452238718	0.8428532181764142	Undetermined	NA
dock	2648	7303	chr2L	825705	826460	2672726	2673343	dock	0.28531488923384	0.6269467507730856	0.3133497932438169	0.5679276356250343	4.105982464932476	0	0	0	0	5.55217518372565	0	0	0	0	0	0.9931520793770965	1.1357878777563961	2.853948445464934	-1.0005688728677742	0.1426357983792997	-3.711881519953409	0.2391113492823371	0.25356611825829506	1.2465429822484917	-0.2345823568285547	0.014454768975957932	-1.4666705701010885	1	1	1	1	1	1	0.808335770234282	0.8082930368828871	0.8511779831881029	0.7924439858255277	0.7470014397478285	0.914421360880337	NA	NA
dock	2648	7310	chr2L	825705	826460	2676716	2678954	dock	0.2855542336873727	0.6677277727597246	1.577758882710945	0.5183168736571657	5.177926189594614	0	0	0.73825304052063	0	5.55765024344395	1	1	1	1	2	0.8600695865562284	1.2254952729497748	3.3204681339035544	1.240544793204757	0.36542568639354633	-1.714497654305251	0.20830239740528272	0.29590547093603214	1.7598634271690397	0.5646781022137612	0.08760307353074942	-1.107582251424529	1	1	1	1	1	1	0.808335770234282	0.8082930368828871	0.9091190848137635	0.7924439858255277	0.7470014397478285	0.8290700258382081	NA	NA
dock	2648	7322	chr2L	825705	826460	2688181	2690532	dock	0.732289680795277	0.38185113451135844	0.6371755664485275	1.1589761287528697	5.350993154819281	0	0	0	0	5.57074431577988	0	0	0	0	2	0.6623644806160401	-0.9394041558692562	2.206955831703734	0.7386806353032549	-1.6017686364852963	-3.0700438328857755	0.24004285657421445	-0.3328175717339322	1.4009985453915113	0.21782805148842077	-0.5728604283081467	-1.7560309222112371	1	1	1	1	1	1	0.808335770234282	0.8082930368828871	0.848763768558281	0.7924439858255277	0.7527230361013104	0.9304902351277735	NA	NA
dock	2648	7324	chr2L	825705	826460	2690751	2691899	dock	2.177797535811334	0.1500144289371036	0.31552504905936785	3.0877841293765975	4.727629051757765	1.66229495620901	0	0	0.899857710804941	5.57297403841912	0	0	0	0	2	0.5037020589500747	-3.8596966604731846	0.6145449448451283	1.07265327205818	-4.363398719423259	-3.9052903922102074	0.4134856275279011	-1.39909641153406	0.5233360321850986	0.256455663495296	-1.8125820390619611	-2.079462407751764	1	1	1	1	1	1	0.808335770234282	0.9350995242377682	0.7928614868281925	0.7924439858255277	0.964444197134457	0.9598856696774812	NA	NA
dock	2648	7337	chr2L	825705	826460	2696474	2697709	dock	0.7262207572532013	0.3779426590368089	0.6735667712924335	0.5161131686917229	3.66939770519314	0	0	0	0	5.57949663006743	0	0	0	0	2	-0.49272072501953956	-0.9422407993998612	2.8297839318412112	0.8336536012058576	-0.44952007438032165	-2.4456504050156753	-0.1443849294371819	-0.28315069987617475	1.2913515449408879	0.2416237901417252	-0.13876577043899288	-1.1884935252381557	1	1	1	1	1	1	0.808335770234282	0.8082930368828871	0.8592315187105558	0.7924439858255277	0.7470014397478285	0.8642064231501323	NA	NA
dock	2648	7341	chr2L	825705	826460	2700663	2701523	dock	0.28701422470321125	1.132694669398326	0.6358751215327916	1.0610150757366938	5.594468898718489	0	0	0	0	7.19904693174549	0	0	0	0	2	1.8862510101938552	1.9805648737219446	2.3985560225860945	-0.832943648933947	0.0943138635280892	-3.1371858079919517	0.579699047116122	0.6168924179665888	1.608308403825695	-0.3805752184493004	0.03719337085046681	-1.9516902514245285	1	1	1	1	1	1	0.808335770234282	0.8131296702094316	0.8745385953378165	0.7924439858255277	0.7470014397478285	0.9476396335970885	NA	NA
dock	2648	7342	chr2L	825705	826460	2701524	2703352	dock	0.7424909914058828	1.129490293733709	0.6499771258268059	2.1284930231016777	5.569013429047528	0	0	0	0	8.82299693797952	0	0	0	0	4	1.5193869341689272	0.6052264459866866	1.3875894103578377	-0.7972110205676299	-0.9141604881822404	-3.098960919107708	0.6702326050627451	0.1584232510337785	1.071232699891889	-0.3736600150868938	-0.5118093540289667	-1.9567020690077497	1	1	1	1	1	1	0.808335770234282	0.8082930368828871	0.8068531914816055	0.7924439858255277	0.7470014397478285	0.9569562283006618	NA	NA
dock	2648	7346	chr2L	825705	826460	2706424	2707392	dock	0.7330331144291107	1.4518474605471572	0.11712218713960261	1.0685959365377515	3.9430686472585146	0	0	0	0	5.59055995548003	0	0	0	0	0	0.5437661582459284	0.9859396054294317	1.8836023911463458	-3.6318035784644898	0.4421734471835032	-5.0732325224273325	0.1866438607424053	0.3945727945146903	1.0928802843350018	-1.0867803864961365	0.20792893377228497	-1.9717317370588534	1	1	1	1	1	1	0.808335770234282	0.8082930368828871	0.8235228328036681	0.9157747536230137	0.7470014397478285	0.9806487099365883	NA	NA
dock	2648	7349	chr2L	825705	826460	2708286	2710084	dock	0.2874849412139594	1.5729753082251976	0.9707620471584097	2.0233956622912346	5.6067394227255996	0	1.0750527249168	0	0	7.21181558092102	0	0	0	0	1	2.81522016426799	2.451937731078111	1.4703835636451348	-0.6963064130255884	-0.36328243318987885	-2.5299724098606022	0.9923465461937562	0.8183579700459302	1.0257704981910278	-0.3456011181375081	-0.17398857614782587	-1.5453601924763618	1	1	1	1	1	1	0.8617101908742978	0.8347093467704704	0.8031066315049754	0.7924439858255277	0.7470014397478285	0.9043644662288642	NA	NA
dock	2648	7362	chr2L	825705	826460	2718487	2724364	dock	0.2881228693043535	0.7065768611407637	1.2704747246568147	1.4999480126283402	7.075779516846491	0	0	0	0	10.4965920566881	1	1	1	1	1	2.3801564167435707	1.2941623281533097	2.2379765953988073	0.8464492641300438	-1.0859940885902608	-2.4775214198590243	0.8073163224511138	0.272074237442491	1.6975395056074092	0.39031155546535523	-0.5352420850086227	-1.8424700351506766	1	1	1	1	1	1	0.8402071034683568	0.8082930368828871	0.885199773235284	0.7924439858255277	0.7470014397478285	0.9366599232609105	NA	NA
dock	2648	7459	chr2L	825705	826460	2746807	2747528	dock	0.28991886345137935	1.6042621566658146	2.2388888307368284	3.0056816532562847	4.491543011782345	0	0	0.717886398164394	0.891489710529624	7.27114642014266	0	0	0	0	0	3.373971104390083	2.4681888056951786	0.5795189351130766	0.48087297910693794	-0.9057822986949046	-1.0044282547010432	1.3909793635407153	0.8216473159215385	0.47444587241693387	0.3116733094001645	-0.5693320476191767	-0.732104610635946	1	1	1	1	1	1	0.9189157492762824	0.8460252915609131	0.7928614868281925	0.7924439858255277	0.7470014397478285	0.8098341577741546	NA	NA
dock	2648	7471	chr2L	825705	826460	2748920	2750202	dock	2.9016229987521935	2.60391761919594	3.513140616258812	2.671187010844405	11.919032113954614	1.64195774128487	2.81504463322008	3.93721706768994	0	22.1753027204701	0	1	2	2	2	-0.11937910235851854	-0.1561762791942661	2.1577141981156363	0.43207751642156605	-0.036797176835747555	-1.7624338585298176	-0.1001083550293409	-0.14973475789628332	1.8291994763483632	0.32265885478040296	-0.04962640286694241	-1.5561670244349024	1	1	1	1	1	1	0.808335770234282	0.8082930368828871	0.9345180642844785	0.7924439858255277	0.7470014397478285	0.9185898500903362	NA	NA
dock	2648	7473	chr2L	825705	826460	2750867	2751347	dock	0.29018066033598106	1.8011827706180747	1.2890078671374128	0.5276564616805596	5.487069645298115	0	1.07091493898617	0	0	7.2772430441259	1	0	0	1	0	0.8626475765435957	2.633921306167387	3.378365034505558	-0.4826835137692077	1.7712737296237913	-2.0897748186509744	0.1949589166412667	0.9392932458491667	1.9543760702573254	-0.29387398097707235	0.7443343292079001	-1.5039157220264976	1	1	1	1	1	1	0.808335770234282	0.8589663780477256	0.9401970613284653	0.7924439858255277	0.7717952664756814	0.8974805062377261	NA	NA
dock	2648	7476	chr2L	825705	826460	2751860	2752613	dock	0.7553993947614677	2.6006568789685667	2.2059389813024497	3.06541887406736	7.701447904896682	0	2.81606627357092	2.31478813750492	0.890741176535794	12.2247985008934	1	2	3	3	3	2.0207726914254986	1.7835645350189127	1.329045479693256	-0.2374831830486803	-0.23720815640658605	-1.8037368191485224	0.985551285338241	0.8222202284231517	1.1429637975248779	-0.17105141659020492	-0.1633310569150894	-1.477346271030172	1	1	1	1	1	1	0.8297240896334616	0.8131296702094316	0.8090174444443704	0.7924439858255277	0.7470014397478285	0.8935968784659252	NA	NA
dock	2648	7481	chr2L	825705	826460	2753007	2753498	dock	2.991457448227697	5.532291172444281	2.2367036086719585	4.766278930556857	9.105814327323703	1.64065911707148	10.050922695978601	0.716121240985292	4.24581530650481	17.2034407541923	1	3	4	3	3	0.6720148412814577	0.8870285479759151	0.9339246593856468	-1.3065029957575574	0.21501370669445743	-2.025413948448747	0.4755468443845609	0.6652797310812523	0.8314360658732477	-1.0270007573282498	0.18973288669669136	-1.6687039365048062	1	1	1	1	1	1	0.808335770234282	0.8082930368828871	0.7928614868281925	0.7966994947542799	0.7470014397478285	0.9378761828482856	NA	Undetermined
dock	2648	7483	chr2L	825705	826460	2753670	2754705	dock	0.7570776121343665	2.1023255867123063	2.551111146570401	4.999126405181772	10.60143450579521	0	1.0706101647847	2.3150314685777	2.55034622286131	17.2073806182	2	3	3	2	2	2.7231628952793736	1.4734730050717724	1.0845115807647878	0.2791396390370348	-1.249689890207601	-2.055061831935354	1.4120137623507136	0.48203475255155404	0.9812479099425239	0.1829561447735497	-0.9299790097991595	-1.7282707749681339	1	1	1	1	1	1	0.8967659727926341	0.8082930368828871	0.7928614868281925	0.7924439858255277	0.7507912044306255	0.9409457614688386	NA	NA
dock	2648	7485	chr2L	825705	826460	2754720	2755786	dock	1.4769176030095996	2.8901595128210973	6.2598629184418835	7.044612029570073	11.303911771389735	0	2.81721574149336	13.8918731891813	5.9679189101502	20.5404759573729	2	2	2	2	2	2.2539309140358457	0.9685597790888559	0.682229950615112	1.1149819449405869	-1.2853711349469898	-0.8526191406215149	1.4260566804365877	0.3910581005333184	0.6377398730193673	0.9044301371701372	-1.0349985799032693	-0.7683083157524991	1	1	1	1	1	1	0.8841145625279229	0.8082930368828871	0.7928614868281925	0.7924439858255277	0.7646627962986837	0.8098341577741546	Undetermined	NA
dock	2648	7486	chr2L	825705	826460	2755787	2756282	dock	0.7548391886608293	1.4744675474114928	0.927943999582304	6.583726100148256	4.271155692105727	0	0	0	7.70695264539335	5.64520778214189	1	1	1	1	1	3.1246630874308416	0.9659528396919339	-0.6242778291654216	-0.6680844214582264	-2.1587102477389073	-2.202516840031712	1.9017928755501996	0.31199293170547826	-0.4955699508917555	-0.38280348898289634	-1.5897999438447215	-1.4770334819358621	1	1	1	1	1	1	0.9275606088017804	0.8082930368828871	0.7928614868281925	0.7924439858255277	0.878669937872873	0.9047706699568829	Undetermined	NA
dock	2648	7487	chr2L	825705	826460	2756283	2756857	dock	1.3855114700852469	1.0353450195756884	0.6184931633374383	1.5673856950136926	4.700206697138205	0	0	0	0	5.64579638184495	0	0	0	0	0	0.17794158085890255	-0.42030704113624484	1.5843639671904757	-0.743282059990593	-0.5982486219951474	-2.925894649176216	0.08004994332479318	-0.2478545101407253	1.1326349106366187	-0.34340516227804263	-0.32790445346551844	-1.8039445263801797	1	1	1	1	1	1	0.808335770234282	0.8082930368828871	0.8207353720200063	0.7924439858255277	0.7470014397478285	0.9424602075163211	NA	NA
dock	2648	7491	chr2L	825705	826460	2758118	2758800	dock	0.7532261899809457	2.4232328097928586	0.6193331302100624	3.123587478673664	4.272607049897599	0	1.07018751855529	0	0.889824832581756	5.64787352430489	0	0	0	1	1	2.0520488653174374	1.685777947974824	0.45191270463902583	-1.9681454891675683	-0.3662709173426131	-2.786329111149207	1.0412926794733333	0.7988306845181524	0.38514555226061625	-1.0702208399506434	-0.24246199495518106	-1.6978283871664406	1	1	1	1	1	1	0.8287887647772075	0.808995154169358	0.7928614868281925	0.834784928562105	0.7470014397478285	0.9356950862107717	NA	NA
dock	2648	7531	chr2L	825705	826460	2765551	2766395	dock	0.7579314028182124	2.0038693816073456	2.554436244459542	2.6371683930742456	7.631885008418516	0	0	2.31649395943329	0.888721787315434	13.9260747188125	0	3	3	3	2	1.7988505084625648	1.4026492851208774	1.5330497384256945	0.3502164560381633	-0.39620122334168734	-1.5790345057292188	0.801179533433802	0.5339250700251179	1.2701119954617974	0.23618316878366713	-0.26725446340868414	-1.3011832900868143	1	1	1	1	1	1	0.8121337089052338	0.8082930368828871	0.8316425402821029	0.7924439858255277	0.7470014397478285	0.8582171613640381	NA	NA
dock	2648	7550	chr2L	825705	826460	2769987	2770366	dock	0.29141888086396006	0.9240571596988307	0.632294344645419	0.19827413421979379	4.706369320485625	0	0	0	0	5.66072012392932	0	2	1	2	3	0	1.664887743825687	4.569046148169596	-0.5473857798042933	2.220485612065415	-2.8959463159084744	0	0.4688761368077363	2.08228282800487	-0.2503334054894201	0.6421988115277903	-1.6904174219664998	1	1	1	1	1	1	0.808335770234282	0.8082930368828871	0.976680751310423	0.7924439858255277	0.7993262009821795	0.9291352473101142	Undetermined	NA
dock	2648	7889	chr2L	825705	826460	2856500	2858779	dock	0.7749553295210319	2.7132057970657315	2.7892803978147493	1.0992192998725618	5.328767438953532	0	2.85502524376128	3.99491713583605	0	7.43827112081585	1	3	2	2	3	0.5042941829112766	1.8078134232741654	2.2773226315267006	0.039894490965030956	1.3035192403628888	-0.9339089001987808	0.10210443780897274	0.8226809159600088	1.50864978613957	0.03430176440601435	0.720576478151036	-0.7537715435825195	1	1	1	1	1	1	0.808335770234282	0.8136571922845074	0.8895321433717522	0.7924439858255277	0.7484523818236755	0.8098341577741546	NA	NA
dock	2648	7892	chr2L	825705	826460	2859343	2860808	dock	0.7743057456613693	2.1496205942095465	4.399821478923244	4.241382529921514	3.0122263329939827	0	1.06007494495492	7.37452530834289	2.58015925502494	2.41776403018434	0	0	0	0	0	2.4535593526572774	1.4731067954297354	-0.4937044298811047	1.033362940021932	-0.9804525572275421	0.5466148126754945	1.3143332196106492	0.6080020319594082	-0.3561287900301182	0.7997469953011604	-0.706331187651241	0.44954459768003774	1	1	1	1	1	1	0.8669204119183139	0.8082930368828871	0.7928614868281925	0.7924439858255277	0.7470014397478285	0.8098341577741546	NA	NA
dock	2648	7930	chr2L	825705	826460	2870930	2874028	dock	2.156581069698773	2.600851322623954	2.4838082524510927	2.098685047045691	4.188565567760989	1.5982051901043	2.86031477479053	2.32915273651609	0	5.77013727844059	1	2	3	3	2	-0.03926027518312672	0.27023797958536105	0.9969705822573032	-0.06643012691477337	0.30949825476848775	-0.7539024544035887	-0.02822899807224157	0.18439418265200877	0.7524369480360457	-0.043643600640494766	0.21262318072425032	-0.5834573679522901	1	1	1	1	1	1	0.808335770234282	0.8082930368828871	0.7928614868281925	0.7924439858255277	0.7470014397478285	0.8098341577741546	NA	NA
dock	2648	7933	chr2L	825705	826460	2874336	2875347	dock	1.4635946314169008	3.465048728279494	3.2128052879142857	3.8271002265682124	4.649795677419544	0	4.7004077796708	2.32942245028279	0.873159411700343	5.77260818744798	1	3	2	5	4	1.3867356548514147	1.243359611956108	0.2809156385883975	-0.10904209191752294	-0.1433760428953069	-0.5333337734012273	0.80541101164073	0.710087349807605	0.24306155028413745	-0.0823540647578079	-0.09532366183312499	-0.4207392768750704	1	1	1	1	1	1	0.808335770234282	0.8082930368828871	0.7928614868281925	0.7924439858255277	0.7470014397478285	0.8098341577741546	NA	NA
dock	2648	7968	chr2L	825705	826460	2883978	2884427	dock	4.846427516877354	0.1502394354738486	1.224255018477531	1.7839247027717111	2.2060929034720367	7.79869627527762	0	0	0	0.770930175961988	0	0	0	0	0	-1.4418669523609817	-5.011586222266441	0.3064388251092365	3.026568657681307	-3.569719269905459	-0.8495894373333881	-0.9145084348895371	-2.1256924313190844	0.21651046226641	0.9339616180442225	-1.211183996429547	-0.4937328406517345	1	1	1	1	1	1	0.808335770234282	0.9851348305105617	0.7928614868281925	0.8908473751405195	0.9148064748147905	0.8098341577741546	Undetermined	Undetermined
dock	2648	7976	chr2L	825705	826460	2885871	2887734	dock	0.2991859775285526	2.0368301088502374	3.729108819599029	3.253821901983656	2.685645172932209	0	1.0573958079529	5.7047874460183	0.871495172442947	2.42329361507589	1	5	5	4	5	3.443020822609395	2.7672111861145217	-0.27686657853823204	0.8725052464629286	-0.6758096364948735	0.4735621885062872	1.4087514626984454	0.9476936863634234	-0.18280058467945992	0.6546099749398088	-0.46105777633502193	0.3763527832842468	1	1	1	1	1	1	0.9327572547613766	0.877115751046974	0.7928614868281925	0.7924439858255277	0.7470014397478285	0.8098341577741546	NA	NA
dock	2648	8003	chr2L	825705	826460	2907339	2912721	dock	0.3006572539456952	2.60276990253681	3.7510537944426083	3.686023921589903	4.806931299423132	0	2.87349236556083	5.72593955525316	2.59376972362626	7.51483831621975	1	1	1	2	5	3.6158737619009336	3.113856104238699	0.3830507508374628	0.5272481769089347	-0.5020176576622344	-0.3578202315907624	1.4988839071659124	1.1332963043487907	0.3356723879856715	0.4126651710416074	-0.36558760281712166	-0.28859481976118584	1	1	1	1	1	1	0.9491117123342204	0.914793336751942	0.7928614868281925	0.7924439858255277	0.7470014397478285	0.8098341577741546	NA	NA
dock	2648	8070	chr2L	825705	826460	2955677	2957599	dock	0.7891231617111326	0.3865406791936389	3.409975160272065	2.0984336659538068	3.0296452020449527	0	0	5.76772679857967	0	2.43738641241238	0	3	2	3	1	1.4109904682973857	-1.0296302351165538	0.5298359927853251	3.1410690748938115	-2.4406207034139396	0.17061237869454673	0.6456388043615182	-0.44852610692137157	0.4007752327215316	1.6475007493908764	-1.0941649112828897	0.15256060538645497	1	1	1	1	1	1	0.808335770234282	0.8082930368828871	0.7928614868281925	0.92568103643929045	0.8384344845121451	0.8098341577741546	NA	NA
dock	2648	8072	chr2L	825705	826460	2957834	2958946	dock	3.5122456237073454	0.7789271565760009	3.7017183281521695	0.537872218402946	2.261491394535028	1.56708710212769	0	5.76928076795799	0	0.755937949741735	0	0	1	0	1	-2.7070583617144357	-2.1728334188646823	2.0719391267798284	2.248634799279936	0.5342249428497533	0.7109206153498607	-1.2727239600699378	-1.147620161731746	0.950709345228363	1.3718487095051168	0.12510379833819182	0.5462431626149457	1	1	1	1	1	1	0.8703526070355432	0.8442838969908036	0.8340342898595192	0.869347676662993	0.7470014397478285	0.8098341577741546	NA	NA
dock	2648	8738	chr2L	825705	826460	3151944	3152567	dock	3.4646291572912418	0.38574750664053314	3.3480587039661414	2.36994913092427	0.37439089521844343	1.49570697721865	0	5.93411260243808	0	0	0	3	3	1	0	-0.5478448460586053	-3.16697220243282	-2.662238837474822	3.1175960871606594	-2.619127356374215	3.1607075682612664	-0.27427525646784	-1.394891165312451	-1.1145703050956415	1.5443564684915707	-1.120615908844611	1.5383108647426014	1	1	1	1	1	1	0.808335770234282	0.8994838423996263	0.8624913010647228	0.9096353229780296	0.8448472195242144	0.9219973527546826	NA	NA
dock	2648	8742	chr2L	825705	826460	3153883	3155570	dock	0.31749511267160857	1.1453209122149204	3.7225112844459387	0.2055220156900241	2.2196824897978042	0	0	5.93612639930269	0	0.71773198512085	0	0	1	0	0	0	1.850945600479347	3.4329884738074568	1.700524332539677	2.4783870396742143	0.7459228984064346	0	0.5408279719124897	1.2387413985089557	1.025186444722251	0.7249655873186681	0.5114106335319634	1	1	1	1	1	1	0.808335770234282	0.8086787856340677	0.9122396115876801	0.8010027887620701	0.8139758310900855	0.8098341577741546	Undetermined	NA
dock	2648	9223	chr2L	825705	826460	3370020	3372922	dock	0.3313452403494641	0.7046081871540997	4.2806993461826615	1.1964852319105823	2.3052327038565315	0	0	7.98933418109434	0	0.677581377255882	0	2	1	2	2	1.8523954890547385	1.0884860424537595	0.9461098022411485	2.6029533684234254	-0.7639094466009788	0.8929341195812983	0.5582701202073974	0.20024535624116693	0.531025158914902	1.5642408752988153	-0.35802476396623045	0.675190952417683	1	1	1	1	1	1	0.808335770234282	0.8082930368828871	0.7928614868281925	0.8957829126248971	0.7470014397478285	0.8098341577741546	NA	NA
dock	2648	9326	chr2L	825705	826460	3425985	3427566	dock	0.92041697476945	0.42072328807060727	1.1670975213499832	1.0600790118683754	4.42991583117013	0	0	0	0	6.28927278251573	0	1	0	3	2	0.20381230275457454	-1.1294159136362838	2.0631074891496275	1.4719815338946236	-1.3332282163908582	-1.9243541716458619	0.021781036408474626	-0.43544925252571265	1.3279134484493365	0.4939426549023099	-0.45723028893418727	-1.291201082481214	1	1	1	1	1	1	0.808335770234282	0.8082930368828871	0.8466762070374595	0.7940892068756689	0.7470014397478285	0.8656396873772125	NA	NA
dock	2648	10657	chr2L	825705	826460	3804752	3805798	dock	0.356449968204523	0.6982997917196493	2.76578751085113	1.692142833453885	1.8609907054947195	0	0	6.40203795449314	0	0	0	3	2	0	4	2.24707985382944	0.9701469501437543	0.13721949882859513	1.9857718742497203	-1.2769329036856858	0.5716194717354393	0.7677094345697215	0.2102462526298122	0.10807809030535565	1.0556576289986208	-0.5574631819399094	0.39011635675335576	1	1	1	1	1	1	0.8226231187018368	0.8082930368828871	0.7928614868281925	0.8183459956314842	0.7470014397478285	0.8098341577741546	NA	NA
dock	2648	12190	chr2L	825705	826460	4456295	4457416	dock	1.0151149721535444	1.3806388698803507	2.982122723295856	1.1355012454100748	2.345819880603457	0	0	6.76712231523514	0	2.63902705675497	0	0	1	0	1	0.16168615174954226	0.44369287031492205	1.0467629545920512	1.1110036231225828	0.2820067185653798	0.3462473870959113	0.02943729483991136	0.14384806800033834	0.5692968631767474	0.7058029600657377	0.11441077316042698	0.25091687004941726	1	1	1	1	1	1	0.808335770234282	0.8082930368828871	0.7928614868281925	0.7924439858255277	0.7470014397478285	0.8098341577741546	NA	NA
dock	2648	12193	chr2L	825705	826460	4457839	4459131	dock	1.01872687586716	0.9432080845665599	3.3044918397531258	0.6257014901292247	3.320466314611764	0	0	6.76793352856432	0	2.63916026171417	0	4	4	4	4	-0.7032208669268063	-0.111119322580374	2.4078394178371627	1.808780443787035	0.5921015443464323	-0.006957429703695587	-0.25130706587058466	-0.10989898376209953	1.1912729945775005	1.0695766956344646	0.14140808210848513	0.01971178316544923	1	1	1	1	1	1	0.808335770234282	0.8082930368828871	0.860168651770919	0.8183459956314842	0.7470014397478285	0.8098341577741546	NA	NA
dock	2648	13341	chr2L	825705	826460	4819092	4822584	dock	1.1107570831710027	0.7503946558689473	1.9149586164400254	0.6238076594330548	5.158559708828996	0	0	0.232478133695736	0	11.8174635346657	1	2	0	5	4	-0.832370169189401	-0.565821882804788	3.0477951433689174	1.3515917563907691	0.26654828638461303	-1.429655100593535	-0.3487254480799794	-0.3439178628779725	1.7696464707592514	0.6987228247454834	0.004807585202006913	-1.0661160608117608	1	1	1	1	1	1	0.808335770234282	0.8082930368828871	0.9155476130616161	0.7928188957135336	0.7470014397478285	0.8215930187709664	NA	NA
dock	2648	13444	chr2L	825705	826460	4847531	4849147	dock	1.065784032162214	0.1629214583929625	0.8011136315675439	2.4145419371633206	4.1424877928683825	0	0	0	0	7.23002357129797	0	3	3	3	3	1.179834397729993	-2.709666584638944	0.7787479248107944	2.2978302581023713	-3.889500982368937	-2.3704186490773598	0.5818855288543323	-0.8633488591484922	0.6259774444161822	0.6043155604526579	-1.4452343880028242	-1.4668962719663488	1	1	1	1	1	1	0.808335770234282	0.8426813516879178	0.7928614868281925	0.8326118186866697	0.938648527550191	0.9038269360611821	NA	NA
dock	2648	13460	chr2L	825705	826460	4852663	4855137	dock	0.4081208854256579	1.6995092302139605	1.0807930561208154	0.23602910679743339	4.584548539089179	0	0.829371183391836	0	0	7.23291570968798	0	1	0	2	4	0	2.058049750381241	4.279742985293737	-0.6530278865508932	2.8480815104140333	-2.084689361430596	0	0.711760118516351	1.9120166650367596	-0.34770190286884967	0.9530047860874581	-1.3067137818181511	1	1	1	1	1	1	0.808335770234282	0.8136571922845074	0.9675252801160321	0.7924439858255277	0.8555394528538858	0.8729152579579081	Undetermined	NA
dock	2648	13987	chr2L	825705	826460	4996287	4997800	dock	0.4150914777568162	1.9035259462025196	3.140837911845786	0.2389346119088425	0.6793817357798919	0	0.810607379848701	7.01299161429592	0	0	0	3	1	0	3	0	2.197173017448408	1.5076065771403495	0.7224752574039336	2.9939864729459464	2.20885515320953	0	0.8139800256796342	0.36061668887031173	0.4974692645572775	1.0350560199662926	1.1719085956532582	1	1	1	1	1	1	0.808335770234282	0.8161350610611675	0.7933968554961173	0.7924439858255277	0.8615269689797526	0.8619042658772349	Undetermined	NA
dock	2648	14017	chr2L	825705	826460	5009413	5010521	dock	0.41573276534906006	4.0685088333315935	2.3353129283239653	0.6320047115030965	2.0839766679910423	0	5.81586734922672	4.7096821703385	0	0.40794399260878	0	3	2	4	4	0.6042788572532891	3.290771761621673	1.721331906790778	-0.8008842412103471	2.6864929043683845	0.16427675636725936	0.140018231366426	1.5917515360242556	0.7915675382049066	-0.5268393393154012	1.4517333046578296	0.1333264271375221	1	1	1	1	1	1	0.808335770234282	0.9142916229422942	0.8112440904754645	0.7924439858255277	0.8615269689797526	0.8098341577741546	NA	Undetermined
dock	2648	14157	chr2L	825705	826460	5046146	5046987	dock	1.0855053852929264	0.4160183249648297	2.5013578480370304	0.23993056515266517	2.089562463780499	0	0	7.03339677647562	0	0.402283799809216	0	0	0	0	0	-2.177678021549051	-1.3836478999472583	3.1225120243602364	2.5879924830509373	0.794030121601793	0.25951058029249413	-0.6395246709025446	-0.49375910760789776	1.1303960386183953	1.1742903021473374	0.14576556329464682	0.18965982682358887	1	1	1	1	1	1	0.8121337089052338	0.8082930368828871	0.8927800624298696	0.8607737641443144	0.7470014397478285	0.8098341577741546	NA	NA
dock	2648	14183	chr2L	825705	826460	5055502	5056644	dock	0.4179889790886807	0.4191482106832738	0.7879406277860173	2.603123660162039	3.5959574497062112	0	0	0	0	7.33481123513985	1	2	1	3	2	2.6387070388330307	0.003995566705621096	0.46613210189445164	0.9106264544029322	-2.63471147212741	-2.190217119618929	1.0969287476885894	-0.10949389611461605	0.4447486195986083	0.27340343584177823	-1.2064226438032053	-1.3777678275600354	1	1	1	1	1	1	0.8575582309285503	0.8082930368828871	0.7928614868281925	0.7924439858255277	0.8535479239288966	0.8879413082257809	NA	NA
dock	2648	15068	chr2L	825705	826460	5322805	5323756	dock	1.983166805681634	0.41903752870678035	1.3277786248859331	0.24533516618331952	2.468104162216806	0	0	0	0	5.06441129824169	0	0	0	0	0	-3.014980080056823	-2.2426546672790226	3.3305773335081628	1.6638632704968337	0.7723254127778	-0.8943886502335293	-0.8764137196472707	-0.7388983343391307	1.147159920879675	0.5577290157909033	0.13751538530814006	-0.4519155197806316	1	1	1	1	1	1	0.8514147279973385	0.8136571922845074	0.8904940890654393	0.7950679772636217	0.7470014397478285	0.8098341577741546	NA	NA
dock	2648	15609	chr2L	825705	826460	5516387	5517876	dock	1.1276642575499254	0.9519329930507254	1.0087477407242627	0.7324468781944665	2.706694744733539	0	0	0	0	5.10990597053938	0	0	0	0	2	-0.6225415594468876	-0.24440566394150307	1.8857361578282958	0.0836335119952383	0.37813589550538446	-1.423966750327673	-0.1650742365886342	-0.059030764881056706	0.8063115681430569	0.05018633073636413	0.10604347170757751	-0.6500817656991152	1	1	1	1	1	1	0.808335770234282	0.8082930368828871	0.8089016262194046	0.7924439858255277	0.7470014397478285	0.8098341577741546	NA	NA
dock	2648	17054	chr2L	825705	826460	6074967	6076514	dock	0.46507472322514387	1.1508583587464536	2.8913233644731755	0.7159780187897097	2.481698333017981	0	0	7.39187686655198	0	2.70980271284648	1	2	3	2	3	0.6224527644206272	1.3071758487613794	1.7933405557591664	1.329019682782347	0.6847230843407522	0.2204022113639327	0.17688427623345063	0.35974386375147305	0.8346061004309944	0.8240453886547158	0.1828595875180224	0.17229887574174385	1	1	1	1	1	1	0.808335770234282	0.8082930368828871	0.8191547231116969	0.7924439858255277	0.7470014397478285	0.8098341577741546	NA	NA
dock	2648	17340	chr2L	825705	826460	6201354	6203503	dock	0.47002955964609927	0.7061952987903637	2.5678794009341264	0.26119833455362973	1.119041771342592	0	0	7.42856440497419	0	0	0	1	1	0	1	0	0.5873157278104769	2.0990462867695365	1.8624383265763915	1.4349215189334523	1.1983135587403075	0	0.10798463938832831	0.44390060411398746	0.6480749652476157	0.2619286942067363	0.4661030553403646	1	1	1	1	1	1	0.808335770234282	0.8082930368828871	0.8093018940013608	0.7950679772636217	0.7470014397478285	0.8098341577741546	Undetermined	NA
dock	2648	19146	chr2L	825705	826460	6827680	6829469	dock	1.2628064643652808	0.45902242599690934	0.6661502713595653	0.2713865002616831	2.5519413462016756	0	0	0	0	5.34707535540949	0	0	0	1	1	-2.2182126881795177	-1.4599970062318572	3.2331743077669883	0.5372830200539193	0.7582156819476605	-1.937675605765409	-0.586195672988117	-0.44280903741662225	1.1495385899050097	0.13061076148264358	0.1433866355714948	-0.8755411928508714	1	1	1	1	1	1	0.8088653049270105	0.8082930368828871	0.880913116202907	0.7924439858255277	0.7470014397478285	0.8301335844348866	NA	NA
dock	2648	22186	chr2L	825705	826460	7841460	7843370	dock	1.307919029823226	0.1948437105809109	0.6338874779310727	0.28581219663768226	2.159261852964262	0	0	0	0	5.46674646023203	0	0	0	0	1	-2.194133841896465	-2.7468839615778857	2.9173988212529136	1.701909405626938	0	-1.768239535307397	-0.3846939322899342	-0.4322573784908037	0.7139552644931652	0.23953592693090814	0	-0.5219827837631263	1	1	1	1	1	1	0.808335770234282	0.8131296702094316	0.8323628973227712	0.7924439858255277	0.7470014397478285	0.8102959635256715	NA	NA
dock	2648	26758	chr2L	825705	826460	9568688	9571371	dock	0.5630432351948047	0.8975817816343594	2.5144785251302784	0.7949551936606213	1.9411279965564183	0	0	11.0206584450365	0	0	1	4	4	4	3	0.4976278387426752	0.6727976848069429	1.2879497987682398	1.4861439334148556	0.17516984606426766	0.3733639807108836	0.11996399333000754	0.153598964947165	0.5755460931774263	0.7886742474406534	0.03363497161715744	0.24676312588038432	1	1	1	1	1	1	0.808335770234282	0.8082930368828871	0.7928614868281925	0.7950679772636217	0.7470014397478285	0.8098341577741546	NA	NA
capt	3561	38	chr2L	1158107	1158977	6023	6878	capt	2.1901026183667067	2.002450855530434	0.8088963528844322	1.0227717941924632	1.2205130740879184	5.93499539481244	0	0	0	0.00237582156094529	0	2	1	1	1	-1.0985141897473272	-0.1292316334008009	0.25500346942501645	-1.307740074874588	0.9692825563465264	-0.5934609879530782	-0.48416326326057035	-0.07346974675711099	0.09681334449163741	-0.5329962348188624	0.41069351650345937	-0.21911606280704043	1	1	1	0.9911368911853471	1	1	0.7969126697439552	0.8062574939339437	0.8057774832107084	0.8081727317460056	0.7648055563742359	0.8168273298968883	Undetermined	Undetermined
capt	3561	93	chr2L	1158107	1158977	26685	27423	capt	2.4434791137925918	0.6698583285281583	0.15450218772651841	0.8966455598668066	2.24574096060327	5.89165357552989	0	0	0	1.23750018882753	1	1	0	1	0	-1.4463270610651673	-1.867008862244566	1.3245818150456143	-2.116228738900206	-0.42068180117939874	-3.8614923551252187	-0.5691962863827646	-0.6857585227765998	0.5086737238449587	-0.41686073284385844	-0.11656223639383517	-1.042096693082652	1	1	1	0.9911368911853471	1	1	0.7969126697439552	0.8062574939339437	0.8057774832107084	0.8084443754454217	0.7648055563742359	0.898918760656082	Undetermined	Undetermined
capt	3561	136	chr2L	1158107	1158977	44545	45260	capt	4.5021554245237585	0.4003251561802389	0.41580877006385575	0.5276439860647708	0.44292755433227093	8.0981541287702	0	0	0	0	0	0	0	0	0	-3.092979120408567	-3.491371680994228	-0.2524940877540836	0.05474791061461182	-0.39839256058566147	-0.09115056221696605	-1.3959373250043472	-1.5524044622293818	-0.10016613548323439	0.04132896768751514	-0.15646713722503464	-0.014972034054285085	1	1	1	1	1	1	0.8666605106886053	0.9040241235109379	0.8057774832107084	0.8081727317460056	0.7648055563742359	0.8168273298968883	Undetermined	Undetermined
capt	3561	194	chr2L	1158107	1158977	68392	68884	capt	2.334831137756698	0.15712784279845235	0.4139036411944016	0.4815608187084164	0.16816394635237436	5.80102701169754	0	0	0	0	0	0	0	0	0	-2.2775282937065278	-3.8933074619049197	-1.5178495837449224	1.3973560938035259	-1.615779168198392	1.2994265093500565	-0.6418900346746134	-0.8520696130086668	-0.21534290125129862	0.18531762814274316	-0.21017957833405335	0.1904809510599884	1	1	1	0.9911368911853471	1	1	0.7969126697439552	0.8634194344851933	0.8057774832107084	0.8081727317460056	0.7648055563742359	0.8168273298968883	Undetermined	Undetermined
capt	3561	222	chr2L	1158107	1158977	79781	81152	capt	3.4049328492488415	0.7073518866274564	2.4879335824877216	0.519036668803231	0.44295883939435815	10.2124480143372	0	1.5308779242096	0	0	0	0	0	0	1	-2.7137179757123446	-2.2671263494463507	-0.22866381847605993	1.81444797520067	0.44659162626599397	2.489703419942724	-1.150142582438762	-1.077953017232804	-0.1000639513781739	0.8178643184088732	0.07218956520595796	0.9901178349930049	1	1	1	0.9911368911853471	1	1	0.8482469510627296	0.8353555576161267	0.8057774832107084	0.8103058601447286	0.7648055563742359	0.846569118915773	Undetermined	Undetermined
capt	3561	225	chr2L	1158107	1158977	81947	82684	capt	3.12687912537631	1.3719814300575632	0.8181628601443256	1.0018843945066873	2.236561974824996	5.7702530894208	0	0	0	1.24239879538412	0	0	0	0	0	-1.6420074022463442	-1.1884624960231123	1.1585666874182134	-0.7458010007576387	0.45354490622323185	-1.4508227819526205	-0.825199959276974	-0.6350157628174271	0.5656615814499103	-0.31014222766580896	0.19018419645954698	-0.6856196126561722	1	1	1	0.9911368911853471	1	1	0.7969126697439552	0.8062574939339437	0.8057774832107084	0.8081727317460056	0.7648055563742359	0.8168273298968883	Undetermined	Undetermined
capt	3561	250	chr2L	1158107	1158977	90992	92309	capt	3.090789009141306	0.7187938522744122	4.037451919479529	0.513743524288569	1.7241194573367946	7.93882905709009	0	5.59544251622065	0	0.0704089229208202	1	2	1	0	0	-2.588854963922725	-2.104325197965577	1.746739527532625	2.4897951045077464	0.48452976595714814	1.2275853429322694	-1.0678289341975786	-0.997262040434124	0.5983357616228442	1.2718940213551597	0.07056689376345467	0.7441251534957704	1	1	1	0.9911368911853471	1	1	0.8447966502217001	0.8279551325744875	0.8058220125162957	0.856727080120093	0.7648055563742359	0.8168273298968883	Undetermined	Undetermined
capt	3561	303	chr2L	1158107	1158977	107190	107316	capt	1.8737899071757638	0.6128002284134866	0.4135238045245576	0.5787361772764305	0.16766664446172225	5.71285412494088	0	0	0	0	0	3	1	2	1	-1.6949814683038513	-1.612470464280249	-1.7873101227393495	-0.5674464543888352	0.08251100402360236	1.3023746723741167	-0.3313377237709542	-0.2955138050864663	-0.1345614284276605	-0.07030689335637338	0.0358239186844879	0.10007845375577501	1	1	1	1	1	1	0.7969126697439552	0.8062574939339437	0.8057774832107084	0.8081727317460056	0.7648055563742359	0.8168273298968883	Undetermined	Undetermined
capt	3561	365	chr2L	1158107	1158977	131213	132685	capt	1.5987246071727597	1.9409427072219982	5.916663827851329	2.3935773267660667	6.4454907979725276	1.54137817895852	1.22269880754577	6.85291327932543	1.56222731600295	6.01061934074256	0	2	1	1	2	0.582246969723319	0.27983608847770197	1.4291218037131603	1.6080263933939045	-0.30241088124561705	-0.12350629156487271	0.319541688600083	0.11132068464998546	1.1130362059919798	1.2228309607588155	-0.20822100395009752	-0.0984262491832618	1	1	1	0.9284735056143402	1	1	0.7969126697439552	0.8062574939339437	0.8124741422137582	0.8252163943923039	0.7648055563742359	0.8168273298968883	NA	NA
capt	3561	367	chr2L	1158107	1158977	132720	132848	capt	4.140644517445394	0.39664433325183296	1.206812993775791	0.5244346932526737	0.4813756912451019	5.6522818495335	0	0.268099771592294	0	0	0	0	0	0	0	-2.981020316463202	-3.383937506928921	-0.12359983851143409	1.6052842923415973	-0.4029171904657191	1.3259669403873124	-1.1644985488715063	-1.3062314212757018	-0.02960236979612636	0.48615927547570226	-0.14173287240419563	0.37402877286763303	1	1	1	0.9911368911853471	1	1	0.8485433592064815	0.8821125088662891	0.8057774832107084	0.8081727317460056	0.7648055563742359	0.8168273298968883	Undetermined	Undetermined
capt	3561	393	chr2L	1158107	1158977	139538	139725	capt	1.945549604176174	0.3898477012701013	0.7976504752169615	0.18257697372116646	0.16721489787836818	5.63571196439581	0	0	0	0	0	0	0	0	0	-3.4136010322520067	-2.319195231217453	0	1.0328460784456173	1.0944058010345536	2.2540533172642654	-0.6817352499604186	-0.5483733654434668	0	0.17881475301791003	0.1333618845169517	0.32362574044216297	1	1	1	0.9957355276187178	1	1	0.8248706131019446	0.8062574939339437	0.8057774832107084	0.8081727317460056	0.7648055563742359	0.8207344249250557	Undetermined	Undetermined
capt	3561	459	chr2L	1158107	1158977	158197	158551	capt	2.121648199142124	0.39634427807168227	0.41777590072293147	1.851712330698955	0.16693903709079108	5.58963884070357	0	0	0.289750470208514	0	1	1	1	1	1	-0.19632546694770583	-2.420359401955767	-3.471466729174366	0.0759751246770587	-2.224033935008061	1.3234079188433634	-0.09263101022430335	-0.822457916941392	-0.9621704234593658	0.04263772061036283	-0.7298269067170885	0.27498123735264013	1	1	1	1	1	1	0.7969126697439552	0.8267607913173742	0.8787511302713749	0.8081727317460056	0.7904381515568819	0.8168273298968883	Undetermined	Undetermined
capt	3561	460	chr2L	1158107	1158977	158552	159409	capt	4.946796821419413	2.4653396443634326	6.247414140363973	1.917188019762428	3.541856043433122	5.58812861346537	1.21861761161303	8.10224170002772	0.290171947435424	2.39906394798125	1	1	2	1	1	-1.3675028153516653	-1.0047082280665904	0.8855137459263976	1.3414727519766578	0.3627945872850749	0.8187535933353352	-0.950492393218282	-0.7323107405576856	0.596916216809435	1.057418939083591	0.2181816526605964	0.6786843749347524	1	1	1	0.9911368911853471	1	1	0.7969126697439552	0.8062574939339437	0.8057774832107084	0.8084443754454217	0.7648055563742359	0.8168273298968883	Undetermined	Undetermined
capt	3561	463	chr2L	1158107	1158977	160033	162538	capt	7.480836841823704	2.3196838006803886	5.898690339492842	1.8926096164527537	5.691966976006969	14.1518404717275	1.21825775106573	6.76053461709191	0.29177293170211	5.92205364429647	1	3	4	2	3	-1.982822804974837	-1.6892715028466527	1.5885504307121208	1.346466511745529	0.29355130212818425	0.05146738316159249	-1.4644698303476065	-1.3096057591575978	1.1503349725206617	1.042283006229792	0.15486407119000872	0.046812104899139	1	1	1	0.9911368911853471	1	1	0.8737060337404424	0.851215963994037	0.8270619555697805	0.8084443754454217	0.7648055563742359	0.8168273298968883	Undetermined	Undetermined
capt	3561	469	chr2L	1158107	1158977	166307	168865	capt	1.7132880791540868	0.15636202980656963	5.0487757584662	0.943975182494395	4.845181367193422	1.54149192968288	0	5.42025702827931	0	4.72411055177222	1	1	1	1	2	-0.8599469162325066	-3.453805629115837	2.359729834178596	5.012971478212428	-2.5938587128833306	0.059382931150501694	-0.43592129112042394	-1.2250900455165994	1.5204790336379017	2.3678715357120605	-0.7891687543961755	0.05822374767798351	1	1	1	0.16775658266834062	1	1	0.7969126697439552	0.9259268442971794	0.8821706779052331	0.9933195261040267	0.8381504279698598	0.8168273298968883	NA	NA
capt	3561	473	chr2L	1158107	1158977	170176	170998	capt	4.069513294573165	2.2209989792741394	2.133005570187569	0.9224127581440027	0.8988666790689639	7.65096286764797	0.0865299088862974	0.299718071238603	0	0	0	0	0	0	0	-2.1413718888952253	-0.8736475315947745	-0.03730531800545059	-0.058320996676144696	1.2677243573004509	1.2467086786297565	-1.1893984921017235	-0.5605382578080571	-0.016888762845681464	-0.02981903996545816	0.6288602342936664	0.6159299571738898	1	1	1	1	1	1	0.8330446626348016	0.8062574939339437	0.8057774832107084	0.8081727317460056	0.7648055563742359	0.8168273298968883	Undetermined	Undetermined
capt	3561	495	chr2L	1158107	1158977	180710	183942	capt	2.550464547659027	0.809272737681009	1.692230373877186	0.492099393569459	4.743156370651809	5.52916002002665	0	0.309581514981836	0	4.69029839181278	0	2	1	3	3	-2.373738403212821	-1.6560621462054692	3.2688257877457185	1.0642280841957434	0.7176762570073516	-1.4869214465426237	-1.0516758040084977	-0.8898052258051921	1.7463894089796768	0.5149784041744216	0.1618705782033055	-1.0695404266019497	1	1	1	0.9911368911853471	1	1	0.8452141645501932	0.8139706191120102	0.935291555698112	0.8081727317460056	0.7648055563742359	0.8241215232967251	Undetermined	Undetermined
capt	3561	521	chr2L	1158107	1158977	188923	189739	capt	2.2410276571424013	0.3997045620251491	1.2541116155247785	0.18060509825692217	1.2065285602294402	5.51112125685526	0	0.315475527880355	0	0.151321361930548	0	0	0	0	0	-3.633249929666963	-2.4871545095024032	2.7399515425904553	1.6496598090877175	1.1460954201645595	0.055803686661821686	-1.1978403316054274	-0.9623451219830852	0.7670914633781837	0.5556411252654426	0.2354952096223422	0.024044871509601162	1	1	1	0.9911368911853471	1	1	0.9059174923826612	0.8409904714025062	0.8495040077702734	0.8081727317460056	0.7648055563742359	0.8168273298968883	Undetermined	Undetermined
capt	3561	554	chr2L	1158107	1158977	199079	200299	capt	3.158438835513314	0.4012673636219822	1.6270791713423813	0.47741437274230547	1.7067088504465089	5.4841480090495	0	0.324200467870302	0	0.160051941127314	0	0	0	0	0	-2.7258977290248807	-2.976575907168592	1.8379030631689883	2.0196487252645867	-0.2506781781437111	-0.06893251604811247	-1.1621753650838416	-1.2631261069645523	0.681651076898486	0.7492586578522031	-0.10095074188071064	-0.03334316092699339	1	1	1	0.9911368911853471	1	1	0.8542960978647853	0.8830049234592874	0.8080777633449773	0.8161985072182114	0.7648055563742359	0.8168273298968883	Undetermined	Undetermined
capt	3561	633	chr2L	1158107	1158977	219501	220948	capt	3.4643446908766573	2.4638033164786997	3.327726998279839	3.4181582875794128	7.029202151019722	3.44785427381397	1.20832541700736	4.0247095616027	1.54979568031032	6.88004030543619	1	1	0	2	2	-0.01936327393275434	-0.49169538921147954	1.040141738940865	0.4336499904059168	-0.4723321152787252	-1.0788238638136736	-0.013331051585748476	-0.35010032219711446	0.8526162126045864	0.3077588901910267	-0.33676927061136597	-0.8816265930249256	1	1	1	0.9911368911853471	1	1	0.7969126697439552	0.8062574939339437	0.8057774832107084	0.8081727317460056	0.7648055563742359	0.8168273298968883	NA	NA
capt	3561	636	chr2L	1158107	1158977	221325	223184	capt	2.8914900698337087	2.7534875951226576	6.270765323952859	2.8550708234579725	6.279779517825775	3.44507826459685	2.33713109730043	7.84220600592179	1.54945855403586	5.73135267150045	2	2	1	2	2	-0.018286613707491534	-0.07055303857682407	1.1371873733726534	1.1873814204770037	-0.05226642486933253	-0.002072377764982258	-0.030729881921952303	-0.07930467358544231	0.8992097171637567	0.9508931507316943	-0.048574791663490005	0.003108641904447538	1	1	1	0.9911368911853471	1	1	0.7969126697439552	0.8062574939339437	0.8057774832107084	0.8081727317460056	0.7648055563742359	0.8168273298968883	NA	NA
capt	3561	638	chr2L	1158107	1158977	223444	226272	capt	2.7708942239737535	3.3694523091876927	3.367382629650925	0.9603068529705995	6.214032042767652	3.44150449774434	3.48797957309462	2.76766551546389	0	5.72299866074188	2	2	1	2	2	-1.528784260319089	0.2821624677572692	2.6939623026040866	-8.86444903273523e-4	1.8109467280763583	-0.8839020194310024	-0.8313410370026267	0.20591892576520937	1.7601621837610064	-0.0023179999027322902	1.037259962767836	-0.7252202208959023	1	1	1	1	1	1	0.7969126697439552	0.8062574939339437	0.931787264335528	0.8081727317460056	0.8114327039914537	0.8168273298968883	NA	NA
capt	3561	652	chr2L	1158107	1158977	229391	229890	capt	3.5364721684605667	0.3975246278262056	0.8804814793770631	0.17912024723778797	2.3505461824903966	7.41816269296397	0	0	0	0.185422102125943	0	0	0	0	0	-4.303310577786513	-3.1531947600380756	3.7139956964894347	1.1472484153954732	1.150115817748437	-1.4166314633455241	-1.5307171423616042	-1.2917396251536812	1.2178999242504742	0.345253893867834	0.23897751720792304	-0.6336685131747172	1	1	1	0.9911368911853471	1	1	0.9377640249181494	0.8780186404108393	0.9097820907235099	0.8081727317460056	0.7648055563742359	0.8168273298968883	Undetermined	Undetermined
capt	3561	673	chr2L	1158107	1158977	236469	236734	capt	2.001669593874774	0.8813390311124472	0.8485567092277462	0.5328505987947658	0.4292545480915944	5.3849905764396	0	0	0	0	0	0	0	0	0	-1.9094008645266625	-1.1834348519335633	-0.31189766521334744	-0.054686019327861185	0.7259660125930991	0.9831776584785854	-0.5374547374173044	-0.3991866896507685	-0.07844983039186726	-0.010319668081516437	0.1382680477665359	0.2063982100768867	1	1	1	1	1	1	0.7969126697439552	0.8062574939339437	0.8057774832107084	0.8081727317460056	0.7648055563742359	0.8168273298968883	Undetermined	Undetermined
capt	3561	674	chr2L	1158107	1158977	236735	237622	capt	3.2024083522909317	0.8249424262630483	2.4755365042295217	1.4910360486652623	3.3468332530986507	5.38340163575601	0	1.53893208020458	0	1.25309972500789	0	0	0	0	0	-1.102842145604949	-1.9567919430363998	1.1664815364709396	1.5853758828795401	-0.8539497974314508	-0.4350554510228502	-0.632559764598213	-1.0103990449821443	0.7052044382141114	0.8053519395193914	-0.37783928038393133	-0.2776917790786512	1	1	1	0.9911368911853471	1	1	0.7969126697439552	0.8279551325744875	0.8057774832107084	0.8084443754454217	0.7648055563742359	0.8168273298968883	Undetermined	Undetermined
capt	3561	698	chr2L	1158107	1158977	242526	242922	capt	3.662575355371728	0.42914026695108326	1.6942796679137875	0.9637247062943766	1.712585849904983	7.36435111858584	0	0.360528407043241	0	0.19655253216565	0	0	0	0	1	-1.9261654464750897	-3.0933372594111277	0.8294833145015013	1.981150851134409	-1.167171812936038	-0.01550427630313028	-1.0856892257622985	-1.4582146895431842	0.40320707407523665	0.7676974086340004	-0.3725254637808858	-0.008035129222122048	1	1	1	0.9911368911853471	1	1	0.8163165367962518	0.9079295511459258	0.8057774832107084	0.8172171858067148	0.7648055563742359	0.8168273298968883	Undetermined	Undetermined
capt	3561	699	chr2L	1158107	1158977	242923	244814	capt	3.2809337470340134	2.475364630499111	4.286469134285068	3.796024847935548	2.971047495870496	5.3648881298958	1.20388633018104	3.98485997865581	2.79508198935523	2.33630653522585	0	0	0	0	2	0.21038297461259697	-0.40646540609940485	-0.35351776732819407	0.7921486997374089	-0.6168483807120019	0.5288180863536012	0.16012441913498374	-0.28357368829777574	-0.2604688824001026	0.5859653040471628	-0.4436981074327595	0.4027360790145059	1	1	1	0.9911368911853471	1	1	0.7969126697439552	0.8062574939339437	0.8057774832107084	0.8081727317460056	0.7648055563742359	0.8168273298968883	Undetermined	Undetermined
capt	3561	703	chr2L	1158107	1158977	246649	250670	capt	0.24476474763122014	1.93682040332168	5.492195107578224	1.9180647035105083	5.706541930361606	0	1.20295029038546	6.47051876627486	0.352825023108811	5.64575274152579	3	4	4	5	6	2.9701836954782626	2.9842224893074	1.572965372448951	1.5036926949234306	0.014038793829137522	-0.055233883696382706	1.0708275907771374	1.070842076719475	1.2166372455732406	1.1743786240266398	1.4485942337579192e-5	-0.04224413560426312	1	1	1	0.9911368911853471	1	1	0.8955277264822874	0.9043875038315492	0.8250093301781054	0.8163465253258588	0.7648055563742359	0.8168273298968883	NA	NA
capt	3561	704	chr2L	1158107	1158977	250671	251627	capt	0.63913207336548294	0.4065603604508635	5.150081093883435	0.9576750393010139	2.6833647246412964	0	0	5.21241194746533	0	1.25368971095341	1	2	2	2	2	0.5834221125830732	-0.6526445279334158	1.48643505474701	3.6630536846579127	-1.236066640516489	0.9405519893944134	0.14542714261188758	-0.3191616806952892	0.845713376790707	2.064790123237623	-0.46458882330717677	0.7544879231397391	1	1	1	0.6093971084999864	1	1	0.7969126697439552	0.8062574939339437	0.8057774832107084	0.9631507141146737	0.7648055563742359	0.8168273298968883	NA	NA
capt	3561	708	chr2L	1158107	1158977	252113	252794	capt	2.2740893879374147	2.858604363531665	0.1558330194286496	0.8878315590119326	2.7232528076475297	5.34088306915711	1.20219982062159	0	0	1.25374028221754	0	1	1	1	0	-1.3569310665817604	0.3300219984002924	1.6169730212938465	-4.197238098673673	1.686953064982053	-4.127258054985468	-0.6082508098077161	0.1920200011275742	0.7683251186014566	-1.4299397191531888	0.8002708109352903	-1.3979940268193551	1	1	1	0.803701698343	1	0.7864639759632996	0.7969126697439552	0.8062574939339437	0.8057774832107084	0.9497439242986608	0.7705805558775446	0.9480159723321716	Undetermined	Undetermined
capt	3561	728	chr2L	1158107	1158977	258823	262852	capt	2.061321140527649	3.0846144515680978	3.387529265634305	3.6079510429345185	4.492660488185235	3.3904130146334	2.29439034685975	2.73723817835546	4.04389712860066	5.60561693577298	0	0	0	0	3	0.8076104775242033	0.5815208920721164	0.3163902785609601	0.13514323325629676	-0.22608958545208688	-0.4073366307567502	0.5241504519352862	0.3644237623001676	0.24493493486012718	0.09619903264788453	-0.1597266896351186	-0.30846259184736124	1	1	1	1	1	1	0.7969126697439552	0.8062574939339437	0.8057774832107084	0.8081727317460056	0.7648055563742359	0.8168273298968883	NA	NA
capt	3561	740	chr2L	1158107	1158977	266190	266618	capt	2.431378048201828	0.15589865600545927	0.4349820798085705	1.8034008183204766	0.7757718106934641	5.30126958576568	0	0	0.365242883911932	0	0	0	0	0	0	-0.43105415006993913	-3.963093835642317	-1.2170158228080108	1.4803474760123578	-3.532039685572378	-0.8346763867520094	-0.18738820847403453	-0.9841790765386899	-0.38315884121737537	0.25208845836179244	-0.7967908680646554	-0.1615435684854876	1	1	1	0.9911368911853471	1	1	0.7969126697439552	0.8858705638283726	0.8057774832107084	0.8081727317460056	0.8506070166390785	0.8168273298968883	Undetermined	Undetermined
capt	3561	741	chr2L	1158107	1158977	266619	268917	capt	1.579006762710147	2.5029916941858366	3.0011822325289153	1.5052078915390588	5.372582592420861	1.53505652787259	1.199084406196	1.53898384077722	0	6.68522288185175	0	0	1	2	3	-0.06905459178011561	0.6646361535467674	1.8356529979626806	0.2618774187359235	0.7336907453268829	-0.8400848338998743	-0.04867810170867107	0.3723732147364024	1.253954934811266	0.18150272539291892	0.42105131644507343	-0.6514008929732735	1	1	1	0.9957355276187178	1	1	0.7969126697439552	0.8062574939339437	0.8410241378081148	0.8081727317460056	0.7648055563742359	0.8168273298968883	NA	NA
capt	3561	805	chr2L	1158107	1158977	281113	282782	capt	0.6523786469557236	1.1902645429589216	2.9178311044378424	5.351794023045486	3.6971686326203894	0	0.16468485024569	2.71854787589655	6.55862716902509	2.30586272569561	1	1	2	0	1	3.03624112438317	0.867500789223672	-0.5336017431774736	1.2936141205769198	-2.1687403351594976	-0.34152447140510406	1.6726855683887283	0.22875891003557608	-0.4242185332111841	0.7800511460314463	-1.443926658353152	-0.23965697911052183	1	1	1	0.9911368911853471	1	1	0.9199086446179536	0.8062574939339437	0.8057774832107084	0.8081727317460056	0.8577675120646188	0.8168273298968883	Undetermined	NA
capt	3561	807	chr2L	1158107	1158977	282832	283326	capt	2.3294382525905752	1.901514633905653	2.098848988030658	0.17728310367941183	2.3132955096148597	5.25290055409547	0.165483429263964	1.53874919776021	0	0.231006923869119	1	1	2	0	1	-3.715855139856549	-0.29283304694511236	3.7058226244112644	0.14244932672626265	3.4230220929114363	-0.1403512047735652	-1.2654379769215582	-0.16136115122040218	1.2692420166537566	0.09213082017474761	1.104076825701156	-0.07303437077785321	1	1	1	1	1	1	0.921411930396524	0.8062574939339437	0.9287741638584847	0.8081727317460056	0.9025018392311255	0.8168273298968883	Undetermined	Undetermined
capt	3561	810	chr2L	1158107	1158977	284479	285235	capt	2.2676888884915134	1.4021505155139717	5.081503278576947	0.9119678816521646	1.7116158558407515	1.53275655213323	0	5.12340332783537	0	0.232527471089067	0	1	1	3	3	-1.314167805383752	-0.6935815004227459	0.9083040282689829	1.8576141320963708	0.620586304961006	1.5698964087883935	-0.6527298003723214	-0.37731739582736534	0.4179141217632004	1.2247677351369037	0.2754124045449561	1.0822660179186594	1	1	1	0.9911368911853471	1	1	0.7969126697439552	0.8062574939339437	0.8057774832107084	0.8335874989788835	0.7648055563742359	0.8241215232967251	NA	NA
capt	3561	812	chr2L	1158107	1158977	285481	286206	capt	2.1354991022141805	4.532083624179278	7.930044644408571	6.37236243922062	3.4352197855989695	3.35293430900313	4.47726636181621	10.0324125101384	5.25957633182406	2.30265493367205	0	1	1	4	4	1.5772550335355549	1.0856011899747628	-0.8914259192672943	0.8071545065770479	-0.49165384356079167	1.2069265822835504	1.1524318651277283	0.7508260902808942	-0.713274859045482	0.6911408194333313	-0.4016057748468342	1.002809903631979	1	1	1	0.9911368911853471	1	1	0.8095866963595808	0.8062574939339437	0.8057774832107084	0.8081727317460056	0.7648055563742359	0.8168273298968883	Undetermined	NA
capt	3561	839	chr2L	1158107	1158977	291525	292621	capt	1.0716504821895585	1.1900344816364326	4.265025603567101	1.3570668682289133	5.67582260877471	0	0.171833223952935	3.90007150915471	0.383157452417935	5.50067669219921	0	1	3	0	3	0.340657361124953	0.1511689278351514	2.06433769036277	1.84155102557985	-0.18948843328980164	-0.41227509807272184	0.11539035344391828	0.01152349578124378	1.3899089201701946	1.169712363786714	-0.10386685766267449	-0.32406341404615513	1	1	1	0.9911368911853471	1	1	0.7969126697439552	0.8062574939339437	0.8581219541798105	0.8307686535727772	0.7648055563742359	0.8168273298968883	NA	NA
capt	3561	861	chr2L	1158107	1158977	297058	298020	capt	3.3133132928820554	2.671689424381184	8.019994244067696	5.744862649304526	5.578208604032167	5.2100262360269	2.25198730349724	9.95850785603884	5.22402393660875	3.3464884740226	0	4	4	4	4	0.7939977756921129	-0.3105223162759846	-0.04247051395183782	1.585848892531572	-1.1045200919680975	0.5237993145153123	0.6173664817517842	-0.23760379163696116	-0.03422119517520772	1.2825216489328723	-0.8549702733887453	0.4617725707193346	1	1	1	0.8798928001039544	1	1	0.7969126697439552	0.8062574939339437	0.8057774832107084	0.8349175686433591	0.7648055563742359	0.8168273298968883	Undetermined	Undetermined
capt	3561	864	chr2L	1158107	1158977	298318	298749	capt	2.259309349803329	1.029946625282575	1.6549452226052705	1.704394227229348	1.8017618843309988	5.20704341032655	0.17639316814707	0.407583506625305	0.387652056766072	0.244225654808599	0	2	2	2	2	-0.40662275112075946	-1.1333122465104806	0.08014929108183635	0.6842138908934378	-0.7266894953897214	-0.1226248955781199	-0.1950005312740041	-0.5086052436104249	0.036190879504273576	0.2944924641976713	-0.3136047123364208	-0.05530312764302303	1	1	1	0.9911368911853471	1	1	0.7969126697439552	0.8062574939339437	0.8057774832107084	0.8081727317460056	0.7648055563742359	0.8168273298968883	Undetermined	Undetermined
capt	3561	881	chr2L	1158107	1158977	302486	303279	capt	2.3125518910436673	0.4407058825289395	2.134159173764364	1.0371245421666249	1.2941467818652586	5.19395579740681	0	0.411234473950596	0	0.247945225255626	0	0	0	0	0	-1.1568965891452436	-2.3915976795271288	0.3194121075005587	2.27577972298968	-1.2347010903818856	0.7216665251072357	-0.5434969380269913	-0.895574404136408	0.12563177337565698	0.8456950860678752	-0.3520774661094166	0.3679858465828017	1	1	1	0.9911368911853471	1	1	0.7969126697439552	0.8403786630185283	0.8057774832107084	0.8275726938556748	0.7648055563742359	0.8168273298968883	Undetermined	Undetermined
capt	3561	884	chr2L	1158107	1158977	303751	304394	capt	2.4015620130895843	1.3236636959197958	2.537454732786177	0.17659055569321214	2.2934994014780936	5.19036039353316	0	1.5381098180411	0	0.248962911813119	0	0	0	0	0	-3.765492969461741	-0.8594364400492088	3.699070438088692	0.9388454631526658	2.906056529412532	0.14583155447650567	-1.3362555467591068	-0.46391392186008545	1.306620337100443	0.5346164361203009	0.8723416248990215	0.10033772391887925	1	1	1	0.9911368911853471	1	1	0.933216600233319	0.8062574939339437	0.9359963723373557	0.8081727317460056	0.8640092811761857	0.8168273298968883	Undetermined	Undetermined
capt	3561	887	chr2L	1158107	1158977	305029	306554	capt	1.7213041928143409	1.1430671574322562	7.983998193523715	1.8988899551045888	4.3752560627582895	1.52937116617127	0.181512978562061	9.90586493205636	0.392691891523073	3.33240104941418	0	2	1	2	3	0.14165422424751334	-0.5905919090775645	1.2042111529147075	2.804201227048832	-0.7322461333250779	0.8677439408090469	0.054941379938510365	-0.37212873393333035	0.8702064319581473	2.058866132123753	-0.42707011387184074	0.7615895862937648	1	1	1	0.4390275039407265	1	1	0.7969126697439552	0.8062574939339437	0.8057774832107084	0.959855469712791	0.7648055563742359	0.8168273298968883	NA	NA
capt	3561	913	chr2L	1158107	1158977	318919	319359	capt	2.4412294911683863	0.6579356803681795	0.4160401942109997	0.9648851003011101	1.281948205242611	5.14430049566219	0	0	0	0.261841326000407	0	0	0	0	0	-1.3391788642149314	-1.8915894655940224	0.4099089138668066	-0.6612236375015883	-0.5524106013790911	-1.6235431527474862	-0.5040525424485968	-0.6419934512296207	0.13001887418456778	-0.12926686906653018	-0.1379409087810239	-0.3972266520321219	1	1	1	0.9974089887732939	1	1	0.7969126697439552	0.8062574939339437	0.8057774832107084	0.8081727317460056	0.7648055563742359	0.8168273298968883	Undetermined	Undetermined
capt	3561	1041	chr2L	1158107	1158977	356994	358277	capt	3.0073130544666045	2.4832432309273624	5.458765108032776	2.2809290607128867	2.174269418298907	3.23515434470625	1.1774246654694	6.0718923723113	1.51939116949307	1.25446400748082	0	1	1	1	1	-0.398853478991874	-0.27624947819102746	-0.06909085919800187	1.136349040088465	0.12260400080084659	1.3280439000873137	-0.2611463560819464	-0.1793582300553816	-0.04611782033710279	0.8855906719020754	0.0817881260265648	1.013496618265743	1	1	1	0.9911368911853471	1	1	0.7969126697439552	0.8062574939339437	0.8057774832107084	0.8081727317460056	0.7648055563742359	0.820090209988226	NA	NA
capt	3561	1216	chr2L	1158107	1158977	402772	404618	capt	5.107732376281341	4.647713493906683	6.702767830139627	1.832991791264202	4.73113126499411	8.40965632714979	4.09388246507169	7.00321765527914	0.458918539852102	4.12295127250098	0	4	4	3	3	-1.478482610828828	-0.13616179862944744	1.3679848638719638	0.5282358255388055	1.3423208121993806	0.5025717738662223	-1.0358039151281067	-0.08885819161146465	0.965077415258006	0.4495015085829465	0.946945723516642	0.43136981684158265	1	1	1	0.9911368911853471	1	1	0.7990200233383715	0.8062574939339437	0.8058220125162957	0.8081727317460056	0.7679265532803953	0.8168273298968883	Undetermined	Undetermined
capt	3561	1257	chr2L	1158107	1158977	413633	415107	capt	3.6488547219666323	4.299979718269732	5.833284181731986	3.5996495203496552	6.1501536408082185	3.12963950278541	4.05685215296739	5.84451549731154	3.70259684461726	5.05813657193156	0	4	4	2	5	-0.01958726612416061	0.23688614346114492	0.7727660062825656	0.43997850497459723	0.2564734095853055	-0.07631409172266289	-0.02573029913089265	0.17359588219863212	0.629041175373047	0.3670114973872347	0.19932618132952476	-0.06270349665628758	1	1	1	0.9911368911853471	1	1	0.7969126697439552	0.8062574939339437	0.8057774832107084	0.8081727317460056	0.7648055563742359	0.8168273298968883	NA	NA
capt	3561	1287	chr2L	1158107	1158977	419328	420267	capt	3.2211575093726688	4.292283833000684	6.611341898049118	2.342516558434389	3.9710230171706558	4.80806900017318	4.03785909638045	8.02462256474206	0.469310034767108	2.17906388130312	0	1	1	2	1	-0.45951996206113926	0.41416627149421203	0.7614514773247172	0.6231976445685662	0.8736862335553512	0.7354324007992004	-0.3189077251154771	0.30611331527677965	0.5356293688379878	0.5235867251692744	0.6250210403922567	0.6129783967235433	1	1	1	0.9911368911853471	1	1	0.7969126697439552	0.8062574939339437	0.8057774832107084	0.8081727317460056	0.7648055563742359	0.8168273298968883	NA	NA
capt	3561	1301	chr2L	1158107	1158977	424568	425799	capt	3.8242469302615905	2.7355188653769598	2.0780893580683095	0.9579899036110435	3.037758867171339	6.51114302510439	2.0878850792702	1.52484578418611	0	2.17343825510826	0	0	0	0	0	-1.997093324240634	-0.483361175397803	1.6649249989852428	-0.3965568136136345	1.5137321488428308	-0.5477496637560465	-1.145295702051671	-0.3281193035831979	0.9230242059160522	-0.2663355906615061	0.817176398468473	-0.3721833981090851	1	1	1	0.9911368911853471	1	1	0.8336041079179572	0.8062574939339437	0.8173913585680044	0.8081727317460056	0.7705805558775446	0.8168273298968883	Undetermined	Undetermined
capt	3561	1302	chr2L	1158107	1158977	425800	426553	capt	3.2578285342717686	1.1898984088612348	2.9081452201924436	0.9337063895753951	1.6679261812188504	6.50588621797271	0.264766614271046	2.56957214341704	0	0.35189248559726	0	0	0	0	0	-1.8028698131310092	-1.4530722696873388	0.8370145787147576	1.2892609086228217	0.34979754344367053	0.8020438733517347	-0.9461688495102969	-0.808507002371979	0.37883591762082547	0.7258969435451222	0.13766184713831783	0.4847228730626145	1	1	1	0.9911368911853471	1	1	0.8001517592252824	0.8062574939339437	0.8057774832107084	0.8081727317460056	0.7648055563742359	0.8168273298968883	Undetermined	Undetermined
capt	3561	1481	chr2L	1158107	1158977	469977	471293	capt	2.1938650010470497	2.4479545748874862	5.384886516264382	3.255327580377324	4.620967145173879	3.01187876995317	1.13807423054171	5.60271348527035	1.47661715989699	3.92251631967763	0	1	0	0	3	0.5693279750817483	0.15810203453704585	0.5053921043940509	1.1373391539094642	-0.4112259405447024	0.22072110897071076	0.36110173172292126	0.06886578797144534	0.393580417935297	0.8707786026821436	-0.29223594375147594	0.18496224099537065	1	1	1	0.9911368911853471	1	1	0.7969126697439552	0.8062574939339437	0.8057774832107084	0.8081727317460056	0.7648055563742359	0.8168273298968883	NA	NA
capt	3561	1482	chr2L	1158107	1158977	471294	473454	capt	1.7509662353007056	2.7451388114600603	9.964423356335503	3.2378754374699534	5.0447840503561245	1.47268612862031	2.01883103231629	10.8616946439932	1.47577258026441	4.82704675776026	0	2	2	1	3	0.8868962217006436	0.6487278389198206	0.6397450283224346	1.8599072155606455	-0.23816838278082308	0.9819938044573877	0.5067426419712928	0.3260277100483806	0.5028407770615173	1.5580297992346723	-0.18071493192291216	0.8744740902502428	1	1	1	0.5473925401407572	1	1	0.7969126697439552	0.8062574939339437	0.8057774832107084	0.898000334796771	0.7648055563742359	0.8168273298968883	NA	NA
capt	3561	1483	chr2L	1158107	1158977	473455	474381	capt	2.729133651782987	3.104574857267184	6.186127419339279	3.5880776315601715	5.337637488937512	4.6033727293133	2.01647737523061	6.6310247722396	2.49657739087835	5.73455733479031	0	1	1	1	1	0.394768056362446	0.1859526699192976	0.5729902220008043	0.9946408315130929	-0.2088153864431484	0.21283522306914027	0.2614596312038989	0.103333057142754	0.4573398413919067	0.7967391169109646	-0.15812657406114491	0.18127270145791305	1	1	1	0.9911368911853471	1	1	0.7969126697439552	0.8062574939339437	0.8057774832107084	0.8081727317460056	0.7648055563742359	0.8168273298968883	NA	NA
capt	3561	1493	chr2L	1158107	1158977	477265	477987	capt	3.383054884429853	1.76648259181722	6.178475097428298	3.5707238269595716	4.2931775546535285	4.58864009614494	0.298092884480759	6.6104625232279	2.49067200467247	3.00295586577019	0	0	0	0	0	0.07788997220158565	-0.9374470506955643	0.26582928528575184	1.8063712801535585	-1.0153370228971499	0.525204971970657	0.06140999620210958	-0.6086856976854742	0.2067807354972158	1.3150059098251605	-0.6700956938875838	0.4381294804403609	1	1	1	0.8798928001039544	1	1	0.7969126697439552	0.8062574939339437	0.8057774832107084	0.8510644065610016	0.7648055563742359	0.8168273298968883	NA	NA
capt	3561	1495	chr2L	1158107	1158977	478006	479217	capt	3.4121819122872368	4.3763486710647355	6.58654138206327	3.158664877815516	5.097906656899826	4.5847063567139	3.82447631531565	6.60497835851285	2.48909398078976	3.8974510532712	0	2	2	2	2	-0.11137968171553414	0.35903312212249233	0.6905900769205693	0.5897934147576669	0.47041280383802647	0.369616141675124	-0.09150625692988808	0.27055815188284954	0.5431443702265382	0.5018296962150023	0.36206440881273766	0.3207497348012018	1	1	1	0.9911368911853471	1	1	0.7969126697439552	0.8062574939339437	0.8057774832107084	0.8081727317460056	0.7648055563742359	0.8168273298968883	NA	NA
capt	3561	1496	chr2L	1158107	1158977	479218	481038	capt	1.683545255584709	4.194896605591073	14.10890383176253	1.7835292891740306	4.7562110091169885	1.46836806439532	3.81878105060005	16.0784904474218	0.506101277055898	3.89265669890877	0	5	4	5	6	0.08323240503494325	1.3171327490907134	1.415077813630391	1.7498987473035488	1.23390034405577	1.5687212777289283	-0.015467269914107323	0.8267698547445782	0.9885708749809106	1.5555311374112584	0.8422371246586855	1.4091973870890333	1	1	1	0.4523941196272433	1	0.5229153091633585	0.7969126697439552	0.8062574939339437	0.8092918846917733	0.893731447254115	0.7648055563742359	0.8621965863055873	NA	NA
capt	3561	1498	chr2L	1158107	1158977	481710	482724	capt	0.65491683544873	4.251319491532837	7.144250472695561	1.358771349326473	2.2055398701013003	0.0695580267076599	3.81091614440969	6.58486803518622	0.507300541445684	0.396525745194422	0	1	0	1	2	1.052919080482616	2.6985270603344675	0.6988291372431119	0.7488719780423333	1.6456079798518515	1.6956508206510728	0.30869238535499705	1.4022639745069103	0.39818023125417334	0.6273547547011122	1.0935715891519135	1.3227461125988524	1	1	1	0.9911368911853471	1	0.9834484729754025	0.7969126697439552	0.9009291107793123	0.8057774832107084	0.8081727317460056	0.7980580173615207	0.8459568919158454	NA	NA
capt	3561	1524	chr2L	1158107	1158977	489562	490963	capt	2.4273556652473602	2.60913308952128	5.771794539875988	1.359781876392134	3.7697993329719575	1.46243688675153	1.99116348115196	5.51403359206966	0.511864057150371	2.97533789329878	0	2	2	2	2	-0.8360102667948027	0.10418502354225656	1.471112484381791	1.145449408136672	0.9401952903370593	0.6145322140919401	-0.5129129383850195	0.025599057771349732	0.9398046089126171	0.9133920876855008	0.5385119961563692	0.512099474929253	1	1	1	0.9911368911853471	1	1	0.7969126697439552	0.8062574939339437	0.8101360445009824	0.8081727317460056	0.7648055563742359	0.8168273298968883	NA	NA
capt	3561	1592	chr2L	1158107	1158977	515040	517337	capt	4.13090737447894	2.7336568049957	6.619827097716667	2.6666161018175414	6.011543072545388	4.42951361676595	1.94943342608698	6.39062062935726	1.45208838538454	4.64137043723195	0	3	1	1	2	-0.6314485687416	-0.5956265794526764	1.172725213657466	1.2759614037995253	0.03582198928892359	0.13905817943098284	-0.4683481026992499	-0.45372375427271666	0.9170976902371512	1.0267224763581257	0.01462434842653327	0.12424913454750786	1	1	1	0.9911368911853471	1	1	0.7969126697439552	0.8062574939339437	0.8057774832107084	0.8082476756541344	0.7648055563742359	0.8168273298968883	NA	NA
capt	3561	1599	chr2L	1158107	1158977	518856	519886	capt	4.476586553781657	2.9984880294818463	3.256701329424634	3.1675220646221334	2.94607690460331	5.97524036168493	1.94417037233114	2.44560234057517	2.42084938192836	2.0637061108912	3	1	0	0	0	-0.49904441166547503	-0.5781638674168551	-0.10455957798107123	0.11917620359423685	-0.07911945575138	0.14461632582392805	-0.36945609412913705	-0.43134074115352883	-0.07714149561942495	0.08909901834510983	-0.06188464702439173	0.10435586694014304	1	1	1	1	1	1	0.7969126697439552	0.8062574939339437	0.8057774832107084	0.8081727317460056	0.7648055563742359	0.8168273298968883	Undetermined	Undetermined
capt	3561	1611	chr2L	1158107	1158977	522957	524214	capt	4.130098837130621	3.0532525508592654	9.53903783474979	5.068934351775551	9.57410899933129	4.39769674493052	1.9371490664339	9.3427030696147	3.4100758101588	8.08546264751349	2	2	3	2	2	0.29550617247480543	-0.43582937959208123	0.9174557513727429	1.643496827083116	-0.7313355520668867	-0.005294476356513531	0.21095858702149145	-0.35767850551554203	0.7936508044042628	1.3602364782985832	-0.5686370925370334	-0.0020514186427131108	1	1	1	0.6671204211009567	1	1	0.7969126697439552	0.8062574939339437	0.8057774832107084	0.8620837632205204	0.7648055563742359	0.8168273298968883	NA	NA
capt	3561	1614	chr2L	1158107	1158977	524786	528319	capt	3.4454701856444085	3.252980916083814	6.215501867443438	0.4529345192237043	5.768998609899302	4.38481194504537	1.93217226772331	5.34349163081407	0	3.74077182632508	0	0	1	1	3	-2.92732647362432	-0.08293851485809338	3.67094651583399	0.9341085269377979	2.8443879587662266	0.10754996987003441	-1.3897370183499085	-0.06321886660117701	1.9953431517538844	0.7684910104816216	1.3265181517487314	0.09966601047646839	1	1	1	0.9911368911853471	1	1	0.9046661274835827	0.8062574939339437	0.9657691476068533	0.8081727317460056	0.8978423370295475	0.8168273298968883	NA	NA
capt	3561	1669	chr2L	1158107	1158977	540758	541083	capt	1.682274750119023	6.53960259692954	3.3088296705692724	4.903375293056182	3.1289024512777566	1.42741716908908	5.30495021683523	2.41261507292718	4.35623386027466	1.22564928577299	2	2	1	2	1	1.5433618397528552	1.9587896210484892	-0.6481185055366889	-0.9828819401041734	0.41542778129563374	0.0806643467281492	1.0357991289132986	1.3898421282682043	-0.5034745470568609	-0.7974654557719254	0.3540429993549058	0.06005209063984118	1	1	1	0.9911368911853471	1	1	0.7990606618877923	0.8624783608171112	0.8057774832107084	0.8081727317460056	0.7648055563742359	0.8168273298968883	NA	Undetermined
capt	3561	1671	chr2L	1158107	1158977	541127	542058	capt	0.6542432220661181	4.352093940584576	4.084793617888938	3.577210316529964	6.399433467041677	0.129772899964604	3.57860831959734	3.35345809377818	2.38094404611911	5.37351321974541	2	4	2	4	3	2.450935963643205	2.7338107195080674	0.8391092491340871	-0.0914465089256476	0.2828747558648624	-0.6476810021948723	1.1521485873470865	1.3769611596781675	0.6905150341787335	-0.07333254607032846	0.22481257233108076	-0.5390350079179811	1	1	1	1	1	1	0.8699290886959413	0.9086751571581212	0.8057774832107084	0.8081727317460056	0.7648055563742359	0.8168273298968883	NA	NA
capt	3561	1674	chr2L	1158107	1158977	542190	543338	capt	3.453401506487631	3.254864613366834	7.459937108957915	2.2423336951795076	5.452880051800077	4.31313773011873	1.9044628623453	7.20547868707687	1.43518584020157	2.85404951581667	0	2	1	2	2	-0.6230170872724177	-0.0854205420292182	1.282017430270268	1.1965659323835272	0.5375965452431994	0.45214504735645855	-0.43364426241414983	-0.07337085281397858	0.9442992543901028	0.9786773846666231	0.36027340960017123	0.3946515398766916	1	1	1	0.9911368911853471	1	1	0.7969126697439552	0.8062574939339437	0.8057774832107084	0.8081727317460056	0.7648055563742359	0.8168273298968883	NA	NA
capt	3561	1682	chr2L	1158107	1158977	544207	545351	capt	5.2586438110220755	3.1624902938029633	5.399618261585349	4.535440017922799	3.344437533455488	7.35636281411445	1.90095582438569	4.2952551824396	3.3468339930461	2.02969265759441	0	1	1	1	1	-0.213448256135549	-0.7336297286745331	-0.4394789252575931	0.7717963642938307	-0.5201814725389841	0.6910938170124399	-0.15757072321335994	-0.5614627745174731	-0.34274849254462986	0.616636711446803	-0.4038920513041132	0.5554931526873196	1	1	1	0.9911368911853471	1	1	0.7969126697439552	0.8062574939339437	0.8057774832107084	0.8081727317460056	0.7648055563742359	0.8168273298968883	Undetermined	Undetermined
capt	3561	1737	chr2L	1158107	1158977	556989	557799	capt	4.405246245348805	1.9928415269524353	3.2809977756575375	2.1709022698837175	0.8584508437427109	5.73482068557804	1.09282715668645	2.38609522087966	1.4249444727784	0	0	0	0	0	0	-1.020927885581373	-1.1443956754886804	-1.3384873491803404	0.7193076258146921	-0.12346778990730725	1.9343271850877253	-0.6946171536133507	-0.772618129717098	-0.6778685080270975	0.4915680284361538	-0.0780009761037472	1.091435560359504	1	1	1	0.9911368911853471	1	1	0.7969126697439552	0.8062574939339437	0.8057774832107084	0.8081727317460056	0.7648055563742359	0.8418452395326746	Undetermined	Undetermined
capt	3561	1785	chr2L	1158107	1158977	568994	569584	capt	2.166700828506024	0.7989508723055532	4.768308575178746	2.642249589279989	1.2648775627526838	2.76561804613874	0	5.13053667704039	1.41608484868582	0.458238251919902	0	0	1	1	1	0.28626678707943093	-1.4393212649129006	-1.0627690091901443	2.5772989017379184	-1.7255880519923312	1.9144798589357317	0.1905599286434653	-0.7317164437257752	-0.6310492753186947	1.5748668259189953	-0.9222763723692406	1.2836397288684496	1	1	1	0.8798928001039544	1	1	0.7969126697439552	0.8062574939339437	0.8057774832107084	0.9040708961759518	0.7910635976129402	0.8508701475356398	NA	NA
capt	3561	1832	chr2L	1158107	1158977	580106	581470	capt	2.930360970862374	3.15405438232294	5.791100848698946	3.2331185345875717	3.3102808342641548	2.73295904581531	1.8357715382284	5.07078013934267	1.40703802375246	1.97748447761535	0	0	0	0	0	0.14184801021052426	0.10612914414512985	0.03402721472042558	0.8766300854084815	-0.0357188660653944	0.8068840046226614	0.09430059271874355	0.06823036503381034	0.02514781883978973	0.693163355191235	-0.02607022768493322	0.641945308666512	1	1	1	0.9911368911853471	1	1	0.7969126697439552	0.8062574939339437	0.8057774832107084	0.8081727317460056	0.7648055563742359	0.8168273298968883	NA	NA
capt	3561	1850	chr2L	1158107	1158977	588282	589647	capt	1.2317481195677331	2.785121672900721	1.6032412811691756	3.1616518621912757	7.239723099539307	0.172902062337393	1.82026609643374	0.619942356577466	1.40030195266392	5.89973126479299	0	0	0	0	1	1.3599712483132465	1.177033086412501	1.1952560015608253	-0.7967487941354343	-0.18293816190074536	-2.174942957597005	0.7502376928470877	0.6173582537766776	0.9893222027750989	-0.5195977191123256	-0.1328794390704101	-1.6417993609578345	1	1	1	0.9911368911853471	1	0.609107551642953	0.7969126697439552	0.8062574939339437	0.8057774832107084	0.8081727317460056	0.7648055563742359	0.909452695553468	NA	NA
capt	3561	1861	chr2L	1158107	1158977	590547	592114	capt	3.823430433881407	2.3977410283129315	5.266305870464776	3.483921926659968	4.504926846710485	2.70218819639273	1.06994826442837	5.01501255019877	2.28361446671328	3.51021260300248	0	0	0	1	1	-0.13415533087355844	-0.6731917782540212	0.3707913849520817	1.1351154698003885	-0.5390364473804627	0.22528763746784383	-0.10526551215523539	-0.4905441742285624	0.2902412232985849	0.8628069540278804	-0.38527866207332695	0.18728706865596856	1	1	1	0.9911368911853471	1	1	0.7969126697439552	0.8062574939339437	0.8057774832107084	0.8081727317460056	0.7648055563742359	0.8168273298968883	NA	NA
capt	3561	1872	chr2L	1158107	1158977	594555	595986	capt	1.8118094185436022	2.561817341207793	5.340462550274559	6.142040167495296	3.9002764377781443	1.37814705314024	1.80811907235294	4.0931039412459604	5.06385020641235	1.95501079866285	1	1	1	1	1	1.7612867387458353	0.4997364060210635	-0.6551415665173943	1.059797088097894	-1.261550332724772	0.4533883218905164	1.2216495281188202	0.22863013403846522	-0.5391163756633844	0.8247112054274733	-0.9930193940803551	0.37080818701050267	1	1	1	0.9911368911853471	1	1	0.8322263137324705	0.8062574939339437	0.8057774832107084	0.8081727317460056	0.7648055563742359	0.8168273298968883	Undetermined	NA
capt	3561	2163	chr2L	1158107	1158977	666715	667731	capt	4.101498575591387	3.115308454204765	3.1724285737497473	1.8201960709743719	1.1836952000617613	6.23288563550346	1.65649930568612	2.17374674648442	0.577114926556199	0.507458587680753	0	1	0	0	0	-1.1720572619568876	-0.3967761123908753	-0.6207962287359375	0.02621266756094228	0.7752811495660125	1.4222900458628922	-0.7507914122365283	-0.25597347005170124	-0.32797434463519465	0.02103134429033873	0.49481794218482716	0.8438236311103605	1	1	1	1	1	1	0.7969126697439552	0.8062574939339437	0.8057774832107084	0.8081727317460056	0.7648055563742359	0.82006839334756	Undetermined	Undetermined
capt	3561	2585	chr2L	1158107	1158977	810911	812198	capt	4.318994438444875	5.058402480651987	5.632729361929821	4.69999054235876	8.214274655979539	2.7037170218613	2.72486931866277	3.57141355250238	2.26138484024156	5.11599474668329	0	2	2	4	3	0.121962394911518	0.22798637333321448	0.8054753329842447	0.15515232335356338	0.10602397842169647	-0.5442990312089848	0.07937381650854382	0.1642091277001813	0.6936010664176805	0.13154767767611109	0.0848353111916375	-0.47721807754993195	1	1	1	0.9957355276187178	1	1	0.7969126697439552	0.8062574939339437	0.8057774832107084	0.8081727317460056	0.7648055563742359	0.8168273298968883	NA	NA
capt	3561	2622	chr2L	1158107	1158977	819493	820278	capt	6.618370916631949	7.696008133772399	8.837122306791334	5.555266816446414	4.535824173695325	5.37726334616028	4.67626067130537	6.5693129981384	2.8256318839203	2.43998605026868	0	2	3	2	3	-0.25261994245003877	0.2176341762798423	-0.2924914882818028	0.1994663274678002	0.4702541187298811	0.962211934479484	-0.20841562601457178	0.2006323537011209	-0.2397035575645446	0.1776628863040299	0.4090479797156927	0.8264144235842672	1	1	1	0.9911368911853471	1	1	0.7969126697439552	0.8062574939339437	0.8057774832107084	0.8081727317460056	0.7648055563742359	0.8168273298968883	Undetermined	Undetermined
capt	3561	2626	chr2L	1158107	1158977	820873	821451	capt	5.891576856950295	4.68825102983051	5.257758893062878	5.468475500710513	6.149833061101998	5.35662074343951	2.65064368927088	3.49317095366634	3.43807727782014	3.44671275619197	0	1	1	2	3	-0.10751512213278884	-0.32960399714483074	0.16940855347728612	0.1653981651452248	-0.2220888750120419	-0.2260992633441032	-0.08675266709896527	-0.27210006655534197	0.14337712556745794	0.1379120418213873	-0.1853473994563767	-0.19081248320244734	1	1	1	0.9957355276187178	1	1	0.7969126697439552	0.8062574939339437	0.8057774832107084	0.8081727317460056	0.7648055563742359	0.8168273298968883	Undetermined	Undetermined
capt	3561	2627	chr2L	1158107	1158977	821452	822412	capt	3.641508409225485	6.718203959734761	10.097002614211766	2.9081822993460307	10.911212812693906	2.62128480902756	4.1396726009456	7.15545138467154	1.61629774024908	6.02605719207534	0	1	1	2	3	-0.32441846932382046	0.8835394186743403	1.907621857765686	0.5877795790596192	1.2079578879981607	-0.11188439070790614	-0.2791471898180512	0.6687972772386072	1.5768979667123548	0.5277901024182693	0.9479444670566584	-0.10116339723742729	1	1	1	0.9911368911853471	1	1	0.7969126697439552	0.8062574939339437	0.9179951342457667	0.8081727317460056	0.7648055563742359	0.8168273298968883	NA	NA
capt	3561	2648	chr2L	1158107	1158977	825705	826460	capt	3.71032824279946	8.738066584605008	11.719182702404568	7.472267272130494	9.130131184166457	1.74787531277148	5.09628484841282	8.3128051175797	5.29148507507751	4.93174163254994	2	3	1	2	2	1.0099992352162	1.2357672753917734	0.289089530313156	0.42348595513380294	0.2257680401755735	0.3601644649962205	0.7533846433008615	0.9543411029410843	0.25751517365696475	0.3880741087704883	0.2009564596402227	0.3315153947537463	1	1	1	0.9911368911853471	1	1	0.7969126697439552	0.8062574939339437	0.8057774832107084	0.8081727317460056	0.7648055563742359	0.8168273298968883	Undetermined	Undetermined
capt	3561	2649	chr2L	1158107	1158977	826461	827212	capt	5.9543041634756975	6.899608430659902	12.22814065097766	5.493818098713211	12.917240460288351	5.26426442276963	4.58003905559688	8.29720498234787	2.7755049270599	7.50272417825594	2	3	2	2	2	-0.11612377727288391	0.21258156721744986	1.2334168482676477	0.8256186587338064	0.3287053444903338	-0.07909284504350762	-0.11450866938201744	0.15607532301424368	1.0857469443910157	0.742984050640443	0.27058399239626113	-0.07217890135431172	1	1	1	0.9911368911853471	1	1	0.7969126697439552	0.8062574939339437	0.8080777633449773	0.8081727317460056	0.7648055563742359	0.8168273298968883	Undetermined	Undetermined
capt	3561	2677	chr2L	1158107	1158977	834628	835451	capt	3.1426356849404584	4.234118934743036	7.982336954995672	3.40853938630823	7.076441901359615	1.6989590719879	2.07682776224213	5.72981347467345	1.56380839425325	3.81980929075724	0	0	0	0	0	0.11717861864576135	0.4300867595495385	1.0538704888227215	0.9147493853534001	0.31290814090377717	0.17378703743445564	0.058222346498733334	0.2996219840987007	0.867207680811217	0.7845538394631382	0.24139963759996735	0.15874579625188864	1	1	1	0.9911368911853471	1	1	0.7969126697439552	0.8062574939339437	0.8057774832107084	0.8081727317460056	0.7648055563742359	0.8168273298968883	NA	NA
capt	3561	2689	chr2L	1158107	1158977	837312	838552	capt	5.007741125103071	7.360440995883782	10.065667223179421	4.609281690028144	5.38088120074816	2.49073088895857	4.42480270194864	6.8724442111866	2.693984440884	2.81411513798292	0	1	0	0	0	-0.11961804543018976	0.55563222281838	0.22330051655250976	0.45157869530773226	0.6752502682485697	0.9035284470037922	-0.11277068112830321	0.45903347859560883	0.18175784215156027	0.40589175331565847	0.5718041597239121	0.7959380708880103	1	1	1	0.9911368911853471	1	1	0.7969126697439552	0.8062574939339437	0.8057774832107084	0.8081727317460056	0.7648055563742359	0.8168273298968883	NA	NA
capt	3561	2691	chr2L	1158107	1158977	838660	839894	capt	3.0489094473086764	7.042946696155426	12.528892660350195	4.638738464224057	5.2861984195631475	1.67546178167033	3.92394549022715	8.63387868794529	2.10618310241096	2.80406689271824	0	3	1	0	0	0.6054392052800968	1.2078858609710055	0.1884980699456762	0.8310078417610977	0.6024466556909087	1.2449564275063303	0.3825901032283433	0.8862904588509442	0.15122150093647602	0.756257501909395	0.5037003556226008	1.1087363565955197	1	1	1	0.9911368911853471	1	0.6820645268878738	0.7969126697439552	0.8062574939339437	0.8057774832107084	0.8081727317460056	0.7648055563742359	0.8241215232967251	NA	NA
capt	3561	2692	chr2L	1158107	1158977	839895	840667	capt	6.36151005492443	5.363267924352509	8.503657849882208	2.9890901744899985	2.4722842672800933	3.30620714903842	2.96441195227076	5.65240877817594	1.00924612052238	0.927530004903709	0	2	1	0	0	-1.0896628432513626	-0.24625693835122997	-0.2738617845017215	0.6649712246660842	0.8434059049001327	1.7822389140679382	-0.8490064464125338	-0.18396977266737868	-0.19219098745998264	0.5850688878930048	0.6650366737451552	1.4422965490981425	1	1	1	0.9911368911853471	1	0.5828076388650928	0.7969126697439552	0.8062574939339437	0.8057774832107084	0.8081727317460056	0.7648055563742359	0.8811003564421153	NA	NA
capt	3561	2712	chr2L	1158107	1158977	844231	845259	capt	2.374573614671326	3.6068341932224235	10.553649114403333	3.766088590789763	5.383856405926087	1.64479845573907	1.57378197340105	6.74967749766385	2.07438599053442	2.76295556987264	0	0	3	0	0	0.6653984550922669	0.6030646215237138	0.5155729947262445	1.5489369141798104	-0.06233383356855323	0.9710300858850128	0.41053888604739774	0.3567943079532994	0.4154180711255061	1.333463603590045	-0.05374457809409828	0.8643009543704406	1	1	1	0.673028383736996	1	1	0.7969126697439552	0.8062574939339437	0.8057774832107084	0.8469009712750193	0.7648055563742359	0.8168273298968883	NA	NA
capt	3561	2718	chr2L	1158107	1158977	846416	847059	capt	5.59459721551002	5.157490241201076	15.352179762463265	4.464100664685933	5.551027170276454	3.23405331000535	2.9026747545357	10.2257522256097	2.62794377950539	2.27849317381811	0	0	1	0	0	-0.32566470767992006	-0.11736508142972892	0.3143851945351166	1.5737024182007466	0.20829962625019113	1.4676168499158209	-0.27494633135097374	-0.11034168982417243	0.2577216109788107	1.4188829476839386	0.16460464152680127	1.3257659782319293	1	1	1	0.3342511128376914	1	0.40626245430654023	0.7969126697439552	0.8062574939339437	0.8057774832107084	0.8781234172237656	0.7648055563742359	0.8561668132648675	NA	NA
capt	3561	2719	chr2L	1158107	1158977	847060	848859	capt	4.218631475615006	6.463213197447322	14.222604455632455	6.998435034761896	3.747823980113511	3.2203037883327	3.81424203366775	9.01981879887424	4.37843371014596	1.80909598591669	0	0	1	0	0	0.7302572833292217	0.6154765171210178	-0.9009791506384955	1.1378621900380144	-0.11478076620820393	1.924060574468306	0.5628816087506083	0.4619694853212256	-0.72913758184553	1.0333689556825238	-0.10091212342938273	1.661594414098671	1	1	1	0.7992793784308945	1	0.18275989477541768	0.7969126697439552	0.8062574939339437	0.8057774832107084	0.8081727317460056	0.7648055563742359	0.9400387158848056	NA	NA
capt	3561	2731	chr2L	1158107	1158977	850536	851917	capt	3.595659390709705	9.576290336470503	16.07722840890985	6.650761877187337	11.493414053545557	2.37906136686215	5.64641874615257	11.2662309611459	3.74659434214041	5.56229615099838	1	2	1	1	1	0.8872632539865273	1.413210529106945	0.7892158830937996	0.7474799203104211	0.5259472751204177	0.48421131233703907	0.6240452994100824	1.0852631101584513	0.7011207525817015	0.6949351990070709	0.4612178107483691	0.45503225717373846	1	1	1	0.9911368911853471	1	1	0.7969126697439552	0.8251461588637551	0.8057774832107084	0.8081727317460056	0.7648055563742359	0.8168273298968883	NA	Undetermined
capt	3561	2735	chr2L	1158107	1158977	852386	852822	capt	4.891385895647345	9.742192754287652	5.631437360721553	4.964934453056095	4.59585233743416	3.16777807870585	5.62027622422481	3.22609070438558	2.58328681456406	2.2420065256253	0	1	1	1	1	0.0215313838847077	0.9940032403533412	-0.1114422258364156	-0.7907433270170153	0.9724718564686333	0.29317075528803366	0.00849876784151493	0.8669648608215341	-0.0904369247743676	-0.7065776582870299	0.8584660929800192	0.24232535946735684	1	1	1	0.9911368911853471	1	1	0.7969126697439552	0.8062574939339437	0.8057774832107084	0.8081727317460056	0.7648055563742359	0.8168273298968883	NA	Undetermined
capt	3561	2743	chr2L	1158107	1158977	854470	855566	capt	4.392449132332797	13.323478226517917	8.553497540999974	10.009718364212501	7.526370739861702	2.34669208044484	7.94062451694583	4.86921375664298	7.29112384664004	3.61257717360404	0	1	1	1	1	1.188303898724131	1.6008732774557313	-0.4113751210678611	-0.6393843950395368	0.41256937873160054	0.18456010475992488	0.9548523893490767	1.3370880622369203	-0.36593926015158723	-0.5861313356104731	0.38223567288784355	0.16204359742895763	1	1	1	0.9911368911853471	1	1	0.7969126697439552	0.8627035520307302	0.8057774832107084	0.8081727317460056	0.7648055563742359	0.8168273298968883	Undetermined	Undetermined
capt	3561	2813	chr2L	1158107	1158977	866253	867099	capt	7.897385150373783	6.702732098426169	5.637597624159184	8.160712878766242	6.175799398746923	5.40524083195757	3.13884210600406	3.10090547206127	5.28230367028316	3.03937454235392	0	0	0	1	1	0.047320132888094224	-0.23662577948163172	-0.4020692922775383	-0.24966876071074365	-0.28394591236972594	-0.13154538080293132	0.04408118319485686	-0.20490677147683783	-0.3481909132969939	-0.2104546840837285	-0.24898795467169468	-0.11125172545842926	1	1	1	0.9911368911853471	1	1	0.7969126697439552	0.8062574939339437	0.8057774832107084	0.8081727317460056	0.7648055563742359	0.8168273298968883	Undetermined	Undetermined
capt	3561	2814	chr2L	1158107	1158977	867100	867937	capt	8.231402357355304	6.461997228115954	6.126489544664507	9.646357198005571	7.019424343536261	6.21105620536444	3.56299854277309	3.09329226416816	5.84750154133325	3.47943171188077	1	1	1	3	1	0.22884599423197513	-0.34915810710994133	-0.4586315117968787	-0.07691947989665554	-0.5780041013419165	-0.1962920694416933	0.20187619526362874	-0.31141937422700716	-0.40509190027672554	-0.05945451575309972	-0.5132955694906359	-0.1676581849670101	1	1	1	1	1	1	0.7969126697439552	0.8062574939339437	0.8057774832107084	0.8081727317460056	0.7648055563742359	0.8168273298968883	Undetermined	Undetermined
capt	3561	2815	chr2L	1158107	1158977	867938	868449	capt	7.0942255322657335	7.8031446724319915	6.488386268416862	5.942855033433181	3.375631267649008	5.37424194403514	3.99116442999942	3.61654136179029	3.00373291034828	1.28397866842812	1	1	1	2	0	-0.25548900655792767	0.13741045254214065	-0.8159988672292329	-0.26619593917539897	0.3928994591000683	0.9427023871539022	-0.2206379294667663	0.11958389066693977	-0.6368969553018523	-0.23352529709388609	0.34022182013370605	0.7435934783416723	1	1	1	0.9911368911853471	1	1	0.7969126697439552	0.8062574939339437	0.8057774832107084	0.8081727317460056	0.7648055563742359	0.8168273298968883	Undetermined	Undetermined
capt	3561	2825	chr2L	1158107	1158977	870002	871455	capt	8.62485538114028	14.56573615585501	20.930322639444302	9.915932547197055	19.768128511301125	5.32231287153351	8.87816595921604	15.0856029758433	6.365765885091	10.2911063619151	1	5	5	4	5	0.20124819124802354	0.756006446042463	0.9953559319898488	0.5230159333273007	0.5547582547944394	0.08241825613189128	0.13764521352066308	0.6170917080030808	0.8744047794755552	0.4707433787477963	0.4794464944824177	0.0757850937546589	1	1	1	0.9911368911853471	1	1	0.7969126697439552	0.8062574939339437	0.8057774832107084	0.8081727317460056	0.7648055563742359	0.8168273298968883	Undetermined	Undetermined
capt	3561	2826	chr2L	1158107	1158977	871456	871976	capt	4.220735451939945	8.207009923542854	10.587685607673777	8.885857730441785	10.011941741533871	2.94709909436778	4.8127595488147	6.25001830635511	5.76963817441678	4.77527085294282	1	2	2	2	3	1.0740166362376644	0.9593622911246464	0.1721388533029999	0.36745865812656947	-0.11465434511301799	0.08066545971055156	0.8477752658486107	0.7458157758002579	0.15440148037732895	0.330533571539867	-0.10195949004835282	0.07417260111418522	1	1	1	0.9911368911853471	1	1	0.7969126697439552	0.8062574939339437	0.8057774832107084	0.8081727317460056	0.7648055563742359	0.8168273298968883	Undetermined	NA
capt	3561	2828	chr2L	1158107	1158977	872278	873043	capt	3.707546137634843	10.667595402016143	9.374508408919267	7.777119139853981	7.4105988369925795	1.48236274555046	6.12048399523119	5.15848656744684	4.61672430168418	3.86725865991808	0	0	0	0	0	1.068771193950146	1.5246984616862929	-0.0696457112010902	-0.18642006893293678	0.4559272677361468	0.33915291000430015	0.8137502039869176	1.2295689718910112	-0.061286260965035255	-0.17406085373040925	0.4158187679040936	0.3030441751387196	1	1	1	0.9911368911853471	1	1	0.7969126697439552	0.8415138727442912	0.8057774832107084	0.8081727317460056	0.7648055563742359	0.8168273298968883	NA	Undetermined
capt	3561	2897	chr2L	1158107	1158977	889148	891869	capt	5.109159536468451	5.760446833775301	12.180589505938698	4.437499299345131	5.388567496580648	2.03258670229382	2.8631679123889	6.91041563792308	2.28169408644076	2.40213062095721	0	0	0	0	0	-0.20333909371829592	0.17309473940925763	0.28015490440944923	1.0803313273246808	0.3764338331275535	1.176610256042785	-0.18249166297562341	0.12347326861118645	0.22825334393974103	0.9677561296824757	0.3059649315868099	1.0454677173295446	1	1	1	0.8798928001039544	1	0.8011841831020207	0.7969126697439552	0.8062574939339437	0.8057774832107084	0.8081727317460056	0.7648055563742359	0.82006839334756	NA	NA
capt	3561	3140	chr2L	1158107	1158977	1007534	1008798	capt	9.715005133066843	11.241315907941058	10.54719993210066	13.963738357039915	18.420157663034225	3.01651143338468	3.55753229847369	3.07192530292017	5.15029751940043	5.17451508540209	0	3	1	2	1	0.5233985668327983	0.21052426406893798	0.399600179867552	-0.09195088380286903	-0.3128743027638603	-0.8044253664342813	0.4527583370567709	0.17514692407125057	0.36023716334924605	-0.07928599528765917	-0.2776114129855203	-0.7171345716224256	1	1	1	1	1	1	0.7969126697439552	0.8062574939339437	0.8057774832107084	0.8081727317460056	0.7648055563742359	0.8168273298968883	Undetermined	NA
capt	3561	3312	chr2L	1158107	1158977	1077184	1078078	capt	10.540466684860576	31.950130739224562	35.3846765309922	24.46403403674268	30.046447156076702	1.37234936214465	6.36279036802324	6.22602417697103	4.31819895147857	4.53655166573338	2	2	3	2	1	1.2147235745382692	1.5998830901682868	0.29653209043056605	0.14730289630223728	0.38515951563001755	0.23593032150168874	1.0947584675425726	1.4647207539428306	0.28336652747339847	0.14045631988036178	0.36996228640025797	0.22705207880722134	1	0.11222318919595312	1	0.9911368911853471	1	1	0.8017704016443499	0.9391807800689214	0.6744791621145343	0.3038924637091746	0.7236567872264075	0.8168273298968883	NA	Undetermined
capt	3561	3507	chr2L	1158107	1158977	1143074	1144198	capt	58.37933024178888	53.33042529799363	158.00196142115408	58.469471461597685	92.85889291847077	1.67328901335648	1.79895214664751	5.36871361527371	1.97260782092754	2.59170457876556	0	1	1	1	1	0.002225890461851679	-0.13049882635192675	0.6673565308752755	1.5669117296472954	-0.13272471681377843	0.7668304819582413	0.0024974620798368695	-0.12889958183592262	0.6501487453046295	1.5327015382990656	-0.1313970439157595	0.7511557490786763	1	1	1	1.2377763837262252e-8	1	0.11832511665064945	0.008462744902331702	0.019080237968733	0.8057774832107084	0.9930098495149303	0.024271868589586038	0.8168273298968883	NA	NA
capt	3561	3585	chr2L	1158107	1158977	1162281	1162793	capt	190.4501750353112	188.22855463218306	498.418257074277	205.98323408714455	201.89086387098246	2.64066688227496	2.73575120755906	7.49539363037776	3.13300710367974	2.63037713395224	0	3	1	0	0	0.11311330084562736	-0.016928109557271608	-0.028951288530966655	1.4048714110190876	-0.13004141040289896	1.3037812891471552	0.11114563448178956	-0.016778425588415472	-0.02835724098143423	1.3816234373844634	-0.12792406007020504	1.2820566182956925	1	1	1	5.924539981276186e-9	1	1.2412301655953076e-6	0.0028716333079809196	8.941603411403041e-4	0.005258198608276541	0.9795418557449879	0.0023512462840231036	0.940124847394797	NA	NA
capt	3561	3589	chr2L	1158107	1158977	1163111	1163820	capt	198.78567675850442	177.26030826248603	382.2520103860989	198.7968705517991	233.19819835023847	3.40901043910296	3.00873167930824	6.36836026901571	3.43348150144002	3.43517793046739	0	3	1	1	1	8.123711761824695e-5	-0.1653442818387021	0.23026159630237708	1.1086545618972676	-0.16542551895632032	0.7129674466385704	1.3098834555761018e-4	-0.16295892898661488	0.22656916373444416	1.0917472315543437	-0.16308991733217248	0.7020881504877271	1	1	1	4.145095573509204e-6	1	0.04772283227315918	4.978958330691076e-4	0.0022728491301226487	0.023747099747459244	0.8172171858067148	0.0020804470302383683	0.8168273298968883	NA	NA
capt	3561	3937	chr2L	1158107	1158977	1295845	1299330	capt	16.78047397107828	7.358881613430208	11.274825456986445	11.580998395201062	26.658009305444025	4.82139854886479	2.0316178225689	3.37303542186763	3.54603577804388	7.7501691791938	0	0	0	0	5	-0.5350238327459346	-1.189225035391944	1.2028094176843243	0.6155466691697055	-0.6542012026460094	-1.2414639511606282	-0.49185443877121066	-1.0880943727531562	1.1356872563915168	0.5611509983224462	-0.5962399339819454	-1.170776192051016	1	1	1	0.9911368911853471	1	0.18588326430195262	0.7969126697439552	0.8079598900544149	0.8161586391650908	0.8081727317460056	0.7648055563742359	0.8270239877485233	NA	NA
capt	3561	3949	chr2L	1158107	1158977	1306636	1308533	capt	18.37541535380179	9.196658116345171	8.44661937511984	11.926873770064569	19.15790135439977	5.73010525390709	2.86392405034183	2.46671964693061	4.15067313154077	6.10752539635094	0	0	0	0	1	-0.6235609222081658	-0.9985952460078891	0.6837235917389838	-0.12273566835324709	-0.37503432379972323	-1.181493583891954	-0.5714251695472773	-0.9160757775280899	0.6395771420601526	-0.10005652434273697	-0.3446506079808126	-1.084284274383702	1	1	1	0.9957355276187178	1	0.42946350397753136	0.7969126697439552	0.8062574939339437	0.8057774832107084	0.8081727317460056	0.7648055563742359	0.8240003749478666	Undetermined	Undetermined
capt	3561	3950	chr2L	1158107	1158977	1308534	1309706	capt	9.06783903880729	6.09619038930796	7.04388135094084	16.03348308664466	13.392917374000529	3.02253201713573	1.62575981957291	2.20573299912186	5.80609749330214	3.70978631119426	0	0	0	0	1	0.8222571807008692	-0.5728508221963972	-0.2596176115643764	0.2084626480739351	-1.3951080028972664	-0.9270277432589549	0.7594327165156894	-0.5119601682365832	-0.24447286242109093	0.1905954862499371	-1.2713928847522726	-0.8363245360812447	1	1	1	0.9911368911853471	1	0.9724758251764227	0.7969126697439552	0.8062574939339437	0.8057774832107084	0.8081727317460056	0.8331827625767836	0.8168273298968883	Undetermined	NA
capt	3561	3958	chr2L	1158107	1158977	1313428	1314800	capt	13.043808203586352	6.550631778844849	7.97168988803103	5.4244386203599655	8.613853866517994	5.232826631276	2.12956376481141	2.28277678439373	1.5436031318151	2.59546323918123	0	0	0	0	0	-1.2658193882466813	-0.9936591730458237	0.6671850089786744	0.2832515332566281	0.2721602152008576	-0.11177326052118869	-1.1058552724103325	-0.8823134003941687	0.5742683265061314	0.2506797415214409	0.22354187201616402	-0.10004671296852642	1	1	1	0.9911368911853471	1	1	0.7969126697439552	0.8062574939339437	0.8057774832107084	0.8081727317460056	0.7648055563742359	0.8168273298968883	Undetermined	Undetermined
capt	3561	3975	chr2L	1158107	1158977	1326347	1328173	capt	11.11234486366478	11.376947191794136	10.798021648712682	12.099241599883378	14.14181533118815	3.1230677079901	4.10140278787361	3.78843434481174	5.11686605445181	4.45736428874844	0	0	0	0	1	0.12275334173122197	0.0339502090260352	0.22505070545891037	-0.07534647283034991	-0.08880313270518676	-0.3892003109944471	0.10973475470532885	0.027970199913980098	0.2078974006297729	-0.06776460215484052	-0.08176455479134875	-0.3574265575759622	1	1	1	1	1	1	0.7969126697439552	0.8062574939339437	0.8057774832107084	0.8081727317460056	0.7067490850797458	0.8168273298968883	Undetermined	NA
capt	3561	3977	chr2L	1158107	1158977	1328453	1329281	capt	16.388412557366603	6.0148131911802425	5.415871272409962	6.83568359795311	5.429596729110994	5.92738728776456	1.90622194289275	1.55159719076128	2.70702820949898	1.79184795465763	0	0	0	0	0	-1.2615185904856525	-1.4460842805871483	-0.3322405716642972	-0.15132648219179382	-0.18456569010149584	-0.0036516006289924537	-1.12897214510647	-1.292339688241491	-0.2820680961526749	-0.11918013199915159	-0.16336754313502103	-4.795789814976532e-4	1	1	1	0.9957355276187178	1	1	0.7982689105624341	0.8531641684650298	0.8057774832107084	0.8081727317460056	0.7648055563742359	0.8168273298968883	Undetermined	Undetermined
capt	3561	4009	chr2L	1158107	1158977	1345809	1347502	capt	14.422727110861409	9.718249196706147	5.362276270783217	8.494750250630977	18.33439746290827	6.22758413148855	3.81835682450566	2.06377786091012	3.78268409627502	7.14290769671766	0	0	0	1	1	-0.7637005440332119	-0.5695756494839755	1.1099094171754886	-0.8578508761362544	0.19412489454923634	-1.773635398762507	-0.687421869630783	-0.5137221571017767	1.028328464225506	-0.7371405490337318	0.1736997125290063	-1.5917693007302314	1	1	1	0.9911368911853471	1	0.10181141748465718	0.7969126697439552	0.8062574939339437	0.8057774832107084	0.8081727317460056	0.7648055563742359	0.9396770244776125	Undetermined	Undetermined
capt	3561	4020	chr2L	1158107	1158977	1351424	1352366	capt	11.720372733194969	9.389002441349987	4.528967165829324	5.451662744748513	10.377537243552183	5.90721572471791	3.9456160844551	1.76410927689187	1.62198999265847	3.877681444807	0	0	0	0	0	-1.104250230484239	-0.3199746630129524	0.928695888757435	-1.0517898030309893	0.7842755674712866	-1.1962101243171377	-0.9559695370718755	-0.27587723936388114	0.8083173066156142	-0.8954241941876888	0.6800922977079943	-1.0236492030953086	1	1	1	0.930815079915772	1	0.8206709233941176	0.7969126697439552	0.8062574939339437	0.8057774832107084	0.8081727317460056	0.7648055563742359	0.82006839334756	Undetermined	Undetermined
capt	3561	4053	chr2L	1158107	1158977	1360360	1360875	capt	9.81608384977529	8.648981054358945	2.0366483080668836	7.449825287339471	4.724393374012811	5.11499780257161	3.54686434799954	0.771877267865348	2.86337212139545	1.828792234306	0	0	0	0	0	-0.3979409806583889	-0.18261739534423208	-0.6570774970671864	-2.0863333025760333	0.21532358531415682	-1.2139322201946898	-0.33562770374283857	-0.13658768378550235	-0.5546264256609809	-1.606114531444505	0.1990400199573362	-0.8524480858261878	1	1	1	0.47731511468722304	1	1	0.7969126697439552	0.8062574939339437	0.8057774832107084	0.9233124290335246	0.7648055563742359	0.8168273298968883	Undetermined	Undetermined
capt	3561	4062	chr2L	1158107	1158977	1363708	1364341	capt	10.776302221292452	5.805632713080511	2.4954149197081272	2.8861626233218383	4.03434071760137	5.226274925795	2.10800100158661	0.784028788864023	1.00407181536953	1.24059099747818	0	0	0	0	0	-1.9006377197206379	-0.8923370073875442	0.48318033894486806	-1.2181735878494762	1.0083007123330934	-0.6930532144612506	-1.5600422142529848	-0.7658200912530129	0.35871604502042537	-0.9363691201404544	0.7942221229999724	-0.5008630421609075	1	1	1	0.9911368911853471	1	1	0.9003524063990921	0.8062574939339437	0.8057774832107084	0.8081727317460056	0.7648055563742359	0.8168273298968883	Undetermined	Undetermined
capt	3561	4078	chr2L	1158107	1158977	1368808	1370220	capt	21.741171282755136	14.016070959504184	7.968556989002087	16.98346500557686	14.838007648586597	10.9018133290692	6.32815596639275	3.9066093361591	7.80806332915203	5.5956640289742	0	0	0	0	0	-0.35629883525782513	-0.6333476821005705	-0.1948334416486967	-0.8146915859885013	-0.2770488468427454	-0.89690699118255	-0.30423824371521513	-0.5454463036806854	-0.17093479654633983	-0.6871369429446119	-0.24120805996547018	-0.7574102063637422	1	1	1	0.9911368911853471	1	1	0.7969126697439552	0.8062574939339437	0.8057774832107084	0.8081727317460056	0.7648055563742359	0.8168273298968883	Undetermined	Undetermined
capt	3561	4081	chr2L	1158107	1158977	1371409	1372500	capt	13.391242347631096	10.368729230778104	6.504724682401909	11.177571746432296	8.021278057582817	5.48396966500931	4.42980180861364	3.13584077436245	5.19870338821285	3.26256871343664	0	0	0	1	1	-0.2606830039635038	-0.3690507188489634	-0.4787027766321735	-0.6726791912309615	-0.10836771488545961	-0.30234412948424766	-0.22437461646029097	-0.32047839961683694	-0.4312262216497908	-0.5969771786822528	-0.09610378315654597	-0.26185474018900784	1	1	1	0.9911368911853471	1	1	0.7969126697439552	0.8062574939339437	0.8057774832107084	0.8081727317460056	0.7648055563742359	0.8168273298968883	Undetermined	Undetermined
[truncated: 35,046 more rows]
[truncated: 4 more columns]
