# Supplementary material for: Enhancer–promoter interactions become more instructive in the transition from cell-fate specification to tissue differentiation
Source: Nat Genet. 2024 Mar 11;56(4):686–96. doi: 10.1038/s41588-024-01678-x (PMC11018526; doi:10.1038/s41588-024-01678-x)
Supplement: Supplementary file 5 — DHS data—tissue and stage matched. [file 41588_2024_1678_MOESM5_ESM.tsv]

peak_ID	chromosome	start	end	Meso_6-8h_peak	Meso_10-12h_peak	Neuro_6-8h_peak	Neuro_10-12h_peak	Meso_6-8h_normalised_counts	Meso_10-12h_normalised_counts	Neuro_6-8h_normalised_counts	Neuro_10-12h_normalised_counts	Neuro_6-8h_vs_Neuro_10-12h_log2FC	Meso_6-8h_vs_Meso_10-12h_log2FC	Neuro_6-8h_vs_Meso_6-8h_log2FC	Neuro_10-12h_vs_Meso_10-12h_log2FC	Neuro_6-8h_vs_Neuro_10-12h_shrunken_log2FC	Meso_6-8h_vs_Meso_10-12h_shrunken_log2FC	Neuro_6-8h_vs_Meso_6-8h_shrunken_log2FC	Neuro_10-12h_vs_Meso_10-12h_shrunken_log2FC	Neuro_6-8h_vs_Neuro_10-12h_differential_FDR	Meso_6-8h_vs_Meso_10-12h_differential_FDR	Neuro_6-8h_vs_Meso_6-8h_differential_FDR	Neuro_10-12h_vs_Meso_10-12h_differential_FDR	Neuro_6-8h_vs_Neuro_10-12h_constant_FDR	Meso_6-8h_vs_Meso_10-12h_constant_FDR	Neuro_6-8h_vs_Meso_6-8h_constant_FDR	Neuro_10-12h_vs_Meso_10-12h_constant_FDR	Neuro_6-8h_vs_Neuro_10-12h_dynamic	Meso_6-8h_vs_Meso_10-12h_dynamic	Neuro_6-8h_vs_Meso_6-8h_dynamic	Neuro_10-12h_vs_Meso_10-12h_dynamic
chr2L:5851	chr2L	5728	5925	TRUE	TRUE	TRUE	TRUE	512.7203962038641	467.7105266353934	252.73181939362942	206.7025022036041	-0.2900514604557334	-0.13255639033761699	1.0205649761747155	1.178060046292832	-0.28771382013310853	-0.13170105629293813	1.0123812609097556	1.168394024749926	0.3720303933356756	0.7023563266529679	1.5818654186975178e-4	5.721532254093136e-6	0.01174103978463759	0.0034135150852391536	0.838237658070915	1	Constant	Constant	Increased	Increased
chr2L:6990	chr2L	6938	7044	TRUE	FALSE	FALSE	FALSE	121.9375562509108	54.982100784947264	53.48081402322383	29.36924385580479	-0.864715302301709	-1.1491086020973842	1.1890492086130968	0.90465590881742175	-0.8433672048455367	-1.1268480653457713	1.1659921727087728	0.8825113122085381	0.0860532142512142	0.013757762797043722	0.00893413149514256	0.0565793268903408	0.6045042318037651	0.9535999260555218	1	0.9057595643284971	NA	Decreased	Increased	NA
chr2L:7535	chr2L	7461	7611	TRUE	FALSE	FALSE	FALSE	226.1716713904301	77.74710625443024	88.757392337067	50.93086283219025	-0.8013271237611208	-1.5405573549352911	1.3494790518476407	0.6102488206734705	-0.7907470306061309	-1.524019242285621	1.3357718934701537	0.6024996817906636	0.02416483094810339	2.0419377486007577e-6	1.8673628784340963e-5	0.08533366917443898	0.4470852687418102	1	1	0.3091306551015494	NA	Decreased	Increased	NA
chr2L:16334	chr2L	16262	16407	FALSE	FALSE	FALSE	TRUE	60.77233000843892	34.442945669767845	89.04745259232213	155.30643914825905	0.8024714010206175	-0.8192060739483257	-0.5511597344922103	-2.1728372094611537	0.7941621703905313	-0.8000792659110342	-0.5438026546346295	-2.138044090936195	0.019975885124661825	0.05532315275251404	0.15741063672111044	2.0542127546448273e-9	0.4410462377505139	0.5343892813139909	0.17845545076246538	1	Increased	NA	NA	Decreased
chr2L:18333	chr2L	18267	18400	TRUE	TRUE	TRUE	TRUE	411.16059625810607	472.800164420721	465.21876627129666	179.06632664121577	-1.3774152297334221	0.20152852733206617	-0.17820728438129962	1.4007364726841887	-1.367649336171088	0.2000948466996977	-0.17701076453996775	1.390733418330818	1.9651775215426175e-8	0.5058326840735222	0.566347528530873	5.1986143057128164e-9	1	0.0035586063894984215	0.0019909674613239063	1	Decreased	Constant	Constant	Increased
chr2L:18644	chr2L	18592	18698	TRUE	TRUE	TRUE	TRUE	1607.469664597788	887.6798970125589	1218.0850079783265	714.6846072195984	-0.7692361987193138	-0.8566800814489142	0.4001766920869225	0.3127328093573222	-0.762822744095526	-0.8495875298278371	0.3969201152831544	0.31015532955084335	0.006165775928681636	0.0022232028969876427	0.19479985291835175	0.27899960165536697	0.32633085975488113	0.49840575340554794	0.030076508274034693	0.021791787433332172	Decreased	Decreased	Undetermined	Constant
chr2L:18796	chr2L	18748	18846	FALSE	FALSE	FALSE	TRUE	607.6443689460818	455.17784275034614	617.9967227298246	415.99448359836913	-0.5710347901945011	-0.41679688480108285	-0.02437197113946624	0.129865934253952	-0.5663461074776441	-0.41332581232361515	-0.024158240816346255	0.12886205433768272	0.049050321976106946	0.17615689588944858	0.9516156956827423	0.6723544098175651	0.10131256938831051	0.04151006238199966	0.0011890194919733593	0.004627676786224263	Undetermined	NA	NA	Constant
chr2L:19064	chr2L	18999	19131	FALSE	FALSE	TRUE	TRUE	416.52335962895614	296.5667303397699	454.52365243003095	316.5036946837681	-0.5221330301577872	-0.4900406462305462	-0.1259579634518463	-0.09386557952460528	-0.5180658238283733	-0.48602944328749487	-0.12496885913392673	-0.09293247859304829	0.06740246446650885	0.09748479450761759	0.7222538039967236	0.7604154017925373	0.0653036490577372	0.06572575818951944	0.002230541295272363	0.0030270566329091467	Undetermined	NA	Constant	Constant
chr2L:19767	chr2L	19711	19825	FALSE	TRUE	FALSE	FALSE	162.9521944119882	211.04958795586387	106.81024544719986	81.51779917802033	-0.3898630326040944	0.37313323223857997	0.6093987406170511	1.3723950054597256	-0.38404794803102216	0.36769410217172627	0.6005482726888615	1.3522903228916099	0.3749045542708669	0.3793771681853508	0.13102831308641943	9.27125816905966e-5	0.08863302022108968	0.08436580166970035	0.2500508848894773	1	NA	Undetermined	NA	Increased
chr2L:20624	chr2L	20539	20698	TRUE	TRUE	TRUE	TRUE	269.0056394301538	240.09727151085218	329.6253832929637	177.3090538638718	-0.894561137778327	-0.1640174090036254	-0.29319092594066726	0.4373528028340344	-0.8828278136431141	-0.1618538713232272	-0.28941168224643654	0.43156226007345033	0.012325754222513625	0.7180426855227571	0.48993910311572086	0.22932241388058033	0.596826142888058	0.023485586222488926	0.04103208845829873	0.1341800627925954	Decreased	Constant	Constant	Undetermined
chr2L:21613	chr2L	21566	21662	TRUE	TRUE	TRUE	TRUE	336.953438185776	338.97668715245425	376.9589627267487	223.18260063524153	-0.7561829157130524	0.008636809809035697	-0.16185822766110017	0.602961497860988	-0.748596760028774	0.008503668409804993	-0.16025453905456816	0.5968458893840108	0.01569374505110368	0.9841945854212363	0.68177039333351	0.04762294269615609	0.340361317234996	0.003186092909533732	0.007400596578540758	0.22743431124868135	Decreased	Constant	Constant	Undetermined
chr2L:27182	chr2L	27129	27237	TRUE	FALSE	TRUE	FALSE	159.74640773921104	30.02518123887922	147.82509988976201	58.11758647531181	-1.346844555322395	-2.4115386297545047	0.11189223728813645	-0.9528018371439733	-1.3234774331603738	-2.356397832007336	0.11060590883970585	-0.9223144900072566	8.097863858914916e-4	3.233896148040142e-8	0.8368099085396051	0.03735354302072491	1	1	0.024489733379763772	0.9819019749971296	Decreased	Decreased	Constant	NA
chr2L:28119	chr2L	27935	28197	TRUE	FALSE	FALSE	FALSE	176.4359099951535	58.6325259226253	142.091510399507	64.01759874493027	-1.1502798913202865	-1.5893711071464904	0.3123238626009726	-0.12676735322523133	-1.1335267500667694	-1.5645943967625775	0.30865651297572055	-0.12241113372008768	0.001686316934184529	2.2922535035491756e-5	0.46741187911523724	0.7756559439162269	0.9688901973296932	1	0.04983257699780345	0.0374360815625857	NA	Decreased	Constant	NA
chr2L:30598	chr2L	30559	30638	FALSE	FALSE	TRUE	FALSE	59.727364027358135	32.312926585094836	135.36838713390233	39.13841916287711	-1.7902334721585151	-0.8862806305636902	-1.180426905383364	-0.2764740637885391	-1.758214281005823	-0.8632790512273908	-1.1605710184199782	-0.2656357886415461	1.015296613068093e-5	0.0729841537847998	0.004429660084717573	0.5865850175469729	1	0.6476236362683659	1	0.14531608060650344	Decreased	NA	Decreased	NA
chr2L:34237	chr2L	34168	34308	TRUE	FALSE	TRUE	FALSE	354.0833509220896	108.43000947819536	187.96593073671806	74.21045041295596	-1.3407769252848996	-1.7073249120738527	0.9136178157243913	0.5470698289354382	-1.3231881596192683	-1.6868556482372348	0.9037431882998771	0.5400756996819106	7.029837095964834e-5	2.488533976846645e-7	0.0063974358429691345	0.12878873136527463	1	1	0.6471110094269813	0.2356366634480573	Decreased	Decreased	Increased	NA
chr2L:34781	chr2L	34732	34832	FALSE	TRUE	FALSE	FALSE	79.03482764919214	162.81101615706154	36.63898708064927	25.23197518938163	-0.5381264726824704	1.0426378794045266	1.1091089150377345	2.6898732671247316	-0.5275901076138172	1.029117957912098	1.0900144412598347	2.64672250678575	0.26168519842305676	0.004004158749106742	0.005499359400461693	1.5014277138686634e-13	0.2234036033309095	0.849044997801933	0.943228908878769	1	NA	Increased	NA	Increased
chr2L:35700	chr2L	35623	35779	TRUE	TRUE	TRUE	TRUE	526.2496783633363	217.78845331215945	199.93345803833762	146.1829076919933	-0.4517452860400415	-1.2728199790119799	1.3962275250820428	0.5751528321101047	-0.4474009762992573	-1.261568317247857	1.3838020104839077	0.5696346695353083	0.1727020273673036	9.454997296336054e-6	8.228963695779472e-7	0.05501033620994425	0.05880413007031606	1	1	0.1867322315646488	Undetermined	Decreased	Increased	Undetermined
chr2L:36023	chr2L	35984	36063	FALSE	FALSE	FALSE	TRUE	76.96667988690795	60.06123828920239	51.730675817177215	97.07880013608901	0.9081362380896986	-0.3577997956787424	0.5732139758383441	-0.6927220579300969	0.895045466239402	-0.35219080812139736	0.5642231314475544	-0.6830131429132449	0.016074138163638386	0.42478423043973246	0.16626560695846135	0.061205727772209964	0.625467108023651	0.08986239154816388	0.22046074345387073	0.4576520666945657	Increased	NA	NA	Undetermined
chr2L:36445	chr2L	36382	36558	TRUE	FALSE	TRUE	TRUE	194.7323142097609	46.894595235561695	165.31238724341347	243.56015620739223	0.5590833101375692	-2.0539987453436606	0.2362974739895902	-2.3767845814916395	0.5541236776412117	-2.02302055563951	0.23413090637199668	-2.3430133269087254	0.08245005588839725	9.544690799971544e-10	0.5300155185278749	2.8064801400348037e-13	0.1196909269793527	1	0.013741538021213426	1	Undetermined	Decreased	Constant	Decreased
chr2L:42121	chr2L	42047	42326	TRUE	FALSE	FALSE	FALSE	197.05040192070572	160.81634130189443	109.57673231518403	107.5474160700678	-0.026968623783805087	-0.2931506791538113	0.8466232052942508	0.5804411499242447	-0.02695992409062939	-0.29079128573067453	0.8385669342197098	0.5747355725796647	0.9505199776326875	0.4014639322782904	0.0054310094417521285	0.05297154317713167	0.002457734596619188	0.023088261136146464	0.5065939602198019	0.19310186425178538	NA	Constant	Increased	NA
chr2L:53810	chr2L	53754	53868	TRUE	FALSE	FALSE	FALSE	171.47568047320078	67.5307926069398	61.994810120939576	43.743559353004166	-0.5030768304574816	-1.3443865851846333	1.4677846299443227	0.6264748752171709	-0.49570527093835703	-1.3287845530702116	1.4505391253008315	0.6174598431689772	0.2223533827454953	1.0858610444023776e-4	1.3862608446203665e-5	0.09446643769907731	0.14616823469909274	1	1	0.35886496537435364	NA	Decreased	Increased	NA
chr2L:58219	chr2L	58180	58259	FALSE	FALSE	FALSE	TRUE	41.452480772472384	30.07126296060293	72.67610708169681	108.48582862771848	0.5779535491281169	-0.4630729832667904	-0.8100226991461881	-1.8510492315410954	0.5715528785054712	-0.4492113466125841	-0.7973982480956614	-1.8181624732137167	0.13596820897882456	0.35691080752645477	0.0436722698146628	1.657365392703974e-6	0.19217468021670664	0.19199644959684445	0.5139725661723492	1	Undetermined	NA	NA	Decreased
chr2L:59456	chr2L	59417	59496	FALSE	FALSE	FALSE	TRUE	26.056412551909467	24.907836048783036	53.3292052577269	242.39074911308165	2.184336905715224	-0.06503877917205299	-1.0332873610574218	-3.282663045944699	2.1454266966130078	-0.056502680874995694	-1.0060700379822902	-3.2079994154702938	2.3024605076357615e-7	0.9308589659442508	0.04090433378908244	5.595095154857489e-13	1	0.07757894331375441	0.8350162791559763	1	Increased	NA	NA	Decreased
chr2L:62003	chr2L	61964	62043	FALSE	FALSE	FALSE	TRUE	47.790557634867454	27.090750767234557	123.8554172744357	132.4928682035862	0.09725773313648506	-0.8189252259216743	-1.3738594649610782	-2.2900424240192376	0.09676622039746896	-0.7937159731185265	-1.3540868638824846	-2.2445690573984804	0.835685340447693	0.08334566304994555	1.7817175466583733e-4	6.536276029914792e-9	0.01054813881449867	0.5545801710706485	1	1	Constant	NA	NA	Decreased
chr2L:65101	chr2L	65030	65174	TRUE	TRUE	TRUE	FALSE	368.967502787672	214.3280791147585	166.35504245740256	45.01085590685241	-1.885920693259353	-0.7836728851258135	1.1492281579357417	2.2514759660692816	-1.8584926737035128	-0.7759532588061323	1.1372028857509708	2.2197423006483517	2.458512235579755e-8	0.0190459159685183	3.255832706775948e-4	6.2953254279906495e-12	1	0.41908895772625704	1	1	Decreased	Decreased	Increased	Increased
chr2L:65857	chr2L	65808	65908	TRUE	FALSE	TRUE	FALSE	669.79795209533	217.8253300359577	202.91054729824478	67.30391721122092	-1.5920814785038109	-1.620554235973797	1.7228821066280717	1.6944093491580856	-1.5775062696187325	-1.610374178453586	1.711927866097077	1.6790599572622233	2.367830176925574e-9	2.7015495199416164e-11	7.287562833751581e-13	9.536177825766461e-11	1	1	1	1	Decreased	Decreased	Increased	NA
chr2L:66901	chr2L	66853	66951	TRUE	TRUE	TRUE	TRUE	2291.210756393295	1952.3969289098522	1583.420869730747	1368.0852326601014	-0.21088665763923375	-0.23086378314519165	0.5330653990882922	0.5130882735823343	-0.20696197181853196	-0.22661059984730972	0.5231853877497442	0.5035367597209665	0.6924924926208978	0.6624933508935573	0.26214569142362387	0.23086384636551913	0.05159758015123668	0.06774313771174953	0.2276869221797848	0.2775168575317599	Undetermined	Undetermined	Undetermined	Undetermined
chr2L:67336	chr2L	67268	67405	TRUE	FALSE	FALSE	TRUE	446.0881997760818	634.845654571289	358.79322830009414	259.3548009945678	-0.46822558563581723	0.509076897032866	0.3141763237351911	1.2914788064038742	-0.46546176503142384	0.5061662502197073	0.3123516870191579	1.283979702270289	0.05821223738685788	0.03407543070790894	0.22867137238256627	2.727887632551597e-9	0.022516225890392375	0.03760110366463394	0.004546276508448296	1	Undetermined	Undetermined	Constant	Increased
chr2L:72314	chr2L	72248	72381	FALSE	TRUE	TRUE	TRUE	83.88216564800176	1147.2739043385243	166.4605013437331	1085.4368041452071	2.7050239399368254	3.7737019474625053	-0.9887438731974614	0.0799341343282183	2.6846721375756664	3.7415254011348833	-0.9777065464384144	0.07914671712080276	1.4447112636822255e-26	5.747872789265439e-48	6.203134617750106e-4	0.7798730593939183	1	1	0.7750831954561545	0.0014862400210315868	Increased	Increased	Decreased	Constant
chr2L:73265	chr2L	73217	73314	FALSE	TRUE	TRUE	TRUE	81.88528688101728	1672.2434532375123	183.0414141684421	1332.2428128023237	2.8636150414809545	4.3520368347360785	-1.160493946121743	0.327927847133381	2.8430995796046865	4.31649586343617	-1.1477448533703278	0.3256514304611554	6.686929262059898e-31	8.78547160410742e-66	3.137058090482394e-5	0.1922897694148882	1	1	1	0.011851895388971532	Increased	Increased	Decreased	Constant
chr2L:73992	chr2L	73948	74037	FALSE	FALSE	FALSE	TRUE	32.29957312049089	101.22212029846338	95.51189896806355	806.8775476530993	3.0785973637732464	1.6479375967632381	-1.5641653787239764	-2.994825145733985	3.048841786881589	1.6192775375152761	-1.5362358674483287	-2.9658001168146417	1.3830248988836355e-24	5.299543253071915e-6	1.295901220186498e-5	1.5059210114309233e-23	1	1	1	1	Increased	NA	NA	Decreased
chr2L:80241	chr2L	80184	80299	FALSE	FALSE	FALSE	TRUE	64.16353688820732	61.43621179755808	95.49528405941967	481.76697853543203	2.3348341172397027	-0.06266440854466523	-0.5736758191347406	-2.971174344919109	2.309406710422553	-0.05943858718367158	-0.5654532007057635	-2.934298498311988	2.4848716597229925e-13	0.9057647327083509	0.14337196718861012	2.8585054721059874e-19	1	0.018268722192264608	0.20208409462630544	1	Increased	NA	NA	Decreased
chr2L:86506	chr2L	86467	86546	FALSE	FALSE	FALSE	TRUE	73.83708571390108	55.81736012348184	70.74849090930918	112.08340306459019	0.6638013843200757	-0.4036317182798521	0.0616462371082881	-1.0057868654916398	0.6552827310125893	-0.396406393555906	0.06069948655602317	-0.990989638012472	0.08117730149685874	0.3663077494938016	0.9060538837328647	0.005453097400574486	0.278822901029789	0.11475016976926146	0.012009326223045192	1	Undetermined	NA	NA	Decreased
chr2L:87431	chr2L	87391	87472	TRUE	FALSE	FALSE	FALSE	431.67948633060854	404.77512938371046	224.36860665485656	225.80379006355594	0.00919887143891165	-0.09283988751054832	0.9440897065178407	0.8420509475683807	0.008924228438731634	-0.09229768479213553	0.9366344076629726	0.8354124944321054	0.9810817143326523	0.793279940062795	4.4018910538529534e-4	0.0011392400418598944	9.116443657138406e-4	0.002295579428952964	0.6794495259582879	0.615983997068449	NA	Constant	Increased	NA
chr2L:87604	chr2L	87556	87653	TRUE	TRUE	TRUE	TRUE	441.8094100548702	581.9592533503269	372.2708672294194	333.984461893195	-0.15657173461864557	0.39749399762195736	0.2470714270993262	0.8011371593399291	-0.15516181311576446	0.3938270675318197	0.2447809565104367	0.7937698371580209	0.6750220631727369	0.22476757918095577	0.4888329721036655	0.00448378220504346	0.005309406404232969	0.044098402739701954	0.011713369347004099	0.5498888173850102	Constant	Constant	Constant	Increased
chr2L:91104	chr2L	91027	91182	TRUE	TRUE	FALSE	FALSE	523.5120101704503	632.964435858834	99.7701617651076	67.8094519547163	-0.557122029120899	0.2739018065741483	2.391542316406509	3.222566152101556	-0.5516670641800804	0.27184469368422237	2.3724266105308143	3.195938368395117	0.07618970885975174	0.34898614014668383	1.4765470796279538e-20	1.7659275648013614e-36	0.11151759068876657	0.007170768808700296	1	1	NA	Constant	Increased	Increased
chr2L:91570	chr2L	91511	91631	TRUE	FALSE	FALSE	FALSE	252.97428564973143	109.93577929882149	85.65841898305796	44.351197786859515	-0.9496219815995931	-1.2023297482020892	1.5623237907557612	1.309616024153265	-0.9370857522841505	-1.191779145620429	1.5475983676099418	1.2929049742736634	0.005188747852348906	8.039707262162865e-5	1.661871800231725e-7	4.1346848420200184e-5	0.6816024808931089	1	1	1	NA	Decreased	Increased	NA
chr2L:93115	chr2L	93076	93155	FALSE	TRUE	FALSE	FALSE	79.83547499072114	187.70159430237567	42.16004952400273	32.21557604713997	-0.3881181698227975	1.2333390468709733	0.9211533905583155	2.542610607252086	-0.3823411252909871	1.2197407860674807	0.9072365210025014	2.509318432360969	0.39141727347710775	1.6136102386519297e-4	0.014102475532524639	1.4655428353664333e-14	0.09521356008607391	1	0.6739487739684482	1	NA	Increased	NA	Increased
chr2L:94264	chr2L	94214	94315	FALSE	TRUE	FALSE	FALSE	122.85143203113216	611.7933268867995	68.84584881663285	63.367307565336226	-0.1196309494262753	2.316129696108493	0.8354731025081755	3.271233748042944	-0.11946591694816502	2.30063238402931	0.8265167727538314	3.246615073731306	0.7627382244910883	3.235924901532764e-21	0.004760314902625221	1.931502930705926e-38	0.004819115038734321	1	0.47885481870544055	1	NA	Increased	NA	Increased
chr2L:94611	chr2L	94556	94667	FALSE	TRUE	FALSE	FALSE	226.25936208074165	344.9048753972418	189.45207375408947	145.80890399900142	-0.3777541094704284	0.6082210333734562	0.25614455699967986	1.2421196998435646	-0.37347827062039146	0.6015331648627079	0.2532582643534284	1.2282696998365277	0.31286179509488576	0.07542324485566165	0.5197794059228126	4.7315065800930585e-5	0.04938293205772251	0.19676155922436925	0.022182438710846526	1	NA	Undetermined	NA	Increased
chr2L:94846	chr2L	94795	94898	TRUE	TRUE	TRUE	TRUE	373.9348324056331	399.9341375556571	288.2798227791236	260.9986205034924	-0.143427682042445	0.09697556593697411	0.37531700239158544	0.6157202503710046	-0.14228826527270938	0.09609971507532207	0.37222214548553684	0.6106101258335682	0.6859309073107367	0.7909532337560833	0.2295041252281244	0.023483170559342223	0.003220957625861414	0.0029978031628050336	0.024686473790610085	0.19335977059779158	Constant	Constant	Constant	Undetermined
chr2L:95066	chr2L	95014	95119	FALSE	FALSE	TRUE	TRUE	126.85841022335592	110.08793665083475	123.47209392890863	77.3792317920853	-0.6741667023401499	-0.20456277950978638	0.03903415421689689	0.5086380770472604	-0.6660508286762942	-0.20229873970440346	0.03867628864433782	0.5024283776162286	0.055850496868793745	0.6279881230168108	0.9349645194931494	0.1408369299405928	0.26628460915781477	0.02380431780978336	0.004993546352064857	0.1765536251273116	Undetermined	NA	Constant	Undetermined
chr2L:95259	chr2L	95206	95314	TRUE	FALSE	TRUE	FALSE	108.36021259163553	80.04522801518418	126.47642772315754	69.76957489330503	-0.8581985766049365	-0.4369478265182147	-0.22303339595646252	0.19821735413025926	-0.8462591706185298	-0.4304697111051933	-0.21997135302608908	0.19581810648724743	0.020926299906149665	0.30593134407976263	0.6219162755299035	0.6300018585817739	0.5456191474286872	0.1228806610007297	0.029068837103148514	0.044705786395134235	Decreased	Undetermined	Constant	NA
chr2L:102342	chr2L	102285	102400	TRUE	TRUE	TRUE	TRUE	498.62203353836526	258.24790197470736	660.9057085424472	613.587494994403	-0.10717537622721518	-0.9491900067092653	-0.4064978217406938	-1.248512452222744	-0.10656974930910751	-0.9432206725439515	-0.4043560424126187	-1.2410069656474627	0.7038133534227942	3.0098980261763623e-5	0.08768060367054928	7.790459287740908e-9	4.5405056849501165e-4	0.6628219690927794	0.008973750341711585	1	Constant	Decreased	Undetermined	Decreased
chr2L:106650	chr2L	106595	106706	TRUE	TRUE	TRUE	TRUE	275.0197351476896	355.58389402709264	268.8653824621858	237.21731371760347	-0.18067470284289433	0.3706548308458175	0.032651134566899644	0.5839806682556115	-0.17945245360442283	0.3680488097619409	0.03241380531130852	0.5799150686776722	0.5620195753801102	0.1884697991623393	0.9291437909300656	0.018361333429682106	0.002220189602663049	0.018273541650836844	7.695058123306963e-4	0.12098877073690113	Constant	Constant	Constant	Undetermined
chr2L:106870	chr2L	106804	106938	FALSE	FALSE	TRUE	FALSE	201.1732342123386	195.2307000310133	173.61364360012695	140.58276674282152	-0.3044605745443433	-0.04325843500732924	0.21255804171161255	0.47376018124862657	-0.3013558459908978	-0.04295025298701372	0.21044373875556177	0.4688493317594459	0.4032557310584456	0.9217026565619622	0.5818398749268592	0.13166596645852915	0.02384735172094768	0.004465326131613053	0.012091503905731911	0.11018163030259392	Constant	NA	Constant	NA
chr2L:107307	chr2L	107258	107357	TRUE	FALSE	FALSE	FALSE	204.74918075248928	150.51160979969552	80.52296903883405	48.51346771306993	-0.731015062038719	-0.44398290494066844	1.346385405999521	1.6334175630975718	-0.7217791955496425	-0.4406879381153501	1.3332371476675864	1.614328405101879	0.03490586316067721	0.18443379857890357	8.28881861968414e-6	8.530643560403778e-8	0.3357695862081492	0.0676645208448403	1	1	NA	Undetermined	Increased	NA
chr2L:107489	chr2L	107448	107532	TRUE	FALSE	FALSE	FALSE	155.8462106519226	118.73569240548525	90.32271076498714	47.8067504577843	-0.9178744394270276	-0.3923693968962281	0.7869623867126035	1.312467429243403	-0.9059356538875731	-0.38897061095039226	0.7789227188476884	1.2958877617848694	0.007498729135561912	0.27960812498851884	0.01679878774189818	4.2874300965469225e-5	0.6294812769206474	0.06011254013189053	0.4246229360007704	1	NA	Undetermined	Increased	NA
chr2L:107925	chr2L	107851	108140	TRUE	TRUE	TRUE	TRUE	1084.1412497766967	2286.3706094311187	765.836459290986	1133.6501441952294	0.5658672292732304	1.076506542578575	0.5014444841654212	1.0120837974707657	0.5602978335507472	1.0662324768787386	0.4964994622116111	1.0024341055396024	0.07642535730532747	2.685788584566178e-4	0.12545642688775438	3.648095260191715e-4	0.12292408077183002	0.9175607888166407	0.08781773275164693	1	Undetermined	Increased	Undetermined	Increased
chr2L:109260	chr2L	109156	109317	TRUE	TRUE	TRUE	TRUE	349.8829488057863	766.4290304200358	288.9612696684988	781.1306792291571	1.4346877871628279	1.1312798498021874	0.2759962209856709	-0.027411716374969395	1.424798405826671	1.1235822281634742	0.273833490837371	-0.027382686825825602	3.2948181495274704e-9	3.5372789205680747e-6	0.3581528577672782	0.9247977887806291	1	1	0.006302424645029082	9.006609158648176e-4	Increased	Increased	Constant	Constant
chr2L:114659	chr2L	114584	114764	TRUE	FALSE	TRUE	TRUE	280.49456729026053	117.32121241255767	304.25959748402437	270.12045337027513	-0.1716998875985761	-1.2575089432378919	-0.11732994312712616	-1.203138998766442	-0.17055591384164243	-1.2472120900902997	-0.11655231986652743	-1.1932084961151848	0.5628304835538469	8.790230067944383e-7	0.7131828887988534	1.2184337598857513e-6	0.0013760863047366405	1	9.86787300922977e-4	1	Constant	Decreased	Constant	Decreased
chr2L:114956	chr2L	114896	115017	TRUE	FALSE	FALSE	FALSE	123.51106556915573	77.1698967480434	96.81262978385807	46.812983864483726	-1.048286542420124	-0.6785302205751235	0.35137312808846644	0.721129449933467	-1.0320189851896924	-0.669201235429729	0.3469030796015275	0.709720829361491	0.005913658083554493	0.09160761936433785	0.41398880420260165	0.06188777405067658	0.8328097749587619	0.33086532245529005	0.06698864518173699	0.5263948238920759	NA	Undetermined	Undetermined	NA
chr2L:115307	chr2L	115117	115405	TRUE	FALSE	TRUE	FALSE	300.61460057146957	94.20378067166291	191.62051736594054	126.86473666761913	-0.5949609296253742	-1.6740582156519528	0.6496630384144807	-0.4294342476120979	-0.5881576482017603	-1.6536477586578637	0.6429526214781287	-0.4225374889779748	0.08843500335361978	2.9944671803551445e-7	0.05554858382313278	0.2234737373729924	0.1756310407308553	1	0.2365578267802594	0.11721714211667772	Undetermined	Decreased	Undetermined	NA
chr2L:121177	chr2L	121138	121217	FALSE	TRUE	FALSE	FALSE	80.48328445263519	161.53247677344632	58.23625098836487	43.42160669469695	-0.4235043738983282	1.0050631673112762	0.46677169775074207	1.8953392389603465	-0.41758107125017946	0.9934129366426518	0.4602592568821006	1.871253264774932	0.31167140838763163	0.002901667430081657	0.24254917245906105	5.324932590459663e-9	0.09571765087004205	0.7923951568715787	0.11635237908724631	1	NA	Increased	NA	Increased
chr2L:121612	chr2L	121419	121703	TRUE	TRUE	TRUE	FALSE	290.47609768543384	545.6679769850679	173.09006124512368	125.69365390737701	-0.46161107618050834	0.9096039264172299	0.7468965657537461	2.1181115683514844	-0.4572390788404904	0.901851328050985	0.7399041157897169	2.0989945226811924	0.1593740689210751	0.0013762619950933239	0.012834359025713964	5.081753605942277e-15	0.061664792720238344	0.6063766440635836	0.32882124273156704	1	Undetermined	Increased	Increased	Increased
chr2L:122483	chr2L	122415	122552	FALSE	TRUE	FALSE	FALSE	47.543647195720546	221.39305415521238	54.7875349137316	66.05996315310225	0.26992847180033336	2.2192854751400275	-0.2045951127368015	1.7447618906028926	0.2655827944374602	2.1935911026678214	-0.20184654638288435	1.726161761847477	0.5229894566919041	4.1498510347006996e-12	0.6608275932873524	8.05708360427689e-9	0.03327002933363795	1	0.02801826305656173	1	NA	Increased	NA	Increased
chr2L:128592	chr2L	128521	128665	FALSE	FALSE	TRUE	TRUE	80.39957579131703	181.77456535722808	282.8142906517537	584.3948686922856	1.0470884889402285	1.1768905513364893	-1.8145952270928039	-1.684793164696543	1.0403201440484477	1.1654150850840628	-1.7980638428088502	-1.6729689017732352	2.8477671258705547e-5	3.1642130090113154e-5	9.844558612575404e-12	1.175136171035154e-11	0.8616129572740667	1	1	1	Increased	NA	Decreased	Decreased
chr2L:129252	chr2L	129111	129323	TRUE	TRUE	TRUE	TRUE	980.8773847711041	2297.4767722011675	1846.7572317112379	1271.6798316877655	-0.5382587352415382	1.2279055679707618	-0.9128495193309936	0.8533147838813062	-0.5288648186401426	1.2064067732386896	-0.8968215095009964	0.8384500823778358	0.2364512783441702	0.0026186629915915392	0.030965211793011472	0.03168621928698113	0.206448667373806	1	0.6744771115254672	0.7788660477798154	Undetermined	Increased	Decreased	Increased
chr2L:131426	chr2L	131358	131496	TRUE	FALSE	FALSE	FALSE	161.7752653765398	309.625759709872	138.12147038564925	195.93423738118815	0.5044319171948625	0.9365344595070241	0.22805344608479444	0.6601559883969561	0.5000956311869634	0.9291562169303708	0.2259406588087001	0.6550012445521074	0.08653523292836021	5.234324886173018e-4	0.5048330916297418	0.011062796053331258	0.06205139796132533	0.6544459938831537	0.007284897712628773	0.23425581228618497	NA	Increased	Constant	NA
chr2L:131582	chr2L	131536	131630	FALSE	FALSE	TRUE	FALSE	106.32121103228187	328.44917433110913	142.9726685244593	318.83499562903455	1.157070610083395	1.6272406962733321	-0.4273099369268513	0.04286014926308602	1.1490031866255324	1.6149240359333796	-0.42371428201843264	0.042206567289414576	3.478997385596626e-6	9.072293145430241e-11	0.15275255568139676	0.8817013219270146	1	1	0.03424001905969316	9.987432671701203e-4	Increased	NA	Undetermined	NA
chr2L:131751	chr2L	131703	131801	FALSE	FALSE	FALSE	TRUE	113.51836709423404	612.8867648632845	111.17738941672846	437.4358182002743	1.9762079449196783	2.4326948082861666	0.030062330878995482	0.4865491942454838	1.9612571155163567	2.415151090199345	0.029364188784461485	0.4832581634674497	3.1373533676859158e-15	1.9782682141190743e-23	0.9409685135615737	0.04334930368424388	1	1	0.0013186722155342707	0.04698268197594027	Increased	NA	NA	Undetermined
chr2L:132001	chr2L	131934	132069	TRUE	TRUE	FALSE	TRUE	505.4715629412832	1362.4728539604769	163.41156907697106	1050.0181121762046	2.6838321827803253	1.430525650079206	1.6291198047616557	0.3758132720605367	2.6470017275382842	1.4124661274667667	1.6055720002063973	0.37103640013487954	1.5084511558722456e-15	2.17220205813654e-5	2.2790327141213764e-6	0.28947803995571303	1	1	1	0.08465344284496669	Increased	Increased	Increased	Undetermined
chr2L:134755	chr2L	134693	134819	TRUE	FALSE	TRUE	TRUE	183.06939244937405	236.36225295527538	268.3376005275184	169.12260049298078	-0.6659797594794924	0.36860904985296916	-0.5516586192041555	0.48293019012830596	-0.6608645093102631	0.3656674257916151	-0.547410340413275	0.4791215946886032	0.014744392351887233	0.22839286278956514	0.05136192445917919	0.07392213479533516	0.17264886913908473	0.026110833089904032	0.08536268715550031	0.07132049116978993	Undetermined	Constant	Undetermined	Undetermined
chr2L:136979	chr2L	136940	137019	FALSE	TRUE	FALSE	FALSE	55.760152584799044	266.4118795584662	21.729465066037722	19.50353887735686	-0.15591673702309475	2.2563520007987363	1.3595818502495542	3.7718505880713855	-0.15588691543381505	2.230359527496674	1.3286593795576715	3.71490582248816	0.7978048038911083	1.576676840560227e-11	0.0014051416962648797	3.624450992517353e-25	0.05709013218990895	1	1	1	NA	Increased	NA	Increased
chr2L:138299	chr2L	138242	138357	TRUE	TRUE	FALSE	FALSE	232.196719051534	136.5784032393041	64.89355924356693	33.27319219104353	-0.9637150129444455	-0.7656182146784072	1.8392003856234236	2.037297183889462	-0.9489095161471143	-0.759686172180636	1.8206764058895764	2.009899749856055	0.0074165150793658345	0.015236825495393578	1.6630445304538808e-9	2.364285130441519e-10	0.7083773221492171	0.3727711470711104	1	1	NA	Decreased	Increased	Increased
chr2L:143270	chr2L	143217	143324	TRUE	TRUE	TRUE	TRUE	1045.4899186338505	845.6145031893893	719.1796045685415	879.3918216965995	0.29015400800716395	-0.3061071246888052	0.5397551377697376	-0.056505994926231554	0.2879767215215136	-0.3038571375771114	0.5357490749910985	-0.05608478410752649	0.33918707982575863	0.31009854269936554	0.05168318455706553	0.8516930328379164	0.008050648578276627	0.012576353184468283	0.07292819087263992	0.0015956973307329851	Constant	Constant	Undetermined	Constant
chr2L:150781	chr2L	150737	150827	FALSE	FALSE	TRUE	FALSE	58.45440741631691	41.08034134826344	180.38442738241037	99.32741071471116	-0.8608109872484174	-0.5088636374585929	-1.6256910838251264	-1.273743734035302	-0.8498511768411015	-0.4959257551831151	-1.6034630494524071	-1.249537627794421	0.016468258339720064	0.2773208571539224	4.334545043412575e-6	8.421506837981647e-4	0.5430144742498688	0.20636883977411008	1	1	Decreased	NA	Decreased	NA
chr2L:153362	chr2L	153317	153409	FALSE	FALSE	FALSE	TRUE	57.478446140647264	39.54203321244494	86.39436606777107	464.88220030538514	2.4278560482958276	-0.5396340058959856	-0.587916173883948	-3.5554062280757615	2.4050509179052066	-0.5253677827686245	-0.5800635994855301	-3.5104823001593615	6.863096745527722e-16	0.20965719737798075	0.11470767860258835	2.3265049725274002e-26	1	0.20548229722501365	0.19979874649350646	1	Increased	NA	NA	Decreased
chr2L:155216	chr2L	155176	155257	FALSE	TRUE	FALSE	FALSE	274.6436234267958	226.06972722398848	253.4403802564304	171.45693123551663	-0.5638001779710967	-0.28079298114826134	0.11591439116990472	0.3989215879927401	-0.5597844671208078	-0.2788710141575415	0.11516510543116713	0.39607855839443334	0.03507243895513075	0.34977902544831146	0.7301913432053672	0.13050117122255522	0.07630711261044594	0.009084778832264481	0.001347371791092112	0.030978520432956725	NA	Constant	NA	Constant
chr2L:155416	chr2L	155320	155495	TRUE	TRUE	TRUE	TRUE	611.9177141472915	457.5804670874378	537.2538180738342	418.44728757941505	-0.3605579346112062	-0.4193121951909625	0.18773383333071197	0.12897957275095565	-0.35851190981463715	-0.41692120763361223	0.18670538793229183	0.12829609011331675	0.15171028544820347	0.09241639460518059	0.501941388378679	0.6104998876533828	0.006633091276296336	0.017127907503792332	0.0011659321219303932	0.0011800555498064666	Constant	Undetermined	Constant	Constant
chr2L:156096	chr2L	156024	156308	TRUE	TRUE	TRUE	TRUE	870.6593264215682	745.0103987668142	711.3262659722922	655.4700074833196	-0.1179816683719937	-0.22484776552833366	0.2915968916640827	0.18473079450774277	-0.11722532300390744	-0.22340640716382734	0.289717311195417	0.1835362270354971	0.7080425436301947	0.4412609368916541	0.3023642939314949	0.48209261027773687	9.73417057852112e-4	0.003855440597597005	0.005408499868946867	0.002942528546773504	Constant	Constant	Constant	Constant
chr2L:158827	chr2L	158756	159001	TRUE	TRUE	TRUE	TRUE	1536.583164611498	1388.3809490580593	1294.849990580457	1134.4813686846373	-0.19075205403404794	-0.14632237794960015	0.2469408819369064	0.29137055802135414	-0.1890422036493141	-0.14502271163005523	0.2447317294940941	0.288751221513353	0.5944816758372851	0.6922456188776728	0.48211450681814344	0.3336091803415144	0.006402250545330765	0.00608335304718833	0.010686629821803548	0.022218061286425898	Constant	Constant	Constant	Constant
chr2L:159092	chr2L	159053	159132	FALSE	TRUE	FALSE	FALSE	525.9951953417631	683.2081712556193	578.5909539994091	379.3506729103452	-0.6090116707315922	0.37727560847265307	-0.13749414617455447	0.8487931330296908	-0.6042149651055527	0.3743023947223289	-0.13641536028402199	0.8421019995438597	0.029682353205829876	0.21073494095768375	0.69534556069451	0.001030708044449182	0.1227935858043748	0.026606469572938416	0.002504992600817348	0.6331724506647054	NA	Constant	NA	Increased
chr2L:160862	chr2L	160786	160939	TRUE	TRUE	TRUE	TRUE	3009.4652371714333	2579.9145155415194	1642.524361169451	2344.403459661401	0.5133061033526773	-0.22218388872295194	0.8735923839287544	0.13810239185312517	0.5012398704538846	-0.21703301092690144	0.8531495022060954	0.13487662082530927	0.34528334171869574	0.7120272502708828	0.08263100954094882	0.7947012231837882	0.24294899137784332	0.09535385512731544	0.6435295061947726	0.08192889446757128	Undetermined	Undetermined	Undetermined	Undetermined
chr2L:161297	chr2L	161249	161346	FALSE	TRUE	FALSE	FALSE	531.6166510554651	895.1378567035572	296.0379761154385	510.505382251543	0.7861439130792733	0.7517235905845717	0.8446040343422007	0.810183711847499	0.7813228301517848	0.7475616243073501	0.8394575346802959	0.8056963288358612	6.287262099103253e-4	9.075147396745319e-4	2.4479094458353264e-4	1.644083555492486e-4	0.2874978071489805	0.23960689601898746	0.42495977898408593	0.44848141247677575	NA	Increased	NA	Increased
chr2L:161722	chr2L	161652	161793	TRUE	TRUE	FALSE	TRUE	2955.793354415782	2901.3470371111007	1546.0127664563872	2271.89216554478	0.555342126918025	-0.0268225411484573	0.9349931786311012	0.3528285105646189	0.543876083578448	-0.026290545380706347	0.9157827015478734	0.34561607258871907	0.2644531506029105	0.9655559554272796	0.04296284814711551	0.4475394918048701	0.25164870527159666	0.03208986551715261	0.7130133520843145	0.16435075500260438	Undetermined	Constant	Increased	Undetermined
chr2L:161962	chr2L	161856	162055	TRUE	TRUE	TRUE	TRUE	4325.125260735825	3608.0462030881044	3740.7165538883096	3264.4503722051895	-0.19647454332859224	-0.2615241022628384	0.20942726311493462	0.14437770418068852	-0.19020228525970762	-0.2532078606759196	0.2027730730690499	0.13976749765283789	0.7874073827623421	0.7110686626292738	0.777434375323966	0.8180268479683187	0.120134996307839	0.16327186861093385	0.13335991134647548	0.14217451809747778	Undetermined	Undetermined	Undetermined	Undetermined
chr2L:166736	chr2L	166629	166821	TRUE	TRUE	TRUE	TRUE	1817.818805054203	1612.3505577154056	738.2293921219004	1394.4543896850726	0.9175596631484308	-0.17304295387481847	1.3000673192076826	0.2094647021844334	0.9054087773678946	-0.17083876122713298	1.2829762252360357	0.20672868664100819	0.009815298685583632	0.6978611253445316	1.6183954228957565e-4	0.5785478405521448	0.6329501890637333	0.023085387952873043	1	0.03267437073613063	Increased	Constant	Increased	Constant
chr2L:168622	chr2L	168570	168676	FALSE	FALSE	FALSE	TRUE	41.099866029742245	49.133205474473435	99.39261430336646	312.85360231979405	1.6542771592318097	0.2575646730268384	-1.2740049602822225	-2.6707174464871937	1.6405124596781138	0.2557151852233724	-1.2568283178594009	-2.641625592314142	1.1508228511864177e-8	0.5745646675591757	1.4403477981494924e-4	1.8183911996642014e-17	1	0.05073240322994448	1	1	Increased	NA	NA	Decreased
chr2L:171609	chr2L	171554	171665	TRUE	FALSE	FALSE	FALSE	124.08726083597033	67.40818114465245	75.04026498137311	41.41027571970456	-0.8576761137365915	-0.8803594086882093	0.7256181843402255	0.7029348893886077	-0.8445949045176291	-0.8693011510515039	0.716911975255996	0.692205728722121	0.02544117993851381	0.019234714601944432	0.050539503127471685	0.06424813860644682	0.5509751651131605	0.6003493880618128	0.3683097213870056	0.48750012155713013	NA	Decreased	Undetermined	NA
chr2L:171768	chr2L	171710	171828	TRUE	FALSE	TRUE	FALSE	120.4564203764339	71.85014961174235	101.54882696724101	43.753730558556896	-1.2146956392704111	-0.7454482259754002	0.24633771730149756	0.7155851305965084	-1.1969880859499662	-0.7357853307594606	0.24360524662955207	0.7048080018200575	7.44915658933677e-4	0.05142270990325911	0.5674884400284314	0.056896437914278584	1	0.4022883570328659	0.02899202561517991	0.5047541063154151	Decreased	Undetermined	Constant	NA
chr2L:179271	chr2L	179220	179324	FALSE	FALSE	FALSE	TRUE	35.78320949183821	30.766883377554098	188.41126899917265	407.42633777512185	1.1126539892257363	-0.217904483361131	-2.396530558563844	-3.727089031150711	1.1039244498846121	-0.20516869702198817	-2.3652755477838956	-3.674368694690496	1.247976333043174e-4	0.6775263569661173	1.6130197670910005e-13	5.854444409768217e-27	0.956784586706767	0.060869927736418	1	1	Increased	NA	NA	Decreased
chr2L:179414	chr2L	179343	179487	FALSE	FALSE	TRUE	FALSE	43.975733013664716	23.457111837063618	370.30372959118813	286.4636196760565	-0.3703571488423251	-0.906682233493841	-3.0739295492774668	-3.6102546339289825	-0.366034334387335	-0.8691977680671512	-3.033370557690106	-3.5365339913699225	0.3213652926609741	0.05765112057832487	7.625647921948866e-20	5.107449765403925e-20	0.046215166405212844	0.6693826591693144	1	1	Constant	NA	Decreased	NA
chr2L:181216	chr2L	181144	181290	FALSE	FALSE	FALSE	TRUE	76.1693622839567	49.9633276616182	168.30252927541926	779.0207459693243	2.210604891099181	-0.608341250380698	-1.1437741357344902	-3.962720277214369	2.194900612588242	-0.5949144764529446	-1.1322527061820897	-3.9220677952232763	1.54915596174074e-17	0.09895837866206096	9.185637521279947e-5	1.435811555630252e-40	1	0.22206432785281666	1	1	Increased	NA	NA	Decreased
chr2L:181638	chr2L	181562	181716	TRUE	FALSE	TRUE	TRUE	337.46991058122654	126.14933879666225	263.92550800720795	238.6045756415493	-0.14550908234216084	-1.4196262300919527	0.3546280829068858	-0.9194890648429059	-0.1442007155692414	-1.4056017958770914	0.35171594176625914	-0.9096851385415908	0.6886099773655335	9.308982859303992e-7	0.2733126799882611	0.0013898697422067893	0.0038749522437011644	1	0.0234492577310414	0.8512358187638401	Constant	Decreased	Constant	Decreased
chr2L:182360	chr2L	182311	182410	FALSE	FALSE	TRUE	FALSE	102.95837951580626	47.68738895487104	168.02682982174574	140.3043729914915	-0.2601316394893936	-1.110381554365075	-0.7066303629498428	-1.5568802778255244	-0.25744801151823027	-1.0922465896967088	-0.6996570720189049	-1.5344556501973836	0.46987342909347996	0.0017575729448539926	0.027648005255393536	1.934999465485076e-6	0.014567238568561605	0.9448868257465759	0.2908464753373747	1	Constant	NA	Decreased	NA
chr2L:182790	chr2L	182715	182972	TRUE	TRUE	TRUE	TRUE	362.1532038492398	456.22409926865464	741.6950881208165	584.7952992500814	-0.3428945002453362	0.33314251819336477	-1.0342260763896851	-0.35818905795098416	-0.3409350923810042	0.3311822857839087	-1.0281920920864387	-0.3560747139215258	0.17535148236582238	0.20827580780181232	4.824262629186369e-6	0.12812445133361247	0.0054023812929378965	0.008352442391443147	0.8770511511840734	0.011213166766982242	Constant	Constant	Decreased	Constant
chr2L:195860	chr2L	195810	195912	FALSE	FALSE	FALSE	TRUE	88.70680431580142	77.82202133564795	84.77687470213094	143.45062213902892	0.7588115374641993	-0.18886631856832853	0.06537398922769704	-0.8823038668048307	0.7484878051228083	-0.18548054199381675	0.06428429415138777	-0.8696840529652373	0.04623636187710161	0.6986446705699816	0.9022284338173939	0.015094193295550323	0.40373687605715325	0.0385209625703626	0.013416304399275351	0.8148112268584337	Increased	NA	NA	Decreased
chr2L:203687	chr2L	203609	203790	TRUE	TRUE	TRUE	FALSE	329.36720609977436	380.2330629811211	273.1180049505136	279.9347661211335	0.03556624656568249	0.20718706799383832	0.2701724932538583	0.4417933146820141	0.03518305643849177	0.20523247237324357	0.267666446986515	0.4377158629212668	0.9319427858502607	0.563515262575607	0.44290045706123454	0.13370333809466067	0.0018856153560254316	0.01070024279218334	0.014180315304334072	0.0706261128392402	Constant	Constant	Constant	Undetermined
chr2L:203863	chr2L	203813	203914	FALSE	TRUE	FALSE	TRUE	188.62012294849896	297.47515628670124	168.38460010327853	182.3473646164116	0.11492914887210103	0.6572855881825682	0.16372339788905893	0.7060798371995262	0.11378633244106086	0.6515973819717392	0.16218329811260113	0.6999943476432794	0.7588882921165538	0.02612852796027271	0.6582000160157419	0.009949199267023827	0.0031067456509017246	0.20178898892320923	0.005141196258320372	0.3366153470274851	Constant	Undetermined	NA	Increased
chr2L:206192	chr2L	206153	206232	FALSE	TRUE	FALSE	FALSE	61.56701573583132	259.77689960869225	56.51710147430738	48.598121928130766	-0.2177869157418017	2.077043600996934	0.12347016244400771	2.4183006791827433	-0.2154343331132036	2.0554419732513876	0.12133102687276671	2.392207333237358	0.6199757731175923	1.2712342573910601e-11	0.7941419419400239	1.3687650460177734e-15	0.024813778727788532	1	0.013502138485315259	1	NA	Increased	NA	Increased
chr2L:207211	chr2L	207172	207251	FALSE	TRUE	FALSE	FALSE	203.30547071281552	269.9372664973688	188.89422231746798	125.01726963825575	-0.5954511751874569	0.408975126520897	0.10607046206467037	1.1104967637730243	-0.5908872597353083	0.40591668364311073	0.10530483659943254	1.1021087799778517	0.030972154350562643	0.1527374220286731	0.7619824334582725	8.68081182656917e-6	0.10706043667280402	0.028872719795162045	0.0015483359961650026	1	NA	Undetermined	NA	Increased
chr2L:207376	chr2L	207320	207433	TRUE	TRUE	TRUE	TRUE	558.9030044203524	453.3268017386815	393.89473042325017	342.7191729041244	-0.20078321301267946	-0.3020464710810907	0.5047878138123906	0.40352455574397944	-0.19957511263096112	-0.30028095192405396	0.5017433155399599	0.40103747624686703	0.48516252074143407	0.2648600279035755	0.04382752972648523	0.09332798673355337	0.0016839845629819613	0.0065217891979586174	0.03643315350917931	0.02077618703386219	Constant	Constant	Undetermined	Undetermined
chr2L:219656	chr2L	219605	219709	FALSE	FALSE	TRUE	TRUE	134.2249957917586	35.193623629776106	1415.2638787371816	890.4053832442792	-0.6685368513533738	-1.9312673890723655	-3.3983458066893206	-4.661076344408312	-0.6635810662264509	-1.886268353904222	-3.371080878951144	-4.593768166628915	0.01339529904480404	2.0446674489133178e-8	7.496389905858646e-39	2.5498200815945467e-47	0.1723006249659701	1	1	1	Undetermined	NA	Decreased	Decreased
chr2L:220584	chr2L	220514	220708	TRUE	FALSE	TRUE	TRUE	1641.698214108375	202.62832648228652	975.858632431283	727.9516533038702	-0.4228295297551415	-3.0182811721443334	0.7504448751377554	-1.8450067672514363	-0.41796376269084323	-2.980773671787761	0.7420581506139946	-1.8207517584829231	0.25296385456773796	1.8340764636417997e-21	0.027326854274490314	6.0364612789880094e-9	0.06686525789466027	1	0.37648381637196954	1	Undetermined	Decreased	Increased	Decreased
chr2L:222127	chr2L	222052	222300	TRUE	TRUE	TRUE	TRUE	4244.329758707274	721.9971893823761	3503.033807572874	2719.392395602877	-0.3653205710423266	-2.555471623212199	0.2769318376990818	-1.9132192144707905	-0.3555979368964263	-2.485763250488803	0.2696311949904547	-1.860534118601922	0.5532088577178714	1.5200720897500216e-7	0.6704094916211811	6.474137114423113e-5	0.17025885286157658	1	0.13330025792346442	1	Undetermined	Decreased	Undetermined	Decreased
chr2L:222424	chr2L	222385	222464	FALSE	FALSE	FALSE	TRUE	1935.8091860355755	312.2273796903399	1574.2382533910215	1382.7602216238802	-0.18710289556143606	-2.6322677921546322	0.2982828499087768	-2.1468820466844196	-0.18357026741224253	-2.5804649519825698	0.29275185368053114	-2.104142830889796	0.7314131138855237	9.005300754294234e-11	0.5702713287932298	8.12919509238189e-8	0.04719330744795158	1	0.08646350965977131	1	Constant	NA	NA	Decreased
chr2L:223187	chr2L	223022	223266	TRUE	FALSE	TRUE	FALSE	1110.3464882640862	373.9399811729147	950.1686182668636	308.9061322825117	-1.6210150478038974	-1.5701313102334744	0.22475448187433192	0.275638219444755	-1.6047308436591297	-1.5543162412638445	0.22264251908426108	0.27305712147954647	3.654070240914743e-8	1.0798059675683434e-7	0.5481436503908113	0.39873048719817145	1	1	0.011692049288668308	0.028564177662476195	Decreased	Decreased	Constant	NA
chr2L:224377	chr2L	224176	224458	TRUE	TRUE	TRUE	TRUE	1785.0477386337652	1475.4261765687327	2526.892684019091	2436.6613965568313	-0.052458609841959915	-0.27483092079691873	-0.50140173732819	-0.7237740482831488	-0.05134081496822051	-0.2689267424285687	-0.490788982957271	-0.7083749104176191	0.9337901551894673	0.6232691888704923	0.3344073232232009	0.10621965710998402	0.031245300278967245	0.1017215756922687	0.22836502175306458	0.5922028564381864	Constant	Undetermined	Undetermined	Undetermined
chr2L:225057	chr2L	225017	225099	FALSE	FALSE	FALSE	TRUE	190.05485340173504	143.07714507719876	363.28109451564745	640.6456798706619	0.8184403815440664	-0.40962263096813334	-0.9346704209688789	-2.162733433481079	0.8122687308304998	-0.4046193135243234	-0.9266220419696024	-2.1435100863244254	0.0027965712541341984	0.21838871704896615	8.754696290924912e-4	9.78855207203102e-16	0.4036822369722895	0.05120470125837614	0.6646456071040459	1	Increased	NA	NA	Decreased
chr2L:243386	chr2L	243347	243426	FALSE	FALSE	FALSE	TRUE	24.970414785436944	43.27528224024566	87.4244173296454	360.54604193209093	2.044075323471443	0.7933234426605448	-1.8078164894325652	-3.058568370243463	2.023084503534323	0.7774427778490351	-1.7737497285992603	-3.019391454284548	1.8924813880837362e-10	0.08280598215112232	2.2953021475240077e-6	9.390768067490959e-19	1	0.5146933712595608	1	1	Increased	NA	NA	Decreased
chr2L:244887	chr2L	244848	244927	FALSE	FALSE	FALSE	TRUE	142.9225925175353	51.38480884544579	87.44404417660871	322.5368835539589	1.8830321181949519	-1.4758201725372555	0.708801958279956	-2.6500503324522513	1.8640574961227006	-1.453128894952635	0.7005575148670838	-2.6166288762082517	6.159492296944799e-10	1.9794666638487163e-5	0.037595491699920644	2.2331809646569306e-16	1	1	0.3153806092778323	1	Increased	NA	NA	Decreased
chr2L:246707	chr2L	246609	246777	FALSE	FALSE	TRUE	FALSE	562.2255636669859	392.6975714376347	744.5343110549629	594.321219018693	-0.32509544504122084	-0.5177303767187055	-0.4051892826917066	-0.5978242143691913	-0.3226824951526462	-0.5135898867342633	-0.4021881331915376	-0.5930955247731547	0.2745371597226847	0.06974563779840136	0.16193587554755512	0.02195685807969159	0.010949673125218943	0.07311128290146732	0.024030202740339478	0.15520540668570784	Constant	NA	Undetermined	NA
chr2L:246880	chr2L	246828	246934	TRUE	TRUE	FALSE	TRUE	1016.5006288453484	702.15276790793	525.9085344870596	1047.3687464366747	0.9938856461167868	-0.5337542496447435	0.9507272933928005	-0.5769126023687298	0.9828663712513371	-0.5278892508059649	0.9401567507016232	-0.5705988713556789	0.0018947794156947244	0.1261286016267217	0.0033377626970171534	0.07006428606788793	0.75441229545956	0.1355630787025975	0.7100922197311472	0.21553422926369079	Increased	Undetermined	Increased	Undetermined
chr2L:247675	chr2L	247551	247787	FALSE	FALSE	TRUE	TRUE	230.1780584821042	145.8443022123009	846.0022330005282	918.143089254186	0.11805753861944453	-0.6583212917118428	-1.8779111548978573	-2.654289985229145	0.11696054280218048	-0.648382047275338	-1.8570760331015594	-2.6224186231790783	0.7763946804210565	0.06816337086383839	1.0969690826109578e-9	9.695086272508751e-18	0.006515784391604831	0.2701219024485208	1	1	Constant	NA	Decreased	Decreased
chr2L:248320	chr2L	248271	248371	FALSE	FALSE	FALSE	TRUE	123.98532999069033	111.45261351430842	234.53091839038893	583.747516592364	1.3155663803813458	-0.15373898272313535	-0.9196086965935171	-2.3889140596979983	1.3078276962728912	-0.15116740480597454	-0.912699550437567	-2.3716946515164326	2.569852635989482e-8	0.6644099052982863	3.6503577216623865e-4	3.4928392539497556e-22	1	0.005158037531299752	0.6215920524560634	1	Increased	NA	NA	Decreased
chr2L:249343	chr2L	249290	249397	TRUE	TRUE	TRUE	TRUE	2626.3917324482704	1825.6267184839935	1260.951003056189	1368.8536771209106	0.1184560209668533	-0.5246903025266813	1.0585698958488958	0.41542357235536115	0.11575676084615258	-0.513078484594845	1.0349615460932733	0.4061263006522759	0.8489108612930578	0.31998782917569374	0.026728540475020855	0.38855139609560707	0.048343863331241584	0.2599818417258874	0.8667765352631336	0.23273603804287285	Constant	Undetermined	Increased	Undetermined
chr2L:250713	chr2L	250661	250767	TRUE	TRUE	TRUE	TRUE	374.39261860307187	523.9933609899263	304.10380984392316	357.8908937172399	0.23495594514357815	0.48499654137399567	0.29998810080495397	0.5500286970353715	0.23290266884036295	0.4809339881765815	0.2974021142244089	0.5454334335606273	0.48448896131891334	0.10719001722298538	0.3621274010330639	0.04480818717253895	0.007492238531466336	0.06681098987769708	0.014043389645566357	0.12565644745023788	Constant	Undetermined	Constant	Undetermined
chr2L:250928	chr2L	250858	250999	TRUE	TRUE	TRUE	TRUE	751.2047059405021	535.3035209535884	665.0058457295988	529.721224752258	-0.328133707293485	-0.488848958822436	0.17583907814782104	0.015123826618870007	-0.326154434926797	-0.48586112314956387	0.17480623882743013	0.01509955060466325	0.21422561685041824	0.053015040616074295	0.5482635290404255	0.9578007618613876	0.005799415614549693	0.03754100229733262	0.0013151370933383302	7.618982099433647e-4	Constant	Undetermined	Constant	Constant
chr2L:252322	chr2L	252241	252426	TRUE	TRUE	TRUE	FALSE	378.0652245321472	320.51331078677765	289.0857614420165	262.76936289427874	-0.13770047530592627	-0.23825087978988418	0.3871375999901804	0.28658719550622247	-0.13685409927793718	-0.23681554268751348	0.38471906225668545	0.28475761884710915	0.6557483009278867	0.40673860243222865	0.1460109349063491	0.25730812007708387	0.0010963229304551958	0.004141843740829008	0.013039591922469467	0.0076767265762951046	Constant	Constant	Constant	Constant
chr2L:259261	chr2L	259222	259301	FALSE	FALSE	FALSE	TRUE	31.469213960647306	19.072670702391154	35.142182841739434	157.6573580371814	2.165516792079031	-0.722434268310861	-0.15926266312949391	-3.0472137235193864	2.1239299887752754	-0.6901943975155918	-0.1554956472420525	-2.96962003353292	8.871915714866902e-7	0.236793006309802	0.8107242074009194	2.1557430827955775e-10	1	NA	0.07719347872274591	NA	Increased	NA	NA	Decreased
chr2L:262523	chr2L	262484	262563	FALSE	FALSE	FALSE	TRUE	27.88654263593616	27.915517103740147	30.97276014590158	130.8148283308187	2.0784542247587945	0.001498200065189835	-0.15143087428746785	-2.2283868989810727	2.046320742510577	0.004493949762386124	-0.14858260157681394	-2.190409394325005	1.3348585968538547e-7	0.9981634932957676	0.8040555363365754	3.999468343892271e-8	1	NA	0.05432136300217625	NA	Increased	NA	NA	Decreased
chr2L:263006	chr2L	262962	263052	FALSE	FALSE	FALSE	TRUE	39.23042933851957	33.75337566462179	74.46611118637608	211.25501702349663	1.5043296805250805	-0.21694133151971792	-0.9246108938557318	-2.6458819059005303	1.4893770380573437	-0.20829091767734817	-0.9106241334269767	-2.6082920891616688	2.8446767037361093e-6	0.6796168257077456	0.014263232044329976	9.612702778682565e-14	1	0.06099013538682293	0.6799538707312701	1	Increased	NA	NA	Decreased
chr2L:267391	chr2L	267286	267453	FALSE	FALSE	TRUE	TRUE	34.93637239461825	22.742438095202473	470.0643604765189	1501.406338143337	1.675384271443702	-0.6193428881788594	-3.7500565824263683	-6.04478374204893	1.6654490447540815	-0.5839803861999773	-3.710076589569096	-5.959506020523155	2.2506069608972286e-12	0.178029817407068	9.533755859697769e-39	7.1246749022275e-68	1	0.3069800866795083	1	1	Increased	NA	Decreased	Decreased
chr2L:267641	chr2L	267584	267700	FALSE	FALSE	FALSE	TRUE	28.01959609584666	39.6639402558425	91.9113560384163	399.1103466561681	2.118472651452747	0.5013918440835329	-1.7138069642436273	-3.3308877716128413	2.0988708997807533	0.4937628029025516	-1.68463723228923	-3.2897453291674315	3.788440089326841e-12	0.28874017840289873	2.4646272510296177e-6	7.552503702731015e-23	1	0.2032415036754605	1	1	Increased	NA	NA	Decreased
chr2L:267907	chr2L	267855	267960	FALSE	FALSE	TRUE	TRUE	22.97771543014087	30.78667739340507	127.68111497438392	1004.4612588940315	2.975804861617995	0.42207081055631995	-2.474237885438426	-5.027971936500101	2.9560041736565235	0.41813893217235765	-2.434497148104915	-4.9723623895890805	2.7804505361383036e-30	0.38471551164284845	1.2232821507979894e-13	8.215494460963885e-54	1	0.15066140563186894	1	1	Increased	NA	Decreased	Decreased
chr2L:268594	chr2L	268542	268648	FALSE	TRUE	FALSE	FALSE	46.45306428263831	151.68279329381068	69.71152136695551	173.8456819807436	1.3183382154196777	1.7072117649152307	-0.5856233456656437	-0.1967497961700906	1.3035682247074294	1.6846891046445425	-0.5767577583079004	-0.19563687837078753	4.351601564306194e-5	3.264372953997931e-7	0.1343536518461056	0.5664206403091181	1	1	0.2137335194592741	0.018509291415349172	NA	Increased	NA	Constant
chr2L:271810	chr2L	271734	271949	TRUE	TRUE	TRUE	TRUE	618.5055701030144	448.8280327705084	435.3034771156531	423.1603845253831	-0.040816972733031864	-0.4626238016154736	0.5067650436763518	0.08495821479390997	-0.04055524396988844	-0.4594285196363827	0.5032733340229676	0.08440005835647332	0.9091192925053962	0.09313236475408385	0.060642269495177474	0.7683499214483992	7.032253976883964e-4	0.04100733735176185	0.04961756105282993	0.001669975606418959	Constant	Undetermined	Undetermined	Constant
chr2L:273596	chr2L	273540	273654	FALSE	TRUE	FALSE	TRUE	203.87511927362223	237.743066271057	139.01114863311824	140.9919475922283	0.020412177905629738	0.22171754482602668	0.5524851298633588	0.7537904967837558	0.02002964694352916	0.21987863577013883	0.5480473414404676	0.7478963302670774	0.9590227322892884	0.48921369680280535	0.054320412062837296	0.0036418453955696603	9.887704160995608e-4	0.006587490179271448	0.08933511510500274	0.4044265872018398	Constant	Constant	NA	Increased
chr2L:273834	chr2L	273789	273880	TRUE	TRUE	TRUE	TRUE	412.84682879381546	399.1377432170892	310.972361710246	272.75796811422896	-0.18916502084670023	-0.048719914205353695	0.40882025981642955	0.5492653664577761	-0.18710882667450934	-0.048278204959926505	0.40437502440892953	0.5432056461235124	0.6394266300351488	0.9137858055179602	0.2609127875132938	0.08627625564352541	0.012352909709091166	0.005754085653387192	0.05975054290182259	0.1861753777324009	Constant	Constant	Undetermined	Undetermined
chr2L:274031	chr2L	273977	274087	TRUE	FALSE	TRUE	TRUE	254.11626011814866	218.11249212612842	189.04972186970477	141.3846582985631	-0.4191401455621119	-0.22041629102628463	0.4267229651334739	0.6254468196693013	-0.4157592516701843	-0.21887001315073104	0.4234575420238057	0.620346780543259	0.16575933747688107	0.5017364473964625	0.15124254964458878	0.0206302337013636	0.0318485523149695	0.007378085082652085	0.03336397282669845	0.20328876813365715	Undetermined	Constant	Undetermined	Undetermined
chr2L:277149	chr2L	277105	277194	FALSE	TRUE	FALSE	FALSE	321.2075436390297	471.95705421063076	377.7942496916256	320.9217454579387	-0.23537919395524343	0.5551498120445758	-0.23409496770117846	0.5564340382986408	-0.2339521076975516	0.5517113354049964	-0.23264994143449735	0.5530135016680506	0.39970025022777755	0.025918834925875732	0.41022850056911353	0.01656355011778082	0.0023042966413409907	0.06576896965944726	0.002496380409121424	0.07785983873068375	NA	Undetermined	NA	Undetermined
chr2L:277435	chr2L	277386	277485	TRUE	TRUE	TRUE	TRUE	715.483763794073	819.8661831178422	696.7948001959658	539.0987124207528	-0.3701843940701345	0.1964694264270128	0.038185170862020876	0.6048389913591682	-0.36727501578388255	0.1949034683174216	0.03788851818923007	0.6000670022905342	0.22106182919422995	0.5522474920136904	0.9217802593970779	0.02230099040756088	0.019652171048889173	0.005812730854922525	0.0011387590048803618	0.16916697972690295	Constant	Constant	Constant	Undetermined
chr2L:277670	chr2L	277617	277724	FALSE	TRUE	FALSE	TRUE	280.2712101271381	293.6974044744343	223.79301768185837	200.40673322348766	-0.1592340443724787	0.06750695981083635	0.3246585311288722	0.5513995353121873	-0.15811707472486305	0.0669138154527426	0.3222850810572293	0.547315971234835	0.6288638114047821	0.848963444185814	0.2767153223376913	0.032475755513787584	0.0023687414548687414	0.00162763384754479	0.011222164548775193	0.10543223333177672	Constant	Constant	NA	Undetermined
chr2L:283112	chr2L	283073	283152	FALSE	TRUE	FALSE	FALSE	35.58007313942467	126.11657582318699	63.04701763516674	113.14182198593755	0.8436322765129153	1.8256165238502842	-0.8253586509260158	0.15662559641135318	0.8335686140036015	1.7990745805495136	-0.8115215890793942	0.153984377466518	0.01579162460675196	1.9535571261591456e-7	0.03537759382688956	0.665298577992107	0.5099402570840302	1	0.5313917761547732	0.017361999205959877	NA	Increased	NA	Constant
chr2L:283308	chr2L	283231	283414	TRUE	TRUE	FALSE	TRUE	109.00795514826859	200.92744760666594	114.0164711653224	264.95237593384616	1.2164908091142097	0.8822412328734089	-0.06480883215899011	-0.3990584083997907	1.2067785818563694	0.8746564709065324	-0.06442320011287672	-0.39654531106271373	5.487849417838159e-6	0.0018475922136890642	0.872860218757038	0.14234505676377313	1	0.5506758950795579	0.002240919263690052	0.035719474194477296	Increased	Increased	Constant	Constant
chr2L:285020	chr2L	284981	285061	FALSE	FALSE	TRUE	TRUE	55.49273660141736	39.58171566932241	145.29276298958555	134.70041103140676	-0.10920859122295454	-0.4874648033022165	-1.3885919885730262	-1.766848200652288	-0.10760708720948445	-0.4752806858656531	-1.3717244048666632	-1.7393980035228318	0.7965401975485403	0.27186034992577324	3.037742727337495e-5	4.53352302215752e-7	0.006593765504603951	0.17104130204930063	1	1	Constant	NA	Decreased	Decreased
chr2L:285243	chr2L	285136	285352	FALSE	FALSE	TRUE	TRUE	113.86155101762279	152.69110797319075	185.21705473115009	186.62416682403634	0.010918871877553008	0.42333539135578924	-0.7019362903322802	-0.289519770854044	0.010922734514837787	0.41880609178595685	-0.6945523428131333	-0.28666898554201414	0.9799958605374356	0.23879569088877958	0.03130218080096639	0.3745288516169991	0.002072952588346575	0.07235545031534965	0.28971548752383613	0.03175495416724181	Constant	NA	Decreased	Constant
chr2L:285751	chr2L	285692	285811	TRUE	TRUE	TRUE	TRUE	518.4556973088474	661.9291086104793	1187.6983778452895	883.4836597115918	-0.42689314570480036	0.3524560011212054	-1.195875883461782	-0.4165267366357764	-0.41975456098862735	0.34644965559028545	-1.1756739100465676	-0.4094696934676549	0.3533547827892169	0.4592436936297232	0.0028527145284290927	0.3138041378763619	0.12303883310988475	0.10187522789116739	1	0.1674682393445382	Undetermined	Undetermined	Decreased	Undetermined
chr2L:286219	chr2L	286119	286293	FALSE	FALSE	TRUE	TRUE	126.61371398784291	165.65390060350398	300.8801999792715	241.97281354919576	-0.31434420535850444	0.3877384978023626	-1.2487554936439922	-0.5466727904831252	-0.3119885014860238	0.38460515023914266	-1.2389121244932522	-0.5423184727680859	0.29125123117491986	0.21993617883408187	1.939173167817464e-6	0.042177657149308656	0.009696513238713634	0.035420736812480334	1	0.11604795629075161	Constant	NA	Decreased	Undetermined
chr2L:286909	chr2L	286763	286989	FALSE	FALSE	TRUE	TRUE	134.66313975596972	239.24436206878212	285.87593934483556	488.22235897729126	0.7721491661958482	0.8291299194944602	-1.0860341934434408	-1.0290534401448288	0.7671321763674978	0.8223962247687098	-1.0773693966252222	-1.0221053482240103	0.002328381392774225	0.0024205724425775538	3.110087412068397e-5	2.63149239309265e-5	0.29695163410319886	0.43916344988144507	0.9649146453398304	1	Increased	NA	Decreased	Decreased
chr2L:290579	chr2L	290530	290630	TRUE	TRUE	FALSE	FALSE	237.80383672831556	349.50641706615306	50.137293703243	37.510270828028354	-0.41859844544165475	0.5555469525340829	2.2458159617220614	3.2199613596977996	-0.41353125507747135	0.5508590907795566	2.2214851881477005	3.1858755340047287	0.29293492874852567	0.06025020230346211	6.839010982821296e-14	2.537743586198684e-28	0.08088128860996914	0.10623806205165945	1	1	NA	Undetermined	Increased	Increased
chr2L:291922	chr2L	291863	291982	FALSE	TRUE	FALSE	TRUE	71.6904683718493	302.29000881362117	77.43857235652712	419.83168222395886	2.438686781728253	2.0760800734590728	-0.11127103787665577	-0.4738777461458357	2.4170587523098255	2.056466930013797	-0.11047880777081819	-0.47107063006684724	1.0927815020615942e-18	8.708574650158117e-14	0.7936149145278932	0.0774755360935959	1	1	0.006187008451854263	0.06449882774383975	Increased	Increased	NA	Undetermined
chr2L:292319	chr2L	292249	292390	FALSE	TRUE	FALSE	TRUE	93.40221585001034	292.9137624890703	73.02364406815003	114.24493927036744	0.6456946894795429	1.6489472979431687	0.355093111692805	1.3583457201564308	0.6374121565442307	1.6321847854085691	0.35014999576293065	1.3449226246272694	0.062014610368779234	4.1610465564435994e-8	0.3636557829659041	2.6052298694497617e-6	0.22627956023056425	1	0.04986954937605337	1	Undetermined	Increased	NA	Increased
chr2L:292516	chr2L	292460	292573	TRUE	TRUE	FALSE	TRUE	111.25122818582102	326.7123216519176	92.55712860258988	102.24801976242955	0.1436568891990281	1.5541996025456992	0.2654052495992206	1.6759479629458918	0.14173261933176876	1.5412415902287309	0.26242236246466544	1.6619313333616275	0.707688657430932	1.1041254564518001e-8	0.46473964764581155	2.2087089350339798e-10	0.0054023812929378965	1	0.01573369950557554	1	Constant	Increased	Constant	Increased
chr2L:294570	chr2L	294501	294641	TRUE	TRUE	TRUE	TRUE	180.99128072942833	203.3849485109452	196.75044715867796	146.37545160379722	-0.42669329278063717	0.16829271957463968	-0.12044671755393885	0.474539294801338	-0.42332199156851014	0.16688329875448318	-0.11948714561923279	0.4707181447037605	0.1506237066461611	0.6234780355603292	0.7371061543189474	0.08307263350573929	0.031804655742994424	0.005036438480427701	0.002240919263690052	0.06994423727111013	Undetermined	Constant	Constant	Undetermined
chr2L:294802	chr2L	294702	294933	FALSE	FALSE	TRUE	TRUE	193.34640474589634	128.30535453410684	201.11973518991684	160.0444128183117	-0.32958234230925554	-0.5916065586200201	-0.056866717384202584	-0.3188909336949672	-0.3249997184704129	-0.582750959915606	-0.05604435790437437	-0.31379559934956747	0.4418447359886658	0.1450748651419688	0.9119824071481579	0.4144913301363591	0.05499651412272243	0.2367609527171454	0.010496471205112476	0.08201376567644407	Undetermined	NA	Constant	Undetermined
chr2L:295077	chr2L	294960	295121	TRUE	FALSE	TRUE	TRUE	254.46972840596155	130.40169260133595	200.01504820658704	186.0543805367762	-0.10438418754426679	-0.9645314484816137	0.3473854984324018	-0.5127617625049451	-0.10321419433458598	-0.9530787965678743	0.34369665493014945	-0.506167947303139	0.8074906190514868	0.004066379059480643	0.3551931528332728	0.12566577972680731	0.006680758021420348	0.7251169089036148	0.04051113162388559	0.1677275777314024	Constant	Decreased	Constant	Undetermined
chr2L:295217	chr2L	295156	295279	FALSE	FALSE	TRUE	FALSE	197.93445204792098	165.10335109208208	163.08142882579094	173.56798217011738	0.0899083384381561	-0.26165334382246236	0.27943024459951454	-0.07213143766110393	0.08908223862479044	-0.2593077018502437	0.27696937408445804	-0.0714205663905761	0.8147152009996885	0.4516314514791096	0.41517686671875453	0.828715810483341	0.002592511599628224	0.016408245014787284	0.013786407116283974	0.003991227065994028	Constant	NA	Constant	NA
chr2L:297375	chr2L	297314	297438	TRUE	TRUE	TRUE	TRUE	274.54906910483584	224.5018287307285	272.97706287385546	228.68769767109688	-0.25540097499051506	-0.290336822825888	0.008284287061201255	-0.02665156077417171	-0.25371740104778817	-0.28832514317422153	0.008254307578438447	-0.02635343454799494	0.37677395757186194	0.31895211452127376	0.9816305520631186	0.9290316594897913	0.003807174813651066	0.008538602476869064	6.699278995633261e-4	0.001025118284102043	Constant	Constant	Constant	Constant
chr2L:297655	chr2L	297599	297713	TRUE	TRUE	TRUE	TRUE	343.018719629561	352.43862708064495	359.67845960840145	278.1640046763114	-0.37077201952366384	0.03908474047766295	-0.06842045103498152	0.3414363089663453	-0.36793554299722575	0.038753050721084314	-0.06789024012349071	0.3387983535948193	0.21328295558250315	0.9181979899634352	0.8543411281147297	0.21484034533114896	0.0184356416669566	0.0016298352033206319	0.0013118177906334299	0.022374366146649775	Constant	Constant	Constant	Constant
chr2L:298023	chr2L	297970	298078	TRUE	TRUE	TRUE	TRUE	654.8509395339094	963.957246657365	607.6472856899898	545.0382429765347	-0.15687668024756596	0.5578026110823449	0.1079324091539587	0.8226117004838697	-0.15583533859379675	0.5540388331415165	0.10718890970258133	0.8170630814378946	0.6167154598541292	0.0330306627367878	0.746979822591876	5.627652024521966e-4	0.0015981359327331295	0.07791974302827982	0.0011590922047819635	0.5308666550253727	Constant	Undetermined	Constant	Increased
chr2L:298304	chr2L	298236	298374	TRUE	TRUE	TRUE	TRUE	364.2885457635715	636.4686559793464	255.45166453307036	282.89302235918694	0.14720625624358055	0.8050078343327498	0.5120312970576868	1.1698328751468563	0.14576031569698714	0.7984446209753078	0.5075565754379194	1.1602408807162403	0.681250212790761	0.003958760462022631	0.08995637961125758	7.292525102722948e-6	0.003604336402695235	0.4007775428307438	0.07529257684737467	1	Constant	Increased	Undetermined	Increased
chr2L:305577	chr2L	305522	305633	TRUE	FALSE	TRUE	TRUE	137.78565805987594	155.15323900087748	102.63946669691099	158.30469434950734	0.6251184581460064	0.17126808758590048	0.42484014802100634	-0.029010222539099573	0.6178065362633948	0.169222993300189	0.41966588677941974	-0.028917656183786007	0.07217964488024646	0.6818638513633453	0.2586917578068626	0.9399542925040851	0.20516595069038454	0.0163832206605886	0.07506488351295867	0.006193393317044661	Undetermined	Constant	Undetermined	Constant
chr2L:305818	chr2L	305773	305865	TRUE	TRUE	TRUE	TRUE	223.80519073249377	359.9924983075506	221.9394294793547	274.85788108410713	0.3085198491168612	0.6857233460635662	0.012077499560866066	0.38928099650757114	0.30566709828654914	0.6794587525462602	0.011921175768927485	0.3857128300286387	0.36214776260338066	0.02357044680214383	0.9776366798724456	0.1848620656910037	0.017610943451345805	0.24501084770910178	0.001738405550331291	0.04576082029507967	Constant	Undetermined	Constant	Constant
chr2L:306462	chr2L	306417	306508	FALSE	FALSE	FALSE	TRUE	36.97202895389613	175.76101002201185	41.97986387292578	193.76758895987953	2.206557881233268	2.2491089422964525	-0.1832632704169324	-0.14071220935374765	2.1720784243828835	2.2120972660316114	-0.1800834252277457	-0.1400645835790173	3.0833073192028587e-9	1.8617099151619056e-9	0.7428673049460771	0.7225205662737395	1	1	0.04886637115680362	0.024101168458037028	Increased	NA	NA	Constant
chr2L:307243	chr2L	307191	307297	FALSE	TRUE	FALSE	TRUE	90.48267543600862	790.6363199348325	92.96283199931527	301.27215590571586	1.6963414182502736	3.1273007372434467	-0.039012431085945355	1.391946887907228	1.6830153960169387	3.106129309058592	-0.03921438519950025	1.383899527842153	1.1318523936441773e-11	1.6863631622891147e-39	0.922506124618302	2.5981360811540717e-10	1	1	0.0014406339807257443	1	Increased	Increased	NA	Increased
chr2L:308497	chr2L	308448	308547	FALSE	TRUE	FALSE	FALSE	53.419319426179754	587.3756101081545	28.742896155058016	34.960518077118145	0.2825211280614181	3.4588498602050404	0.8941561597217532	4.070484891865376	0.27298087808871374	3.4275243709990346	0.8753286755785601	4.029872168488881	0.5499089894132175	2.660808604076603e-32	0.022653329701461205	4.313644230324094e-42	0.055166706052909124	1	0.6376696830000285	1	NA	Increased	NA	Increased
chr2L:310092	chr2L	310039	310147	FALSE	TRUE	FALSE	TRUE	26.321966767485563	495.81909500313805	92.91841205054688	889.0587989453195	3.25824243231848	4.235474637773073	-1.819697208373007	-0.8424650029184139	3.229226585783581	4.175239530493254	-1.7825359436304617	-0.8365229989207889	1.6362014818073308e-30	3.119964631521728e-39	1.974645437125547e-7	0.001573989487600872	1	1	1	0.6282149387736087	Increased	Increased	NA	Decreased
chr2L:314229	chr2L	314187	314273	FALSE	FALSE	FALSE	TRUE	18.47623201490967	26.32407133359433	53.45574675044542	264.5170183869008	2.3069435867773556	0.5107120684071416	-1.5326744849270995	-3.3289060032973135	2.2726879471671086	0.4985947489797693	-1.4916205483218066	-3.265713746509146	3.0322730685235245e-9	0.39886442530359434	0.0011493516392450445	4.22276456960872e-15	1	0.29367368855203446	1	1	Increased	NA	NA	Decreased
chr2L:314418	chr2L	314379	314458	FALSE	FALSE	FALSE	TRUE	15.373780016058108	11.736600163819194	34.75465607862276	144.82595999644496	2.0590420544793306	-0.38945737836078226	-1.176734338376886	-3.625233771216999	2.0297134574403635	-0.35552689680937377	-1.14369536030283	-3.528935714552567	2.910538161996536e-7	0.599438924254378	0.020509602879033466	4.841405931696431e-13	NA	NA	0.9812157099399226	NA	Increased	NA	NA	Decreased
chr2L:315168	chr2L	315129	315208	FALSE	FALSE	FALSE	TRUE	38.813248270188154	38.088348351681276	47.986418869197344	165.40003316990405	1.785261467103969	-0.027199448140210494	-0.3060769746843341	-2.118537889928514	1.7604420154888627	-0.02425547049184348	-0.300539193740988	-2.085236679721694	1.4186839933441395e-6	0.9646637088695469	0.5495422267575124	2.6294579354211076e-8	1	0.030865485834805917	0.08371378844149673	1	Increased	NA	NA	Decreased
chr2L:315363	chr2L	315324	315403	FALSE	FALSE	FALSE	TRUE	29.459851439381328	26.33976890179371	26.227299897112793	137.67347873892066	2.3921094723441154	-0.16150746732303203	0.1676808654827522	-2.385936074184395	2.3423345320082047	-0.15350241129943176	0.16203973533437555	-2.3337972079732614	1.2551655344019314e-7	0.815493559701185	0.8064639003812965	1.6944257135546386e-7	1	NA	0.08798503706848926	NA	Increased	NA	NA	Decreased
chr2L:339695	chr2L	339656	339735	FALSE	FALSE	FALSE	TRUE	27.364370313459624	18.309783155540348	38.478081612074334	119.23988325807953	1.631758089886531	-0.5796839535420855	-0.4917382141639283	-2.7031802575925448	1.6069098074383692	-0.5538156112891388	-0.4807425423942251	-2.6414679611217333	5.2767941083552406e-5	0.3324007614829235	0.3522576459632581	2.4364429996521483e-9	NA	NA	0.22535991392566246	NA	Increased	NA	NA	Decreased
chr2L:346857	chr2L	346771	346943	TRUE	TRUE	FALSE	FALSE	189.19805497949383	167.19678338870017	99.11258120795195	64.10512413197277	-0.6286285218811167	-0.1783501649247846	0.9327571495825254	1.3830355065388575	-0.6210312871519439	-0.17707294209414803	0.92300968026281	1.366968025320606	0.07449349037596047	0.6506447355204426	0.0035916738326265693	7.095664559692039e-6	0.21323034554738088	0.012798306107448561	0.6762444204875614	1	NA	Constant	Increased	Increased
chr2L:357903	chr2L	357774	357984	TRUE	TRUE	TRUE	TRUE	549.7449224563866	553.3647863192114	427.8548545438002	473.4711906720164	0.14615518477802403	0.009468466005646225	0.36164091430875006	0.22495419553637228	0.14531428300498478	0.009377925174260376	0.35964215647547404	0.22370579864474963	0.6025026194383278	0.9761627704566388	0.14437898651266562	0.33896728879055527	6.694319924763087e-4	9.116404897484561e-4	0.006279400493260632	0.0022201472341128927	Constant	Constant	Constant	Constant
chr2L:368839	chr2L	368777	368981	TRUE	TRUE	TRUE	TRUE	508.0143071195409	370.41748231875545	294.96763584722316	595.2738802758925	1.0129969232902247	-0.45571693793068513	0.7843124587695529	-0.6844014024513569	1.0046827510149483	-0.451962304735293	0.7777536147968644	-0.678891440953377	1.8510512613598585e-4	0.1312815718967047	0.005218112053226347	0.010571235760711648	0.7900225934529924	0.05345671235352649	0.36913039814005605	0.28708442521540156	Increased	Undetermined	Increased	Undetermined
chr2L:373925	chr2L	373860	373992	FALSE	FALSE	TRUE	FALSE	71.31325522551779	33.64079961831596	197.26501832058506	43.422921719928446	-2.183606434349794	-1.0839582621354684	-1.4678929756018706	-0.36824480338754495	-2.1394964664695015	-1.0530444243678747	-1.4398986474787783	-0.35344660537715167	3.5540391292500304e-7	0.0336558664499945	7.193463601081046e-4	0.48444012769859385	1	0.8766443252799613	1	0.23098350468588974	Decreased	NA	Decreased	NA
chr2L:376858	chr2L	376794	376957	FALSE	FALSE	TRUE	FALSE	49.35450141611186	32.2513502516187	166.3125402808351	23.417335158886733	-2.828248139890241	-0.613822110405273	-1.7526433767368592	0.461782652748109	-2.7602321608569653	-0.5944821699315267	-1.7155397622849138	0.45021022864052446	1.1432951579605251e-9	0.2957032841201931	1.2486414951982564e-4	0.40911048852914583	1	0.3792899029692668	1	0.35080688295046913	Decreased	NA	Decreased	NA
chr2L:377971	chr2L	377913	378030	FALSE	TRUE	FALSE	FALSE	78.19962017230769	148.67447835721285	115.77871527963218	57.24615837747803	-1.0161192666096062	0.9269235085805397	-0.5661365478602907	1.3769062273298553	-0.9953911978544078	0.908675691897616	-0.5548681743144841	1.3491987154375398	0.023260232245868668	0.041012971563640324	0.24661522067755898	9.013917383156613e-4	0.7846354063134295	0.6901404229725419	0.2695144388343143	1	NA	Increased	NA	Increased
chr2L:395743	chr2L	395686	395801	FALSE	FALSE	TRUE	TRUE	76.23000644480584	101.19469535600625	164.39419989634155	775.3380518650466	2.2376660717073733	0.40870276248617954	-1.1087284960152413	-2.937691805236435	2.221723869566265	0.4051693659625333	-1.0974802072937753	-2.914034710897507	2.8528033765271997e-18	0.2435712147889186	1.35591681744121e-4	2.948625927758362e-28	1	0.060450646017564204	0.985159697947345	1	Increased	NA	Decreased	Decreased
chr2L:402255	chr2L	402198	402313	TRUE	TRUE	FALSE	FALSE	358.85090339659615	1170.7586103266588	40.255340280892966	36.21500268761082	-0.15259270174689576	1.7059871905857167	3.1561324634297234	5.014712355762336	-0.15366323584419833	1.6959734317053954	3.122387701421197	4.97202436897079	0.7289020479441225	1.153515029955864e-13	1.0053925229276572e-28	1.5676544168159804e-78	0.013501947032655693	1	1	1	NA	Increased	Increased	Increased
chr2L:403907	chr2L	403858	403957	TRUE	TRUE	TRUE	TRUE	492.6947933976717	660.849497321074	458.21580003743014	498.9647591949535	0.12291071871315033	0.42362752209010307	0.10466701989651964	0.40538382327347233	0.12219546409470798	0.42124554105332485	0.10405876728031525	0.40310884423893206	0.6707988678024148	0.08268922028737971	0.7289707980434612	0.07242695326367399	5.761314031389938e-4	0.016247690639253996	7.195429174122383e-4	0.014838748011335185	Constant	Undetermined	Constant	Undetermined
chr2L:404160	chr2L	404116	404206	TRUE	TRUE	TRUE	TRUE	576.5727223957766	628.5976700513437	461.3156124376923	460.9392633299049	-0.0011774554645421547	0.12463434000623513	0.32174846589790224	0.44756026136867955	-0.0011989465130564988	0.12350103054657434	0.3189120656327131	0.443612042692344	0.9976923983990121	0.7357214685887602	0.3338635574138901	0.11964761519393363	0.0012032888544037564	0.0047356160346252694	0.018904868975681798	0.06751982220365939	Constant	Constant	Constant	Undetermined
chr2L:404386	chr2L	404337	404437	TRUE	TRUE	TRUE	TRUE	310.6630905198377	291.92853466951135	247.29142047513028	198.27298129938717	-0.3187240931499484	-0.08973561238137608	0.3291386591526571	0.5581271399212294	-0.31671385400743274	-0.08928674531473618	0.327115937388998	0.5545430460816946	0.24592212555359183	0.778705883718639	0.22546135848739263	0.019661888250522418	0.006469886396592953	0.001203581370185801	0.006994959650408648	0.08760816008641617	Constant	Constant	Constant	Undetermined
chr2L:412847	chr2L	412797	412898	FALSE	FALSE	TRUE	FALSE	47.406199761501576	25.658477770816575	238.89581832551073	63.31700053653786	-1.9157167822096517	-0.8856401636365746	-2.333233949243314	-1.3031573306702369	-1.8825679938850022	-0.8536065311490152	-2.2911633296288887	-1.2622018668929016	1.954896434662873e-6	0.09833274237074405	1.110986907975636e-8	0.005672924374167047	1	0.6564604208247306	1	1	Decreased	NA	Decreased	NA
chr2L:414207	chr2L	414162	414253	FALSE	TRUE	FALSE	TRUE	74.70869125067034	108.41615865154101	94.82745041125426	110.5580921793501	0.22142797309606604	0.5372318019655629	-0.34402865830847784	-0.028224829438981094	0.21879395122560344	0.530108600396638	-0.3395050987129627	-0.028190449541928085	0.600678073302862	0.1679600634793205	0.40831979670602486	0.9447870192117974	0.021723615870626177	0.1715700071898039	0.05690761721513916	0.009264336887541975	Constant	Undetermined	NA	Constant
chr2L:414431	chr2L	414380	414483	TRUE	FALSE	FALSE	TRUE	145.7417403910126	171.7140901682925	146.66154573680785	122.38486631739897	-0.26106547937091673	0.23659430194374123	-0.0090765258185783685	0.48858325549607956	-0.25875204917419153	0.23436811182852943	-0.00899355482642019	0.48412660617630077	0.44822719507608966	0.5001182214656414	0.9828497209634661	0.09344741948063073	0.01162452938269827	0.013145648456167601	0.0015140362193496878	0.0962985987165253	Constant	Constant	Constant	Undetermined
chr2L:414736	chr2L	414602	414815	TRUE	TRUE	TRUE	TRUE	442.7443376757497	474.2736266306308	479.37166771434295	434.44393394427925	-0.14197463823874282	0.09924578912884871	-0.11467078770571044	0.1265496396618811	-0.14120238442153044	0.09869083522244464	-0.11404146478847828	0.1258517548554968	0.6119644565752917	0.7352327215284067	0.6963598656474445	0.6076603293075316	6.253722715897297e-4	9.576749891802279e-4	7.121907477077961e-4	9.97080575582676e-4	Constant	Constant	Constant	Constant
chr2L:414929	chr2L	414882	414977	TRUE	TRUE	TRUE	TRUE	231.10503604620843	225.24745173338312	301.45920342028796	251.16674333528067	-0.2633173234248764	-0.03703791349086899	-0.38341407676660055	-0.1571346668325932	-0.2611370672655133	-0.03662438963741373	-0.38022593628512685	-0.15571325865702731	0.4201659952191342	0.9271505845607897	0.22099502459199213	0.6097962670405259	0.008912616043643861	0.0023606436384493177	0.027114599437186918	0.00637645588954444	Constant	Constant	Constant	Constant
chr2L:415130	chr2L	415057	415205	TRUE	TRUE	FALSE	TRUE	336.68871476840224	298.5223430135815	337.69698621716896	281.43080658640656	-0.2629490434278734	-0.17357645073089006	-0.0043139387467154774	0.08505865395026785	-0.2612342761504715	-0.17241902352708058	-0.00426799849579863	0.08454725412759231	0.3577482756578428	0.5721492672388977	0.9903252416957173	0.7612442895201753	0.0039303928686599526	0.0027205929171856434	6.601521750898803e-4	0.0013874437354096782	Constant	Constant	Constant	Constant
chr2L:419535	chr2L	419496	419575	FALSE	FALSE	TRUE	FALSE	240.63467493873128	143.63465213980493	243.92183370437644	160.19566377504248	-0.6065838041241911	-0.7444407026011487	-0.019574354347257173	-0.1574312528242148	-0.6018654629033144	-0.738113043607087	-0.019357485913151874	-0.15560506661692441	0.029669221286918464	0.009209255123240001	0.9598827543367233	0.6075472882191079	0.11939288370902001	0.30755881543450425	9.113037261437199e-4	0.00622131864835164	Undetermined	NA	Constant	NA
chr2L:419777	chr2L	419732	419824	TRUE	TRUE	TRUE	TRUE	657.1497662425934	626.6456807017007	678.3078885972034	525.0945727223991	-0.3693629868669772	-0.06857226025568858	-0.04571806899351796	0.2550726576177707	-0.36558223030277465	-0.06787681301140286	-0.045246205217077236	0.25245921207429456	0.2954972845106712	0.8724374333385849	0.9179487900209533	0.4365798592013815	0.03733704429977887	0.005405195672845104	0.003263072708351127	0.02455955538337705	Constant	Constant	Constant	Constant
chr2L:421501	chr2L	421450	421553	TRUE	TRUE	TRUE	TRUE	1100.528253198633	745.1971410855577	822.2834479980938	780.5879154975422	-0.075074660535836	-0.562502138575413	0.42048848931731914	-0.06693898872225783	-0.07453042157639334	-0.5583572952442982	0.41742645307182036	-0.06640042059608446	0.8307044422395559	0.04146637301749206	0.14154536228110443	0.8230208543390712	0.0010902558340572768	0.09376346135197157	0.02662752467682571	0.0017087676404159257	Constant	Undetermined	Undetermined	Constant
chr2L:431144	chr2L	431081	431208	TRUE	TRUE	TRUE	TRUE	1624.9768504644248	408.1263567112242	1182.421708075943	195.83481672208345	-2.5940354771894456	-1.9933313779028046	0.4586745042785403	1.0593786035651813	-2.560021302189802	-1.9681128203644533	0.4531214302069665	1.045029912032315	4.872487638950187e-15	1.6546888978740737e-9	0.23386054063396294	0.0017055800348098498	1	1	0.10118756115197873	1	Decreased	Decreased	Undetermined	Increased
chr2L:431790	chr2L	431729	431853	TRUE	TRUE	TRUE	TRUE	713.0296505271708	195.6892470221867	719.9126719296831	181.17444840416124	-1.990442410960102	-1.8653975876203814	-0.013859842173694509	0.11118498116602599	-1.9691354036518642	-1.844790930862555	-0.013641228681166392	0.11070324410814268	4.544143726223008e-11	1.1627050195206866e-9	0.9756972214885538	0.7613593749279007	1	1	0.002588130124393945	0.01189973145726375	Decreased	Decreased	Constant	Constant
chr2L:439220	chr2L	439152	439290	TRUE	FALSE	FALSE	FALSE	165.17705923956342	56.450086572601535	105.57021381573288	27.10716800162445	-1.9614565400535422	-1.5489656320580774	0.6458104888325008	1.0583013968279655	-1.9184231502047384	-1.5208298971102878	0.6356021586506687	1.0331954117451192	4.771769505469878e-6	2.6606091650758037e-4	0.14796164627840383	0.01906393437553907	1	1	0.3263670721213249	1	NA	Decreased	Undetermined	NA
chr2L:441468	chr2L	441399	441538	TRUE	FALSE	FALSE	FALSE	314.12515144539907	102.58848470093866	106.47459072862068	32.56985162973117	-1.7089001316697674	-1.6144706605077184	1.5608302772465859	1.655259748408635	-1.674733390406448	-1.5914811967535873	1.5387250204957588	1.6219772141486195	2.1239510696279605e-5	1.6708890060912417e-5	2.4267201280509346e-5	2.7582700132315992e-5	1	1	1	1	NA	Decreased	Increased	NA
chr2L:452507	chr2L	452463	452553	TRUE	TRUE	FALSE	FALSE	108.08734485906847	124.75948612383463	129.29198319976587	93.75872509316633	-0.4636079654352849	0.20695189691069735	-0.2584352044886529	0.4121246578573293	-0.45881045099624834	0.20468837645194315	-0.2557570847281225	0.4077417427200691	0.17600614186699942	0.5986242082915789	0.49589103504584503	0.2017973472912626	0.07167838015713816	0.0173468023648807	0.018200460087144942	0.07871692802122174	NA	Constant	Constant	Undetermined
chr2L:453048	chr2L	453002	453095	TRUE	TRUE	TRUE	TRUE	1129.5421481287551	747.7982450937013	1080.5224844024897	921.9571437018102	-0.22895749827398387	-0.5950171143128261	0.06400901166281606	-0.30205060437602615	-0.22611903095920036	-0.5875590353891428	0.06323049797132398	-0.2982095064586185	0.5857170943149714	0.10687407678165299	0.8945457836487645	0.40020312970249705	0.022582414340225954	0.2086052990845407	0.007456006268634399	0.053133351262525615	Constant	Undetermined	Constant	Undetermined
chr2L:455506	chr2L	455444	455569	TRUE	FALSE	TRUE	TRUE	240.44078780243592	38.846614164099385	360.25225829071644	513.9642092747722	0.5126604243647827	-2.6298208869345108	-0.5833258220008225	-3.725807133300116	0.5089818107913668	-2.5858742589244215	-0.5784907888131291	-3.6733468585289177	0.08022939193373656	1.5109653133017557e-15	0.04855521257682669	2.267742175475043e-31	0.06552345980682983	1	0.12142907833713851	1	Undetermined	Decreased	Undetermined	Decreased
chr2L:455959	chr2L	455913	456006	FALSE	FALSE	TRUE	TRUE	73.48976421256626	48.317350723977455	224.39787365388838	423.24578726746984	0.9154367031359171	-0.6050019699666642	-1.6104437774664047	-3.130882450568986	0.9079331887425992	-0.5908498743370372	-1.5929651498028885	-3.0917482128825253	0.0018501054197228633	0.1261386333018737	1.329285903968139e-7	1.2428101145075122e-22	0.6044992263818424	0.24208558333989874	1	1	Increased	NA	Decreased	Decreased
chr2L:467926	chr2L	467879	467974	FALSE	FALSE	TRUE	TRUE	66.54048233696682	79.20205094094636	155.87306578897267	747.6581966750371	2.262007212902527	0.2513054654165392	-1.2280674287857565	-3.2387691762717443	2.245801929249879	0.24988250529666978	-1.215011160482246	-3.210930584435455	2.5497807513978283e-18	0.5216575542322895	3.0228846121735406e-5	7.687055090788658e-32	1	0.026304709985689453	1	1	Increased	NA	Decreased	Decreased
chr2L:470358	chr2L	470301	470416	FALSE	FALSE	FALSE	TRUE	46.00708415506121	109.99442523451052	51.24356075771537	216.59728232328882	2.079572508636696	1.2575024774897985	-0.15551470364925354	-0.9775847347961512	2.0549982768937136	1.2398638247432576	-0.15349275377009208	-0.9686272059205482	2.1314768241913407e-10	3.663687212091565e-4	0.7532361660485555	0.001733318130261137	1	1	0.02328741244044751	1	Increased	NA	NA	Decreased
chr2L:470536	chr2L	470478	470596	FALSE	FALSE	FALSE	TRUE	31.391688241545573	128.29115890420454	56.58319287631604	195.28650029273496	1.7871467299395827	2.0309672274301698	-0.8499909684372672	-0.6061704709466804	1.7647210521650167	1.997324118493331	-0.8331878784346495	-0.600584812106335	1.7029013761493164e-7	3.2451870437085534e-8	0.041189254311047155	0.0719036528067876	1	1	0.5808946231482769	0.2786514872161182	Increased	NA	NA	Undetermined
chr2L:471056	chr2L	470998	471115	TRUE	FALSE	FALSE	TRUE	119.27565372221432	152.57512042082556	59.98040872135928	194.8167112593676	1.6995541780000791	0.35522013564639265	0.9917363351869612	-0.35259770716672517	1.6792227160311737	0.3512495784662879	0.9783085088666881	-0.3496646286981977	9.318941120475131e-8	0.3359676033698587	0.0035465476026429	0.2739103061888418	1	0.04829191472389958	0.7830500542390778	0.049838132742028626	Increased	Constant	Increased	Constant
chr2L:472304	chr2L	472243	472367	FALSE	TRUE	FALSE	TRUE	63.60096885710152	598.2616997632024	90.45582614354615	421.915728300117	2.221669536689106	3.2336560578661873	-0.5081646851885621	0.5038218359885196	2.201062143966767	3.202363301584389	-0.5016765582408214	0.4996245993768012	2.277133380292289e-15	9.954738683550023e-31	0.14871358305902144	0.06231744160227573	1	1	0.1110391670099747	0.0845835236536761	Increased	Increased	NA	Undetermined
chr2L:472989	chr2L	472905	473164	TRUE	TRUE	TRUE	TRUE	607.64247311661	513.6249281292426	454.4919148413879	643.2224424303105	0.5010631140159961	-0.24250749163573174	0.41896808524998597	-0.3246025204017419	0.49672437771128636	-0.2403955600985746	0.4153148133809208	-0.32180512442894016	0.1003677009747478	0.4773502107127954	0.18507168683690517	0.2686300397874366	0.06741443162651305	0.012138826024756568	0.03969713804056398	0.026041121091909203	Undetermined	Constant	Undetermined	Constant
chr2L:479183	chr2L	479123	479244	TRUE	TRUE	TRUE	TRUE	1066.54008291738	1551.060320357788	718.8763439089487	900.6406863885497	0.3252080231386274	0.5403166071797713	0.5691226515565615	0.7842312355977054	0.3200195732564383	0.5319160377476704	0.5601288011703079	0.77202526566154	0.4790676799197756	0.2046194416026816	0.1807953673137858	0.03690918283280274	0.06701499641800858	0.2031832100254288	0.22534379737505011	0.6290318339024751	Undetermined	Undetermined	Undetermined	Increased
chr2L:479774	chr2L	479708	479868	TRUE	TRUE	TRUE	TRUE	1209.6590181466206	1664.0154869854573	218.0217567550643	229.52053823570247	0.0741511452735185	0.46006842655067803	2.472056417902482	2.857973699179642	0.07217521536250855	0.45248567733287226	2.4290953778495137	2.809405839819877	0.895360089954707	0.31056920754349354	1.1529100843127385e-10	1.6277793179632016e-14	0.02210712828644998	0.1569074385695044	1	1	Constant	Undetermined	Increased	Increased
chr2L:480092	chr2L	480025	480160	FALSE	TRUE	FALSE	FALSE	421.30727182703134	908.5286370739308	101.93890871286261	121.93044551479194	0.25835359182155065	1.1086591720738241	2.047168003301224	2.8974735835534973	0.25483652876554524	1.1022452029103598	2.0314707628464554	2.8788794369912702	0.41627886473326153	1.1731565659969628e-6	6.218612563422916e-17	9.00613080112138e-37	0.00716632986924572	1	1	1	NA	Increased	NA	Increased
chr2L:480265	chr2L	480187	480366	TRUE	FALSE	TRUE	TRUE	917.0456976868355	1402.506362573245	216.63341781227524	353.7946195329084	0.7076562979992272	0.6129417834781931	2.0817378172912733	1.987023302770239	0.6950814154210055	0.6034417647617115	2.0473897303831885	1.9557500797238943	0.0916818718079812	0.14383850771180068	2.7327016634954604e-8	3.6634656808450695e-8	0.36388881368134324	0.2694490216217926	1	1	Undetermined	Undetermined	Increased	Increased
chr2L:480879	chr2L	480730	480952	TRUE	FALSE	TRUE	TRUE	1278.6225500480612	1301.1789365372533	522.4183232145879	624.2605512505596	0.2569428021671931	0.0252289305148965	1.2913130391091137	1.0595991674568173	0.25334720444300723	0.02484235253478935	1.274152907121943	1.045648055213725	0.5511263532242656	0.959160902229905	2.004301992216117e-4	0.0016091287882673945	0.03228886815963397	0.008827710186549799	1	1	Constant	Constant	Increased	Increased
chr2L:481121	chr2L	481070	481173	FALSE	TRUE	FALSE	TRUE	721.3673453803415	1119.2532579755036	214.3724873697693	334.24374034189754	0.6407807802763139	0.6337304954409905	1.7506143554033298	1.7435640705680067	0.6346663546274057	0.6288530420680526	1.735745966656024	1.7299326540966706	0.026689928701804574	0.022746215226554543	3.293965770156546e-11	4.982407762422677e-12	0.1631403367610903	0.15666976216046297	1	1	Undetermined	Undetermined	NA	Increased
chr2L:481282	chr2L	481205	481361	TRUE	FALSE	TRUE	TRUE	1708.5296680608335	1418.6638146821606	619.5299131407145	775.2512057277556	0.3234899220528649	-0.26822255008824264	1.4635094522289012	0.8717969800877937	0.31767736503834604	-0.26369496090894884	1.4380738752592224	0.8567015493119277	0.5075349853149731	0.5900762644828701	2.438108164160773e-4	0.02722632799563495	0.07997247582219909	0.07061904503098919	1	0.8126768374337602	Undetermined	Undetermined	Increased	Increased
chr2L:482153	chr2L	482114	482193	FALSE	FALSE	FALSE	TRUE	64.05637321821602	52.10231080965796	55.53319862469922	359.1267495827438	2.693070715856996	-0.2979947576139483	0.20599162177724264	-2.7850738516937015	2.6624007118991444	-0.29105324897476265	0.20215543896807178	-2.751298521905835	1.3637537171657233e-16	0.5145611586024622	0.6607200947812408	5.0177646911817575e-17	1	0.065849477367171	0.029177322535262444	1	Increased	NA	NA	Decreased
chr2L:484423	chr2L	484373	484474	FALSE	TRUE	FALSE	FALSE	204.2409915253751	614.7636713164352	56.694727814141785	52.38457361946954	-0.11407255679837641	1.5897594666017523	1.8489859600385747	3.5528179834387035	-0.11412681176968668	1.5733046821257581	1.8227202386258679	3.510151732521313	0.81720935940223	2.4220338374642727e-7	4.600765968561885e-8	1.50481217531219e-29	0.016915447492491596	1	1	1	NA	Increased	NA	Increased
chr2L:487088	chr2L	487039	487139	TRUE	FALSE	TRUE	FALSE	113.87918716929649	46.274261100936315	151.74684416835166	27.82874770056089	-2.447018619849762	-1.2992222420676758	-0.414162412749868	0.7336339650322181	-2.403745264406012	-1.276273830937028	-0.40817064830471583	0.7193007851642679	3.0667571602404046e-10	0.0016394648201835174	0.33993655476149176	0.09637063447769248	1	1	0.10360250957714724	0.6021410429588153	Decreased	Decreased	Undetermined	NA
chr2L:490281	chr2L	490221	490342	TRUE	FALSE	TRUE	TRUE	390.8079485786119	290.6592059787262	297.82042868025417	392.30421276326365	0.3975301104264436	-0.4271312069174243	0.3920170928730376	-0.4326442244708303	0.3948653944693886	-0.42415898054434514	0.3893686905610096	-0.4296556844527241	0.14521676064745775	0.12135483525296356	0.15555243225291907	0.08652926963018553	0.016243790670556715	0.029596376363872346	0.01659039581449396	0.03464947957997072	Constant	Undetermined	Constant	Undetermined
chr2L:490450	chr2L	490376	490542	FALSE	TRUE	FALSE	FALSE	211.4319969344441	520.9174666404616	236.91156482194756	367.78125084771705	0.6344993089913245	1.300861089602398	-0.1641549027261867	0.5022068778848867	0.6301140854090198	1.291946906905632	-0.16301303297322206	0.49881978852339015	0.013730325539012449	8.70393516409355e-8	0.6147032446999674	0.03899339777116089	0.12201862160529696	1	0.002270985835757067	0.05654536796592712	NA	Increased	NA	Undetermined
chr2L:490751	chr2L	490676	490881	TRUE	TRUE	TRUE	TRUE	334.4848657228845	1517.162391799844	407.4746481150323	1147.0749647485927	1.493177471863441	2.1813626744007983	-0.28476936644603446	0.40341583609132287	1.4808056244865553	2.1632443446400567	-0.2823097420567076	0.4001289780967938	2.279433321045862e-8	8.174658977199216e-17	0.39356124223396227	0.14311057239822755	1	1	0.012688788353433431	0.03936058433560311	Increased	Increased	Constant	Undetermined
chr2L:492435	chr2L	492326	492538	TRUE	FALSE	TRUE	FALSE	239.73896069205475	184.7198235504297	171.4350942985804	87.00173434098596	-0.9785464064273703	-0.3761256845828825	0.4838019124315412	1.086222634276029	-0.9688220519715693	-0.3731264561112057	0.4797308775072838	1.0754264733676473	9.895393520644759e-4	0.2534815472228349	0.12302404093178472	1.530821985422804e-4	0.7253034963517527	0.037426186093431374	0.06753803147154044	1	Decreased	Constant	Undetermined	NA
chr2L:496565	chr2L	496477	496641	TRUE	FALSE	FALSE	FALSE	298.6712736575588	46.11270542494331	87.40762295561741	58.603214160435314	-0.5767793118252098	-2.6953222692096652	1.772727475221062	-0.34581548216339353	-0.5683255239067782	-2.656195212623286	1.7517932065518842	-0.33607648216462394	0.1515383173921798	8.500510968846552e-14	1.3648352353628648e-7	0.40965031231178206	0.20289758015997164	1	1	0.12029637366637869	NA	Decreased	Increased	NA
chr2L:498606	chr2L	498516	498686	FALSE	TRUE	FALSE	FALSE	46.410982516573554	368.872268503016	30.182627664895332	29.25215795113978	-0.04517535351109275	2.9905831878725277	0.6207478288580621	3.6565063702416833	-0.04705333462380497	2.9560025467114723	0.6064615472196153	3.609517428554893	0.9390077157516618	1.191394930441452e-19	0.16514193959352072	1.7504208516940998e-27	0.021163120879182054	1	0.2978619909823388	1	NA	Increased	NA	Increased
chr2L:503948	chr2L	503888	504010	FALSE	TRUE	FALSE	FALSE	64.90172335904964	209.74452898019086	41.91778098198875	32.71420651881126	-0.35764506774426197	1.6923044873476711	0.6306944407552222	2.6806439958471553	-0.3524364439551371	1.6731993202179158	0.6201588337671587	2.645794597940212	0.4383231382321695	2.121380369170897e-7	0.11985231388655859	6.311579470623075e-16	0.08352962436748577	1	0.27558251789195615	1	NA	Increased	NA	Increased
chr2L:510794	chr2L	510661	510922	TRUE	TRUE	TRUE	TRUE	1129.428450693145	2383.1827089496646	383.1949137976649	1051.3540516795376	1.45609827272357	1.0772966824675392	1.5594425616656558	1.180640971409625	1.4372337401149438	1.0641629852364205	1.5393025661749429	1.1662318112964196	1.3053691447048442e-5	0.0015014704558067784	2.81420252272469e-6	2.4398700581662513e-4	1	0.904414534982467	1	1	Increased	Increased	Increased	Increased
chr2L:516467	chr2L	516393	516543	TRUE	TRUE	FALSE	TRUE	245.33316158090344	433.9982418774465	208.98495319605172	847.3602698462166	2.0195764139111394	0.8229469427764058	0.2313431827816267	-0.9652862883531068	1.9993839789270005	0.8144933619183589	0.22859330963149005	-0.9562973073771514	5.607185001946607e-12	0.009052075587545606	0.550744690809747	8.289262263892797e-4	1	0.4673233972912299	0.015237573253476945	0.9721255172356884	Increased	Increased	Constant	Decreased
chr2L:516714	chr2L	516650	516780	TRUE	FALSE	TRUE	TRUE	187.54748439053154	233.0274615678861	229.56458379416588	989.7176637708912	2.1081169404516915	0.3132440700699789	-0.2916441745973747	-2.0865170449790873	2.0913503647889016	0.3105983479648116	-0.2890331362897355	-2.069785153113825	1.4262950181564262e-15	0.3510469075157033	0.3897968640977189	1.3366877332221722e-15	1	0.02327259597604447	0.014830870413669038	1	Increased	Constant	Constant	Decreased
chr2L:517870	chr2L	517767	518007	TRUE	FALSE	FALSE	FALSE	412.2843265225407	93.90089406259385	220.92199330805337	109.37113236482963	-1.014305048990066	-2.1344288170550842	0.9001025669526532	-0.22002120111236517	-1.0031973727798595	-2.1103783073177222	0.891604902119075	-0.21557603241878762	0.001323269948637639	7.466148625111799e-12	0.0037688105423478147	0.5450255049677494	0.7888446686683622	1	0.6120813468785233	0.029880518444627163	NA	Decreased	Increased	NA
chr2L:519589	chr2L	519528	519652	TRUE	FALSE	FALSE	FALSE	554.1576957517084	102.71911487371726	226.42861114460285	310.1339073476905	0.45383500007252686	-2.4315919040905016	1.2912403138285062	-1.5941865903345223	0.44952514039243535	-2.405266942565901	1.279451013332104	-1.5753410696262324	0.16750627992768274	3.317092667211092e-16	7.90789547682149e-6	8.70077910914055e-8	0.0583744310782497	1	1	1	NA	Decreased	Increased	NA
chr2L:521226	chr2L	521168	521285	TRUE	FALSE	TRUE	TRUE	677.3507970917487	123.15365402410292	570.2491733061694	476.91657338662014	-0.257855531178218	-2.4594437590783818	0.24831074290385438	-1.9532774849963095	-0.25566498928266806	-2.43450205120724	0.2463606355702529	-1.9324764263543188	0.4345097003565406	2.611563197175399e-18	0.45924991662707615	2.9974222854159985e-12	0.008863256108620661	1	0.008405586377810728	1	Constant	Decreased	Constant	Decreased
chr2L:522301	chr2L	522237	522367	FALSE	FALSE	TRUE	FALSE	164.7620268612962	106.278005372316	731.6048191083395	639.8379476463717	-0.1933580195459551	-0.6325407224355851	-2.1506807991022128	-2.589863501991843	-0.19173783963275953	-0.6235704624644529	-2.132708918587579	-2.5645415414192723	0.5594161238214119	0.050912742466766914	4.754143883008149e-16	6.794132290620746e-21	0.004031412612007054	0.2045484387555408	1	1	Constant	NA	Decreased	NA
chr2L:522411	chr2L	522372	522451	FALSE	FALSE	FALSE	TRUE	154.07589682527976	143.6625931829394	388.1537431827463	457.08747036087414	0.23584207212583252	-0.10095672633657639	-1.3329870117503784	-1.6697858102127872	0.2342799434314454	-0.09919496944613264	-1.321921348579483	-1.6553962614570612	0.4590242802086315	0.7950689686859538	6.520199481181588e-7	3.0724877636043166e-10	0.005470642480333843	0.004664121196490683	1	1	Constant	NA	NA	Decreased
chr2L:522697	chr2L	522658	522737	FALSE	TRUE	FALSE	FALSE	58.09734578551896	316.7609609865965	95.49886784225734	122.1081410083248	0.3546038537713814	2.4468503824936567	-0.7170113751304286	1.375235153591847	0.35087333742852667	2.4225300001382575	-0.7082441989918549	1.3634124637178757	0.30624651098468314	2.834518950762551e-17	0.032819381081728057	3.4196526965454887e-7	0.030409484084516505	1	0.3221315767604955	1	NA	Increased	NA	Increased
chr2L:523362	chr2L	523305	523420	TRUE	TRUE	TRUE	TRUE	1089.313433969375	1355.360507014311	667.1874638332285	871.4217223046836	0.38527889496696605	0.31525751127286333	0.7072550416055908	0.6372336579114881	0.37952865629542987	0.31065502471190665	0.6968104018768505	0.6279367702933274	0.3729191592539017	0.47540926866756134	0.07389610794414024	0.08369198388964949	0.08231849019472122	0.06622935859029028	0.3642652441207096	0.36661244572734497	Undetermined	Undetermined	Undetermined	Undetermined
chr2L:523584	chr2L	523523	523646	TRUE	TRUE	TRUE	TRUE	1564.2164693347825	1536.4446995434987	833.1992482509114	1074.5266155173397	0.36696777525509183	-0.02584433695460562	0.9087067358175053	0.5158946236078079	0.35907933198582126	-0.025329567144331152	0.889398398034006	0.5049894989038535	0.49497737603467806	0.967285617159218	0.054597945998990184	0.26171476350897827	0.1296854905497024	0.03437834114823993	0.6806092831742666	0.3144772278180901	Undetermined	Constant	Undetermined	Undetermined
chr2L:525843	chr2L	525791	525896	FALSE	FALSE	FALSE	TRUE	74.85688960269401	43.25799292879765	553.6501149197327	575.8820698243552	0.05679886644301394	-0.7911683745745758	-2.8867675289471015	-3.7347347699646916	0.056726524471444	-0.7719295128585033	-2.863694777375109	-3.692350814705056	0.8672730166001612	0.025526399448096888	4.655986441591753e-29	1.6473325135016918e-36	6.675034210620157e-4	0.4471209368352857	1	1	Constant	NA	NA	Decreased
chr2L:526069	chr2L	526010	526130	FALSE	FALSE	TRUE	TRUE	66.34532317430649	55.75163627823783	764.8334738427365	745.8115877043771	-0.03633445346133721	-0.25098062255974374	-3.527078990366751	-3.7417251594651577	-0.03582882241401822	-0.24183519599950376	-3.4930628754635857	-3.6990692490490713	0.9247866241091565	0.5560163398200427	3.9735024174191795e-36	1.3218364637587156e-35	0.0010837571514047749	0.0368909254569571	1	1	Constant	NA	Decreased	Decreased
chr2L:526762	chr2L	526723	526802	FALSE	FALSE	FALSE	TRUE	50.75031586464299	229.15791378762611	63.488231106924566	312.22893424885984	2.2980431504390193	2.17485340228571	-0.3230723809704193	-0.4462621291237283	2.2705238959066047	2.1462241609598833	-0.318274453355866	-0.44257418830258716	1.323904344459274e-12	4.718290051610647e-11	0.46712916991387515	0.165857815415885	1	1	0.06051352072195958	0.0989249247736498	Increased	NA	NA	Undetermined
chr2L:527390	chr2L	527329	527453	FALSE	TRUE	FALSE	FALSE	155.02491656785767	471.68266364124554	94.45597479687694	256.25397481767635	1.4398604207390195	1.6053164635707782	0.7147861510013657	0.8802421938331246	1.42505507881337	1.5914269875369773	0.706455158881571	0.8728270676051785	6.679277560246617e-7	4.910106641530116e-9	0.024221062919511687	0.001019133220576225	1	1	0.2987181491760558	0.7302963176110937	NA	Increased	NA	Increased
chr2L:528877	chr2L	528838	528917	FALSE	FALSE	FALSE	TRUE	42.51822324001414	23.482701049801527	55.96560007338853	314.3741341426358	2.4898702865044577	-0.8564829494533537	-0.3964590192978115	-3.7428122552556227	2.4582057532308568	-0.8259464743809172	-0.38950420288911114	-3.6736564305008854	2.1075946425897204e-12	0.08520797419833091	0.40651528550086535	2.937740435013871e-20	1	0.6114859408282998	0.11831747878618837	1	Increased	NA	NA	Decreased
chr2L:529662	chr2L	529623	529702	FALSE	FALSE	FALSE	TRUE	26.620021134771978	26.336725137631245	112.31484903098186	151.05617063703158	0.427536441710327	-0.01543575305600026	-2.0769650557995814	-2.519937250565909	0.42245007453069167	-0.008712336217052374	-2.0360753758630157	-2.46723778661076	0.3311486821956592	0.982262383271031	4.810917369331405e-7	2.2069422091457474e-9	0.11113982406944259	0.0488337421829366	1	1	Undetermined	NA	NA	Decreased
chr2L:531776	chr2L	531659	531850	TRUE	TRUE	FALSE	FALSE	276.3732251701209	349.06725183018904	93.74260053630216	27.737513001603276	-1.756866378859186	0.33688715975787187	1.5598411326480837	3.653594671265142	-1.5927059893862279	0.3109961340193325	1.4342134318322752	3.337915555237836	0.07438160796122029	0.7766126529141087	0.11349852840288056	2.673256779770361e-5	1	0.3874371183740753	1	1	NA	Undetermined	Undetermined	Increased
chr2L:540800	chr2L	540723	540903	TRUE	TRUE	TRUE	TRUE	1936.3007747484623	1726.1345315414433	1667.7953504416737	1688.2985345174568	0.017627760731240574	-0.16575816093511886	0.21536079927056348	0.03197487760420404	0.017396656476431828	-0.16361702784758075	0.21257733551375482	0.031563651189742276	0.9720280784559835	0.7101349367853355	0.6260480779609444	0.9383001657259036	0.005980959356571061	0.021810230717410294	0.024458424824966796	0.010238794117739966	Constant	Constant	Constant	Constant
chr2L:540994	chr2L	540927	541063	TRUE	FALSE	TRUE	FALSE	1419.8835907127677	1094.2557201347493	1219.2465586482176	1278.482517954482	0.06844253287797072	-0.3758227295219313	0.21978275475298484	-0.2244825076469172	0.06754977955319635	-0.370895322405962	0.21691994218257765	-0.2215251597765807	0.8867943817265924	0.35433832830301065	0.6197842011209359	0.5514680979897476	0.008781269532977184	0.07551353780833334	0.025771370823945466	0.03668966766695052	Constant	Undetermined	Constant	NA
chr2L:542484	chr2L	542445	542525	TRUE	TRUE	TRUE	TRUE	159.6879628816921	208.4155624379713	165.1309671122057	130.22610150536863	-0.34259205507210294	0.38420744006505914	-0.04835512717017887	0.6784443679669833	-0.3395853718949007	0.3807483843185094	-0.047930413078218895	0.6724033431351912	0.29671459651163096	0.23435530976024618	0.9058263651626979	0.015485501636037907	0.02159220630165741	0.0372916015323907	0.001900471177157996	0.2993665362330417	Constant	Constant	Constant	Undetermined
chr2L:542629	chr2L	542546	542734	TRUE	FALSE	TRUE	TRUE	374.6653956515744	269.2483280595547	336.2096683884288	289.33179793881567	-0.2166363267501526	-0.4766653493816101	0.15624152275197517	-0.10378749987948234	-0.21499142948090924	-0.4729323149605967	0.155099086031491	-0.10284179944819649	0.49892969001005916	0.10210405286859982	0.6456817348473302	0.7309905366023919	0.0044253029919230505	0.0565202935344091	0.002641979608308025	0.002910693872835932	Constant	Undetermined	Constant	Constant
chr2L:544700	chr2L	544646	544755	TRUE	TRUE	TRUE	TRUE	632.9566865848393	370.05983320388106	582.5055893605138	424.76497137601535	-0.4556070951274954	-0.7743482269189043	0.1198348859430637	-0.1989062458483452	-0.45206190707259153	-0.7681467930231497	0.11895227180150973	-0.1971326141490483	0.11675023273784771	0.005099356162869212	0.7355719063841792	0.49556674330751627	0.038557688490096	0.34437368752997216	0.002044294577295705	0.007192047386315832	Undetermined	Decreased	Constant	Constant
chr2L:547354	chr2L	547315	547394	FALSE	FALSE	FALSE	TRUE	24.92341669890374	19.12072494557236	56.959773559154556	292.34350324486786	2.3596492145708936	-0.3823646350787727	-1.1924415529950734	-3.9344554026447396	2.3199096111108015	-0.3580772267293182	-1.1608908684227004	-3.83887770626282	9.858428550108319e-9	0.5681811960077855	0.014844977357718994	5.0645402025034136e-17	1	0.22645157927010506	1	1	Increased	NA	NA	Decreased
chr2L:548192	chr2L	548138	548247	FALSE	FALSE	TRUE	TRUE	61.09866104188619	60.86750328926303	125.15275314498112	540.5328326801413	2.1106922236479053	-0.00546857473960437	-1.034477358890144	-3.1506381572776534	2.0854486786294086	-0.0029838627902072467	-1.0181511691652843	-3.1065837105848995	2.800759958244702e-10	0.9924186127078145	0.0063496500740953185	1.52907059996029e-19	1	0.017281426906207393	0.8476851054298588	1	Increased	NA	Decreased	Decreased
chr2L:549689	chr2L	549650	549729	FALSE	FALSE	FALSE	TRUE	27.7802221226217	42.487695077503446	69.01248575712184	200.530434272254	1.5388919060714739	0.6129869460174718	-1.3127992635344188	-2.238704223588421	1.5198848562572194	0.6007238981564849	-1.2865839862576185	-2.205744944358353	1.5455030457900616e-5	0.2122105116740835	0.0014889673332196287	1.455194361650153e-9	1	0.3216007359771874	1	1	Increased	NA	NA	Decreased
chr2L:550125	chr2L	550086	550165	FALSE	FALSE	FALSE	TRUE	13.853162864005578	12.473274269332805	27.276662572823852	162.78121519863902	2.5771951837485343	-0.15137517426605082	-0.9774517340514928	-3.706022092066078	2.5397065618427273	-0.13122137549448865	-0.9466909639935623	-3.617618901330778	1.7596231398905794e-10	0.8506870280540796	0.0690799117493797	3.021562279952693e-14	1	NA	0.7717863431371212	NA	Increased	NA	NA	Decreased
chr2L:550255	chr2L	550216	550295	FALSE	FALSE	FALSE	TRUE	11.695497484909943	16.830494371366463	25.032054942580352	164.66290757749312	2.717666970819689	0.5251243242482292	-1.0978235001335068	-3.2903661467049665	2.664996404889325	0.5072573242553188	-1.0542012058327552	-3.2119402864667617	2.3141805161024687e-9	0.47037474982820027	0.06689837181661086	2.2934462485140837e-11	1	NA	0.8913162747193203	NA	Increased	NA	NA	Decreased
chr2L:552677	chr2L	552623	552732	FALSE	TRUE	FALSE	FALSE	27.686511605042263	386.9707320263754	34.89901011590778	48.56838500602814	0.4768313986632404	3.8049692581452157	-0.33400282498107287	2.994135034500902	0.46611559768316424	3.7521349944471725	-0.32734273229039346	2.9586766644736144	0.2922132714478996	7.293434015036156e-27	0.5209707992498308	2.9308682979403507e-20	0.15398798057548158	1	0.10306132505692503	1	NA	Increased	NA	Increased
chr2L:559461	chr2L	559420	559524	FALSE	TRUE	FALSE	TRUE	75.33771288121922	228.8906309117144	58.72916091181177	98.42015201780669	0.7448767192351954	1.6032142694345148	0.3592952107056051	1.217632760904925	0.7347623363435626	1.5862960250211955	0.3537234972434117	1.2052571859210448	0.032607517250762455	1.9288534139615733e-7	0.37415943053611184	3.518277135106883e-5	0.35719238623211014	1	0.05784063055552716	1	Increased	Increased	NA	Increased
chr2L:559664	chr2L	559625	559705	FALSE	TRUE	FALSE	TRUE	62.89196976544974	221.50076474694848	61.918204644678696	95.74332052022217	0.6288082014425641	1.8163639534305398	0.022512180967188246	1.210067932955164	0.6207110369478531	1.7970629798141593	0.021759659236069987	1.198111602102376	0.0723101205733414	2.9032730876211555e-9	0.9642058331196358	3.073146276553159e-5	0.2112545468051676	1	0.005754206598625876	1	Undetermined	Increased	NA	Increased
chr2L:560276	chr2L	560231	560322	TRUE	TRUE	TRUE	TRUE	180.2655035455249	321.6064412341329	144.62837422748723	172.6489080523581	0.25549059137313795	0.8351729592770286	0.31777272400081874	0.8974550919047095	0.25294592462082965	0.8280064923923993	0.3147180358640355	0.8897786036356052	0.45858718545372257	0.003551085228184208	0.3491010956865948	8.679216327018301e-4	0.011037507188847549	0.4638163867122319	0.019801165815117608	0.7782738804464772	Constant	Increased	Constant	Increased
chr2L:560523	chr2L	560449	560598	FALSE	TRUE	FALSE	FALSE	179.46386258324893	199.3712376085748	104.62430843096232	150.08490752838816	0.5205608209198928	0.15176392601507777	0.7784752810497918	0.4096783861449769	0.5148697335970972	0.15011215442226375	0.7703554445639934	0.40559786538915993	0.11807493281689803	0.6931595110632949	0.013918979792665154	0.1803771265150404	0.10038299084610462	0.00820782835014867	0.39842728807242817	0.0633836181306962	NA	Constant	NA	Undetermined
chr2L:564127	chr2L	564076	564179	TRUE	TRUE	TRUE	TRUE	546.6602646177362	380.8069452306466	357.04816195040695	336.66401952728813	-0.0848091479085603	-0.5215847223783485	0.6145258220163013	0.1777502475465131	-0.08416524511182319	-0.5174739609661995	0.6096603326152306	0.17635161676085423	0.8167670937018272	0.0753111931991533	0.03100888234948006	0.54983129313479	0.0016799068327150986	0.08145808214784216	0.13875892087342656	0.006347007334619546	Constant	Undetermined	Undetermined	Constant
chr2L:568232	chr2L	568185	568280	TRUE	TRUE	TRUE	TRUE	722.3333539259107	758.4568819827108	631.5439893756236	642.509741016496	0.024835100445984765	0.07040237735152727	0.19378156216634573	0.23934883907188823	0.024654307771015713	0.06991156287187461	0.1924818138206639	0.23773906892152277	0.9438637512306953	0.8342267260803871	0.5283490870811746	0.3583234819160789	5.290709824710075e-4	0.0012478904722199892	0.0023262236668949365	0.0053887582166202265	Constant	Constant	Constant	Constant
chr2L:568450	chr2L	568403	568498	FALSE	TRUE	TRUE	TRUE	253.51906254990078	286.355951001611	207.58469935663905	203.15027022612549	-0.031152825903410744	0.17571535550511405	0.2883941206015017	0.4952623020100265	-0.03101019296046194	0.1744121927161587	0.2863522358018295	0.4917746214784502	0.9318092091643139	0.5749891137043225	0.3311822230712463	0.049541754964063545	6.682380464403374e-4	0.0031580646247627024	0.006918152178763968	0.06114490708101146	Constant	Constant	Constant	Undetermined
chr2L:574149	chr2L	574101	574198	TRUE	FALSE	TRUE	TRUE	174.9237325828331	180.71741652417217	170.76966605525953	134.0711148040066	-0.34905328405180547	0.04700951312087947	0.03467430787714647	0.43073710504983137	-0.34511106729733165	0.04638485840958423	0.03431321333822221	0.42580913904513806	0.354900081409432	0.9191407488446511	0.9416675136971228	0.19722386064134276	0.04048688860766039	0.006584184597912126	0.0043207968898394105	0.10005769579086239	Constant	Constant	Constant	Undetermined
chr2L:574378	chr2L	574332	574425	TRUE	TRUE	TRUE	TRUE	368.08654658195735	499.52835929693947	330.5242139176566	336.2948374255163	0.02497066554679046	0.44052156448514174	0.15528905455729025	0.5708399534956415	0.024736951064236432	0.4372050498076689	0.1540947907231697	0.566562889466602	0.9469213603455855	0.12441783431254988	0.6472717965253386	0.026881247027327006	8.002402177751641e-4	0.03898962212117709	0.002575012304922962	0.12307770793808917	Constant	Undetermined	Constant	Undetermined
chr2L:576996	chr2L	576895	577072	TRUE	TRUE	TRUE	TRUE	339.0274182720615	333.98619617493176	275.11641962382834	147.59637479601116	-0.8983849588816571	-0.021613477027007718	0.3013597078059234	1.1781311896605728	-0.8919855212585556	-0.021636204477199123	0.29945483120987393	1.1698041479912304	3.368452979474917e-4	0.9512311385131166	0.28886666256329785	8.812942261568657e-7	0.5416520363447387	9.763801114453572e-4	0.006357449286928173	1	Decreased	Constant	Constant	Increased
chr2L:583125	chr2L	583078	583173	FALSE	FALSE	TRUE	FALSE	42.81170935884645	30.762018913245704	289.3758217908311	111.75919236215498	-1.3725508853182735	-0.47685524912603916	-2.756867040638281	-1.8611714044460466	-1.3493764295498576	-0.456895113903004	-2.7050971268870256	-1.8126158112401722	6.729703992372305e-4	0.40701388311889386	1.5845200413899372e-11	2.8341761793155692e-5	1	0.24822899781405638	1	1	Decreased	NA	Decreased	NA
chr2L:584885	chr2L	584846	584925	FALSE	FALSE	TRUE	FALSE	37.286337271239	16.87601019190199	121.43623598886509	78.8792746239578	-0.6224807892725748	-1.1436732206293505	-1.7034799894009318	-2.2246724207577078	-0.6118571237008873	-1.0940772133024672	-1.6721360302005377	-2.1543561198021175	0.16513516778446263	0.040602624465870665	5.344227360887731e-5	4.241226119018916e-6	0.2851156041896328	0.9246773704592849	1	1	Undetermined	NA	Decreased	NA
chr2L:585490	chr2L	585398	585567	FALSE	FALSE	TRUE	TRUE	88.7116155067655	49.80026478984621	807.4725937761957	1334.9445496693572	0.7252946175335855	-0.8329696038286617	-3.1862183723708895	-4.744482593733137	0.7185829553784644	-0.8106193654832231	-3.1501822689302017	-4.679384589791889	0.020791215229135507	0.033779281323061704	1.2293610980012153e-25	1.760330441123415e-46	0.29562367264355494	0.5356350625353742	1	1	Increased	NA	Decreased	Decreased
chr2L:589322	chr2L	589283	589362	FALSE	FALSE	FALSE	TRUE	15.634106291716279	23.482847124565165	71.4061035980201	237.3031066478697	1.7326116854070737	0.58691058396286655	-2.19135064576361	-3.337051747207817	1.7121433374145587	0.5728884257058547	-2.1381078990580207	-3.2773628107667245	1.2046119098639628e-6	0.32070461065067957	5.602368204603687e-7	4.237920033581676e-16	1	0.35543885759642324	1	1	Increased	NA	NA	Decreased
chr2L:591704	chr2L	591657	591752	FALSE	FALSE	TRUE	TRUE	60.2751851603326	46.91928283350951	738.4878884512216	804.857051018982	0.12415831161725999	-0.3613832158934829	-3.614938177520859	-4.100479705031602	0.1235690637058235	-0.3485885255483639	-3.5826458173050653	-4.054803406559253	0.7052379870961202	0.37268121461137704	1.0924322894413956e-40	2.6478424012784e-43	0.0014062667864586944	0.06850512025884217	1	1	Constant	NA	Decreased	Decreased
chr2L:594868	chr2L	594802	594936	TRUE	TRUE	TRUE	TRUE	1780.688044118746	1485.1774778296797	1271.2045693985742	1528.2527961438734	0.26568699107292043	-0.2617994526150718	0.48623857950974575	-0.04124786417824652	0.2607945307747543	-0.2570123591892436	0.4773153046960998	-0.04049158526789809	0.606831958008784	0.6128343671199419	0.3103201331977856	0.9330783708503119	0.06595230277013535	0.07633458648827302	0.18781927216059247	0.029886094335434977	Undetermined	Undetermined	Undetermined	Constant
chr2L:597974	chr2L	597914	598035	FALSE	FALSE	TRUE	FALSE	92.87380317812482	28.621795104520807	305.2182431552451	87.32235714419005	-1.805418216375102	-1.6981575564356561	-1.716497576327249	-1.6092369163878033	-1.78659930834076	-1.6594504977345828	-1.6987329993548868	-1.5715841887487092	5.408960206265389e-9	1.7721493725727157e-5	3.385963101741717e-8	2.4908835156779558e-5	1	1	1	1	Decreased	NA	Decreased	NA
chr2L:599749	chr2L	599696	599803	TRUE	FALSE	FALSE	FALSE	220.55458406121767	18.34202350705733	93.57261290427888	43.784220668498676	-1.0956753068158616	-3.587911033949388	1.2369775014166196	-1.2552582257169067	-1.0801420683662062	-3.5122040047924195	1.2243101007039303	-1.2077518357222832	0.0025959959718631393	1.7133130938772396e-17	2.2008629987501914e-4	0.005290103317160939	0.900737398468781	1	1	1	NA	Decreased	Increased	NA
chr2L:599959	chr2L	599915	600004	TRUE	FALSE	FALSE	FALSE	121.30127781117481	18.30263606166462	55.3808212604947	43.62537983897835	-0.34421875538040014	-2.72847139349605	1.1311363949902002	-1.2531162431254494	-0.3380911639673422	-2.6621131643029226	1.1151604907400694	-1.2088615095955113	0.4831710090728494	2.5274032350049865e-9	0.004430178208909184	0.008618004334951091	0.09162359174591764	NA	0.9698240276082958	NA	NA	Decreased	Increased	NA
chr2L:602279	chr2L	602231	602329	FALSE	FALSE	TRUE	TRUE	119.38120224408812	100.4634686875828	164.23664756557432	133.98236159008175	-0.29373299790863044	-0.24890469511921348	-0.46020039642896915	-0.41537209363955224	-0.28928781837964884	-0.24442704097138163	-0.4532314145368763	-0.40837063712860916	0.5182888752156877	0.6096170085304701	0.2898157025184379	0.3020393597639254	0.052437001415708374	0.05847823991079465	0.13576818910085764	0.155353110407574	Undetermined	NA	Undetermined	Undetermined
chr2L:602538	chr2L	602483	602595	TRUE	FALSE	TRUE	TRUE	910.0627936536814	525.5461147632191	710.0901747532587	675.9340346338145	-0.07111978619995533	-0.792148732634153	0.3579638487159374	-0.3630650977182602	-0.0707018138334053	-0.7873841388351362	0.3559034681377892	-0.3607788568639418	0.8193289863325385	7.614178477076595e-4	0.16389933536035953	0.12715759492560386	4.912333424913846e-4	0.32159679492290905	0.007412089768858953	0.012591168421157014	Constant	Decreased	Constant	Constant
chr2L:602670	chr2L	602610	602732	TRUE	TRUE	TRUE	TRUE	566.4820885399813	582.4170899419628	494.172779402964	460.0398000061605	-0.1032568643839089	0.040022348808058196	0.19701479588455556	0.3402940090765227	-0.10245903800350649	0.039672863264424506	0.19546618510859523	0.3375980863765263	0.7717808088536886	0.9167006158743858	0.5587601059275541	0.22037037307830154	0.001786813211150345	0.0017178060297906932	0.0044807545696482105	0.023057225141051997	Constant	Constant	Constant	Constant
chr2L:606402	chr2L	606352	606454	TRUE	FALSE	FALSE	FALSE	147.5441581174532	45.51770194299538	89.64318399965795	38.919695218533114	-1.203693479885612	-1.6966471725465362	0.7188810022788314	0.22592730961790738	-1.185037070964927	-1.67150108689914	0.7106256154422473	0.2241615995080342	0.001262384113605387	5.766234254527054e-6	0.05293635203992541	0.609973755773556	1	1	0.3591839793611112	0.0716028607674493	NA	Decreased	Undetermined	NA
chr2L:606632	chr2L	606569	606823	TRUE	FALSE	FALSE	FALSE	160.17712889626287	65.12213341814699	126.12245499731128	53.386846619048185	-1.2402689162356517	-1.2984482967692594	0.3448430075900895	0.28666362705648174	-1.2238076451113034	-1.2813879910057093	0.34125134603470003	0.28367100014029395	3.162721259855547e-4	2.4021105691357e-4	0.3796990666887938	0.46994604714295873	1	1	0.04654694035483641	0.07012811418971662	NA	Decreased	Constant	NA
chr2L:641204	chr2L	641156	641254	FALSE	FALSE	FALSE	TRUE	25.001177019792866	31.50180555278451	105.7460395963407	143.3753975175743	0.4391938537104582	0.33343850376274714	-2.0805357108757754	-2.1862910608234865	0.43290760561862474	0.3268069894935085	-2.0329743925994723	-2.1390750087245887	0.35578712508741306	0.5920971241540534	2.4779989493873144e-6	4.536852966539566e-7	0.1409855997928018	0.1669552136368488	1	1	Undetermined	NA	NA	Decreased
chr2L:667695	chr2L	667656	667735	TRUE	FALSE	FALSE	FALSE	106.16643787514093	45.379580415220914	38.12442414446583	21.153584995216463	-0.8498133621232514	-1.2262125878556263	1.4775403112599763	1.1011410855276016	-0.8300814001249963	-1.2079459717653847	1.4541029617959342	1.076238390155546	0.07594790196887079	0.0032989091594390917	2.5345781036160796e-4	0.012655337057082694	NA	NA	1	NA	NA	Decreased	Increased	NA
chr2L:682670	chr2L	682543	682719	FALSE	TRUE	FALSE	FALSE	93.21387512835159	192.22740350850535	46.98773008271149	31.85331577721528	-0.5608405167411693	1.0441973932544133	0.9882606451167989	2.5932985551123817	-0.5511324088690692	1.031815815457678	0.9733739074721848	2.556322131798932	0.1997378655569614	0.0023398086917471644	0.00878642408677036	3.4205931488877475e-14	0.21475845122448828	0.8546134334961359	0.7788866806498312	1	NA	Increased	NA	Increased
chr2L:682887	chr2L	682810	682965	FALSE	TRUE	FALSE	FALSE	43.41890186302689	222.37131657748262	45.340372797806815	26.856667877137156	-0.7555159334297584	2.356575565128529	-0.062473015027670636	3.049618483530617	-0.7383824473733863	2.3174612253135347	-0.061605889885818645	2.994237782801102	0.11923292823088633	1.7841592273107894e-9	0.920939873375342	8.703465452459198e-15	0.46317623468308244	1	0.03143061274563997	1	NA	Increased	NA	Increased
chr2L:683699	chr2L	683585	683749	FALSE	TRUE	FALSE	FALSE	71.44842172546124	338.4173097124766	67.6518787280093	51.8388378770042	-0.38409662290335694	2.2438293146989827	0.07877214381263017	2.70669808141497	-0.3788487939277137	2.218159168132405	0.07722258229206529	2.674230544352184	0.36338694390797155	2.323863877289778e-12	0.8763304078438965	1.549783536055757e-17	0.07639142152020795	1	0.011860334356912217	1	NA	Increased	NA	Increased
chr2L:701932	chr2L	701861	702023	TRUE	TRUE	TRUE	TRUE	983.4844146400806	827.6252832319469	983.912793170495	260.539227162192	-1.9170298481947303	-0.24892447122701536	-6.282611246638511e-4	1.667477115843051	-1.892079416133569	-0.24586982813280742	-5.879903160101683e-4	1.6456215976847515	9.041514421123212e-9	0.55355285461286	0.9992734523177085	3.2032653410432093e-7	1	0.0342972240528514	0.0050236023180475625	1	Decreased	Constant	Constant	Increased
chr2L:713648	chr2L	713549	713743	TRUE	FALSE	FALSE	FALSE	226.90947308555207	90.92048061148556	136.23387010152328	44.544442767766505	-1.612768065195951	-1.319439624871008	0.7360314133995094	1.0293598537244524	-1.5877781932587842	-1.3025055709100248	0.7274105559490932	1.0126831782978527	7.645460133254732e-6	2.123165363091448e-4	0.043639816140522085	0.0054302776541862085	1	1	0.37787857587045626	1	NA	Decreased	Increased	NA
chr2L:714560	chr2L	714504	714618	FALSE	TRUE	FALSE	FALSE	61.184610890836595	128.3902336693065	76.19965022077798	55.91827991597009	-0.44646439220861944	1.0692947263132715	-0.31661554240247175	1.1991435761194191	-0.4405097863942506	1.0555676910592815	-0.31232403824402866	1.1837534392095035	0.26445820183241353	0.0023398086917471644	0.4601279176526707	2.8274783115543795e-4	0.09827294333470413	0.8898476599705508	0.050992733150867976	1	NA	Increased	NA	Increased
chr2L:715203	chr2L	715083	715351	TRUE	TRUE	TRUE	TRUE	806.267270426183	1021.5212563350717	555.7884460209731	211.7425962493255	-1.392224318016282	0.34138916099841216	0.5367223151464852	2.2703357941611793	-1.317589560826795	0.3240953201279167	0.509198018031332	2.150882898986044	0.06471622259112177	0.7072074431876133	0.5411087804169161	8.3129191007803e-4	1	0.3016090895875009	0.4321096761110408	1	Undetermined	Undetermined	Undetermined	Increased
chr2L:724252	chr2L	724213	724292	FALSE	TRUE	FALSE	FALSE	32.75383081891204	118.06963463267607	27.630733863644355	20.06630916475087	-0.4614985967897906	1.849902421258351	0.24538977089679528	2.556790788944937	-0.45088718565417574	1.8192504377251113	0.23887675973803515	2.509014383117322	0.4017863083569233	4.042702340376685e-6	0.6760010663191074	1.9420895877868705e-10	NA	NA	0.08700806614414372	NA	NA	Increased	NA	Increased
chr2L:740234	chr2L	740186	740283	TRUE	TRUE	TRUE	TRUE	205.7987887603722	243.3590831602114	209.0290408531246	395.65798186324105	0.9205504689853141	0.2418521317248485	-0.022468901749283156	-0.7011672390097488	0.9146032081035411	0.2402128711883128	-0.022370528645048498	-0.6967608655602769	1.6218772116452314e-4	0.42406532598593544	0.9516943970898472	0.0035739008300796414	0.5863342582587251	0.005994453382119093	7.436358500489608e-4	0.2641969369565937	Increased	Constant	Constant	Decreased
chr2L:741816	chr2L	741777	741856	FALSE	FALSE	FALSE	TRUE	14.389814594035565	10.25613050445987	33.30615873979555	144.85208903677216	2.1207196110451156	-0.48856147894860263	-1.2107409711949502	-3.820022061188668	2.082679785054417	-0.44239299445079094	-1.1716393803641	-3.6967121598693082	1.9725528181768903e-6	0.5370323291324149	0.029710388522136692	4.2168266453088435e-12	NA	NA	0.9968959690187515	NA	Increased	NA	NA	Decreased
chr2L:745921	chr2L	745876	745967	FALSE	TRUE	FALSE	TRUE	35.78779807478561	286.87608101066087	82.43548141504792	480.4097033385266	2.5429279581045505	3.002887998398963	-1.203797646335442	-0.74383760604103	2.518814281057863	2.963474938227912	-1.1831135624048261	-0.7384529052347772	2.7726492011166783e-18	2.6431631373586935e-21	5.988544547999286e-4	0.007864520811026692	1	1	1	0.4206565864016685	Increased	Increased	NA	Decreased
chr2L:750484	chr2L	750443	750527	FALSE	FALSE	FALSE	TRUE	13.664854662336564	33.00551356413896	64.20094942096996	479.4999610936857	2.9008641606024095	1.272236930886892	-2.232124516848036	-3.8607517465635537	2.8720653302850083	1.2322663518662067	-2.172069938153148	-3.81186891657195	1.2758531631318473e-19	0.00949250319610721	1.6673146162134244e-7	2.4278562274780925e-27	1	1	1	1	Increased	NA	NA	Decreased
chr2L:810454	chr2L	810388	810522	TRUE	FALSE	TRUE	FALSE	103.12570960272326	80.05950431171966	144.06750450185143	76.54136185425095	-0.9124334862504884	-0.36525945808132576	-0.4823409150966877	0.0648331130724749	-0.9002474321771876	-0.35965670407844014	-0.4760479520934149	0.06454277600533255	0.011455793486529219	0.400232755677908	0.22280556767644738	0.8805954186468162	0.6266296212347738	0.0857321188756766	0.12493219840085246	0.01931389642264077	Decreased	Undetermined	Undetermined	NA
chr2L:810667	chr2L	810613	810723	TRUE	FALSE	TRUE	FALSE	101.26202253373168	49.83661712475566	140.5808242693797	52.78191744730119	-1.4132841524660467	-1.0228151573335278	-0.4733066140463582	-0.08283761891383945	-1.396031738748474	-1.0072797321853477	-0.46799821114890383	-0.07924620458577789	2.040493659394178e-5	0.006298096243965938	0.19768251142898138	0.848473272274956	1	0.8184256171844417	0.09851585374584902	0.02316016148826165	Decreased	Decreased	Undetermined	NA
chr2L:811238	chr2L	811199	811278	FALSE	FALSE	FALSE	TRUE	50.27519229288704	55.69859431766373	69.16893473650751	78.2443622019682	0.17786256643457757	0.14779422372127016	-0.4602775432280572	-0.49034588594136463	0.17546805320276412	0.14565854011399917	-0.45261918277375107	-0.48242869586251597	0.7172457318941373	0.7849341299725635	0.3130530527220331	0.2288063198013166	0.02902724769806593	0.04308316152671454	0.15089311595264446	0.22984882410616328	Constant	NA	NA	Undetermined
chr2L:811452	chr2L	811376	811596	FALSE	TRUE	TRUE	TRUE	97.07989356318508	199.28783970327834	123.82379559998523	172.29887648113413	0.4766247057891727	1.037609249546012	-0.35104415648737974	0.20994038726945968	0.47020607997045955	1.0230247330580866	-0.34596048872111423	0.2068581643665126	0.2340757526760244	0.0047664522066995976	0.42082919747693937	0.5836439756970471	0.11842854581285969	0.8409227247306587	0.06975611750984258	0.03536944052858329	Undetermined	Increased	Undetermined	Constant
chr2L:811685	chr2L	811629	811743	FALSE	TRUE	TRUE	TRUE	62.63018268348343	205.6220495163738	91.59924899664333	115.43612601536095	0.3336871144311727	1.7150649854740687	-0.5484776829230419	0.8329001881198538	0.3300899946276354	1.6965570658119458	-0.541757700647267	0.8247093705370433	0.35794870891442243	1.890879693199832e-8	0.12462661424924934	0.004212130381956996	0.030572638483477278	1	0.14834564875782164	0.6374294069686738	Constant	Increased	Undetermined	Increased
chr2L:815977	chr2L	815908	816146	TRUE	TRUE	TRUE	TRUE	512.9713362525501	397.1650819276119	376.5174649686403	397.04432352806964	0.07658328309981287	-0.3691394241838386	0.44616142670528336	4.3871942163186285e-4	0.07605639308901362	-0.36677070676831885	0.44329594344956796	4.688435922354347e-4	0.8153596726089186	0.17671882168508635	0.09083720478715346	0.9988379502297122	7.023307228729567e-4	0.01538934769880413	0.024458424824966796	7.986327055988424e-4	Constant	Constant	Undetermined	Constant
chr2L:819411	chr2L	819368	819456	FALSE	TRUE	FALSE	FALSE	103.45283950613796	223.2668123612678	80.3379637731996	96.06412812939696	0.25791591068151143	1.1097955728714224	0.36481944313869286	1.216699105328604	0.2545751035391195	1.0991585044076992	0.3604467163397236	1.2050301172083033	0.4975825193400516	2.0196250594048645e-4	0.3205756580097352	1.849458287892164e-5	0.018684402244607594	0.9696505976841109	0.04323815845810341	1	NA	Increased	NA	Increased
chr2L:819603	chr2L	819550	819657	TRUE	FALSE	TRUE	TRUE	163.09342179027448	209.30031774787375	149.2583430390015	150.09704278892173	0.008083977728236831	0.35987590824850196	0.12788701802366023	0.47967894854392534	0.007909415856164307	0.35632187767853346	0.12658846625629708	0.47500092807866623	0.9849461360115151	0.2954722923213989	0.7509608540389501	0.1109515502515448	0.0018688498630778459	0.03858896450552288	0.005399197023219122	0.10037131177394668	Constant	Constant	Constant	Undetermined
chr2L:819812	chr2L	819761	819865	TRUE	TRUE	TRUE	TRUE	354.4961803930545	270.4764520883474	349.27350694617866	279.68914738578695	-0.3205329408955064	-0.39026708562030515	0.02141286712852717	-0.04832127759627162	-0.3174141960713014	-0.3863546260167792	0.02122980499179768	-0.04771062495368017	0.36022480479775604	0.2590626173932777	0.9614052381243802	0.8921013472196465	0.023233600639047596	0.0502036275770722	0.002230541295272363	0.004636573913765095	Constant	Undetermined	Constant	Constant
chr2L:820023	chr2L	819953	820095	FALSE	TRUE	FALSE	TRUE	263.11901480190903	284.1142992967733	257.1360632267855	222.31056442896167	-0.2099554533850848	0.1107559318984306	0.03318354965838882	0.3538949349419042	-0.20845152262011693	0.10989736610797399	0.03294750697007201	0.35129639569816296	0.5027727421435096	0.7437714731316698	0.9293817070764009	0.1833886400109012	0.003514356691986061	0.002247376826731383	8.725707807271316e-4	0.021264838719920964	Constant	Constant	NA	Constant
chr2L:821404	chr2L	821337	821473	TRUE	FALSE	TRUE	TRUE	521.2793288348765	326.2438991581099	393.43201019522496	428.2153126950445	0.1222220443228586	-0.6761057282781928	0.4059423093185914	-0.3923854632824601	0.12153669835999167	-0.6721803364954896	0.4037135540701031	-0.3900034807853783	0.6730549308932979	0.003985922241657126	0.09827725823638335	0.09069445631998535	5.761314031389938e-4	0.1494203690512256	0.01059714963374934	0.01496316041403881	Constant	Undetermined	Undetermined	Constant
chr2L:821546	chr2L	821487	821607	FALSE	TRUE	TRUE	TRUE	149.2654166997228	169.40856905897542	208.3249487606176	346.9079807736391	0.7357174055982898	0.18262690499778866	-0.4809556790396922	-1.0340461796401934	0.7308110681927505	0.18138556348389634	-0.4772167353185442	-1.0266422400273985	0.004406861226970941	0.5901830708204332	0.09344447020306963	3.616393338190903e-5	0.24564126036744557	0.005660253464159298	0.048490799786667364	1	Increased	Constant	Undetermined	Decreased
chr2L:821801	chr2L	821746	821857	FALSE	FALSE	FALSE	TRUE	76.7161362282847	85.75586672056582	209.0501812223595	838.6716030686662	2.0042567140460834	0.1607053106139642	-1.4462473273837615	-3.289798730815881	1.9885489348395995	0.16039424023629675	-1.430674967139909	-3.2588296617432118	1.0112684374449368e-13	0.7031927566648809	1.061295048519053e-6	7.33746793422202e-31	1	0.015569948602361277	1	1	Increased	NA	NA	Decreased
chr2L:825925	chr2L	825862	825989	TRUE	FALSE	TRUE	TRUE	678.6399842251968	567.5353239437558	557.5267146582105	569.7499848214101	0.0312880456526381	-0.25793624357972467	0.2836054980996961	-0.0056187911326666855	0.03096056513069503	-0.2553459198134185	0.2807619718952644	-0.00554451304884905	0.9424103371423872	0.48318846087648887	0.43963977809218946	0.9882909066439695	0.002575184790243394	0.020877544091986555	0.02011662601171353	0.003461232852944155	Constant	Constant	Constant	Constant
chr2L:826062	chr2L	826004	826121	FALSE	TRUE	FALSE	FALSE	336.2439410027358	450.96209946404423	346.2571851490695	322.5305229519846	-0.10240831102033307	0.423497918058606	-0.04233573764897739	0.48357049142996167	-0.10170094359988932	0.4204447200366033	-0.042039029666894434	0.4801066339695982	0.7611343386298736	0.13226274789521145	0.9083831631360704	0.05775967232392926	0.0011952367869365063	0.031031101665872998	8.754568206809984e-4	0.05737119886776669	NA	Undetermined	NA	Undetermined
chr2L:826355	chr2L	826284	826427	TRUE	FALSE	FALSE	FALSE	658.5524116171943	200.21948179948163	653.0626023565565	675.0898765152401	0.04785829013610785	-1.7177159050909339	0.012076968869543438	-1.7534972263574982	0.0476362387036224	-1.7053311462532612	0.012036844882889796	-1.7409305400739938	0.8824454857746269	5.166816594607064e-13	0.9722559523166304	5.838516998877705e-14	4.701689781116245e-4	1	6.601521750898803e-4	1	NA	Decreased	Constant	NA
chr2L:826588	chr2L	826521	826656	TRUE	FALSE	TRUE	TRUE	839.4173984510362	184.5678927156677	1973.9575389481097	2027.9199461164253	0.03890974497581993	-2.185236761285645	-1.233630685739421	-3.4577771920008864	0.038307685534574906	-2.1422426615335897	-1.2122300101942418	-3.392780357262407	0.9457925999388637	4.6682150821902594e-8	0.0024868618999957207	3.334444848576522e-19	0.01755910630351386	1	1	1	Constant	Decreased	Decreased	Decreased
chr2L:827335	chr2L	827288	827384	FALSE	TRUE	FALSE	FALSE	59.19478111555155	1318.4820070402418	60.86639569940044	88.25185479679004	0.5359806630880583	4.477264086227165	-0.04017595003597223	3.9011074731031345	0.5287531393634269	4.4466373905230245	-0.0405428710708324	3.8773413800887653	0.08407131695410552	1.6359123436762685e-72	0.9271132834098004	4.302592467316886e-63	0.093017494381426	1	0.0028419681708807347	1	NA	Increased	NA	Increased
chr2L:833384	chr2L	833321	833448	TRUE	TRUE	TRUE	FALSE	206.22745330612554	227.35160917038417	118.57084559481474	49.430842533958284	-1.2622659190224612	0.1406888161541651	0.7984870780769376	2.201441813253564	-1.2458089998669981	0.13889563641190183	0.7905441547568833	2.1752487910357834	1.1739212469710943e-4	0.7202716494546351	0.012625444416715322	6.50784571651239e-13	1	0.008363157210644252	0.4352817032485631	1	Decreased	Constant	Increased	Increased
chr2L:838550	chr2L	838492	838610	TRUE	FALSE	FALSE	FALSE	328.93410243341714	65.92170398621732	44.85652506749828	50.221139783429145	0.1629769089014809	-2.3189731483539555	2.874408820593304	0.3924587633378672	0.15872791491021054	-2.295925846450283	2.842736655847382	0.3880828944868884	0.7254599444661375	1.4773847714391418e-13	1.079485017032532e-19	0.28514881241105444	0.019669939232177042	1	1	0.10504850810074282	NA	Decreased	Increased	NA
chr2L:839465	chr2L	839408	839524	TRUE	TRUE	FALSE	FALSE	386.12208553542735	680.2991032976988	60.41824301989948	34.57955942598411	-0.805064742791017	0.8171121111191232	2.676000940578928	4.298177794489068	-0.7909370938521385	0.8092453649141559	2.643430866895113	4.243613325661407	0.03794144041342763	0.008536560435025844	3.11578420241737e-17	1.4246310430211603e-41	0.4745273087915062	0.45329347942448056	1	1	NA	Increased	Increased	Increased
chr2L:840165	chr2L	840095	840237	TRUE	FALSE	FALSE	FALSE	132.85080353730393	75.23494586447389	100.55072325142461	54.88493484900265	-0.8734413498785849	-0.8203321140619153	0.4018834950351124	0.454992730851782	-0.8573800430432222	-0.8061033331769115	0.3955054100875547	0.4467821199538654	0.042813134871043615	0.0620909092656845	0.39744925336387954	0.301477428205269	0.5935973147390633	0.5415672962560486	0.1203311244219916	0.22937390154724685	NA	Undetermined	Undetermined	NA
chr2L:844639	chr2L	844599	844681	FALSE	TRUE	FALSE	FALSE	47.510781341767746	293.43401779201577	21.799106658270468	22.05879949924609	0.017085263997699492	2.626709294280326	1.1239859192608368	3.733609949543463	0.011657371752308604	2.594820830939247	1.095624900678386	3.678788359865324	0.979290747541382	1.574682462061744e-14	0.011493695258825378	4.213606809322664e-25	0.02924785072168504	1	0.947268373893276	1	NA	Increased	NA	Increased
chr2L:845626	chr2L	845587	845666	FALSE	TRUE	FALSE	FALSE	34.0674092155736	635.9746079152396	17.26358683810186	30.65420797373298	0.8283528866210812	4.22250502370734	0.9806599934683273	4.374812130554586	0.7998801109127768	4.186109393958787	0.9503664938103293	4.336595776856338	0.06117674511249315	1.575012271547942e-46	0.02495194912564809	3.4731537139161824e-51	0.5360157337682733	1	0.7710765793979372	1	NA	Increased	NA	Increased
chr2L:845816	chr2L	845753	845880	FALSE	TRUE	FALSE	FALSE	78.6749685025935	864.9352866349468	32.20256003291669	40.33098259261696	0.32471317087764356	3.458615595111807	1.288729311951464	4.422631736185628	0.31316506420513157	3.4217996875206076	1.2616564632531275	4.370291086568604	0.5024084478673535	9.228474937305384e-29	8.981588011405993e-4	3.803372344719183e-43	0.07866240016341013	1	1	1	NA	Increased	NA	Increased
chr2L:846729	chr2L	846681	846779	FALSE	TRUE	FALSE	FALSE	63.29147383974756	980.5227554492876	29.667179196729645	41.25836981984312	0.47581905973604827	3.953468043476009	1.0931434039479146	4.5707923876878755	0.46263901408518865	3.924388086363455	1.0720104883961454	4.533759560674412	0.24243343670647455	1.143958202093794e-50	0.002098672436347949	1.8460152103955843e-63	0.12224764622175156	1	0.936441736492526	1	NA	Increased	NA	Increased
chr2L:850042	chr2L	849984	850102	TRUE	FALSE	FALSE	FALSE	273.6442567689744	44.0156219584586	166.20480943970898	56.12267924996474	-1.5663063409540001	-2.6362140187488343	0.7193394479286331	-0.3505682298662012	-1.5367349464398363	-2.5822659487709116	0.7080249119635849	-0.3375060903674907	1.4017177783058181e-4	3.9393024467292726e-10	0.09752664666691735	0.4706221812158321	1	1	0.40939077374083876	0.18093897966948003	NA	Decreased	Undetermined	NA
chr2L:851056	chr2L	850978	851137	TRUE	TRUE	TRUE	TRUE	1522.3611717413621	931.7605813939526	1424.3387001341002	1073.7402047732312	-0.4076472818785849	-0.7082794679413369	0.09601841856852834	-0.20461376749422366	-0.40135758792848186	-0.697281415669061	0.09455674347298344	-0.20136708426759567	0.35556404030512795	0.08287252683639039	0.8567463075890059	0.6222857412491625	0.10005282223300198	0.37278271210013164	0.01841874121434613	0.048508551412772105	Undetermined	Undetermined	Constant	Constant
chr2L:852779	chr2L	852659	852908	TRUE	TRUE	TRUE	TRUE	603.0518643717376	973.1461045925515	454.50874332096544	444.60887282834926	-0.031771307840737034	0.6903743384108904	0.407974036198816	1.1301196824504436	-0.03166009526069288	0.6865136580653677	0.4055896094963403	1.1237633628224009	0.922568966719039	0.0026402886291593116	0.10144951647435514	1.361118710404674e-7	4.436642722404309e-4	0.1587788753252897	0.011772547212610365	1	Constant	Undetermined	Undetermined	Increased
chr2L:855407	chr2L	855349	855466	TRUE	TRUE	TRUE	TRUE	533.1452583075107	365.55704938968296	415.00110703247367	556.4428750598597	0.42311840184922933	-0.5444320836708374	0.3614134716906161	-0.6061370138294506	0.42078057332506663	-0.5412387748852118	0.3593894890619957	-0.6026298591482827	0.08083915612324834	0.023747610409968038	0.14957283219302114	0.006605336709268861	0.012052433220918746	0.05333299776169712	0.006727002920961937	0.10600393095152694	Undetermined	Undetermined	Constant	Undetermined
chr2L:856241	chr2L	856163	856388	TRUE	TRUE	FALSE	FALSE	175.50894145780134	241.26245581490724	106.8651118451739	57.68158741360143	-0.8896081609872954	0.45905889549246326	0.7157535971726859	2.0644206536524448	-0.8779965431547627	0.4540743354557608	0.7078416916322171	2.0399125702427408	0.009877892620333206	0.18860201492469778	0.03440851939902349	2.37537021263455e-11	0.5829682270689747	0.08507090686191428	0.32279752644602117	1	NA	Undetermined	Increased	Increased
chr2L:867132	chr2L	867075	867191	FALSE	FALSE	TRUE	TRUE	123.38891831138277	90.83072715120204	338.0732796689756	211.3052909553327	-0.6780071023803517	-0.44196049545193744	-1.4541231639621377	-1.2180765570337235	-0.6705497855846405	-0.4345744065203132	-1.4375153945412236	-1.201540015476896	0.044023091504781516	0.26947775199210694	5.528497890491936e-6	2.0918904908693344e-4	0.2559124612417065	0.10888509324559313	1	1	Undetermined	NA	Decreased	Decreased
chr2L:867718	chr2L	867648	867789	FALSE	FALSE	TRUE	FALSE	120.30457997576396	75.37379353249361	190.43393118346307	82.26788520901799	-1.2108892954629593	-0.6745566568529733	-0.6625989916939242	-0.12626635308393824	-1.1973436357023393	-0.6652233038905749	-0.6554838233018678	-0.12336349149010345	1.5309971209314396e-4	0.06838873084438235	0.051514904217532936	0.7472949063397271	1	0.2982673938139332	0.25318656273800966	0.020237650415517058	Decreased	NA	Undetermined	NA
chr2L:867887	chr2L	867832	867943	FALSE	FALSE	TRUE	FALSE	113.76949760376334	57.860954198856426	173.8400154775643	81.39290826751456	-1.0947852044584436	-0.9754517924726467	-0.6116463952013578	-0.49231298321556083	-1.082828410419627	-0.9610538783937209	-0.6051990211213663	-0.4834244890954602	6.039559931682648e-4	0.006983352561913691	0.07309873127538098	0.17471711517944744	0.9159978962128533	0.7455288911362841	0.19502613910952152	0.18126991721502575	Decreased	NA	Undetermined	NA
chr2L:868345	chr2L	868238	868421	TRUE	TRUE	FALSE	FALSE	281.76001425093676	259.0626849700036	218.54401388346508	167.13692673958172	-0.3868933485514639	-0.12116566056197539	0.36654302529703114	0.6322707132865197	-0.384022990202019	-0.12043082097759938	0.3639298496253857	0.6275220188498054	0.184808425228916	0.7186075424144476	0.20830480271050617	0.014172899083496527	0.019823407977391988	0.002448170421685191	0.016236085844315115	0.19171501186694315	NA	Constant	Constant	Undetermined
chr2L:869766	chr2L	869702	869832	TRUE	TRUE	FALSE	FALSE	223.88792121036772	209.08943558984095	160.4122941693979	116.14100747332013	-0.46590726175064234	-0.09865652620508245	0.4809919809412032	0.8482427164867631	-0.4617475113576758	-0.09806897375043432	0.47697166204029845	0.84065019964754	0.13830312269360964	0.7918406930780183	0.1170127627217725	0.002173713685985277	0.055585005004466975	0.003522808513112014	0.06137421742105629	0.6574690619191037	NA	Constant	Undetermined	Increased
chr2L:870003	chr2L	869928	870080	TRUE	TRUE	TRUE	TRUE	194.136171021066	185.0602000948303	187.44290374756542	138.24208738465683	-0.4392543020768561	-0.06907428695838677	0.05061773402700667	0.420797749145476	-0.4328246243869627	-0.06815865699714299	0.04991984400398886	0.4145858113938085	0.2998401457662499	0.8939407576898807	0.923913139734245	0.27512257931478057	0.10854593655214671	0.01728167886009236	0.011558987202724639	0.1428974739042108	Undetermined	Constant	Constant	Undetermined
chr2L:870479	chr2L	870401	870648	TRUE	TRUE	TRUE	TRUE	561.8684896605984	400.140345393963	483.44227468150876	401.5463282103326	-0.2677771877249134	-0.48972639406669344	0.21688885899371724	-0.005060347348062852	-0.26618558915304913	-0.48676720093639614	0.2156390821079193	-0.004942529675427652	0.3230286747829226	0.051541414884721366	0.44078859035062906	0.9863760150565724	0.0029390335206024346	0.037218108088383904	0.0018194336833394018	7.589305787055925e-4	Constant	Undetermined	Constant	Constant
chr2L:870959	chr2L	870913	871006	TRUE	TRUE	TRUE	TRUE	517.7016882228113	468.80118278682403	454.7588333170148	360.44230254170077	-0.3353333214027052	-0.14314481313959576	0.18701936151261234	0.37920786977572174	-0.33299260092633376	-0.14218459606929243	0.1857375343659685	0.3765455392230099	0.24312535202737368	0.6581482126447721	0.5535426569456839	0.143211786446231	0.010273121118652738	0.0024766912421082658	0.0025192501062590513	0.0236976629317538	Constant	Constant	Constant	Constant
chr2L:871215	chr2L	871141	871290	FALSE	FALSE	FALSE	TRUE	329.57842558458725	319.646316466572	294.37600639922414	206.23425016407043	-0.5133761400936356	-0.044145337228966165	0.16296171891442104	0.6321925217790905	-0.5099017429995176	-0.043941367484401396	0.16191623314239106	0.6278766086575073	0.05148457612518656	0.8989992785672424	0.6025361517928944	0.009869908762381235	0.046260351707756525	0.0011318128346343857	0.00170394966588521	0.1702068492901743	Undetermined	NA	NA	Undetermined
chr2L:871607	chr2L	871446	871678	TRUE	TRUE	TRUE	TRUE	1324.7284780235125	1188.756694531566	1200.312763840087	974.638680378444	-0.3004709910154195	-0.15624322336701812	0.1422863131970259	0.2865140808454273	-0.2974469287880129	-0.15468167361675328	0.14086351341574613	0.28362876858700575	0.4036901302379068	0.6897554876385887	0.7247085916927909	0.3722641639364484	0.021797107270583458	0.009611498280037904	0.006635553347152427	0.02887094616687534	Constant	Constant	Constant	Constant
chr2L:873906	chr2L	873867	873946	FALSE	FALSE	FALSE	TRUE	56.93409517203894	103.43040086190861	61.14982491739288	177.1078355708995	1.5342077677552908	0.8612955140989598	-0.10305549402443148	-0.7759677476807625	1.5171356350356382	0.8502077209042443	-0.10195210605678856	-0.7688800201881825	1.6147176741536602e-6	0.015276567071572263	0.8313461884423828	0.01325595147905969	1	0.5590506536477641	0.012267750523719272	0.5401210124606306	Increased	NA	NA	Decreased
chr2L:885056	chr2L	884999	885115	TRUE	TRUE	TRUE	TRUE	119.07175146760372	146.62386860393525	89.2282599346245	89.4024189861106	0.002813161558084756	0.3002887865779892	0.41625857853615417	0.7137342035560587	0.002521168684023069	0.2968149344255162	0.41145304219831486	0.705746807939808	0.9950227802163063	0.42749294066219784	0.26078244158706526	0.023627225149750762	0.003460638985014478	0.03440874714083468	0.0670198572620192	0.4194254799298627	Constant	Constant	Undetermined	Increased
chr2L:885245	chr2L	885163	885346	FALSE	TRUE	TRUE	TRUE	159.52893429855885	142.02576350667832	121.76140078158457	148.4404090936071	0.28582702087312045	-0.16766545548027417	0.3897612528985798	-0.06373122345481473	0.281867877252889	-0.1654570867580323	0.3844325177536071	-0.0628924462573142	0.5067879196729274	0.7165820172286873	0.3510618012232059	0.8780659510998943	0.040486562103916754	0.026128350416634197	0.08004763480006015	0.015148804462104046	Constant	Constant	Undetermined	Constant
chr2L:886740	chr2L	886701	886780	FALSE	FALSE	FALSE	TRUE	16.711434582744406	32.15168420841404	64.88466806154331	193.56024961841857	1.5768331832202436	0.9440587265525997	-1.9570420305416145	-2.5898164872092586	1.5547822622545406	0.9157878979706413	-1.9052841233433522	-2.5442784876272513	4.290789932007188e-5	0.08101772749796407	1.8924464355993084e-5	2.3064336552131462e-10	1	0.7228862842289406	1	1	Increased	NA	NA	Decreased
chr2L:892837	chr2L	892798	892877	FALSE	FALSE	FALSE	TRUE	33.0319928854056	19.04911865880484	54.32884182465618	148.96352149999	1.4551688864857226	-0.794139762469174	-0.7178542792556116	-2.967162928210508	1.4371756110885365	-0.7625014106445863	-0.7045970288109645	-2.9042740505440876	7.139601345633474e-5	0.13733202895224833	0.10589674823565311	4.3962097864345984e-12	1	0.5490519114936687	0.41434022173458457	1	Increased	NA	NA	Decreased
chr2L:893003	chr2L	892964	893043	FALSE	FALSE	FALSE	TRUE	19.069590313399242	16.114272469978513	34.475977291048736	117.13313402700132	1.764485882298943	-0.24293479464499818	-0.8543175989549214	-2.8617382758988628	1.7366219098882831	-0.22512550785245358	-0.8314422404412594	-2.793189658181996	2.2494270175929275e-5	0.7344361983351843	0.10236296286776872	1.4702908273628223e-9	NA	NA	NA	NA	Increased	NA	NA	Decreased
chr2L:893431	chr2L	893392	893471	FALSE	FALSE	FALSE	TRUE	35.61534340172529	34.41736790445179	40.64336342821386	197.45106575589486	2.280403452948274	-0.04936213041534918	-0.1905208960425414	-2.5202864794061646	2.2480357331068257	-0.04533735352664315	-0.18710101675840352	-2.4804741033918725	9.561514125421392e-10	0.9377542234435233	0.7334712585389634	5.908383297919692e-11	1	0.03763810784611263	0.05194574746126666	1	Increased	NA	NA	Decreased
chr2L:893567	chr2L	893491	893645	FALSE	FALSE	FALSE	TRUE	33.535292053806565	27.09793739724182	50.01870863226092	225.10339558416922	2.1700481033139547	-0.307497123598771	-0.5767876446186945	-3.05433287153142	2.1412020008714054	-0.29413947280334646	-0.5654754473624539	-3.0008169210372055	2.8774443050357276e-9	0.5921292456701588	0.21917271760880835	2.302198252495192e-14	1	0.12649344869954343	0.2669695212606331	1	Increased	NA	NA	Decreased
chr2L:893767	chr2L	893693	893843	FALSE	FALSE	FALSE	TRUE	33.32248392515212	16.117426406523435	65.23984707601237	286.07489985330733	2.132567616029187	-1.0478745500703284	-0.9692574542274689	-4.1496996203269845	2.1077272649477146	-0.9990340421891091	-0.9518662989815951	-4.058627606118419	8.221485752810363e-10	0.04942398331090238	0.020056513363049207	3.420620503494445e-21	1	0.8361080590935004	0.7540091812043421	1	Increased	NA	NA	Decreased
chr2L:894514	chr2L	894475	894554	FALSE	FALSE	FALSE	TRUE	32.686881464177496	30.040637441956775	48.4123685464661	168.85550219556617	1.8023416066239526	-0.12179631522541069	-0.566663937513185	-2.4908018593625485	1.7783956311805373	-0.11516480222544963	-0.5554831351543817	-2.449043568560368	9.373714341653031e-7	0.8431404666103322	0.22698978703144018	2.209718860419643e-10	1	0.05670372979915029	0.2561924602850511	1	Increased	NA	NA	Decreased
chr2L:901498	chr2L	901436	901561	TRUE	FALSE	FALSE	TRUE	779.9474288542132	623.7758324332628	673.8644641348906	510.02091646253496	-0.40190203345931624	-0.3223492266044388	0.21091843652400855	0.29047124337888597	-0.3981261520738187	-0.3193461595496569	0.2089713171982891	0.2877513097224509	0.2247725491939437	0.3475613339786981	0.5662007914967069	0.348350329728695	0.03880099596373451	0.02773848129621166	0.009010982013997913	0.025212707387546086	Undetermined	Constant	Constant	Constant
chr2L:901668	chr2L	901609	901729	TRUE	TRUE	TRUE	TRUE	922.5482511106912	712.5824819307661	1016.259173543664	899.6288559173909	-0.17586653331361232	-0.3725673521592378	-0.13957210116109214	-0.3362729200067176	-0.17398431132134062	-0.3685082769893044	-0.1380784854016021	-0.3326024510695658	0.6594281247929679	0.305188498170643	0.7387191089624023	0.3061957774667145	0.009991890109063628	0.051907226830785955	0.007936728110876567	0.04767407237629348	Constant	Undetermined	Constant	Constant
chr2L:904336	chr2L	904297	904376	FALSE	FALSE	FALSE	TRUE	17.533602395848927	16.821478564028748	22.13002721934034	134.40695871544486	2.6025307026584263	-0.05981791760174546	-0.3358827877221917	-2.9982314079823635	2.5487736713839015	-0.05043144511967056	-0.32503760189382364	-2.9242427183973962	2.0040062953947933e-8	0.9418704273389866	0.6237596357835391	1.2272355104423185e-9	NA	NA	NA	NA	Increased	NA	NA	Decreased
chr2L:904949	chr2L	904910	904989	FALSE	FALSE	FALSE	TRUE	26.73325829069083	12.460510873392131	47.03616489912406	153.4225806009425	1.705668493337574	-1.1012724669943559	-0.8151347484184619	-3.622075708750392	1.681735229311239	-1.0416869562583133	-0.7974937445611049	-3.520915930130658	1.3486951216054253e-5	0.06613479607401654	0.08893611432667407	2.0848413354621614e-13	1	NA	0.5608064411002815	NA	Increased	NA	NA	Decreased
chr2L:911228	chr2L	911189	911268	FALSE	FALSE	FALSE	TRUE	19.463025045242134	16.146995031219607	24.094690539422608	103.85617520362999	2.10779982317491	-0.269470255572423	-0.30797931315578075	-2.6852493919031137	2.0656027245686834	-0.25178921398215115	-0.299117964345952	-2.6165099028967864	4.314894242211884e-6	0.7144547697069031	0.6452196797370943	5.919410798604347e-8	NA	NA	NA	NA	Increased	NA	NA	Decreased
chr2L:914147	chr2L	914108	914187	FALSE	TRUE	FALSE	FALSE	46.41696499646988	384.91496581904346	22.8273090386242	21.483625414832787	-0.08752332753524215	3.051815666118551	1.023891394456824	4.163230388110617	-0.08940180492993695	3.0191587655336383	0.9994498950468034	4.108010465510379	0.885099324712613	2.4989240564564444e-21	0.01718424415650267	1.4109335237277777e-33	0.035037097617025656	1	0.8284048805306194	1	NA	Increased	NA	Increased
chr2L:914554	chr2L	914515	914594	FALSE	TRUE	FALSE	FALSE	29.619581743596385	261.7836107917273	28.36078225369415	21.626661064101754	-0.3910863807844515	3.1437516051655052	0.06265394268074224	3.597491928630699	-0.38370995498093763	3.102543981220389	0.05986614741771019	3.5461200836190367	0.4513554074928379	7.382973108667185e-19	0.9191051832014453	8.585053750658739e-24	0.13474411745765888	1	0.028785328221745964	1	NA	Increased	NA	Increased
chr2L:918947	chr2L	918904	918992	FALSE	FALSE	TRUE	TRUE	54.79466379745734	30.06344638022749	145.33838712987767	875.5703176591757	2.590807245710401	-0.8660249977141063	-1.4073084937948268	-4.864140737219334	2.570227435758918	-0.8385497709287618	-1.3903867169159516	-4.799163923603631	6.210558696621292e-21	0.03675177268301196	7.950733508331984e-6	5.862804217418674e-46	1	0.5949283297864083	1	1	Increased	NA	Decreased	Decreased
chr2L:920749	chr2L	920710	920789	FALSE	FALSE	FALSE	TRUE	15.551405059735792	16.853845433623395	93.44569940253169	192.23566981243175	1.0406758823569233	0.11603286658246106	-2.587083336336761	-3.511726352111223	1.0298622432135007	0.12366246509729593	-2.5301680270048057	-3.436367805121011	0.0035676592687623105	0.8760051935966009	9.35939326823895e-10	9.87785529167142e-16	0.8255343396546183	0.09794014592308267	1	1	Increased	NA	NA	Decreased
chr2L:922112	chr2L	921984	922173	TRUE	TRUE	TRUE	TRUE	412.5594337923156	149.18831302673192	766.517478390239	989.2924874207567	0.36807843227702136	-1.4674674471205231	-0.893716718420772	-2.7292625978183165	0.3631290730894616	-1.4431039061641817	-0.8811933448798343	-2.6874263241334773	0.3835803721479228	7.653978062171304e-5	0.01726265434908246	5.7277609911136835e-15	0.0685111837466723	1	0.6308051647977063	1	Undetermined	Decreased	Decreased	Decreased
chr2L:922396	chr2L	922340	922453	FALSE	FALSE	TRUE	TRUE	93.48001592407881	36.64468021663167	158.9562781810783	363.186095185632	1.1920789704910437	-1.3510542053175512	-0.7659001136903372	-3.309033289498932	1.177731866994935	-1.3178398851941469	-0.7551086117754076	-3.2506803639644892	6.004003128451917e-4	0.0012241962718829067	0.04643355859114387	1.7734470787230424e-18	1	1	0.4377836886504945	1	Increased	NA	Decreased	Decreased
chr2L:922702	chr2L	922644	922761	FALSE	FALSE	TRUE	TRUE	47.08262679115161	23.430840121446757	183.50818259297415	939.8285474364462	2.3565531965033757	-1.0067861286599245	-1.9625776767188359	-5.325917001882136	2.337581107906144	-0.9672188693187344	-1.938406755522428	-5.243206732747306	2.513739205763623e-17	0.02230035434860729	5.200147052030746e-10	7.5647163102883e-48	1	0.7928054819890159	1	1	Increased	NA	Decreased	Decreased
chr2L:931518	chr2L	931479	931558	FALSE	FALSE	FALSE	TRUE	20.08472337530519	13.909503961455087	36.11859817979709	130.66328605235296	1.855040021930275	-0.5300276198058254	-0.846643309178296	-3.2317109509143966	1.8221149961668743	-0.4956504657496462	-0.8228121647666401	-3.140577626683161	2.3213483942724327e-5	0.44791801426530053	0.12098374084273208	2.0085419772512986e-10	NA	NA	0.6232157543520372	NA	Increased	NA	NA	Decreased
chr2L:935629	chr2L	935590	935669	FALSE	FALSE	FALSE	TRUE	32.91606343038802	19.793306675479364	32.44893681006444	106.86792369032663	1.7195857802473227	-0.7337791585793179	0.020620599073080757	-2.43274433975356	1.6924582688204082	-0.7074531985261459	0.01979799644210738	-2.3801134709044467	2.0757754567138158e-5	0.18330850874033472	0.9749357905956517	3.511354054435384e-8	NA	NA	NA	NA	Increased	NA	NA	Decreased
chr2L:937369	chr2L	937330	937409	FALSE	FALSE	FALSE	TRUE	13.295990107763924	25.62531359070516	24.090928294422945	91.18136415912343	1.9202490075047303	0.946578445904963	-0.8574987720825241	-1.8311693336822914	1.8821914901068006	0.9134378118164835	-0.8263107117487538	-1.7950643900390706	2.680033621863647e-5	0.11673401698024458	0.15138330698474406	6.298432126727163e-5	NA	NA	NA	NA	Increased	NA	NA	Decreased
chr2L:937489	chr2L	937450	937529	FALSE	FALSE	FALSE	TRUE	16.8056817255145	24.18252640977512	18.43077599313159	89.56771596785481	2.2808620028301356	0.525015907447368	-0.13316774718868787	-1.8890138425714553	2.2347650892553617	0.5103363582736162	-0.13012293272270273	-1.8545516637044483	4.767613246431053e-7	0.395144636682354	0.8565303081163046	2.023362987419307e-5	NA	NA	NA	NA	Increased	NA	NA	Decreased
chr2L:947535	chr2L	947496	947575	FALSE	FALSE	FALSE	TRUE	16.02482238190913	29.342911270090514	31.34105929649852	89.13866626407533	1.5079974325237966	0.8727036495530031	-0.9677455760914043	-1.603039359062198	1.4827364513086885	0.8472967767672805	-0.9393332058017603	-1.5747728803431684	3.893617269420604e-4	0.11825089860688548	0.0672295633543704	1.8589941549055632e-4	NA	NA	NA	NA	Increased	NA	NA	Decreased
chr2L:962988	chr2L	962949	963028	FALSE	FALSE	FALSE	TRUE	20.395430003676612	21.957682230112777	48.65026273482711	124.22049794015282	1.3523837545910344	0.10647985267450359	-1.2542016720013396	-2.5001055739178706	1.3310035269858886	0.10865765314625403	-1.2221578664340376	-2.4445037402736722	0.0012467481842075288	0.8846854191114996	0.009980090145327846	3.1639031257622546e-8	NA	NA	1	NA	Increased	NA	NA	Decreased
chr2L:966770	chr2L	966731	966810	FALSE	FALSE	FALSE	TRUE	20.155841706307434	8.784607700673154	26.161370496690914	99.6358980023407	1.9292275069924667	-1.1981482657596492	-0.3762400889572709	-3.503615861709387	1.8926033868140208	-1.1168986201721913	-0.36547545609976245	-3.374977463085975	2.7872789108015944e-5	0.08750068132294785	0.5607829079403738	1.1592929122921152e-9	NA	NA	NA	NA	Increased	NA	NA	Decreased
chr2L:968166	chr2L	968127	968206	FALSE	FALSE	FALSE	TRUE	13.684961963073185	15.375938917749645	38.96366341434273	145.6083054016854	1.901891415281689	0.16808308522218623	-1.5095379030803073	-3.2433462331398104	1.8710574310348598	0.17077325831586487	-1.4623717360513693	-3.162655908770364	6.855391940071834e-6	0.83313834494747	0.0038227131432696107	2.9731443360827844e-11	NA	NA	1	NA	Increased	NA	NA	Decreased
chr2L:974350	chr2L	974239	974409	FALSE	TRUE	TRUE	TRUE	75.17184796209989	153.06002575308796	136.74966892899815	144.30419085291183	0.07757585863618266	1.0258331721172882	-0.8632729648594886	0.0849843486216171	0.07680025656295622	1.0124237451213915	-0.8519528022364383	0.08367068632199713	0.864028511114898	0.003501784821513253	0.015188558175543744	0.8237964573018569	0.006782583266650656	0.8252289232451941	0.5710503169617647	0.011556764010576304	Constant	Increased	Decreased	Constant
chr2L:976287	chr2L	976248	976327	FALSE	FALSE	TRUE	FALSE	35.31129029252906	16.82571978749093	156.00298962686875	84.7643152355692	-0.8800447366995435	-1.0694613156632011	-2.1433722330420237	-2.3327888120056817	-0.8657648428992993	-1.020606377660096	-2.1046685873314632	-2.25951012209226	0.03397300298304493	0.0569512306996849	1.6707233159478038e-7	1.1242804964161769e-6	0.597017006285148	0.8553269983090223	1	1	Decreased	NA	Decreased	NA
chr2L:984896	chr2L	984853	984941	FALSE	FALSE	FALSE	TRUE	28.51573108413899	27.145818892140106	73.67539435470749	289.2052455944581	1.9728389374297088	-0.07102801542083244	-1.3694248566481229	-3.413291809498664	1.953252936048291	-0.06266766710988955	-1.3456025921007377	-3.3615231952589184	7.80117451050483e-10	0.9094304113252434	3.39333718084497e-4	4.71007548631699e-20	1	0.04179857048478655	1	1	Increased	NA	NA	Decreased
chr2L:986983	chr2L	986944	987023	FALSE	FALSE	FALSE	TRUE	23.113318247233654	21.975282484904692	50.90320000603771	104.04820314351142	1.0314237921027505	-0.07284268332055796	-1.1390319593352816	-2.2432984347585903	1.0129027398413524	-0.0643917332829246	-1.1094185205626803	-2.186712993686957	0.02521640953713155	0.9251489414011442	0.02524272009934321	2.375731626843076e-6	NA	NA	0.9464671031638635	NA	Increased	NA	NA	Decreased
chr2L:991485	chr2L	991446	991525	FALSE	FALSE	TRUE	FALSE	25.95943716524684	15.376131372754447	131.71369457378148	67.62885970603293	-0.9616944199755927	-0.7555665365716462	-2.3430743444306614	-2.136946461026715	-0.9452843788790036	-0.714064626342205	-2.2964844229085792	-2.0652646703717803	0.023893054241996878	0.22588752479597304	5.197826651894841e-8	1.849801621515197e-5	0.7134746028229481	NA	1	NA	Decreased	NA	Decreased	NA
chr2L:992012	chr2L	991973	992052	FALSE	TRUE	FALSE	FALSE	72.12104548980663	131.06499878514097	57.653296976276174	46.52783343079712	-0.30930910302116654	0.86179024610108	0.32301719812588897	1.4941165472481355	-0.30422243916681085	0.8483859017666324	0.31725163926431155	1.469859980197755	0.5289458784292596	0.032413470164070396	0.5079519018128842	5.622530847823592e-5	0.07475938523493005	0.5837173118506849	0.08120996426836455	1	NA	Increased	NA	Increased
chr2L:1006700	chr2L	1006640	1006761	TRUE	TRUE	TRUE	TRUE	1266.676134125149	873.5911589917152	1222.6110869166691	1100.897835789491	-0.15128496311670675	-0.5360175400121846	0.05108214598080925	-0.3336504309146686	-0.14987101148576976	-0.530946582668147	0.050614748272845234	-0.330460822909532	0.6868484009818965	0.09226929798295755	0.9035742029057922	0.27485636717518525	0.005175524156993858	0.11177287964463872	0.002384104193069023	0.034048794714774344	Constant	Undetermined	Constant	Constant
chr2L:1006946	chr2L	1006907	1006987	TRUE	FALSE	FALSE	FALSE	270.68260791621975	119.09939689568495	247.8743890947212	175.2950147200007	-0.49982424948586535	-1.184436085908831	0.12699297667686008	-0.5576188597461057	-0.49328672008039437	-1.1675718277722282	0.12546341579768905	-0.5488216918941448	0.19910537178730325	0.0010611409966288904	0.7874751299943473	0.12789477573061586	0.1270060718654202	1	0.013670214400410425	0.255698053157305	NA	Decreased	Constant	NA
chr2L:1007446	chr2L	1007357	1007537	TRUE	FALSE	TRUE	FALSE	471.3899576157758	93.12814496441447	780.6095349228372	250.71600816150254	-1.6385469701218753	-2.339631877442476	-0.7276800609238453	-1.4287649682444459	-1.617134120914194	-2.302454258284642	-0.7183493495710294	-1.4036694869414772	1.5657454647673403e-6	5.107304052949223e-11	0.048679918008242375	6.131749375013669e-5	1	1	0.3695332800874358	1	Decreased	Decreased	Decreased	NA
chr2L:1007620	chr2L	1007547	1007695	TRUE	FALSE	FALSE	FALSE	325.9342188074486	222.07265100628626	918.3291851195726	331.5912089250726	-1.4696056372144892	-0.5535490929590087	-1.4944305720960263	-0.5783740278405459	-1.4506996027342614	-0.5453844016051856	-1.47515637619567	-0.5698411750665946	1.5197704411538616e-5	0.16112921262131322	1.1521976311536001e-5	0.10707460299396286	1	0.1908530534206254	1	0.27181356853266153	NA	Undetermined	Decreased	NA
chr2L:1008056	chr2L	1007981	1008168	TRUE	TRUE	TRUE	TRUE	940.9340297428655	1242.5021808422307	2434.701977209279	1704.663628387345	-0.5142580996975412	0.4010829018521794	-1.3715797060356112	-0.45623870448589077	-0.5038978881906481	0.3928520244353074	-1.3436942674200973	-0.44694435479414196	0.3040455781278053	0.439943560413162	0.001768571219826017	0.3153259886870045	0.21582556870955893	0.15667499245634775	1	0.24456358729442754	Undetermined	Undetermined	Decreased	Undetermined
chr2L:1015925	chr2L	1015886	1015965	TRUE	FALSE	FALSE	FALSE	89.9239026108264	9.516877000993475	28.835055205926807	12.257112324074605	-1.2342046526505002	-3.2401445179942163	1.6408808639957237	-0.3650590013479923	-1.1871767545411047	-3.1115709757342307	1.6017244565468092	-0.322669764646317	0.044358996640057026	2.1898530642834694e-7	0.001858754960525645	0.6324958455854173	NA	NA	NA	NA	NA	Decreased	Increased	NA
chr2L:1016043	chr2L	1015977	1016110	TRUE	FALSE	FALSE	FALSE	113.98817396151537	16.87544024039713	31.467409089985836	15.625947827459711	-1.0099146949726374	-2.755887111237265	1.8569538530438996	0.1109814367792716	-0.983574619506827	-2.6964715920701794	1.829217776655134	0.1163208040917815	0.042920302579901926	3.901961532150889e-9	4.839937424997239e-6	0.8587432985793286	NA	NA	NA	NA	NA	Decreased	Increased	NA
chr2L:1019626	chr2L	1019587	1019666	FALSE	FALSE	FALSE	TRUE	19.381656781555336	23.45596873215812	38.963869379701656	220.05767132591976	2.4976728065471216	0.2752631850192101	-1.0074450536654156	-3.229854675193327	2.464465097158797	0.2721290119980766	-0.9819208772725502	-3.1742569624332706	1.9567120065732323e-11	0.6632844525437387	0.03407469249412635	3.3969970543747712e-15	1	0.13586188444625935	0.8056926752679431	1	Increased	NA	NA	Decreased
chr2L:1022906	chr2L	1022867	1022946	FALSE	FALSE	FALSE	TRUE	27.11659398689882	19.06250536402787	35.598415091781476	119.7938471322733	1.7506688938878403	-0.508438234845817	-0.3926370327609796	-2.651744161494637	1.7144985317580428	-0.48317902595343787	-0.3819557051657713	-2.579633262877252	1.559757849702954e-4	0.4444958150270993	0.5299549008700128	8.850693573937595e-8	NA	NA	0.20015600558654037	NA	Increased	NA	NA	Decreased
chr2L:1024406	chr2L	1024366	1024447	TRUE	FALSE	FALSE	FALSE	115.4280690551993	21.928563223322744	57.26552860304777	39.75591655507336	-0.5264973784612104	-2.3961108982350803	1.0112552272317907	-0.8583582925420794	-0.5158962612730842	-2.337811926414705	0.9948682400694213	-0.8270474250721992	0.28802295415873064	2.6856523435899326e-7	0.019077676910589134	0.08417406730819393	0.2238316217672882	NA	0.8117737051826363	NA	NA	Decreased	Increased	NA
chr2L:1043375	chr2L	1043336	1043415	FALSE	FALSE	FALSE	TRUE	8.10788476272502	97.28097271495905	51.647505045428915	335.0506776906332	2.6976087620936458	3.5847601653438304	-2.671301168931485	-1.7841497656813003	2.659044776440161	3.4514983553101417	-2.5542451621632756	-1.7617915832932949	6.338771314249203e-13	1.3502073009179104e-12	3.1451918598790156e-7	6.740597800301689e-7	1	1	1	1	Increased	NA	NA	Decreased
chr2L:1047250	chr2L	1047211	1047290	FALSE	FALSE	FALSE	TRUE	16.43367896092864	34.47227592632567	29.744675920924436	140.78514676767853	2.2427917687864705	1.0687810628895498	-0.8559759712089189	-2.0299866771058395	2.204343773805753	1.0375711867710067	-0.8296041357166314	-1.996376722751378	7.593394516426455e-8	0.04530792861198469	0.11472870117213209	9.105689420101758e-7	1	NA	0.6331174437073398	NA	Increased	NA	NA	Decreased
chr2L:1048218	chr2L	1048165	1048272	FALSE	FALSE	FALSE	TRUE	19.798907661093736	68.76360411012786	66.85951453618104	591.7447495236706	3.145770215401497	1.7962243262449857	-1.7557120430538307	-3.1052579322103417	3.110942164111524	1.7536510261555387	-1.7133070698047408	-3.070598207760726	6.530604720090203e-22	1.5253683315935433e-5	1.768595432832551e-5	2.7895485694104728e-21	1	1	1	1	Increased	NA	NA	Decreased
chr2L:1049023	chr2L	1048969	1049078	FALSE	FALSE	FALSE	TRUE	23.958311592589425	47.55320417192828	85.93870424403701	717.828999631499	3.062260277984661	0.989016313212549	-1.8427817837232292	-3.916025748495341	3.027389164214677	0.9652660488081112	-1.8021359987108938	-3.864259114117459	1.867595902413037e-20	0.029994377383878747	3.710257973135436e-6	7.303126435954332e-29	1	0.7693166449610297	1	1	Increased	NA	NA	Decreased
chr2L:1049488	chr2L	1049435	1049555	FALSE	TRUE	FALSE	TRUE	79.56264199130462	105.7670889739847	44.32024639697265	108.14962474048707	1.2869908522810463	0.4107276921136185	0.8441252816933226	-0.03213787847410513	1.2668696698250448	0.4049104263927284	0.8295193684625612	-0.032439874969755055	4.593613699013435e-4	0.3218319086437353	0.033336805224055896	0.9388143024545141	1	0.09907299345966851	0.5629303548049014	0.011186203022789427	Increased	Undetermined	NA	Constant
chr2L:1049712	chr2L	1049566	1049751	TRUE	TRUE	FALSE	FALSE	134.69144161695206	139.29821286099497	54.401023260025895	68.76841757816665	0.33811236008319395	0.04851856495363025	1.3079524905965594	1.0183586954669956	0.3305177437329983	0.04709278758751977	1.2839239770272561	1.0004990208817777	0.5061151285676377	0.9314665086387596	0.0016352447848841226	0.0096876495230299	0.09761217839076268	0.022547041877766245	1	1	NA	Constant	Increased	Increased
chr2L:1054953	chr2L	1054881	1055027	FALSE	FALSE	TRUE	TRUE	45.93953536571599	22.717693858275688	297.21978730666075	139.69673416598167	-1.0892318722294099	-1.0159198753706067	-2.6937219955800904	-2.6204099987212874	-1.0749580601970468	-0.9768816224533162	-2.6535647115180785	-2.555488273774348	0.0024095731643855372	0.04091374419054475	1.306361183066535e-13	6.116587797837857e-10	0.8942776671988276	0.8029956719290305	1	1	Decreased	NA	Decreased	Decreased
chr2L:1055167	chr2L	1055096	1055320	FALSE	FALSE	TRUE	TRUE	53.89603211474852	43.9910995062598	362.7115525968767	286.12979834741515	-0.3421529450764194	-0.29296740390955683	-2.75057172760557	-2.7013861864387074	-0.33802000628933887	-0.2821278183036338	-2.713753324443134	-2.657861136457429	0.3735385375500627	0.5550651333175509	2.8684481200664586e-16	3.598297903691055e-14	0.04104785218156088	0.08163492105075897	1	1	Constant	NA	Decreased	Decreased
chr2L:1055777	chr2L	1055738	1055817	FALSE	FALSE	FALSE	TRUE	42.50586221947144	26.344393169478003	60.151788315422046	109.15370304928358	0.859681540177906	-0.6901658767532711	-0.5009458043728454	-2.0507932213040228	0.8461025138083197	-0.66751435946802	-0.4908281163379804	-2.00444498961432	0.04633416940246014	0.20054128108490035	0.31797764771126263	2.788358228395324e-6	0.5744020298058604	NA	0.21595627410258392	NA	Increased	NA	NA	Decreased
chr2L:1056446	chr2L	1056345	1056538	FALSE	FALSE	TRUE	TRUE	82.02246110329646	48.36316849644622	225.92590226413282	458.50133217431426	1.0210762412704366	-0.7621102673640581	-1.4617587464700257	-3.2449452551045206	1.013356045053128	-0.7460668294277486	-1.4471309727591084	-3.206553847239985	2.4959908366069077e-4	0.03945878880317149	6.426224550559523e-7	1.4449210398338418e-25	0.8042495497462427	0.4162796222727498	1	1	Increased	NA	Decreased	Decreased
chr2L:1056671	chr2L	1056632	1056711	FALSE	FALSE	FALSE	TRUE	30.856714839403285	30.798871123194708	85.98382164015473	230.6370613188198	1.4234872209077916	-0.0027070010186922506	-1.4784807602882597	-2.9046749822147433	1.4034895039421826	0.002539552728596794	-1.4479018301747355	-2.8488517813883214	1.9934771920040656e-4	0.9967158571957472	5.357616048933152e-4	1.7342401550598682e-12	1	0.04196487037041808	1	1	Increased	NA	NA	Decreased
chr2L:1058980	chr2L	1058820	1059039	FALSE	TRUE	FALSE	FALSE	94.27880371960651	397.19313407749036	78.41208621544021	83.72885149982055	0.09464879157791457	2.0748353266860735	0.2658574083229855	2.2460439434311446	0.09291374302104767	2.0575974905397882	0.2625281578402089	2.227211905358949	0.817593876944334	1.8048711085194862e-14	0.477843425243523	2.7274865039468344e-17	0.004469790267984611	1	0.018452970512575106	1	NA	Increased	NA	Increased
chr2L:1062657	chr2L	1062583	1062777	TRUE	TRUE	TRUE	TRUE	3228.4512333238913	290.2607350102291	517.9170172183187	155.53187392309036	-1.7355106925813082	-3.4754209050706546	2.640049367886302	0.9001391553969561	-1.7029180479263952	-3.414782200034387	2.595005162775829	0.8831410106678369	1.651316211633939e-5	2.0688747115025239e-19	8.132603472421943e-12	0.027841500223897135	1	1	1	0.8738075315356028	Decreased	Decreased	Increased	Increased
chr2L:1063240	chr2L	1063168	1063314	TRUE	FALSE	TRUE	TRUE	1787.63732437423	227.68281429547235	519.5373208865971	224.75613967204356	-1.208866862203359	-2.9729567676558593	1.782754778677993	0.018664873225492644	-1.1883066881868591	-2.9235016080426153	1.7543171728575344	0.019122253001778326	0.002295278440768102	2.7603496956920685e-15	2.7519285872676106e-6	0.9694509243051455	1	1	1	0.022904011073182948	Decreased	Decreased	Increased	Constant
chr2L:1064718	chr2L	1064648	1064790	FALSE	TRUE	FALSE	FALSE	204.36977262885955	1138.9569241287393	66.49127812145305	41.92528554538974	-0.6653445002417521	2.478459449758403	1.6199448147137538	4.76374876471391	-0.6546180160207633	2.452941490418204	1.5970697816596648	4.704629288098633	0.0972259759030699	2.0939715927230762e-16	1.6607768902182925e-6	8.763512789123043e-50	0.29809221527806345	1	1	1	NA	Increased	NA	Increased
chr2L:1068160	chr2L	1068085	1068294	TRUE	TRUE	TRUE	FALSE	911.5648618905868	710.0639823615869	582.4298832651748	78.88322810406501	-2.8842938822969377	-0.36039628541049223	0.6462609349640281	3.170158531850474	-2.8410533524032346	-0.3560011329770484	0.6381315275109378	3.1231837469371238	8.210406625455557e-17	0.3749342204334169	0.08346306037582905	7.216933787207538e-21	1	0.06846920021663151	0.265567450468068	1	Decreased	Undetermined	Undetermined	Increased
chr2L:1068701	chr2L	1068637	1068766	TRUE	FALSE	FALSE	FALSE	1287.8151684039422	173.66984813812596	119.15650530167832	55.241611814026	-1.1090303974293463	-2.890506341849994	3.433995925681225	1.6525199812605769	-1.0972681194988327	-2.8724999796521917	3.4113100046219644	1.636078144468605	1.0250855985442388e-4	3.5915960633426245e-33	3.3593452868070365e-45	9.863866026414732e-10	0.9540304566898816	1	1	1	NA	Decreased	Increased	NA
chr2L:1069279	chr2L	1069240	1069319	FALSE	FALSE	FALSE	TRUE	52.67691395784735	18.327612675655157	63.253180971830375	133.59406897328884	1.07864602033415	-1.5231519536761593	-0.26396720533045154	-2.8657651793407606	1.0657172542034306	-1.4741690272570627	-0.25977839324392515	-2.7996646747044185	0.003245151729803799	0.001396456868908016	0.584419156262957	2.610094740676754e-11	0.8773730605419972	1	0.05247965876859598	1	Increased	NA	NA	Decreased
chr2L:1071401	chr2L	1071342	1071461	FALSE	TRUE	FALSE	FALSE	70.9212831611619	251.83343099473205	47.99032914855644	66.76417968362689	0.4763305675336936	1.8281792702400177	0.5634749307768712	1.9153236334831951	0.46643440005548226	1.8025220784165659	0.5522764993285985	1.888364177689682	0.2945674043550333	3.3439221684302824e-7	0.20796389030842502	3.140579690664369e-8	0.15481400870699563	1	0.23704908623789056	1	NA	Increased	NA	Increased
chr2L:1072417	chr2L	1072375	1072460	FALSE	TRUE	FALSE	FALSE	94.60469746914268	264.9829072729352	45.664353622374655	24.76563075645022	-0.8827290466495537	1.485915576068635	1.050843408302279	3.419488031020468	-0.8642841571776896	1.4685123396982123	1.03424105234128	3.367037549217182	0.03989252309446628	9.03759091878652e-6	0.0060449460574879006	5.154898284265812e-22	0.6056578311709306	1	0.8705645930216379	1	NA	Increased	NA	Increased
chr2L:1074467	chr2L	1074413	1074523	TRUE	TRUE	FALSE	FALSE	412.7162268787862	901.7835351269101	79.88842691901576	36.81583811540369	-1.1176599765293813	1.127631007012355	2.3690917357119945	4.614382719253731	-1.0985356934766468	1.1170964431485533	2.3419231205593096	4.557555257184509	0.0019036261265749353	1.431442211334611e-4	1.5572421151275495e-14	4.857023468292224e-49	0.9312399925145185	0.9983010021370717	1	1	NA	Increased	Increased	Increased
chr2L:1074665	chr2L	1074626	1074705	FALSE	TRUE	FALSE	FALSE	136.7218623546284	516.6762790749747	36.863747051073226	28.22143317473224	-0.3854114680801903	1.9180166963609386	1.8909693262460305	4.19439749068716	-0.3800525431982964	1.9025807229388254	1.8648506616002636	4.147483927737385	0.38510768294625547	2.3635418185947472e-12	8.465391358034092e-9	1.4156020207619632e-42	0.08860980873717744	1	1	1	NA	Increased	NA	Increased
chr2L:1074931	chr2L	1074892	1074971	FALSE	TRUE	FALSE	FALSE	72.96407820809436	327.33220036097464	33.62672943376403	26.17004689574426	-0.36169195821444267	2.165497256372508	1.1175779009833045	3.6447671155702555	-0.35622581065635034	2.1445135555268404	1.098850202969072	3.5995895691522626	0.4459935821931105	8.451694612802799e-13	0.0027946537356377046	5.588581177429578e-29	0.09265763303653286	1	0.9620047903261331	1	NA	Increased	NA	Increased
chr2L:1075731	chr2L	1075669	1075794	TRUE	TRUE	TRUE	TRUE	1094.738133157355	286.17255942974657	157.7087829162049	160.83626347857833	0.02832971809191554	-1.9356285648320408	2.7952508990087086	0.8312926160847521	0.02741899619645607	-1.9167482249134984	2.766410433631591	0.8222432125216365	0.9507103038329936	5.353978862426899e-11	3.0490607039715714e-21	0.00692378595822095	0.0037569961424084985	1	1	0.654632234678666	Constant	Decreased	Increased	Increased
chr2L:1075941	chr2L	1075892	1075991	FALSE	FALSE	FALSE	TRUE	443.2039072175472	79.94155601645232	80.97230952896554	91.13636661524174	0.17059822765791033	-2.470953040646701	2.452470067592773	-0.18908120071183837	0.1680133410921207	-2.4482232585466845	2.4307306551853025	-0.18550594445350244	0.666782333718198	1.7441068007739295e-17	3.072720194202187e-18	0.5871454048265654	0.009044525260159926	1	1	0.01877055966313211	Constant	NA	NA	Constant
chr2L:1076071	chr2L	1076032	1076111	FALSE	FALSE	FALSE	TRUE	160.99853469211678	40.28972140880095	74.89271139197912	102.18915537141558	0.448344874551773	-1.998563823057293	1.1041503312961305	-1.3427583663129357	0.44310479429561783	-1.9690865244950533	1.0922107837316832	-1.319980535058988	0.2311468171256013	1.5489468098678618e-8	7.807492646293141e-4	1.4250975302394927e-4	0.08313133926395712	1	0.9614406491442079	1	Undetermined	NA	NA	Decreased
chr2L:1077196	chr2L	1077133	1077417	TRUE	TRUE	TRUE	FALSE	683.5687155054261	915.5631900607257	409.41654749248016	224.7862198631471	-0.8650158170071068	0.4215730894104603	0.7395169582230438	2.026105864640611	-0.85870879685498	0.4187271411528555	0.7345004585227642	2.0119363965305994	6.784990920040474e-4	0.11865916262155811	0.003646382493004262	1.0489201613196185e-17	0.4739574718291102	0.025711985082915625	0.2583579678027715	1	Decreased	Undetermined	Increased	Increased
chr2L:1077703	chr2L	1077637	1077770	FALSE	TRUE	FALSE	FALSE	471.9636413293515	613.7692169815839	469.9388126931724	475.44447028984916	0.016803924617721972	0.37902056765778463	0.006202796732374444	0.3684194397724371	0.016669068741937205	0.37638873209902873	0.006148962178208502	0.3658686255353	0.9632323569546324	0.1759277763783012	0.9868696607936431	0.14860035826097037	5.449483904744893e-4	0.01942355012399127	7.195429174122383e-4	0.01977594700566247	NA	Constant	NA	Constant
chr2L:1077858	chr2L	1077783	1077935	TRUE	TRUE	TRUE	TRUE	914.3502624870782	815.8381533082716	818.7953130086978	860.1936284277926	0.07115860104812186	-0.16446395056490645	0.15924408399915474	-0.07637846761387357	0.0705155842258946	-0.1629769740466716	0.15781060585094947	-0.07568195242161672	0.8563192328327244	0.6540598689746709	0.6702491090364459	0.8172577865533959	0.0023165208997973923	0.007162359777054659	0.005177563754038302	0.003929138062546376	Constant	Constant	Constant	Constant
chr2L:1081002	chr2L	1080889	1081076	TRUE	TRUE	TRUE	TRUE	434.716608982897	408.4150659948352	348.502885587527	293.25006409151786	-0.2490391780270789	-0.09003913026600731	0.31890461534957687	0.4779046631106485	-0.2474261289499996	-0.08952719478190782	0.31685202727514167	0.4747509614432335	0.3903412857269224	0.7820127347612602	0.2533771067890551	0.0514949340756193	0.0035550295643237825	0.0013336308087561679	0.0071851327501609216	0.046878606605777605	Constant	Constant	Constant	Undetermined
chr2L:1082872	chr2L	1082824	1082922	FALSE	TRUE	FALSE	TRUE	45.870666200925626	325.8551751803297	81.15961151527415	621.7341221534923	2.937463894854824	2.828587142177826	-0.8231900988979138	-0.932066851574912	2.9092707350349336	2.794483760339229	-0.8103113241912608	-0.9250982988869655	5.060343967359666e-24	2.3334992644860982e-20	0.020442558528039178	6.602669090119379e-4	1	1	0.5042921242493619	0.8757404291166531	Increased	Increased	NA	Decreased
chr2L:1102597	chr2L	1102552	1102643	FALSE	TRUE	FALSE	TRUE	24.243033762900225	576.6514442736403	31.95895605174595	193.4660118213032	2.5977879473351484	4.572057394934292	-0.3986500346479807	1.5756194129511634	2.5472709647139196	4.488765569344331	-0.38720952568410555	1.5542850789463056	7.807141870789071e-11	1.8875134838160085e-31	0.4807455263953739	4.6340883241266075e-6	1	1	0.17144282940037905	1	Increased	Increased	NA	Increased
chr2L:1108012	chr2L	1107968	1108058	TRUE	FALSE	FALSE	FALSE	101.14659807963216	176.72658824128843	108.45904315025415	109.95792491586991	0.019801238482284756	0.8050713097123027	-0.10070255000690424	0.6845675212231137	0.019492228858057317	0.797397382091173	-0.09976892202788681	0.6781362312052289	0.9632996199488522	0.008292088587406285	0.8072627154723085	0.01702965723635457	0.0019231065809977408	0.42716083264748717	0.00443108807512265	0.32113871840969355	NA	Increased	Constant	NA
chr2L:1108234	chr2L	1108182	1108287	FALSE	TRUE	FALSE	TRUE	186.91842601255203	372.6639783505152	192.23489319849887	240.2821643376464	0.321859335803822	0.9954665812617712	-0.040461434445917495	0.6331458110120317	0.3194678969312896	0.9884264769793613	-0.040225296208487575	0.628733283839584	0.2707721656237249	8.061374670015655e-5	0.9136760222952333	0.00979270145815211	0.009538491141926004	0.7737422763810555	9.253999855737819e-4	0.17147607716389504	Constant	Increased	NA	Undetermined
chr2L:1108400	chr2L	1108354	1108448	TRUE	FALSE	FALSE	FALSE	331.0020396225327	228.28394652793708	320.82704296771425	253.05435068515084	-0.3423484753657491	-0.5360106975237587	0.04504435315922233	-0.1486178689987873	-0.3397387237612981	-0.5317189887466803	0.04474875331057045	-0.1472315116748118	0.25440250364114547	0.06381198840546928	0.9051583045482963	0.616769419029128	0.014056697016987474	0.0873340504024701	0.0010520279947496493	0.004530642779317803	NA	Undetermined	Constant	NA
chr2L:1108515	chr2L	1108465	1108566	TRUE	TRUE	TRUE	TRUE	215.6098991695789	169.45693339588178	207.96938381945364	217.98795768605424	0.0678772804953688	-0.3475047507594696	0.05205225934222653	-0.3633297719126119	0.0672568439403943	-0.34386719227680684	0.05156299043826084	-0.3595610457789403	0.8682926568745029	0.32811439781703206	0.9037879340080728	0.24948008673233232	0.00300756755349588	0.03939881868695383	0.0028913417267867596	0.04973003245982721	Constant	Constant	Constant	Constant
chr2L:1108744	chr2L	1108698	1108792	TRUE	TRUE	TRUE	TRUE	97.96590744373584	102.64284341330556	117.03817760167053	87.92139414282818	-0.41269304264008766	0.0672813640353909	-0.2566275329839702	0.22334687369150832	-0.4076171886535276	0.06642000289960819	-0.25344716433681364	0.22059002721632212	0.28396411201570115	0.8895588904573247	0.5408390152776832	0.5501511735545526	0.07039122787076416	0.011412858720365425	0.028404716835462335	0.03496057922540736	Undetermined	Constant	Constant	Constant
chr2L:1118327	chr2L	1118254	1118402	TRUE	TRUE	FALSE	TRUE	331.6010672478485	1056.67151508511	123.59596708332344	107.2058124192529	-0.20524854202674167	1.6720064040792593	1.4238169810094026	3.3010719271154034	-0.20386584266865845	1.6596391757986448	1.410711511984546	3.2742165304518496	0.5716155004741877	5.1341499336969606e-11	2.243619844250264e-7	1.4234943438102367e-37	0.008244321553021359	1	1	1	Constant	Increased	Increased	Increased
chr2L:1119063	chr2L	1119010	1119118	TRUE	TRUE	FALSE	FALSE	293.2563514315336	899.9310812770552	62.69821115206826	37.085745598107536	-0.7575595076913465	1.6176521659771772	2.2256661678281775	4.600877841496701	-0.7461729054447134	1.604820399349361	2.201021280354053	4.552014585148128	0.03700433492120182	1.543718678101323e-9	8.207385229231348e-14	6.985971874459992e-55	0.3883777159810543	1	1	1	NA	Increased	Increased	Increased
chr2L:1119231	chr2L	1119178	1119285	TRUE	FALSE	FALSE	FALSE	224.22227303739658	636.113506472263	60.464782907016755	29.526437139977364	-1.034087822449174	1.5043546244595434	1.890762585670877	4.429205032579595	-1.0152158198982126	1.490666173741425	1.8676590607554335	4.373541054395071	0.006015419391590791	2.0926379091261304e-7	2.9382060466339902e-9	8.986095598211136e-44	0.8132600046400046	1	1	1	NA	Increased	Increased	NA
chr2L:1119503	chr2L	1119441	1119567	TRUE	TRUE	FALSE	FALSE	171.42993099452121	399.2118024930414	63.617356096151084	39.17303349816174	-0.6995595628247661	1.219535353501712	1.4301266997569269	3.349221616083405	-0.6897190111391751	1.2089150260633068	1.4137423314208855	3.312376368623368	0.057164709870552693	2.0242366378073435e-5	4.6460519390376605e-6	4.7617962580033984e-29	0.312680834171066	1	1	1	NA	Increased	Increased	Increased
chr2L:1123637	chr2L	1123573	1123702	TRUE	TRUE	FALSE	FALSE	194.22061267423788	504.0363197676694	45.57027732630021	29.373678099217713	-0.6335692227000393	1.3758313725478948	2.0915312669226465	4.100931862170581	-0.6234638614445134	1.3655293652745844	2.067782855640453	4.0567760823595505	0.10209576559117445	1.979537419326236e-7	6.123830133642463e-12	2.772295346580054e-43	0.2501606790242465	1	1	1	NA	Increased	Increased	Increased
chr2L:1128420	chr2L	1128345	1128497	TRUE	FALSE	FALSE	FALSE	109.73319567262445	76.19757162958402	164.12846693450945	166.58402677277743	0.02142458585166691	-0.5261830994256456	-0.580825460744096	-1.1284331460214085	0.02143978230477458	-0.5182372451980527	-0.5744198803312964	-1.1140969078341239	0.9624525139434597	0.1667922191147308	0.09368120387012793	4.6297792088618897e-4	0.0029437444623716075	0.15514962200106008	0.16871916704680612	1	NA	Undetermined	Undetermined	NA
chr2L:1128643	chr2L	1128593	1128695	TRUE	FALSE	TRUE	TRUE	165.53085912131903	151.1075529881935	196.28634635199154	235.522585635877	0.2629055922734442	-0.13152442255413402	-0.2458596258515139	-0.6402896406790921	0.2607780771332003	-0.13003424073612793	-0.24367089957130222	-0.6344832174406304	0.43325456809503754	0.7311604960529768	0.48306874025937985	0.0250311534279499	0.010332098559811917	0.006441117259817901	0.010438365833653205	0.24886373786511287	Constant	Constant	Constant	Undetermined
chr2L:1128836	chr2L	1128773	1128901	TRUE	TRUE	TRUE	TRUE	232.8748268009831	271.56160202450974	274.30767255583214	246.9731252589192	-0.15144091444181135	0.22172480518766505	-0.23624027965314978	0.13692543997632664	-0.15035649734730486	0.22009116498909997	-0.23453153675498162	0.13591612558142319	0.6398147023500675	0.4800789552382843	0.4487604950832616	0.6297821163656107	0.0018334889817770636	0.005853193678543763	0.004673612402683376	0.0028760909256863696	Constant	Constant	Constant	Constant
chr2L:1129117	chr2L	1129065	1129170	TRUE	TRUE	TRUE	TRUE	261.1373230791248	254.90969215716473	311.3631818333222	258.00583414141994	-0.27119466939540676	-0.034822441281238556	-0.25378968854103023	-0.017417460426862017	-0.26736013352596893	-0.03427578120997004	-0.25019493058488423	-0.017110578268885332	0.5410488563006766	0.9469029344884232	0.5785194092983438	0.9686291279942364	0.040536668767805296	0.013200874541765599	0.039466520401380704	0.013204432244367036	Constant	Constant	Constant	Constant
chr2L:1129405	chr2L	1129344	1129467	TRUE	TRUE	TRUE	TRUE	281.36923531279206	257.0320450841955	240.53819047008432	208.7013986972077	-0.20482570086471363	-0.130516357605532	0.22619862387360112	0.3005079671327827	-0.2032172164968993	-0.12955197739004898	0.22444019163757806	0.2981054307444284	0.5371429658229641	0.7101349367853355	0.4946266225867813	0.29083570157266553	0.0047423404347359515	0.0036157110104034383	0.005911267675173677	0.017885692150027457	Constant	Constant	Constant	Constant
chr2L:1129617	chr2L	1129570	1129666	TRUE	FALSE	FALSE	FALSE	98.78491817460525	93.19019864876302	81.41931899837537	74.04491667072186	-0.1369704595826538	-0.08411257123113233	0.2789196428805396	0.3317775312320611	-0.1353044027842919	-0.08324758418196908	0.2753626464791882	0.327419465081511	0.7649443414784823	0.8611751049206718	0.512997647913374	0.369554796434117	0.014227097796799626	0.013520585531380441	0.03687305999408239	0.07321846496861531	NA	Constant	Constant	NA
chr2L:1134487	chr2L	1134448	1134527	FALSE	FALSE	FALSE	TRUE	27.935958864208615	42.58701358815942	42.28814633509107	160.09247795131628	1.920580295930541	0.608290224821477	-0.5981299827349011	-1.910420053843965	1.8894279265124143	0.5947350912924128	-0.5841835758009888	-1.8788764110209906	1.4969767657041365e-6	0.2449981034524536	0.24297053412043523	1.6684272810988684e-6	1	0.3373139085949468	0.3189393577790548	1	Increased	NA	NA	Decreased
chr2L:1136688	chr2L	1136649	1136728	FALSE	TRUE	FALSE	FALSE	40.20533173624168	196.57531340280497	32.174162377799604	74.98269774396287	1.2206551423490817	2.2896234156587263	0.3214842439174596	1.3904525172271043	1.1989773048609758	2.2603329204567792	0.3133052974278916	1.374660913023695	0.0012716099008435646	1.3244925020320765e-11	0.5136548577628568	9.923511856055425e-6	1	1	0.08234768941318077	1	NA	Increased	NA	Increased
chr2L:1137008	chr2L	1136969	1137048	FALSE	FALSE	FALSE	TRUE	25.601993265738372	44.755487915211134	28.025291274859747	95.1928056335604	1.764123175946361	0.8058084595107902	-0.13047323055914792	-1.0887879469947188	1.7313660666061024	0.7869602248504798	-0.12770243905905238	-1.0721082808146751	3.150511310822676e-5	0.10771709003090564	0.8420205198492604	0.007992535832923472	NA	NA	NA	NA	Increased	NA	NA	Decreased
chr2L:1137175	chr2L	1137136	1137215	FALSE	FALSE	FALSE	TRUE	21.30270808655182	40.94592074390883	47.37776063036743	153.6874733583648	1.6977176652300814	0.9426828865241299	-1.1531731660407176	-1.9082079447466689	1.6678354787563157	0.9164267293934076	-1.1212964120639735	-1.8727051614268817	5.932237957892292e-5	0.0780820244339421	0.021639564449684658	6.674170434372593e-6	1	0.7208788900691157	0.9617298873606152	1	Increased	NA	NA	Decreased
chr2L:1142948	chr2L	1142792	1143026	TRUE	TRUE	TRUE	TRUE	316.39083273765124	1297.4002118708286	366.967925006791	1667.6717664580906	2.184109489126058	2.035843875348059	-0.2139461701169032	-0.36221178389490205	2.16214466193287	2.014983965151616	-0.21168795595792478	-0.35884865273917854	8.586052757958682e-14	3.1730618407008425e-12	0.5842817717195891	0.244202147663967	1	1	0.013210314961795788	0.046565783620940965	Increased	Increased	Constant	Constant
chr2L:1147752	chr2L	1147625	1147829	TRUE	TRUE	FALSE	TRUE	355.45598861566447	647.4401978759272	227.6528212404476	276.1024213318157	0.27836820156422715	0.8650760003298933	0.6428356027750651	1.2295434015407314	0.2762897993052933	0.8598301116961279	0.6384826162891449	1.2220229286799795	0.3260357290701707	2.4083873952150328e-4	0.0104672533244037	4.016616602923198e-8	0.0045411932690282925	0.4715881132657433	0.12840371282867152	1	Constant	Increased	Undetermined	Increased
chr2L:1147898	chr2L	1147859	1147938	FALSE	TRUE	TRUE	FALSE	120.47475381446702	227.75227059199963	112.20482762809755	117.81284947757138	0.07036214853395363	0.9187345841579247	0.10259610355492428	0.9509685391788955	0.06929345796466448	0.9084489094599424	0.10121992461516956	0.9403753761104475	0.876134625025425	0.005306742314044842	0.8210924566323256	0.0021172939688823295	0.006049271077929326	0.6448535276179441	0.008339800296893081	0.9427486594206079	Constant	Increased	Constant	Increased
chr2L:1150724	chr2L	1150679	1150771	TRUE	TRUE	TRUE	TRUE	605.0848575404191	349.92504176998125	497.3237787842969	464.9727707294255	-0.09703918004156611	-0.7900915689726465	0.2829520681060742	-0.41010032082500636	-0.0962576076483064	-0.7835716485064016	0.28074479483071635	-0.4065692460273788	0.7876693612106466	0.004829106664182579	0.37727018982006166	0.1419066395271386	0.0017717386280122064	0.3757845488820796	0.009937585949808104	0.04421897965789327	Constant	Decreased	Constant	Undetermined
chr2L:1156350	chr2L	1156300	1156402	TRUE	FALSE	TRUE	TRUE	224.94828389924436	49.769630451833294	269.89245771999447	547.9866470941276	1.0217560786285695	-2.1762557809233547	-0.262791299703103	-3.4608031592550272	1.0102052083589463	-2.135670490662488	-0.25951533052940884	-3.405391029550843	0.002298789010600859	3.109712549496646e-9	0.5314898417384272	9.310444732700578e-23	0.7991450300407994	1	0.030092820681440136	1	Increased	Decreased	Constant	Decreased
chr2L:1157508	chr2L	1157464	1157554	TRUE	FALSE	FALSE	FALSE	128.22750150169836	100.57434307412444	238.09949528326243	286.12202180235636	0.2650659786544391	-0.3504434014507032	-0.8928588462962154	-1.5083682264013578	0.26346560463575813	-0.346056055698994	-0.8858906138329381	-1.4954122741676903	0.3812763718068172	0.29276252700588173	8.953914854781921e-4	1.0972607147856896e-8	0.005797007425647131	0.03149506457204651	0.5703298774011522	1	NA	Constant	Decreased	NA
chr2L:1157824	chr2L	1157654	1157923	TRUE	FALSE	TRUE	TRUE	344.778610171069	1185.230282284152	975.9331648370204	1186.424698824548	0.2817662813343369	1.7814252138122475	-1.5011120772051134	-0.0014531447272028476	0.27990607612885954	1.768665475922226	-1.4902816589768155	-0.001522259183449163	0.33055942180989084	2.0405322675297527e-13	8.578966317010779e-10	0.9962941591872364	0.005450426893556536	1	1	8.652531006979836e-4	Constant	Increased	Decreased	Constant
chr2L:1158075	chr2L	1158014	1158137	TRUE	TRUE	TRUE	TRUE	414.857849490545	1188.913665123562	992.5021534701444	969.4431012263892	-0.033914006696545915	1.518954966626719	-1.2584531490010424	0.2944158243222227	-0.03365934408820566	1.5080000369183926	-1.2493331723392869	0.29232620866731157	0.9248161377002849	6.533604960023355e-10	4.2373545942119264e-7	0.2609132242296673	6.465301649479107e-4	1	1	0.010430585419505095	Constant	Increased	Decreased	Constant
chr2L:1158334	chr2L	1158286	1158383	TRUE	TRUE	TRUE	TRUE	343.1305714899442	451.71867599658185	442.10162144593363	432.88639689879017	-0.03038955976045088	0.3966668925593104	-0.3656203558315774	0.06143609648818385	-0.03002417582364198	0.3919701486798302	-0.36131522491434526	0.06067909958912692	0.9483928163498808	0.2970602718060036	0.3442736746024992	0.872650303906051	0.00448604852105163	0.0714677200139525	0.0522491556353167	0.009069718712916898	Constant	Undetermined	Undetermined	Constant
chr2L:1158570	chr2L	1158516	1158626	TRUE	FALSE	TRUE	TRUE	291.4897814851209	311.8287302966418	357.0471592313771	282.9314960985731	-0.3356618524646963	0.09730854771428465	-0.2926693308371677	0.14030106934181327	-0.31571886338442423	0.09150162485016358	-0.27529037101372145	0.13193011722086634	0.7347423432406485	0.9286390952641995	0.7757545618285288	0.87428067886975	0.30919816558772906	0.21068049337056521	0.30241486702321313	0.29632560441991324	Undetermined	Undetermined	Undetermined	Undetermined
chr2L:1158782	chr2L	1158728	1158837	TRUE	TRUE	TRUE	TRUE	345.1811222914713	629.4388335979802	379.07110501318	342.8489377596917	-0.14489543781478212	0.8667126225837338	-0.13511492344439496	0.8764931369541211	-0.14403835311414895	0.8614409322657295	-0.1342854040630989	0.8711938813167793	0.6281165933018619	2.2649685715708361e-4	0.66164352791419	9.435211468407973e-5	9.815418845826463e-4	0.4747072941603328	0.001041201823459053	0.6606947778401546	Constant	Increased	Constant	Increased
chr2L:1162308	chr2L	1162269	1162348	TRUE	FALSE	FALSE	FALSE	167.25185083501418	1511.4324735604764	47.59884204683139	27.889897328769933	-0.7711838536537877	3.1758224438003566	1.8130237939015923	5.760030091355737	-0.7560625640741595	3.144518483220742	1.7848803167121894	5.68546136400709	0.06552825228723863	6.60433184545119e-27	1.4432828906423012e-7	1.982982941034036e-67	0.44637998877717777	1	1	1	NA	Increased	Increased	NA
chr2L:1162476	chr2L	1162420	1162533	TRUE	TRUE	FALSE	FALSE	150.6877878136849	1523.8516415326415	25.739643300978784	22.780973977737148	-0.1761626315359739	3.3380880459180937	2.549498535382591	6.063749212836659	-0.17696123327341676	3.305572782297956	2.499901732009061	5.982435747580434	0.7561406549186142	1.9860360808182765e-29	7.4575121763013e-12	2.590218498624172e-70	0.05078436902634221	1	1	1	NA	Increased	Increased	Increased
chr2L:1162614	chr2L	1162551	1162679	TRUE	FALSE	FALSE	FALSE	185.6838437928592	1531.807102688407	30.887796383845703	26.62611989798554	-0.21419474244921485	3.044314435016783	2.587739438845039	5.846248616311037	-0.21367308235320534	3.015825650532027	2.5431030352062116	5.772601768091444	0.6834560850269191	6.583345788937719e-26	2.633086064210242e-13	1.8493192079639522e-70	0.049750385595725935	1	1	1	NA	Increased	Increased	NA
chr2L:1163929	chr2L	1163865	1163994	TRUE	TRUE	FALSE	FALSE	166.9571428945137	996.1215412527101	96.80426958393932	52.13369384477234	-0.8928545961648987	2.5768439654609665	0.7863352327068464	4.256033794332712	-0.880248328081007	2.5522327547945887	0.7764851023286075	4.208966185204203	0.011156402505185004	5.20597550985109e-19	0.020394329243506697	5.406857652186971e-45	0.5915622843883395	1	0.4322543451430141	1	NA	Increased	Increased	Increased
chr2L:1164363	chr2L	1164240	1164442	TRUE	FALSE	TRUE	TRUE	347.0566502608471	566.3271999757882	246.71846490774755	254.72744188806692	0.04608869620523283	0.7064646483149304	0.4923054800974844	1.1526814322071821	0.045604989799800814	0.7015684884369384	0.4886659843286949	1.1446294829658326	0.8984981448263553	0.006288332854127999	0.07514612166156463	1.5573240472661983e-6	8.22584756502116e-4	0.21850288261393536	0.04723736796496197	1	Constant	Increased	Undetermined	Increased
chr2L:1164524	chr2L	1164485	1164564	FALSE	FALSE	TRUE	FALSE	136.89419545693337	213.6121098980929	135.0691509417729	135.69463065055476	0.0066654267706751594	0.6419321620551056	0.019363066609026564	0.654629801893457	0.006503832661194447	0.6360782059160168	0.019124050539577192	0.6486984237943996	0.987066900656395	0.03549615178236202	0.9642609302497073	0.020468159923752845	0.0014638651856554545	0.1951370433202475	0.0018513554870658586	0.26442498626001076	Constant	NA	Constant	NA
chr2L:1166574	chr2L	1166520	1166630	FALSE	FALSE	FALSE	TRUE	88.72335140965056	142.4490235848725	91.60014207536449	128.8096153228357	0.49181855001715985	0.6830599651821884	-0.046035973534846376	0.1452054416301821	0.4865874512847025	0.6756337615450057	-0.04566339631035521	0.14338291394994793	0.1522077815232971	0.041371312105280965	0.920939873375342	0.6695229227694152	0.08872244562328645	0.2751037205557669	0.004530035771779498	0.010847461138721889	Undetermined	NA	NA	Constant
chr2L:1169817	chr2L	1169763	1169872	TRUE	FALSE	TRUE	TRUE	158.42704096675487	155.46159028158698	269.64028314773896	199.45340617431188	-0.43498428399489075	-0.02726042208929982	-0.7672174438711504	-0.3594935819655596	-0.4314211433633446	-0.02674448251789534	-0.7608211495157188	-0.3561444886702696	0.148090321143039	0.947418940645462	0.006993259479126818	0.2203353897232018	0.036210406399197904	0.0025011498769009965	0.34362952006801467	0.03534761205963664	Undetermined	Constant	Decreased	Constant
chr2L:1170036	chr2L	1169988	1170085	TRUE	TRUE	TRUE	TRUE	385.2043821847659	380.1220060464906	473.9385818467004	400.6764950684285	-0.2422622317439599	-0.019161567539607734	-0.29907599526197837	-0.0759753310576262	-0.23957584547741437	-0.01890686422759883	-0.29575367807449304	-0.07508469682467753	0.5358818588182863	0.966724365787963	0.4394726683591841	0.8378840125187995	0.018435174506618697	0.0052334331392303235	0.029540331880976177	0.008776720023008177	Constant	Constant	Constant	Constant
chr2L:1172676	chr2L	1172619	1172735	TRUE	TRUE	TRUE	FALSE	286.38250825856545	268.837301722982	256.63811678580413	160.24411599018654	-0.6794640769850457	-0.09121004912997918	0.1582079175824126	0.7464619454374791	-0.6743102345214723	-0.09066279418714038	0.15711073638496142	0.7407581767192933	0.011693454651574588	0.793326336788807	0.633689973803383	0.003661333824995758	0.18392858773792864	0.0020163587003622593	0.00232789625725896	0.38427378838485116	Undetermined	Constant	Constant	Increased
chr2L:1172913	chr2L	1172870	1172957	TRUE	TRUE	TRUE	TRUE	492.1893697702584	521.918928060599	449.2401639775934	406.9635393003988	-0.14258737029679683	0.08461222506813192	0.13172658246333177	0.35892617782826053	-0.14147451136960504	0.08390857535880013	0.13068596516356593	0.3560690518919711	0.6799691792209128	0.8157378425140687	0.7118973035927545	0.1952538585971971	0.0026296435876466233	0.0024249922252937463	0.002514156962601745	0.02708161112796209	Constant	Constant	Constant	Constant
chr2L:1173144	chr2L	1173091	1173198	TRUE	TRUE	TRUE	TRUE	244.57403375097817	327.4257452219989	255.21421764453902	212.44321457110766	-0.2646314372053712	0.4208965221161418	-0.06143745986073711	0.6240904994607759	-0.26290397777769164	0.41807524363481074	-0.061035379591659895	0.6199438418208425	0.35813268831405115	0.11829095603697418	0.8598125924172891	0.009437943545898296	0.004202712951706354	0.025250463341063786	7.891532430266995e-4	0.1527098727665954	Constant	Undetermined	Constant	Undetermined
chr2L:1177677	chr2L	1177617	1177853	TRUE	TRUE	TRUE	TRUE	513.2156357310644	467.9067870438483	447.02084878753544	428.8386510322777	-0.059907178317017154	-0.13334396922130962	0.19922300511556018	0.1257862142112677	-0.05958760700098668	-0.1326171278185395	0.19811955218067465	0.12509003136312183	0.8456342918976645	0.6440647119774651	0.46956621412129856	0.6141623456598179	4.449433744233352e-4	0.0011678634465447657	0.0012393021929564374	0.0010425849123722618	Constant	Constant	Constant	Constant
chr2L:1183985	chr2L	1183890	1184065	TRUE	TRUE	TRUE	TRUE	264.775130073054	337.20639220069825	198.37918891637278	247.54226502279764	0.3194141830677241	0.3488642664153548	0.4165069314441895	0.4459570147918202	0.3163185579146781	0.34566859486653506	0.41254922827362106	0.441899265225478	0.3449115807184369	0.2916761577077343	0.2029826548107042	0.1252489008276743	0.01956857003527298	0.030267751182318465	0.04407796545416735	0.06957623571102355	Constant	Constant	Undetermined	Undetermined
chr2L:1184176	chr2L	1184134	1184219	FALSE	FALSE	TRUE	FALSE	95.87187493428586	154.1855889057478	106.49882575680934	95.10942221838118	-0.16317734660845362	0.6854883767545324	-0.15165797154287838	0.6970077518201078	-0.16087751685873344	0.6754723402750766	-0.14944988136206394	0.6868999757717461	0.7332641988010571	0.0839303369235174	0.7602724696763492	0.05540191915975019	0.022685718646797158	0.33487418333679275	0.02310292395431717	0.4570698013901699	Constant	NA	Constant	NA
chr2L:1185946	chr2L	1185880	1186043	FALSE	TRUE	FALSE	FALSE	65.81446729751723	1923.1717320505704	55.73003085647014	71.47298602729497	0.35894311082470237	4.868939034284459	0.23994979899328092	4.749945722453037	0.3521761098251121	4.834239906741748	0.2351810032574684	4.717244800174104	0.3111882280085904	6.848204785393864e-81	0.5373435244866368	6.84944959287342e-82	0.03455266112764808	1	0.017053373964378626	1	NA	Increased	NA	Increased
chr2L:1187008	chr2L	1186965	1187052	FALSE	TRUE	FALSE	FALSE	37.01812734645144	605.1221767099042	15.465941258020619	24.87261977628557	0.6854638327373508	4.030922638117972	1.2591372761595283	4.60459608154015	0.6566776547306479	3.993707666203108	1.2199242157556978	4.556954227228157	0.16479252787150997	5.963392290015971e-40	0.004644971478956588	1.465692929808616e-48	0.385516075535456	1	1	1	NA	Increased	NA	Increased
chr2L:1205660	chr2L	1205621	1205700	FALSE	FALSE	FALSE	TRUE	13.034450881438657	24.132926903219637	40.986097990873155	198.30276407404932	2.274498234549403	0.8886730939756831	-1.6528048413338396	-3.0386299819075595	2.2407198136392483	0.8583012796197397	-1.5999016114868232	-2.9823201455063315	9.922716823135315e-9	0.1340409255881212	9.995366573139178e-4	1.510374133191034e-12	1	0.6705719693121402	1	1	Increased	NA	NA	Decreased
chr2L:1207389	chr2L	1207350	1207429	FALSE	FALSE	FALSE	TRUE	13.713974603644534	22.015848232225938	26.168627080860745	133.57839059951942	2.3517764958548852	0.682895674218544	-0.9321914807116035	-2.6010723023479447	2.3148130243494127	0.6625039919711707	-0.9023671954896193	-2.5546762278678616	1.034893575591918e-8	0.26246526443150686	0.0879428709816363	1.6362138967737968e-9	NA	NA	NA	NA	Increased	NA	NA	Decreased
chr2L:1207673	chr2L	1207634	1207713	FALSE	FALSE	FALSE	TRUE	22.342072211144274	21.230297175112824	15.846781837685088	127.3151277659189	3.00614205960785	-0.07363843517319087	0.495573113159339	-2.5842073816217015	2.9414305852326077	-0.06771106950175411	0.4761940984088324	-2.5329475563255297	8.026540467538018e-11	0.921396459373899	0.4314197358407362	1.0323135331618336e-8	NA	NA	NA	NA	Increased	NA	NA	Decreased
chr2L:1207926	chr2L	1207887	1207966	FALSE	FALSE	FALSE	TRUE	17.451850527680765	17.605180159176406	25.980814673878964	203.50923716163612	2.969575704202516	0.012619968388017237	-0.5740666472942414	-3.5310223831087404	2.924793776603742	0.020372725457777238	-0.5576922928501701	-3.4621133439961347	1.1375905197576516e-13	0.9867703179943398	0.3067244635427909	1.6843988904760209e-15	1	0.06804569132582837	0.32487824120188	1	Increased	NA	NA	Decreased
chr2L:1208217	chr2L	1208178	1208257	FALSE	FALSE	FALSE	TRUE	21.93929537449115	27.875625045434745	64.52207140523953	298.4013494702278	2.209389399577407	0.3454869630719113	-1.5562755638927463	-3.420178000398242	2.17918736420245	0.34039915076638305	-1.5196439528079926	-3.3584321662440604	2.766347815356e-9	0.5683996760304729	4.365531068407965e-4	6.744000042384404e-17	1	0.1668952204145104	1	1	Increased	NA	NA	Decreased
chr2L:1213429	chr2L	1213390	1213469	FALSE	FALSE	FALSE	TRUE	13.906383170454234	42.54779428830653	32.325269299883814	234.80343892868882	2.8607192440947737	1.6133370968005927	-1.2169151425075084	-2.4642972898016895	2.8189068259836088	1.5658387687462036	-1.1778589823552656	-2.430927039592671	1.0114044756865483e-13	0.0010079510556682493	0.016240641634683844	6.089444580826327e-11	1	1	1	1	Increased	NA	NA	Decreased
chr2L:1214340	chr2L	1214301	1214380	FALSE	FALSE	FALSE	TRUE	15.374152562620466	19.775330307469634	23.729961857564142	164.37943487090686	2.792248131359745	0.36319490227328266	-0.6262028916422789	-3.0552561207287416	2.74559492896153	0.3552386325177318	-0.6061867046105291	-2.9965430010543272	2.831576300320905e-11	0.5894691773160617	0.2847735654798379	6.099389271984868e-12	1	NA	0.39239118315678495	NA	Increased	NA	NA	Decreased
chr2L:1216050	chr2L	1216011	1216090	FALSE	FALSE	FALSE	TRUE	24.61929444009842	38.169803769946746	30.611081353294665	214.51555944941614	2.8089563795939476	0.6326423532327763	-0.314264593282481	-2.4905786196436526	2.7652208349121916	0.6184207982320762	-0.30667216948205267	-2.4534722061621688	6.465130867421631e-13	0.22060850810239258	0.5841981548495783	1.0217811404898689e-10	1	0.3585901209702687	0.11911255001244055	1	Increased	NA	NA	Decreased
chr2L:1217197	chr2L	1217158	1217237	FALSE	FALSE	FALSE	TRUE	16.123151932201093	19.777241767061522	50.26110416391694	288.1026084566361	2.519068451988565	0.29470742923626553	-1.6403085600622194	-3.864669582814519	2.4873054830185595	0.2922376020065802	-1.5969715991306024	-3.7920394801425816	4.647769082047687e-12	0.6590127608206924	3.3581325381045016e-4	1.2284268285858131e-19	1	0.16444669396880196	1	1	Increased	NA	NA	Decreased
chr2L:1217434	chr2L	1217371	1217498	FALSE	FALSE	FALSE	TRUE	23.014571393103516	33.05779428935905	98.99590171747444	408.91953708942935	2.046376286527879	0.5224428920069187	-2.1048212259151264	-3.6287546204360868	2.0234641445794694	0.5130332024204184	-2.062553393861806	-3.572984336020857	1.0246321990850149e-9	0.3232708898357782	1.125332958192398e-7	3.9455065176173035e-22	1	0.2589045133852241	1	1	Increased	NA	NA	Decreased
chr2L:1230500	chr2L	1230461	1230540	FALSE	FALSE	FALSE	TRUE	8.76531342494848	9.518063697520637	24.0842088120571	147.87682473480908	2.618236534910531	0.11886243049360169	-1.4582099468074907	-3.95758405122442	2.5616679406756533	0.12775739812809245	-1.3890043412346729	-3.8229148837822335	9.722712664723534e-8	0.9062185438856141	0.023325421541182247	1.4658908108684124e-11	NA	NA	NA	NA	Increased	NA	NA	Decreased
chr2L:1233749	chr2L	1233710	1233789	FALSE	FALSE	FALSE	TRUE	19.2928633883757	37.36213629436963	36.624543160147525	219.0525837693872	2.5803945624792535	0.9535096681972854	-0.9247434843397841	-2.551628378621752	2.545995359836701	0.9300260883469245	-0.9008635963450191	-2.5168328678347955	2.0992706083014636e-12	0.0513044133264845	0.052150013910430525	6.9384717112939054e-12	1	0.7287111491583039	0.7023971615164768	1	Increased	NA	NA	Decreased
chr2L:1234455	chr2L	1234416	1234495	FALSE	FALSE	FALSE	TRUE	19.55894130854364	12.461730556853563	51.39899796199623	391.38751067578585	2.9287855806941216	-0.6503238529217271	-1.3939119521138594	-4.973021385729709	2.895930569750288	-0.6013765862191746	-1.361931220082364	-4.8592383760518265	2.334952308667971e-17	0.3077301834422533	0.001336810246755372	1.4778086988135474e-26	1	0.4393694532053001	1	1	Increased	NA	NA	Decreased
chr2L:1235572	chr2L	1235533	1235612	FALSE	FALSE	FALSE	TRUE	19.608534976535104	19.05637468129378	54.67367963982721	157.89788607055522	1.5300734766303634	-0.04120806619934461	-1.479364724178097	-3.0506462670078047	1.5110726865123978	-0.0312032206382091	-1.445825744330366	-2.9881016514809726	3.936307780356529e-5	0.9553844661049329	8.421331436719935e-4	1.9925159227152683e-12	1	0.06673900427639869	1	1	Increased	NA	NA	Decreased
chr2L:1236289	chr2L	1236231	1236348	FALSE	FALSE	FALSE	TRUE	22.55889137397836	27.15609938388521	103.9054192205187	256.63357971093905	1.3044390545394478	0.2675801001229277	-2.203502825121063	-3.2403617795375834	1.2900090188846622	0.2657924376128218	-2.15990688958278	-3.1841234708546207	1.6989285825901634e-4	0.6565005481069002	3.246146478261171e-8	1.822813279432227e-16	1	0.11727946751808481	1	1	Increased	NA	NA	Decreased
chr2L:1236866	chr2L	1236827	1236906	FALSE	FALSE	FALSE	TRUE	22.44886616106394	21.251690794153042	52.40863923827264	189.07212445392963	1.8510601217463216	-0.07906495241693728	-1.2231620709674313	-3.1532871451306903	1.8272675765238637	-0.06930309516752241	-1.1956807171561465	-3.092251388847533	5.484672190732089e-7	0.9105932143743088	0.006044618172883147	8.771963817902227e-14	1	0.0687016911511037	1	1	Increased	NA	NA	Decreased
chr2L:1243958	chr2L	1243916	1244002	FALSE	FALSE	FALSE	TRUE	14.478486605713218	15.373390922352819	72.99555517013475	371.52039973451025	2.3475609060742344	0.08652460707593661	-2.333897808820471	-4.594934107818768	2.3201911237774455	0.0983720306004551	-2.2748316867897183	-4.496650779966709	2.1673107604322586e-11	0.91220103400354835	1.3587484949974322e-7	1.6140091463668739e-24	1	0.09899143161928937	1	1	Increased	NA	NA	Decreased
chr2L:1244858	chr2L	1244819	1244898	FALSE	FALSE	FALSE	TRUE	12.102655300215083	22.682631856287326	30.229532308743487	157.175053354895	2.378341689025065	0.9062644384402636	-1.320635051864095	-2.792712302448896	2.3347907751803008	0.8730618062534053	-1.272429782868681	-2.7341587517955768	6.306355431811202e-8	0.15157759083351416	0.019039632279393724	1.3533027032870254e-9	1	NA	1	NA	Increased	NA	NA	Decreased
chr2L:1247728	chr2L	1247677	1247780	FALSE	FALSE	TRUE	TRUE	27.91969139273935	28.404322431929778	302.446458250911	703.2115134755305	1.2172789251516372	0.024827493801853198	-3.4373248662689324	-4.629776297618717	1.1674154313410294	0.03234423703530073	-3.267259472594385	-4.402330666900114	0.08130293517071577	0.9807441212435798	1.9765812589741972e-7	1.2582126426934984e-12	0.934076872158235	0.16344493696385717	1	1	Undetermined	NA	Decreased	Decreased
chr2L:1252333	chr2L	1252259	1252409	FALSE	FALSE	TRUE	TRUE	30.973877372872185	26.350800947775582	152.48442637057497	414.64178505695565	1.4432036057164306	-0.23320517973665192	-2.2995380050929435	-3.9759467905460255	1.4306632015896257	-0.21774579421562343	-2.265575364365002	-3.913984360170251	1.6378681316830829e-6	0.675629202562749	2.7322737739095024e-11	2.8567234054820738e-27	1	0.0805776077906487	1	1	Increased	NA	Decreased	Decreased
chr2L:1254002	chr2L	1253963	1254042	FALSE	FALSE	FALSE	TRUE	16.71123983229181	22.688311312102428	43.694527446420025	246.610278851567	2.496708428574033	0.441130460303753	-1.3866338265187002	-3.4422117947889803	2.460674616199638	0.43114922006769907	-1.347440154809329	-3.376965550941268	1.0885403768435686e-10	0.4847952816226987	0.00409765429292778	9.790127754034396e-16	1	0.2508343332899296	1	1	Increased	NA	NA	Decreased
chr2L:1254786	chr2L	1254747	1254826	FALSE	FALSE	FALSE	TRUE	20.71502926812838	15.40799928179436	35.902231435351254	182.3116547865232	2.3442613727413373	-0.4269983176465153	-0.7933956561261748	-3.5646553465140274	2.3115151991752874	-0.3998170532869291	-0.77379264161819306	-3.4851248940804096	1.3489843034006732e-9	0.5144478078109435	0.11238307172443225	8.009781802496631e-15	1	0.2519783993509474	0.5414524151514982	1	Increased	NA	NA	Decreased
chr2L:1255859	chr2L	1255820	1255900	FALSE	FALSE	FALSE	TRUE	27.890145830484272	20.58622331827847	78.53018248975897	559.5349152535862	2.8329090041131653	-0.43807629577673407	-1.4934917717924097	-4.764477071682309	2.8018098805145866	-0.4118983073226043	-1.4648883367437906	-4.678596524580982	1.0318985548028462e-17	0.44348491699607306	1.5815272664324715e-4	1.0436415351378383e-31	1	0.21507312816759888	1	1	Increased	NA	NA	Decreased
chr2L:1256051	chr2L	1256007	1256096	FALSE	FALSE	FALSE	TRUE	23.858516987717262	19.792118901434478	52.489217433584805	232.04538790758923	2.144314029492939	-0.269578297436039	-1.137516718540366	-3.551409045469344	2.1106114822806603	-0.2503704661078621	-1.1096937964231337	-3.470675744811656	9.384500443267877e-8	0.692122614762413	0.01824711779440289	6.5445141760520284e-15	1	0.1556153353870161	0.9516575548556101	1	Increased	NA	NA	Decreased
chr2L:1256311	chr2L	1256266	1256357	FALSE	FALSE	FALSE	TRUE	23.647968068458326	37.38757376520199	78.52858725334244	634.5346617344687	3.014409126024581	0.6608426252203973	-1.7315017163858826	-4.0850682171900665	2.9875371192120586	0.6483294533173011	-1.6982957227590847	-4.0375033886538425	5.5694839246508686e-24	0.15331184756719318	3.124176486668403e-6	2.9087667155001953e-34	1	0.35527867577348093	1	1	Increased	NA	NA	Decreased
chr2L:1262916	chr2L	1262877	1262956	FALSE	FALSE	FALSE	TRUE	15.175107190828651	18.252667085207868	33.921680095279136	143.20170547907622	2.0777691431340335	0.26640057929724364	-1.160500919287344	-2.9718694831241335	2.035311903937118	0.2616331005928706	-1.1200967005207005	-2.893775503864948	7.714407584787963e-6	0.7295285600619965	0.04314489945197994	3.2159846270117687e-9	NA	NA	0.9513790086859207	NA	Increased	NA	NA	Decreased
chr2L:1264985	chr2L	1264929	1265042	FALSE	FALSE	TRUE	TRUE	20.063529580167966	30.818160661050275	125.0000976237464	448.6118711587579	1.843538575880617	0.619205331700831	-2.639281889025329	-3.8636151332051147	1.827873872590167	0.6071960076491761	-2.5911905460013127	-3.8118684109423033	5.00756903530584e-10	0.2147675444970865	8.003106686883034e-13	4.567286607009599e-28	1	0.3336260707615843	1	1	Increased	NA	Decreased	Decreased
chr2L:1269397	chr2L	1269357	1269439	FALSE	FALSE	FALSE	TRUE	15.01932210963568	19.802054501146152	59.00085564476875	214.0893256846112	1.8594050838905252	0.39883042152046716	-1.973916178012532	-3.4344908403825904	1.8400002436235054	0.3919521989154616	-1.9261439605935335	-3.374192005301577	5.2263307560941704e-8	0.5241051557291779	4.876029493027544e-6	5.896704725668181e-17	1	0.2156466229987803	1	1	Increased	NA	NA	Decreased
chr2L:1271564	chr2L	1271515	1271615	FALSE	FALSE	FALSE	TRUE	26.386034836444924	17.604838430452435	86.72757320403826	416.5536654119037	2.2639397267781263	-0.5838025790021265	-1.7167161750211266	-4.564458480801379	2.245337545409481	-0.5503253764229972	-1.6891718386043537	-4.484834760436832	1.6459011484489885e-14	0.280113356585212	1.7291602015595161e-6	1.806784518123647e-30	1	0.32347929187382385	1	1	Increased	NA	NA	Decreased
chr2L:1271993	chr2L	1271952	1272115	FALSE	FALSE	TRUE	TRUE	31.35600842688998	33.73497925415281	146.97535898616786	483.70901223065175	1.7185651159534407	0.105503356415177	-2.228760478344865	-3.8418222378831293	1.705730367947002	0.1091799489957925	-2.1978379480013492	-3.794388366952559	5.269422941154441e-10	0.8472285866203741	9.02802058590699e-12	5.160866587136563e-31	1	0.03225155546883986	1	1	Increased	NA	Decreased	Decreased
chr2L:1272748	chr2L	1272709	1272788	FALSE	FALSE	FALSE	TRUE	18.048238202039446	19.04247531723994	38.59701230290516	143.07295305107402	1.8901898848002958	0.07736301191839305	-1.0966311626660448	-2.9094580355479476	1.8540023899269953	0.08119259739332609	-1.0625230903807554	-2.8353328829144244	2.6779384410800743e-5	0.9247712578046542	0.045074936582368816	2.683274089382684e-9	1	NA	0.8973466954556699	NA	Increased	NA	NA	Decreased
chr2L:1280018	chr2L	1279973	1280065	FALSE	FALSE	FALSE	TRUE	35.6947149499407	24.237244531944306	74.41947526522995	303.0033012258598	2.0255813888592926	-0.5584847890182925	-1.0599697370192493	-3.6440359148968344	2.003181452820334	-0.5357505250445308	-1.0416029904450335	-3.5805349683098986	1.522495668799947e-9	0.28231197735590063	0.007453474307458585	1.7938347382504966e-20	1	0.2860371829608022	0.8807464400529381	1	Increased	NA	NA	Decreased
chr2L:1281239	chr2L	1281200	1281279	FALSE	FALSE	FALSE	TRUE	21.527476807064296	22.705326392154785	23.84436911711393	89.22539452387446	1.9038057634940946	0.07685154186413078	-0.14746937790884526	-1.974423599538809	1.866460737823201	0.07759799415600528	-0.143996460461515	-1.9328592041287107	2.155473936778592e-5	0.917567857954541	0.8314580861527356	1.5257125869863987e-5	NA	NA	NA	NA	Increased	NA	NA	Decreased
chr2L:1282000	chr2L	1281961	1282040	FALSE	FALSE	FALSE	TRUE	26.432585698748397	20.557978189991086	28.521496468325065	116.91913694314862	2.0353895004898153	-0.3626191725987748	-0.1097321194530477	-2.5077407925416377	2.0000081822105082	-0.3464504798537365	-0.10746009906931397	-2.4539187611335582	1.38528351664492e-6	0.5662997739238802	0.8693765540654242	2.3950416599069673e-8	NA	NA	NA	NA	Increased	NA	NA	Decreased
chr2L:1288784	chr2L	1288745	1288824	FALSE	FALSE	FALSE	TRUE	24.260523803070825	30.014861692081343	41.6674907263783	126.84981179528197	1.6061272522148273	0.3070663203959403	-0.7803115219034954	-2.0793724537223826	1.5802867565896153	0.301371031422793	-0.7613369691016386	-2.040252694268461	8.544060843026978e-5	0.6167652690395096	0.12093448061605258	8.483259359479913e-7	1	NA	0.5267245780124593	NA	Increased	NA	NA	Decreased
chr2L:1290181	chr2L	1290142	1290221	FALSE	FALSE	FALSE	TRUE	20.783838783688793	21.277355503419358	50.30620682160048	153.98348216851767	1.6139672840659678	0.033856708656097266	-1.2752742666966954	-2.855384842106566	1.5932879016570365	0.03919027159300428	-1.2459443668715546	-2.8000419969355868	1.6055959888803453e-5	0.9621049036315639	0.004506736566513041	1.6237399926101883e-11	1	NA	1	NA	Increased	NA	NA	Decreased
chr2L:1291159	chr2L	1291082	1291238	FALSE	FALSE	FALSE	TRUE	15.914972971744517	30.062054839908225	87.43032107947637	385.888214631791	2.1419773810811886	0.9175589186959809	-2.4577489903125973	-3.682167452697805	2.1210080774268847	0.8927901318171285	-2.402270473141358	-3.6304884187511144	1.8212622534504992e-11	0.07025307830620073	1.5028415515583434e-9	1.0050147391452764e-23	1	0.6880186710869929	1	1	Increased	NA	NA	Decreased
chr2L:1296264	chr2L	1296225	1296304	FALSE	FALSE	FALSE	TRUE	14.786284476091868	16.883435156748835	30.486217296099568	124.17463060560837	2.0261413968638626	0.19134889417884762	-1.0438975780825936	-2.878690080767609	1.995488332764139	0.1913903626045032	-1.0128821424961267	-2.8169801126557625	7.336328310985135e-7	0.7960527184724137	0.047072320041496335	3.836166156165312e-10	NA	NA	NA	NA	Increased	NA	NA	Decreased
chr2L:1296382	chr2L	1296343	1296422	FALSE	FALSE	FALSE	TRUE	15.376160781870816	15.424408912209305	30.983609873919445	119.11342297911922	1.9427588545274543	0.0045198771319935145	-1.0108099141449427	-2.9490488915404036	1.9107619041650943	0.013164830952852268	-0.9800711529658743	-2.8776682261781166	5.127271069025995e-6	0.9954558504748715	0.06145033963281497	1.0186019673833782e-9	NA	NA	NA	NA	Increased	NA	NA	Decreased
chr2L:1297120	chr2L	1297081	1297160	FALSE	FALSE	FALSE	TRUE	14.23926674436537	26.385210816871357	24.40860930972054	115.39048601352187	2.2410622737231454	0.8898546544872555	-0.7775152431630022	-2.128722862398892	2.1931951727694203	0.857937054020684	-0.7479987238905033	-2.0832568426392397	1.805224145926983e-6	0.15152050643283255	0.21029476875786535	5.504406836313959e-6	NA	NA	NA	NA	Increased	NA	NA	Decreased
chr2L:1298030	chr2L	1297991	1298070	FALSE	FALSE	FALSE	TRUE	17.856640142426542	21.29626904775277	30.81196391440176	166.09443374589182	2.4304411797465484	0.25414005049616356	-0.7870299884487774	-2.963331117699162	2.3919293466514606	0.2509672725956841	-0.7644614271097909	-2.905423501165567	2.5055098664087817e-9	0.7079285558211532	0.14162239918050779	1.4884187341273248e-11	1	NA	0.5484459017437955	NA	Increased	NA	NA	Decreased
chr2L:1298732	chr2L	1298693	1298772	FALSE	FALSE	FALSE	TRUE	14.118987005725781	13.933813594097915	36.17985565607897	169.50326114127782	2.2280544729411282	-0.01904641512389601	-1.357550068812651	-3.6046509568776752	2.195837970326302	-0.005400151748616759	-1.3174359156182414	-3.51867403769316	2.5892431201942124e-8	0.9816474123231046	0.007523153444336828	6.393005345185301e-14	1	NA	1	NA	Increased	NA	NA	Decreased
chr2L:1303344	chr2L	1303305	1303384	FALSE	FALSE	FALSE	TRUE	33.11833292469063	32.94932663127233	37.14804929789696	176.75821046083996	2.2504188704231907	-0.007381071915614406	-0.16565640076129912	-2.423456343100104	2.215657927917753	-0.0045301896881231206	-0.1624706893002115	-2.382658806906088	7.143900221263184e-9	0.9911624938315476	0.7791192861432501	1.2032371280336623e-9	1	0.036059763299955465	0.05374987370484876	1	Increased	NA	NA	Decreased
chr2L:1304171	chr2L	1304132	1304211	FALSE	FALSE	FALSE	TRUE	24.81419808642637	32.24829265401444	56.14987787975986	310.39205638874984	2.4667368462498085	0.3780569486405528	-1.1781170527032463	-3.266796950312502	2.440967684391158	0.37271924547409496	-1.1546359439728353	-3.2228843828898985	4.352487888838895e-14	0.47169699448513136	0.0036291556726265736	9.910749663637302e-20	1	0.14436285919771835	1	1	Increased	NA	NA	Decreased
chr2L:1307977	chr2L	1307938	1308017	FALSE	FALSE	FALSE	TRUE	20.279043139774142	41.785464860357656	56.58535487780715	260.33685061130075	2.201878923509354	1.043011604992695	-1.4804391298314412	-2.6393064483481004	2.176879066948283	1.0187044761305	-1.4471926449306398	-2.6053672357484228	9.350173370629226e-11	0.024229924210158228	4.182071670915005e-4	1.0745728562803474e-13	1	0.8370353157588684	1	1	Increased	NA	NA	Decreased
chr2L:1310147	chr2L	1310108	1310187	FALSE	FALSE	FALSE	TRUE	31.423434769931013	10.263915238302756	41.54452943121093	107.87642862991179	1.3766492443927372	-1.6142597229814477	-0.4028176314609088	-3.3937265988350935	1.3570993094008101	-1.5305808957707359	-0.39446866125410496	-3.282148866425651	6.632952233581947e-4	0.006601035771828784	0.448171470018072	8.25855240331245e-11	NA	NA	NA	NA	Increased	NA	NA	Decreased
chr2L:1312197	chr2L	1312135	1312260	FALSE	FALSE	FALSE	TRUE	26.24598468670898	31.462691284009708	84.60995147258515	567.9250965763327	2.7468014035179156	0.26154535754006675	-1.688730632110179	-4.173986678088028	2.7193122020451517	0.2604488212455727	-1.656878753833863	-4.115742134633442	2.592572808279019e-18	0.6360702340210983	8.72125136742714e-6	6.190206233388865e-31	1	0.0922319340022276	1	1	Increased	NA	NA	Decreased
chr2L:1312653	chr2L	1312614	1312693	FALSE	FALSE	FALSE	TRUE	15.288810675892517	19.81013198650957	31.21975470842838	124.21921146282291	1.9923572074598965	0.37376230921843484	-1.029983019093423	-2.6485779173348845	1.9633827774072858	0.36587004584806826	-1.000351297644505	-2.5978640292037225	6.104024413710216e-7	0.5694447992870393	0.044875272935432337	1.4057676628520107e-9	NA	NA	NA	NA	Increased	NA	NA	Decreased
chr2L:1312778	chr2L	1312739	1312818	FALSE	FALSE	FALSE	TRUE	8.595107685005669	16.875647992655388	31.985789320390875	114.95757149865481	1.845598499493149	0.9733552800262247	-1.8958434654717746	-2.768086684938699	1.8189755598397102	0.9302991056254041	-1.8225006829788837	-2.7111771371931894	7.652631805278844e-6	0.1440061644390515	5.47492466372862e-4	2.3450831930170874e-9	NA	NA	NA	NA	Increased	NA	NA	Decreased
chr2L:1316841	chr2L	1316802	1316881	FALSE	FALSE	FALSE	TRUE	21.718154864276432	33.72232536035791	41.04538606704852	151.10194986602357	1.8802303154645297	0.6348024827976435	-0.9183185174765233	-2.1637463501434095	1.8537965782627726	0.6197953067383263	-0.8958648235121663	-2.1298660950366126	7.711463031878623e-7	0.22995963894549032	0.05277606776135148	3.379762883802239e-8	1	NA	0.6937311925072661	NA	Increased	NA	NA	Decreased
chr2L:1320479	chr2L	1320429	1320530	FALSE	FALSE	TRUE	TRUE	34.14411180909595	27.09660351236663	120.07877863059906	546.4501803810886	2.1861087641137935	-0.3335247806634811	-1.8142724972383826	-4.333906042015657	2.1669800851995795	-0.316163450018995	-1.7872066179897756	-4.27035015320835	1.4002805763944906e-13	0.521431257365466	1.435646276668883e-7	4.0065280120911046e-33	1	0.11475016976926146	1	1	Increased	NA	Decreased	Decreased
chr2L:1321620	chr2L	1321581	1321660	FALSE	FALSE	FALSE	TRUE	10.302737473884003	30.82986835996179	33.68583179632588	213.3099503305007	2.6627374360508047	1.581301011782029	-1.7091142063623785	-2.7905506306311545	2.6289486564112226	1.5242536715867268	-1.648175131775333	-2.752870116599829	6.051603314439005e-13	0.0027816953621400014	6.997415034866602e-4	3.01664259138151e-13	1	1	1	1	Increased	NA	NA	Decreased
chr2L:1326046	chr2L	1326007	1326086	FALSE	FALSE	FALSE	TRUE	27.48872639878621	94.55952111273984	34.10271006491179	122.76969566760278	1.8479961948291392	1.7823826633572812	-0.31104632571163543	-0.3766598571834933	1.8101620091800035	1.7420018979492224	-0.30354561853196954	-0.37170572976275046	2.235373345051627e-5	8.267268149574224e-5	0.6110875002831703	0.3956088840665789	1	1	0.13583969874932905	0.16370660304108126	Increased	NA	NA	Undetermined
chr2L:1330428	chr2L	1330389	1330468	FALSE	FALSE	FALSE	TRUE	17.938081276468253	23.474172947645375	29.54275695537863	178.76503043050127	2.5971881766798695	0.3880487465990087	-0.7197788834106991	-2.9289183134915597	2.551434431174202	0.3786406159055613	-0.697210221837169	-2.8700040371058098	1.023720491691189e-9	0.5531904286789974	0.20227136082944952	4.843290855698674e-11	1	NA	0.483465889521659	NA	Increased	NA	NA	Decreased
chr2L:1330681	chr2L	1330642	1330721	FALSE	FALSE	FALSE	TRUE	13.71283586095006	17.589287125962883	24.00500509763571	154.16295742180742	2.6830490058197762	0.35917005698857374	-0.8078082861655146	-3.131687234996717	2.6406608366560484	0.3519740437814137	-0.7815208547360094	-3.0702076476106446	9.162950543321834e-11	0.6045252511546512	0.15326584449833164	3.7888963818365145e-12	NA	NA	0.5836943849785317	NA	Increased	NA	NA	Decreased
chr2L:1335591	chr2L	1335552	1335631	FALSE	FALSE	FALSE	TRUE	18.77549689919535	15.385848624209764	40.417525102374015	137.0800818719401	1.7619660700429776	-0.28724707023132634	-1.1061298938683177	-3.155343034142622	1.7366046201677674	-0.2654379297705195	-1.078057817125141	-3.080100367063428	1.005793907193678e-5	0.6843053623812546	0.023947485092828527	1.8660305344320707e-11	NA	NA	0.917703339635352	NA	Increased	NA	NA	Decreased
chr2L:1336389	chr2L	1336339	1336441	FALSE	FALSE	FALSE	TRUE	20.52134245246528	22.686341976074335	98.18082429465666	248.38295918102955	1.339053013649448	0.14469889128263422	-2.258316167796519	-3.4526702901633333	1.320399783662469	0.147047379148767	-2.2047324007126248	-3.378084805226327	5.691760264769179e-4	0.8375744378798516	2.6720770304267453e-7	3.2005009902423555e-15	1	0.09922829148052885	1	1	Increased	NA	NA	Decreased
chr2L:1340363	chr2L	1340324	1340403	FALSE	FALSE	FALSE	TRUE	28.111774207996497	27.177507853715237	38.74910303513827	98.84938368886984	1.35106905574929	-0.04876134017885719	-0.4629884063757516	-1.8628188023038987	1.3303127910061834	-0.04441120396096081	-0.45287424629728246	-1.8275982412644267	8.328946332204087e-4	0.9425269327279387	0.3765683430719465	9.103664626404755e-6	NA	NA	NA	NA	Increased	NA	NA	Decreased
chr2L:1346203	chr2L	1346158	1346250	FALSE	FALSE	TRUE	TRUE	35.78420152815644	48.31088778966232	99.39037921923656	636.7771092280376	2.6796103612226845	0.43302557644220435	-1.4737834202893327	-3.720368205069813	2.6580330574519473	0.42794829423640773	-1.4520459649231239	-3.682130728138663	1.227562183254054e-21	0.3179035256670534	1.0889791097130089e-5	2.4337522909294817e-33	1	0.1245331040776351	1	1	Increased	NA	Decreased	Decreased
chr2L:1349822	chr2L	1349783	1349862	FALSE	FALSE	FALSE	TRUE	12.027212491358448	19.77177344151855	41.26423491940514	178.41081017907433	2.112239236254374	0.7171399678680372	-1.7785895791679216	-3.173688847554258	2.076008572129167	0.6909438083583821	-1.7164263731999205	-3.101491136970705	8.213715537370961e-7	0.28386042270225326	8.488824617478425e-4	1.664390673731225e-11	1	0.5162492320129252	1	1	Increased	NA	NA	Decreased
chr2L:1358132	chr2L	1358093	1358172	FALSE	FALSE	FALSE	TRUE	20.769995534265362	10.97793165562301	29.25746446828289	96.01212059690843	1.7144117965510954	-0.9198946432012215	-0.4943038410139574	-3.1286102807662743	1.6804662486249782	-0.8625085531731159	-0.47988560774501243	-3.0228604095431066	2.523048754555307e-4	0.1851805922825094	0.42775959759001414	1.3860977541297611e-8	NA	NA	NA	NA	Increased	NA	NA	Decreased
chr2L:1358253	chr2L	1358214	1358293	FALSE	FALSE	FALSE	TRUE	27.1627652292852	20.5206591419211	39.350719035077	101.3072381208114	1.3642753516784398	-0.4045532842454881	-0.5347596409949217	-2.3035882769188496	1.3409564366148228	-0.385919586141527	-0.5220135379545503	-2.2488895607109	0.0015599816923151382	0.5243147546854706	0.32610361184664455	6.129497852656749e-7	NA	NA	NA	NA	Increased	NA	NA	Decreased
chr2L:1361773	chr2L	1361727	1361821	FALSE	TRUE	FALSE	TRUE	21.415888888245465	198.83981477336087	42.02723428241409	164.43460655114572	1.968117533231376	3.21485320036098	-0.9726429601075264	0.2740927070220779	1.9401876731447365	3.1585424574087497	-0.948424249785331	0.26993053447868215	3.762431528563913e-8	2.0796658485082824e-17	0.030552819205939528	0.4421444672346622	1	1	0.7610788980153322	0.04222637774181129	Increased	Increased	NA	Constant
chr2L:1362421	chr2L	1362372	1362471	FALSE	TRUE	FALSE	TRUE	34.257910268533294	190.3798395653454	75.85191222587758	402.29150591213374	2.4069838204758396	2.4743716564531923	-1.1467484015039	-1.0793605655265472	2.384037330258445	2.4401974764992516	-1.1272766727947148	-1.0711165265539084	3.5271099408266214e-16	3.146611409009568e-14	0.0013313974035258187	1.193537008072908e-4	1	1	1	1	Increased	Increased	NA	Decreased
chr2L:1367716	chr2L	1367677	1367756	FALSE	FALSE	FALSE	TRUE	28.53280577793362	23.39611798428497	27.661703531384568	98.17489435089914	1.8274641335273258	-0.2863524519621438	0.04473161470307903	-2.0690849707863905	1.7873536674230717	-0.2737714341471615	0.04275000603217366	-2.0183750955380595	1.0042262252721403e-4	0.6750079920895149	0.9518719702110344	1.589369645262073e-5	NA	NA	NA	NA	Increased	NA	NA	Decreased
chr2L:1372661	chr2L	1372609	1372714	FALSE	FALSE	TRUE	TRUE	25.63731997981139	19.763221819279163	218.50029079393772	290.0403555733926	0.4086184478459888	-0.37542730080427233	-3.091317838222316	-3.8753635868725773	0.4047758095853011	-0.3483294926610957	-3.040373213895441	-3.793478516141838	0.2888813776586063	0.53020174968382106	1.119245513285626e-16	1.2974800716552974e-20	0.0684913815207016	0.18374384246741515	1	1	Undetermined	NA	Decreased	Decreased
chr2L:1377574	chr2L	1377535	1377614	FALSE	FALSE	FALSE	TRUE	27.979766058891723	23.45662369432541	47.42247228119941	165.43590519885316	1.802629600136476	-0.25438853077053064	-0.7611869769048637	-2.818205107811871	1.7804407281107673	-0.24143756475326025	-0.7461737372785755	-2.7680520301426026	5.740296109984564e-7	0.6717830160459188	0.08980376703525822	3.192513923387866e-12	1	0.10971374928606577	0.4739419413282897	1	Increased	NA	NA	Decreased
chr2L:1377792	chr2L	1377753	1377832	FALSE	FALSE	FALSE	TRUE	34.30281326585978	19.76001606454826	44.84729195814191	125.04696144057114	1.4793772236609082	-0.795742780736888	-0.3866939720788975	-2.6618139764766937	1.4504507604409491	-0.7615856829837195	-0.3771360517129977	-2.5891724951376665	0.0011241737479397594	0.18824111304265156	0.5164175021935287	4.869316987799809e-8	1	NA	0.17947883310504723	NA	Increased	NA	NA	Decreased
chr2L:1378057	chr2L	1378018	1378097	FALSE	FALSE	FALSE	TRUE	36.73921864176357	35.9503952683669	38.07825766080124	267.3764974469212	2.8118332850915913	-0.03131331105386805	-0.05164652306080394	-2.894793119206263	2.774325776511961	-0.02770869823109023	-0.051265754691234434	-2.8533002294342857	5.507408502146272e-15	0.9588001154321769	0.9308946440062726	4.611295093680929e-15	1	0.029979313458552027	0.02240173099666667	1	Increased	NA	NA	Decreased
chr2L:1378688	chr2L	1378649	1378728	FALSE	FALSE	FALSE	TRUE	50.1385847092863	21.997784209491464	55.971228945198334	93.15391611050046	0.7349309951525033	-1.1885630615295695	-0.15876415198515742	-2.08225820866723	0.7245055152584039	-1.153231466728949	-0.15589881754064858	-2.0336357995280014	0.0789707796882588	0.015177051814755838	0.7720434039293096	1.6121205213997608e-6	0.39819744302545074	NA	0.03817803904621582	NA	Undetermined	NA	NA	Decreased
chr2L:1386263	chr2L	1386214	1386313	FALSE	FALSE	TRUE	FALSE	63.27997672205571	32.168904209546035	688.4897675765967	52.40673306109879	-3.715611131051953	-0.9760822757446752	-3.4436142387816333	-0.7040853834743558	-3.653941085815535	-0.9448507967848255	-3.38743165322179	-0.6783413641910803	7.416537683507999e-22	0.04918857620320413	2.6652195398722394e-19	0.13764317358174474	1	0.7552999309347975	1	0.5848973618099056	Decreased	NA	Decreased	NA
chr2L:1387063	chr2L	1387024	1387103	TRUE	FALSE	FALSE	FALSE	123.51002411986164	25.65178253381898	75.3958014566376	51.88817277360887	-0.5390784541057003	-2.26749714940617	0.7120720443143735	-1.0163466509860963	-0.5308442871489852	-2.221765453956162	0.7033396094211171	-0.9875815573860596	0.19880885636002676	4.4137712422111155e-8	0.06653998115325828	0.01856124249477045	0.1814866962313498	1	0.36440695126412526	1	NA	Decreased	Undetermined	NA
chr2L:1387863	chr2L	1387810	1387917	TRUE	FALSE	FALSE	FALSE	129.98906579868023	37.417133634931815	97.67787048807631	45.94606945911825	-1.088090299135427	-1.7966193248798912	0.4122866211209807	-0.29624240462348334	-1.0733352625046955	-1.7683996040231584	0.40811481656319437	-0.28694952495526854	0.0021899797469669396	1.4767575875072537e-6	0.2863931972316941	0.4891043077240488	0.8938981428508412	1	0.07463544854568183	0.09673065568562655	NA	Decreased	Undetermined	NA
chr2L:1390367	chr2L	1390306	1390430	FALSE	FALSE	TRUE	TRUE	85.72441547230095	28.604176115973615	1352.3817063148392	514.7471145052634	-1.3935666633789272	-1.5834803707840746	-3.979652433982941	-4.1695661413880885	-1.3787086517592755	-1.532053394682996	-3.9327582090647093	-4.08610295198843	8.262794842351491e-6	1.4139364570943074e-4	4.1487798845579845e-36	3.0752486042336065e-28	1	1	1	1	Decreased	NA	Decreased	Decreased
chr2L:1390918	chr2L	1390879	1390958	FALSE	FALSE	FALSE	TRUE	42.31466746047323	27.085341932540658	221.68850543078415	245.15946560247107	0.14518649685297338	-0.6436455250502835	-2.389304234223353	-3.17813625612661	0.14431807811097097	-0.6191166473441578	-2.3580843992904845	-3.1215191247456135	0.7237613768717702	0.17767315533292966	1.0538351456256917e-12	2.5534945249453262e-17	0.008424939231668052	0.3456223955789378	1	1	Constant	NA	NA	Decreased
chr2L:1392836	chr2L	1392797	1392876	FALSE	FALSE	FALSE	TRUE	39.67472585369221	32.25362788039254	41.39884046849814	130.6651322666467	1.6582119468997267	-0.29875881063418097	-0.06137010585342089	-2.0183408633873285	1.6288075003966984	-0.28853779060167406	-0.06043839383621991	-1.9777836848345922	7.466086371668516e-5	0.6157563313367782	0.924943958502937	2.299564199209833e-6	1	NA	0.03686821709442976	NA	Increased	NA	NA	Decreased
chr2L:1392993	chr2L	1392954	1393033	FALSE	FALSE	FALSE	TRUE	35.57424640110093	19.063369493998557	42.04029964370272	128.0820417773019	1.6072233540850225	-0.9000300538420737	-0.24093975693151026	-2.7481931648586064	1.5798224238910548	-0.8644604107738771	-0.23565492795592616	-2.679937762620858	1.3469563157683957e-4	0.1110163622847513	0.6849360319509258	3.515652665559312e-9	1	NA	0.08756820177594284	NA	Increased	NA	NA	Decreased
chr2L:1395624	chr2L	1395558	1395692	FALSE	FALSE	TRUE	FALSE	61.42891107753453	22.0338053862668	156.13419773903422	63.22514641211587	-1.3042161844406535	-1.479199129840942	-1.3457968476920843	-1.520779793092373	-1.2850793048463482	-1.434809018209075	-1.3259993724709203	-1.4757290858336467	5.212183935053859e-4	0.0017815449726924287	4.1978599401945555e-4	6.62247617418835e-4	1	1	1	1	Decreased	NA	Decreased	NA
chr2L:1395987	chr2L	1395936	1396040	FALSE	FALSE	TRUE	FALSE	48.130543936167044	30.11510836838017	88.88588538220753	73.37738995030925	-0.27661875622596316	-0.6764652772497064	-0.8850016170713156	-1.284848138095059	-0.2716682299115298	-0.6569732715463517	-0.869560821121799	-1.254865862756621	0.5703410454765474	0.18654161007330727	0.03964441338337516	0.002968642501900591	0.05874410968010237	NA	0.6372357003046195	NA	Undetermined	NA	Decreased	NA
chr2L:1396157	chr2L	1396089	1396227	FALSE	FALSE	FALSE	TRUE	37.78055953783813	26.319434211492027	85.74591364712006	143.53333539366687	0.7432460152990994	-0.5215155926826102	-1.182423850587205	-2.4471854585689146	0.7314309655373019	-0.5002542170914062	-1.1577275710235737	-2.3894127536522816	0.09558520221344378	0.3707632287117648	0.009097386161936942	4.07108750359767e-8	0.42662254873979794	0.2905972556418579	1	1	Undetermined	NA	NA	Decreased
chr2L:1396846	chr2L	1396773	1396921	TRUE	FALSE	TRUE	TRUE	264.1667754874771	81.37043936286423	250.92883015132088	299.9435203969033	0.25741262877659776	-1.6988723431144248	0.07417079193816717	-1.8821141799528553	0.25556011656742195	-1.6801380184672565	0.07365580821210144	-1.862042326822577	0.4262196550244373	5.822452089522314e-9	0.8467355286474979	2.9312600769760405e-11	0.00784838661177089	1	0.0017537029403052336	1	Constant	Decreased	Constant	Decreased
chr2L:1397430	chr2L	1397357	1397505	TRUE	FALSE	FALSE	FALSE	167.4815905776063	32.222936596620116	71.46474504964078	38.06273666718168	-0.9088524143637438	-2.3778426412347207	1.2286989116343687	-0.24029131523660824	-0.8928302808912278	-2.335149665612886	1.2123579771949957	-0.22996140752666225	0.028812354141874396	4.397127647084558e-9	0.001089711787878052	0.6205597965690381	0.637789149168176	1	1	0.10618588312359019	NA	Decreased	Increased	NA
chr2L:1398350	chr2L	1398311	1398390	FALSE	FALSE	FALSE	TRUE	50.435151817478356	27.904123566530824	63.33565844883256	106.51308054410723	0.7499407326874834	-0.8539512664474317	-0.3285883761671761	-1.9324803753020912	0.74049365039592	-0.8312540613896887	-0.3233299381671055	-1.8950776499527142	0.054097833675445066	0.06922272959642595	0.48666715910675634	1.3376801555322224e-6	0.3977006195983773	NA	0.07634936249178201	NA	Undetermined	NA	NA	Decreased
chr2L:1398456	chr2L	1398417	1398496	FALSE	FALSE	FALSE	TRUE	46.963712544878994	24.93144838444141	58.534003485292985	106.31571912357738	0.8610080582089529	-0.9135797617801666	-0.3177284965081073	-2.092316316497227	0.8486911216648302	-0.8862280090609982	-0.3120180178447908	-2.046937148570619	0.03493801564629313	0.0669849938127199	0.5315839010921262	8.228799652862745e-7	0.5670396215078205	NA	0.08805816696929869	NA	Increased	NA	NA	Decreased
chr2L:1399624	chr2L	1399560	1399689	TRUE	TRUE	FALSE	FALSE	407.81380133260575	1030.2468380732912	111.12749043763236	66.14170991727094	-0.7485835029782072	1.3370075305298885	1.8756948490833496	3.9612858825914454	-0.7375465810653309	1.3222277283948414	1.8515580778545175	3.9113323873146895	0.047440717606636956	2.8292064892081633e-5	1.1802936113185983e-8	2.427747837022469e-35	0.38700135153909004	1	1	1	NA	Increased	Increased	Increased
chr2L:1402638	chr2L	1402599	1402678	FALSE	FALSE	FALSE	TRUE	59.5656963274796	10.26428538877582	83.72781052838413	109.75442323938431	0.39050027889291594	-2.536848538022866	-0.49122517243034924	-3.418573989346131	0.38633122207640336	-2.42440050568937	-0.4837302717798017	-3.2944619995455744	0.36648055396923346	2.715737696324538e-6	0.26256952330228206	2.4052606147019863e-11	0.08499171489638484	1	0.1635079467848655	1	Undetermined	NA	NA	Decreased
chr2L:1402769	chr2L	1402730	1402809	FALSE	FALSE	FALSE	TRUE	79.30590170261017	14.683940704167743	76.37951467079974	106.15339468255112	0.47489285001050335	-2.4331890371210108	0.05424247803068761	-2.853839409100827	0.46925492845626676	-2.353731489385464	0.05382404844735	-2.769162369394381	0.2570352200582197	4.5405797762932097e-7	0.9205997916471836	6.696587480850241e-10	0.1296183920241404	1	0.013756640375134242	1	Undetermined	NA	NA	Decreased
chr2L:1404212	chr2L	1404169	1404256	FALSE	FALSE	TRUE	TRUE	57.816549542785125	35.1554557146717	200.0161631723975	141.03975773104705	-0.5040146863274593	-0.7177339161712143	-1.790562170615744	-2.004281400459499	-0.49727927281047596	-0.6971371600551514	-1.7646705674065433	-1.964528454651219	0.20484065937253298	0.12604135697245425	7.994750459191169e-7	2.8115991240197596e-7	0.13623076593601774	0.42640340940111	1	1	Undetermined	NA	Decreased	Decreased
chr2L:1404757	chr2L	1404718	1404797	FALSE	TRUE	FALSE	FALSE	90.08943426000184	130.3660186131476	87.80689019450402	67.94267921185882	-0.3700160425515286	0.5331380427066305	0.03702376358401017	0.9401778488421693	-0.3650086893568225	0.5260102709598921	0.036496390209715346	0.92751535052643	0.3747473010845578	0.17024515664354703	0.9431934105359482	0.006040883446828107	0.06666564022810924	0.16729201881284791	0.008236789534670932	0.9300017107935982	NA	Undetermined	NA	Increased
chr2L:1405071	chr2L	1404997	1405287	TRUE	FALSE	TRUE	TRUE	640.2618452881478	141.61112015934376	1113.3239475661612	451.7125639837029	-1.3013964928047956	-2.176727479942319	-0.7981394954908918	-1.6734704826284152	-1.290244752171061	-2.1536707860027167	-0.7913645671682492	-1.6547906009999047	2.348294228133418e-6	3.262963283649387e-14	0.005547220733016765	4.070412661132763e-9	1	1	0.4020861050486129	1	Decreased	Decreased	Decreased	Decreased
chr2L:1405481	chr2L	1405421	1405614	TRUE	FALSE	TRUE	TRUE	652.3965607816092	62.2584167742906	1006.2234484300199	285.6210827766167	-1.8167763356220648	-3.3894083818734675	-0.6251296330585059	-2.1977616793099086	-1.799191659331279	-3.3422182153372058	-0.6191965380369074	-2.1622230940428344	4.3095255798031443e-10	7.036412963903509e-26	0.04865426678681553	1.0951246344711098e-11	1	1	0.18477188296940436	1	Decreased	Decreased	Undetermined	Decreased
chr2L:1405934	chr2L	1405895	1405974	TRUE	FALSE	FALSE	FALSE	156.50920220274062	35.94994396810045	134.33982708279896	86.56141580638827	-0.6340910757207775	-2.1221860579758873	0.2203604081152431	-1.267734574139867	-0.6263541861091664	-2.0854993002942392	0.2182195187405562	-1.2409255954445166	0.07916024786174337	1.2965237638487467e-8	0.5994226659342805	7.63788793604732e-4	0.22738364786151213	1	0.020193594368531687	1	NA	Decreased	Constant	NA
chr2L:1406980	chr2L	1406918	1407043	FALSE	FALSE	TRUE	TRUE	53.0973616972218	63.765062227969125	274.93299167014914	250.15754041517744	-0.1362430994673689	0.26412598946695176	-2.372367955865423	-1.9719988669311024	-0.13464146376952923	0.261982579128315	-2.3446664293846733	-1.9480423864868286	0.7256164495918316	0.5521506100934308	2.801726278329076e-14	4.282606826322591e-10	0.005309588997878066	0.0475124183453789	1	1	Constant	NA	Decreased	Decreased
chr2L:1407300	chr2L	1407238	1407364	FALSE	TRUE	FALSE	FALSE	97.97922448102759	203.87608363653518	84.79347399488084	97.22345583948947	0.19735118194696616	1.0571447674805396	0.20852263837990054	1.068316223913474	0.19463972047446992	1.0456091822625013	0.20574429727843763	1.056713759066469	0.6352412552321197	0.001012914207731868	0.6224543321368192	4.441301479770253e-4	0.015727034812030548	0.879225208318375	0.018694981648026167	1	NA	Increased	NA	Increased
chr2L:1411135	chr2L	1411094	1411178	FALSE	FALSE	TRUE	FALSE	1030.3620374703032	38.14632615232257	223.87118723670756	35.25752238397146	-2.6666658595060984	-4.7554634161077844	2.2024105781597596	0.11361302155807355	-2.616766147453255	-4.670561611659275	2.1725252867542686	0.11872982254824813	6.783054989186671e-12	3.309831633739818e-33	5.474038454554919e-10	0.8267229960322079	1	1	1	0.06493430220232282	Decreased	NA	Increased	NA
chr2L:1411261	chr2L	1411197	1411327	TRUE	FALSE	TRUE	FALSE	1551.8137031921087	67.5187627451316	273.01553402315716	62.921817770522935	-2.117350784872551	-4.522523093227236	2.506900425940664	0.10172811758597805	-2.0880488590577713	-4.464092319064475	2.4801046332390295	0.10406117323232557	2.527370787233713e-10	1.1095937429686607e-41	4.59283943048423e-16	0.8135592808063049	1	1	1	0.026360955444432278	Decreased	Decreased	Increased	NA
chr2L:1413479	chr2L	1413420	1413539	TRUE	FALSE	FALSE	FALSE	566.0388704849486	117.46643949764112	95.22848568473967	28.833809839037027	-1.723631717162816	-2.268652494342167	2.5714360314588025	2.026415254279452	-1.6967988104911298	-2.2502982126213293	2.549791685511371	1.9962922833811718	2.814685538869337e-7	8.286435977935551e-16	3.6472503724194753e-20	4.968840876755666e-10	1	1	1	1	NA	Decreased	Increased	NA
chr2L:1414374	chr2L	1414332	1414417	TRUE	FALSE	FALSE	FALSE	532.4158486462518	69.69737131867414	58.00717348733955	52.25864059859233	-0.15056172651488745	-2.9333773671402517	3.1982502891788793	0.4154346485535157	-0.14953856782756247	-2.9037392686097294	3.165161730230004	0.41096102944783647	0.7418583342153401	3.407220548661212e-21	1.8594904058094667e-25	0.25558777521435955	0.016126803734078272	1	1	0.11929974411480337	NA	Decreased	Increased	NA
chr2L:1418403	chr2L	1418343	1418464	FALSE	FALSE	TRUE	TRUE	116.94764314371594	42.48018403916701	523.9599204983466	933.229271074074	0.8327750994210159	-1.4610008656885463	-2.1635936720417575	-4.45736963715132	0.8269852888465542	-1.4304327512587975	-2.1450570601511196	-4.4024751002564715	0.001823107689850702	1.7127727323475976e-5	7.534467056045404e-16	9.130051107658135e-47	0.4231211966498164	1	1	1	Increased	NA	Decreased	Decreased
chr2L:1419199	chr2L	1419154	1419245	TRUE	FALSE	FALSE	FALSE	709.0844962672232	98.23341183944984	211.18016127608587	79.69045327109653	-1.4059955029435915	-2.851671840114383	1.7474832416774533	0.30180690450666214	-1.3928484500289309	-2.8278831462948375	1.7351880547068337	0.3001533584409273	4.266498669034491e-7	7.183632151397526e-26	7.0676424868419465e-12	0.34689915366787905	1	1	1	0.032670845783629575	NA	Decreased	Increased	NA
chr2L:1419665	chr2L	1419579	1419745	FALSE	TRUE	FALSE	FALSE	361.4261035622975	779.0699547229981	146.0428040047165	84.20565872628003	-0.7944021811418671	1.1080521705871984	1.3073094331392747	3.2097637848683402	-0.7871181872978504	1.100838690778984	1.2973539846915314	3.185310862768366	0.0048254505960935385	5.092002897933698e-6	2.919219893578859e-7	1.2218526996315209e-38	0.36928936888861547	1	1	1	NA	Increased	NA	Increased
chr2L:1419892	chr2L	1419832	1419953	TRUE	FALSE	FALSE	FALSE	416.6674823985994	401.43740975115395	175.30334333903158	62.86192415782057	-1.4795951732862982	-0.053721446503007815	1.2490430024382495	2.6749167292215397	-1.4641700256106183	-0.05367293049528953	1.2395148315279425	2.650011926643271	2.093929883371951e-7	0.883977810171783	2.1891019913436807e-6	1.9812290968102262e-23	1	0.0016639874634951641	1	1	NA	Constant	Increased	NA
chr2L:1420601	chr2L	1420552	1420652	TRUE	TRUE	TRUE	TRUE	2803.706863171131	1691.9537139517315	2491.49915616189	2250.991289066607	-0.14645361156834125	-0.7286454168820258	0.1703214332938787	-0.41187037201980586	-0.14311558242522793	-0.7119775680838737	0.16645963218910756	-0.40240235346953823	0.8127043155781196	0.1525478896313287	0.7856839010955252	0.39851372748028163	0.056857303448811895	0.4621106433530993	0.06771270886321847	0.23512093885965232	Undetermined	Undetermined	Undetermined	Undetermined
chr2L:1421807	chr2L	1421740	1421876	FALSE	FALSE	TRUE	FALSE	296.6882640114057	39.586527270590544	407.6441886439011	24.143587241773552	-4.077598496153429	-2.905866442227903	-0.45836258838256055	0.7133694655429652	-3.9869508683900436	-2.840735971020243	-0.45027847512068514	0.6959364222491158	4.049066858786627e-21	3.677503348969685e-11	0.34055563096674213	0.15901695836083674	1	1	0.16600294074757294	0.623438177938655	Decreased	NA	Undetermined	NA
chr2L:1424975	chr2L	1424931	1425020	FALSE	TRUE	FALSE	FALSE	75.51364523676125	452.66469004550976	43.59781319111527	20.233305629521976	-1.1075237327372	2.583633507448392	0.7924815883459686	4.483638828531561	-1.0844652547431126	2.560479340543772	0.780622917312252	4.4255675125991365	0.005540171523645051	6.123087562715681e-19	0.030653724027298414	1.8141350200620984e-41	0.9052157710462378	1	0.46422932688896784	1	NA	Increased	NA	Increased
chr2L:1426352	chr2L	1426231	1426489	TRUE	TRUE	TRUE	TRUE	1005.3613256238011	417.4889509382665	412.1105146462915	160.97160956322793	-1.3562250094339616	-1.2679041758926508	1.2866109190971804	1.3749317526384912	-1.3406352675967144	-1.2548226832266325	1.2733204615163847	1.3591330458864666	1.577453364038216e-5	4.1636187776368e-5	2.872605316605633e-5	6.629667368162141e-6	1	1	1	1	Decreased	Decreased	Increased	Increased
chr2L:1426566	chr2L	1426527	1426606	FALSE	FALSE	FALSE	TRUE	239.3979771944152	127.70058628353243	158.31429379537903	77.43411795631083	-1.0317502466128594	-0.9066458136232423	0.5966194435808542	0.7217238765704712	-1.0170670845206078	-0.8949226324362275	0.5892393978383367	0.711383849922717	0.0044599581037950194	0.01362286858282591	0.1156844880943659	0.04700813316846003	0.8114499301341318	0.6384294267675175	0.21480482988841534	0.5002994598892244	Decreased	NA	NA	Increased
chr2L:1427219	chr2L	1427166	1427274	TRUE	TRUE	FALSE	FALSE	455.2899281403893	288.8054182274481	72.58715231142267	26.49456082552817	-1.454018005080372	-0.6566877359879316	2.648999420988723	3.4463296900811633	-1.4256332949697057	-0.6511486788080801	2.619859722680871	3.394344338842497	9.181154660273415e-5	0.04428439179427172	1.8098254568760207e-17	9.835922340929504e-25	1	0.23477733042228938	1	1	NA	Undetermined	Increased	Increased
chr2L:1428260	chr2L	1428221	1428300	FALSE	TRUE	FALSE	FALSE	76.06957444380232	231.4261093569347	50.79330768806646	67.28899559449401	0.4057321604622648	1.6051601983175525	0.5826811080930562	1.7821091459483438	0.3986403348407988	1.5876629326636913	0.5734490301036489	1.7624716279265418	0.3211660146573611	3.7626902121338064e-7	0.13430237203613907	5.60882688152983e-9	0.08008045172613784	1	0.20893652981445698	1	NA	Increased	NA	Increased
chr2L:1429672	chr2L	1429572	1429793	FALSE	FALSE	TRUE	FALSE	146.89784161338002	59.40089200872139	1229.2804745304877	76.3781841778149	-4.008509688970476	-1.3062566974670886	-3.064929017314363	-0.36267602581097547	-3.9627352229214514	-1.282927030937144	-3.031960978288171	-0.3521527863038637	1.5252749825173768e-35	3.6688513435324116e-4	1.8816493422347996e-23	0.3564873389754603	1	1	1	0.10888886009459776	Decreased	NA	Decreased	NA
chr2L:1430602	chr2L	1430428	1430674	TRUE	TRUE	TRUE	FALSE	1196.141752446417	1124.6307598688745	414.13417967036685	141.04975970202116	-1.5538940692489924	-0.08893695886516696	1.5302181882128998	2.9951752985967253	-1.540364243497594	-0.08844784207876036	1.519040468640617	2.9709568700594504	3.872164192823901e-9	0.7960527184724137	1.1746630236495324e-9	8.675255927103276e-33	1	0.0018150227604720832	1	1	Decreased	Constant	Increased	Increased
chr2L:1433904	chr2L	1433862	1433948	FALSE	TRUE	FALSE	FALSE	91.52570552666404	272.9947733059361	35.124571886003274	23.321332821385855	-0.5908303998656518	1.576624435195729	1.3816963483713227	3.5491511834327034	-0.5793002814409346	1.5595874244693386	1.3589934814021547	3.4978811873124283	0.20177889055573456	9.64581538313205e-7	2.2478618962940304e-4	1.8396293816139907e-24	0.262614626765026	1	1	1	NA	Increased	NA	Increased
chr2L:1435085	chr2L	1435025	1435147	FALSE	TRUE	FALSE	FALSE	135.63161499906437	243.49177581797454	78.49823390565493	77.03669611700612	-0.027114364406657168	0.8441795425219304	0.7889614011443168	1.6602553080729043	-0.027457766297452536	0.8366933489853026	0.7805445061737508	1.6446956214565058	0.951554269750424	0.004045894029147253	0.0123909782401387	2.4346459348532307e-9	0.0030683539184930618	0.4870147964363307	0.4146774590984398	1	NA	Increased	NA	Increased
chr2L:1435267	chr2L	1435223	1435313	TRUE	FALSE	FALSE	FALSE	171.0514124979022	129.17788560031474	181.25605651065868	64.20803575033622	-1.4972034326902004	-0.4050709062334803	-0.08359918475656442	1.0085333417001556	-1.4807608627293471	-0.40118435629827737	-0.08267830615397219	0.9968982002770979	9.943493820221916e-7	0.25139532915545354	0.841474260998784	0.00121708382537336	1	0.06022623078725562	0.0037548984502271637	1	NA	Undetermined	Constant	NA
chr2L:1435738	chr2L	1435669	1435808	FALSE	FALSE	TRUE	TRUE	101.67138160447652	49.883375799322835	1430.9945814699809	404.9926187176098	-1.8210506900480363	-1.027282641169792	-3.8150326566685937	-3.0212646077903496	-1.8035574971097608	-1.0030030425707066	-3.774909408770331	-2.974354954231276	4.971668418199244e-10	0.00661911491721	2.6039493989184505e-37	1.3710823865042995e-19	1	0.8248257211389954	1	1	Decreased	NA	Decreased	Decreased
chr2L:1436295	chr2L	1436247	1436345	FALSE	FALSE	TRUE	TRUE	148.48074137378785	19.078968962538404	408.5294135574925	161.28764465752198	-1.3408040282295426	-2.9602207044962165	-1.4601641351105719	-3.0795808113772454	-1.3271614988651714	-2.8788265038532685	-1.4453452932878894	-2.9970102982759865	1.2928150001940736e-5	1.4233870216260855e-12	2.2563621209515817e-6	5.103703345853053e-14	1	1	1	1	Decreased	NA	Decreased	Decreased
chr2L:1436438	chr2L	1436388	1436490	TRUE	FALSE	FALSE	FALSE	318.89740966719387	22.736463127445308	217.96993586966994	99.67804588794127	-1.1287814700449903	-3.8100126270511607	0.5489632180855563	-2.132267938920614	-1.1184648128235126	-3.7408827402099245	0.5449440337747979	-2.077473893611615	9.79809491945019e-5	6.27058694466484e-25	0.07054565682567242	1.5279569104927996e-8	0.9805680239875117	1	0.10132747754387436	1	NA	Decreased	Undetermined	NA
chr2L:1437266	chr2L	1437227	1437306	FALSE	TRUE	FALSE	FALSE	42.86721772292686	148.1566481346299	64.99864607444658	145.57704439005136	1.163301307047338	1.7891766769984392	-0.6005348842983663	0.025340485652734997	1.1488786213324735	1.7637763635027268	-0.5907032063073607	0.024194535862892393	6.598898261711624e-4	2.699722716328255e-7	0.14228658167230654	0.9486754256595158	0.9969437597666	1	0.24490477587730072	0.007064242487641434	NA	Increased	NA	Constant
chr2L:1437782	chr2L	1437723	1437843	FALSE	FALSE	FALSE	TRUE	44.502928896751925	25.67706979794	171.51670097296542	773.7385202282982	2.1734970378179925	-0.7934197129631143	-1.9463768685181222	-4.913293619299229	2.1597367449291647	-0.7637004012643692	-1.9253527712349363	-4.848789917428471	5.188679047864909e-18	0.06025020230346211	3.105806434808625e-11	8.61433514150935e-48	1	0.49622783912835683	1	1	Increased	NA	NA	Decreased
chr2L:1439467	chr2L	1439425	1439511	TRUE	FALSE	FALSE	FALSE	225.90729844513055	128.79922137679114	75.19958445847685	48.47228543388522	-0.6335645836543936	-0.8106070089733881	1.5869342860801514	1.4098918607611568	-0.6240834262405441	-0.8019471315773745	1.567398267271893	1.3895345619350623	0.11152433094856945	0.02205259318218072	2.5245607539228934e-6	4.024108107987581e-5	0.2585971557040416	0.477531602766716	1	1	NA	Decreased	Increased	NA
chr2L:1439944	chr2L	1439879	1440011	TRUE	TRUE	FALSE	TRUE	577.8004988270019	593.9879814535193	320.0446947465643	263.59892718287847	-0.27992889506462043	0.03986229091981838	0.8522980555905241	1.1720892415749629	-0.27749563320307774	0.039416366396690404	0.8448777491318707	1.1617897487316386	0.40861865853341073	0.9206869973550947	0.0029980171180254834	1.3696313586075281e-5	0.013119752792637029	0.0022423358114178208	0.5026016113264542	1	Constant	Constant	Increased	Increased
chr2L:1441215	chr2L	1441168	1441263	FALSE	FALSE	TRUE	TRUE	39.70665671679845	17.57493701908472	1538.1247927795882	205.4681916582869	-2.9041855843060285	-1.1758613723652893	-5.275647856412269	-3.54732364447153	-2.869732398152855	-1.1116539821856535	-5.20171124922598	-3.443632833258779	6.630000157140173e-19	0.022600374213027415	3.7911663954977806e-50	6.372124768656009e-16	1	0.9653865978124379	1	1	Decreased	NA	Decreased	Decreased
chr2L:1442067	chr2L	1441929	1442210	TRUE	FALSE	TRUE	TRUE	234.48660546183604	43.99224012760245	1064.1732947352646	420.8991385694235	-1.3381866427662938	-2.414184542608738	-2.182155685492703	-3.2581535853351475	-1.3253486180407599	-2.368690838568521	-2.160795410725092	-3.2041376312528533	5.692287195697285e-6	4.562835138352144e-12	7.373361703041304e-14	5.46164192130573e-22	1	1	1	1	Decreased	Decreased	Decreased	Decreased
chr2L:1442342	chr2L	1442281	1442405	TRUE	FALSE	FALSE	FALSE	190.77931056681146	35.948657631796024	185.20292600579322	95.3616668106094	-0.9576255340402915	-2.407894919227165	0.04279783215976257	-1.407471553027111	-0.9487782252772645	-2.371844459914214	0.042654031740976726	-1.3804122028959733	0.0011812228780866277	1.1421071269913342e-12	0.918159304303362	4.187779248945945e-5	0.6855694422164809	1	0.0019683440862070974	1	NA	Decreased	Constant	NA
chr2L:1443763	chr2L	1443655	1443855	TRUE	TRUE	FALSE	FALSE	358.4697904824876	229.2496587766227	85.72844801142965	88.46586622496719	0.04534688564181212	-0.6449319565714445	2.0640056121765546	1.3737267699632978	0.04377142863422724	-0.6388205571529342	2.0401527574332836	1.357560771646122	0.9254337895709994	0.055146299605349273	5.556933097560301e-11	1.0104638036614877e-5	0.0065532604635306566	0.23105555904870895	1	1	NA	Undetermined	Increased	Increased
chr2L:1443969	chr2L	1443896	1444044	TRUE	TRUE	FALSE	FALSE	331.3622050245131	212.5715276518951	66.4435282129464	69.40449189251325	0.06290035397228895	-0.6404606872851153	2.318208470115938	1.614847428858534	0.06058392455006217	-0.634855501646229	2.291403978440661	1.5959645522443697	0.8958554656602926	0.051852227671028865	1.4746128416384144e-13	1.5916118940160466e-7	0.008071413704644339	0.21889573455437958	1	1	NA	Undetermined	Increased	Increased
chr2L:1445470	chr2L	1445338	1445578	TRUE	FALSE	FALSE	FALSE	301.7734590530105	84.25620102705165	255.06910246666018	68.71538120713926	-1.8921831779020744	-1.8406111528099847	0.24257777640806008	0.2941498015001499	-1.8702598820470548	-1.8190363074461904	0.24043893919853557	0.29166251379939956	1.5170865916404837e-9	9.223611544135607e-9	0.5246618279581395	0.42599252394001225	1	1	0.01566815201701491	0.0562878397804809	NA	Decreased	Constant	NA
chr2L:1446528	chr2L	1446448	1446610	TRUE	TRUE	FALSE	FALSE	159.99956457970453	736.6254783652845	122.17588870250064	94.79402764268843	-0.3660915264933242	2.2028633189743005	0.38910838026195577	2.958063225729581	-0.36333471930004574	2.1891789382879834	0.38576757596569594	2.9382812335537247	0.22853786603360735	2.8522454703390928e-21	0.18715236336839564	3.1827678551166476e-36	0.01925256442314649	1	0.022034976475380465	1	NA	Increased	Constant	Increased
chr2L:1446973	chr2L	1446907	1447040	FALSE	TRUE	FALSE	FALSE	82.54446369599228	462.52643715978456	51.85927043771366	42.901276560064076	-0.27358133348120595	2.486292468657574	0.6705695456772304	3.43044334781601	-0.270988789460567	2.4654431454662	0.6611043153949567	3.3975362503217235	0.5106713603088273	2.6562763228246295e-19	0.05567000277348689	4.869762872251026e-33	0.032043815106700055	1	0.27364101284282755	1	NA	Increased	NA	Increased
chr2L:1447866	chr2L	1447815	1447918	FALSE	FALSE	TRUE	TRUE	19.383293513144416	35.15625227296824	124.73801616939133	534.2320493409705	2.0985653082750235	0.8589675573211557	-2.6860155873394507	-3.925613338293319	2.0818117985871654	0.8394473480386851	-2.6365221256114477	-3.878886576159928	1.916810136467692e-13	0.06231921374799794	1.4874801497334994e-13	9.315426417747764e-32	1	0.6024513187064459	1	1	Increased	NA	Decreased	Decreased
chr2L:1449284	chr2L	1449233	1449337	FALSE	FALSE	FALSE	TRUE	10.42340286425811	32.235868223995894	92.2863987215404	237.330193591902	1.3627057120230188	1.6288404985081348	-3.14629169514387	-2.8801569086587544	1.3483482185622961	1.5662779338255708	-3.055785246267058	-2.8378555310037834	7.360011419628235e-5	0.0018284945779920032	4.78279952790189e-12	2.760546582674485e-14	1	1	1	1	Increased	NA	NA	Decreased
chr2L:1450338	chr2L	1450299	1450378	FALSE	FALSE	TRUE	FALSE	38.88491077755927	107.78155233982906	124.55341390888732	29.43274207503157	-2.081270704188739	1.470827937020022	-1.6794822316315905	1.8726164095771702	-2.0409985001639326	1.442421404829306	-1.6484027477907126	1.835017157202526	4.2547418522704236e-7	5.418187037322945e-4	4.700373018428261e-5	4.202222718647133e-6	1	1	1	1	Decreased	NA	Decreased	NA
chr2L:1451601	chr2L	1451559	1451644	FALSE	TRUE	FALSE	FALSE	52.064806866509635	381.95913685896704	39.324578410666554	26.6374612194454	-0.561974711297916	2.8750378832894175	0.4048772153078001	3.8418898098951337	-0.5519899537734069	2.842869349286761	0.3966960841279426	3.7915553871881102	0.21250243703751404	5.581030583622183e-19	0.37163776179662195	5.4392875766705364e-30	0.2257781193910827	1	0.10926127597931955	1	NA	Increased	NA	Increased
chr2L:1452105	chr2L	1452047	1452165	FALSE	TRUE	FALSE	FALSE	44.398668529472026	625.018885184276	51.87663094682809	125.35174287761595	1.2728253614029175	3.8153114646225657	-0.22456837659813222	2.317917726621516	1.2579427520830777	3.7818937714573004	-0.22200318694256227	2.3019478324316602	1.9847899848789694e-5	2.018503038069084e-43	0.593132184172398	3.301021548026978e-21	1	1	0.021194532623774503	1	NA	Increased	NA	Increased
chr2L:1454692	chr2L	1454653	1454732	FALSE	FALSE	FALSE	TRUE	22.37544826195805	15.382821072874615	60.69746064252354	241.40013131674652	1.9917183950634598	-0.540596480086689	-1.4397195755960026	-3.9720344507461514	1.9712457658749747	-0.5067928330537891	-1.41154382177815	-3.889582420706914	3.0705250821962958e-9	0.3679965678561684	4.253795483004632e-4	6.315538219513235e-20	1	0.3175841477445531	1	1	Increased	NA	NA	Decreased
chr2L:1455275	chr2L	1455236	1455315	FALSE	FALSE	FALSE	TRUE	25.040815113317123	13.183126819215094	42.39007937755107	148.67568170072897	1.8103701176795488	-0.9255889304742425	-0.7594451431518378	-3.495404191305629	1.7834986126170627	-0.8751753974384169	-0.7417931543482204	-3.4004671644036994	6.44319110722825e-6	0.13133055566670643	0.12858490609443107	1.085676205869459e-12	1	NA	0.49933096825438217	NA	Increased	NA	NA	Decreased
chr2L:1456467	chr2L	1456398	1456538	TRUE	TRUE	FALSE	FALSE	91.27996403572797	162.9560048839352	43.77115248823535	36.75442556375103	-0.2520623965526137	0.8361123876532206	1.060317852772588	2.1484926369784225	-0.2478153779975839	0.82339545529839	1.0411506228331373	2.1123614561291113	0.6372687974543375	0.03672744503859472	0.011176490520434039	9.484712069306459e-9	0.06708028485249062	0.5441456300819155	0.8775023702626485	1	NA	Increased	Increased	Increased
chr2L:1456632	chr2L	1456560	1456706	TRUE	FALSE	FALSE	FALSE	119.5557952424638	142.37150235114404	63.25100189925048	28.24892507735329	-1.1628923609355684	0.2519763359220064	0.918523826207871	2.333392523065446	-1.142426479906807	0.24845829365094171	0.9072000145252572	2.2980847880830058	0.0023424794642073862	0.5354441101499174	0.009799392438050385	1.4333711139224262e-11	0.9763784712457735	0.03078097115061615	0.6632548354667422	1	NA	Constant	Increased	NA
chr2L:1457246	chr2L	1457207	1457286	FALSE	FALSE	TRUE	FALSE	83.4321292500063	27.169866766402635	120.55724230320347	19.36017700482252	-2.6385542734234924	-1.6185955735310544	-0.5310433517376132	0.4889153481548246	-2.580857906468872	-1.5800353599191337	-0.5219918661028189	0.4788306804469194	1.3442287514597637e-9	5.894919941813032e-4	0.25415403030057004	0.3600003181589026	1	1	0.21868598687250806	0.35740287287631173	Decreased	NA	Undetermined	NA
chr2L:1461016	chr2L	1460961	1461073	TRUE	TRUE	TRUE	TRUE	742.0546636895756	410.5312619646405	568.7000056795855	506.60112332583935	-0.1668175426450668	-0.8540333798980647	0.3838576486451795	-0.3033581886078183	-0.16497523862391103	-0.8444699611024213	0.37968942815485685	-0.29980529432365344	0.6831306916652139	0.00986071173330897	0.2973627796103579	0.37076507540421477	0.01045872483670865	0.532341185151706	0.051103477075602685	0.04235309409995563	Constant	Decreased	Undetermined	Constant
chr2L:1462093	chr2L	1461925	1462168	TRUE	FALSE	TRUE	FALSE	1714.9397616326976	101.81157935158089	322.65131774462805	75.5641203523803	-2.094202641517852	-4.074184343583911	2.4101100789553027	0.4301283768892433	-2.0591099377420488	-4.011472306223682	2.3764273285189104	0.4240649600372768	1.9796373663352e-8	3.4668013546110844e-29	8.17490088758186e-12	0.30496837568878704	1	1	1	0.18471598956640287	Decreased	Decreased	Increased	NA
chr2L:1462299	chr2L	1462211	1462347	TRUE	FALSE	TRUE	FALSE	682.1726084708669	79.2265134215444	104.66989162929572	21.89553677682947	-2.257137786146444	-3.1060816080345064	2.704290317384121	1.8553464954960588	-2.2217343273271424	-3.0842388576203654	2.6869167198078445	1.824412189514621	3.122876608458245e-12	1.9013711549239399e-31	3.436409539264556e-27	2.000322994952448e-8	1	1	1	1	Decreased	Decreased	Increased	NA
chr2L:1462495	chr2L	1462357	1462577	TRUE	TRUE	TRUE	FALSE	1755.9599084592876	253.76121718256695	286.99546277563456	54.868677209498976	-2.3869732285312386	-2.7907164048098867	2.6131600720169548	2.2094168957383067	-2.3550327975745557	-2.763909157317913	2.5883097729352174	2.1794334131918602	5.646719798795477e-14	7.101566060655355e-22	1.0628072278716777e-19	1.8982709434520846e-12	1	1	1	1	Decreased	Decreased	Increased	Increased
chr2L:1465259	chr2L	1465219	1465300	FALSE	FALSE	TRUE	TRUE	57.07678713409923	38.928589364042544	205.7126278905639	135.07690399602794	-0.6068493401402892	-0.5520740600440885	-1.8496543254000124	-1.7948790453038117	-0.5996949802529126	-0.5372276990577127	-1.8257973193537833	-1.7633300381585837	0.08929312242460438	0.2257108443004784	5.044093335639719e-8	9.648213848951435e-7	0.19457938532082233	0.23632178484169689	1	1	Undetermined	NA	Decreased	Decreased
chr2L:1466002	chr2L	1465953	1466052	FALSE	FALSE	TRUE	FALSE	62.641327467495756	20.558798928175776	192.7030239012153	30.97211567845102	-2.6373373698794893	-1.607358803043111	-1.621192519596876	-0.5912139527604976	-2.5894797004820553	-1.556905228714379	-1.5948439148359574	-0.562269443068281	9.887431046531053e-11	0.0013133802801588985	5.4038922263055943e-05	0.26336431083418005	1	1	1	0.47416391090866933	Decreased	NA	Decreased	NA
chr2L:1466138	chr2L	1466099	1466178	FALSE	FALSE	TRUE	FALSE	38.79814387743312	19.048002920031124	170.70361852690758	64.61331624027603	-1.4015902130055828	-1.0263478879285652	-2.1374341006050774	-1.7621917755280598	-1.3821391798611975	-0.9866854244592491	-2.1050294628169968	-1.7095757074150486	1.3644600016118384e-4	0.0485998202210891	1.4944292995229413e-8	1.0080879079205563e-4	1	0.8135606846489037	1	1	Decreased	NA	Decreased	NA
chr2L:1466430	chr2L	1466386	1466475	FALSE	FALSE	TRUE	TRUE	35.947164713059884	17.605196738842306	254.82253779534446	196.72770120397206	-0.37329276485509055	-1.029876634942505	-2.8255429929643743	-3.4821268630517888	-0.36790717612015633	-0.9790074896516547	-2.779926430899654	-3.3910267444311524	0.3756127751030531	0.05486384817782751	5.908183945160611e-14	5.77389576222265e-15	0.07037718042764886	0.8166734791890484	1	1	Undetermined	NA	Decreased	Decreased
chr2L:1466696	chr2L	1466657	1466736	FALSE	FALSE	TRUE	FALSE	54.0710272807048	19.08148099014067	181.58282179275466	115.75285364213275	-0.649579965857715	-1.5026826170224359	-1.7477000552182036	-2.6008027063829244	-0.6393369276602856	-1.44552076967053	-1.7185305826996178	-2.5247144247098623	0.12679986489045647	0.0032258430262444666	1.12246987122864e-5	1.6986491340333823e-8	0.2986421360146891	1	1	1	Undetermined	NA	Decreased	NA
chr2L:1466921	chr2L	1466865	1466978	FALSE	FALSE	TRUE	TRUE	74.57108678895386	30.007069493837907	384.52672439446263	201.72759779978364	-0.9306753995705456	-1.313313935859692	-2.3663955957453235	-2.74903413203447	-0.9211200126130775	-1.277696802516128	-2.339903161525807	-2.6964799514288575	0.0032527266835544262	0.00136646354900086	5.4110883655508685e-14	9.994270350228088e-14	0.6420001299125085	1	1	1	Decreased	NA	Decreased	Decreased
chr2L:1467242	chr2L	1467197	1467288	FALSE	FALSE	TRUE	TRUE	52.80975940261901	20.553711848233025	402.03720620201966	324.4576481723367	-0.3092988467251862	-1.3614056111298147	-2.92845254688204	-3.9805593112866684	-0.30592222778884515	-1.308428575288816	-2.8937387657398865	-3.8962451132398574	0.3967906459931318	0.002621992405889859	5.872777766313157e-20	1.0937632207153151e-23	0.025154739585033045	1	1	1	Constant	NA	Decreased	Decreased
chr2L:1469981	chr2L	1469919	1470044	TRUE	FALSE	TRUE	TRUE	136.20646480562542	82.13486322173166	321.64484337362666	226.63696671649635	-0.5050853614194272	-0.7297285520339755	-1.2396733794959431	-1.4643165701104917	-0.5002928075120451	-0.7190998733047639	-1.2276281382114487	-1.4464352040041677	0.1154919474284082	0.03621061013953929	3.0716097134743874e-5	1.786560380132602e-6	0.08110623047170853	0.35121555947627586	1	1	Undetermined	Decreased	Decreased	Decreased
chr2L:1470212	chr2L	1470146	1470279	TRUE	TRUE	FALSE	TRUE	168.18429573739047	93.84313443371553	150.695946661391	148.92499673155132	-0.017054685202776917	-0.8417198933486013	0.15840238714793514	-0.6662628209978894	-0.016819729385274016	-0.8319914416554424	0.15691574834337188	-0.6582559639267965	0.9690664869738032	0.010905294624505242	0.6908138845063293	0.03531841933239457	0.002287489757568987	0.511186315039857	0.007558551981590306	0.33860323386602725	Constant	Decreased	Constant	Undetermined
chr2L:1470447	chr2L	1470401	1470494	TRUE	FALSE	FALSE	TRUE	167.51347464969277	38.13515852743591	109.6730244861147	220.90444100902874	1.0102137029026823	-2.1350835473209893	0.6110684297999044	-2.534228820423767	0.9994673655831685	-2.0978351858357707	0.6042262255558675	-2.4930763258630715	0.0019874415660439864	4.625843864249081e-9	0.08539095975015885	6.144210603025138e-13	0.7817712367658081	1	0.20804062575746562	1	Increased	Decreased	Undetermined	Decreased
chr2L:1471237	chr2L	1471159	1471317	TRUE	FALSE	FALSE	FALSE	351.11211318515177	104.20574686885539	72.900428322845	52.0769184357274	-0.4852832090893791	-1.7524969259443477	2.2679325731324433	1.0007188562774747	-0.47758007639503713	-1.7302705575117858	2.237324076913555	0.9846335957968062	0.2686402852245033	5.990869628776577e-7	7.779279121962173e-11	0.007145485355872499	0.15087339631427715	1	1	1	NA	Decreased	Increased	NA
chr2L:1471431	chr2L	1471324	1471531	FALSE	TRUE	FALSE	FALSE	336.8602843437175	169.43995974466296	106.86702970330933	62.74013223328903	-0.7683563507691099	-0.9913761937846731	1.6563335197330793	1.433313676717516	-0.7592327679190148	-0.9830733624934205	1.6409386528491554	1.4170980582747497	0.020615517082493953	8.908957767691182e-4	1.1779737716291621e-8	1.7823946736677833e-6	0.3770841171232146	0.7675665760678497	1	1	NA	Decreased	NA	Increased
chr2L:1473375	chr2L	1473273	1473463	FALSE	FALSE	TRUE	TRUE	111.66145554153994	42.536303483346494	819.3791965418288	622.5915786763568	-0.39624520157819854	-1.3923646974637287	-2.875399996948064	-3.871519492833594	-0.3923310044722279	-1.3596859788048439	-2.845360324560764	-3.8127152988933797	0.24374497430187908	1.763709459165354e-4	3.8557902969131536e-22	1.9062943588946533e-30	0.04073867136375527	1	1	1	Constant	NA	Decreased	Decreased
chr2L:1473670	chr2L	1473605	1473737	TRUE	FALSE	TRUE	TRUE	124.80357215245813	16.863481974309302	308.23614661460624	310.64867108921095	0.011247827143239754	-2.8876848678519953	-1.3043768276124117	-4.203309522607647	0.011583152396097422	-2.80290227342319	-1.2935767973366292	-4.108062223155916	0.9774767319621595	1.8423413972356517e-12	2.7398116969490183e-6	1.5106424520488117e-26	9.770603088610488e-4	1	1	1	Constant	Decreased	Decreased	Decreased
chr2L:1473838	chr2L	1473762	1473915	FALSE	FALSE	FALSE	TRUE	104.09952996376542	24.933138109877305	294.6289313789657	345.8315872565969	0.23117054239483048	-2.0618271760907994	-1.5009355496827577	-3.793933268168388	0.22962535753650157	-2.008916110289937	-1.4863949884215026	-3.7249364562479417	0.5134214549639897	1.1047497745086092e-7	3.965662912029224e-7	2.4975796627003234e-25	0.009679650774830318	1	1	1	Constant	NA	NA	Decreased
chr2L:1476686	chr2L	1476630	1476743	FALSE	FALSE	TRUE	FALSE	102.50575102111276	29.28466501226414	235.38317940084147	64.25716837149865	-1.8730819164503003	-1.8074875568616504	-1.199306374848887	-1.1337120152602371	-1.840376347986105	-1.7585918074800921	-1.179209076703305	-1.0974245361972923	2.8575923494124844e-6	9.889368084969279e-5	0.0035570602920043273	0.014438695305657015	1	1	1	1	Decreased	NA	Decreased	NA
chr2L:1484503	chr2L	1484464	1484543	FALSE	FALSE	FALSE	TRUE	32.680049119583025	19.785415711376462	51.77505870733278	165.1539385534957	1.6734821856763606	-0.7239727738256557	-0.6638471323865677	-3.061302091888584	1.651406945835261	-0.6944393679713041	-0.6509456585565349	-2.9967919723631	7.181307214982156e-6	0.1849481704085507	0.150665930787741	1.158651266683424e-12	1	0.47470667073742134	0.35938493612120925	1	Increased	NA	NA	Decreased
chr2L:1486296	chr2L	1486186	1486356	FALSE	FALSE	TRUE	FALSE	67.41720073408725	60.191838355146686	176.87181402192977	70.54266510480318	-1.3261361740416027	-0.16354884601838185	-1.3915155302659932	-0.22892820224277236	-1.311267484480173	-0.16005898593357804	-1.375628650302939	-0.22442015175634394	3.704818861920098e-5	0.7289542251566316	1.9832092998679764e-5	0.5574624219216892	1	0.027917981714567518	1	0.044198189108579464	Decreased	NA	Decreased	NA
chr2L:1489674	chr2L	1489635	1489714	FALSE	FALSE	FALSE	TRUE	22.298209230352086	24.149875280277683	26.059261275068646	127.93051332904525	2.2954923172293564	0.11508788649064973	-0.22486833520417177	-2.4052727659428785	2.2516323834387464	0.11525090963610618	-0.21931883133095814	-2.355700305133598	1.703170432063896e-7	0.8729889875971079	0.7347470467758542	8.442520249302596e-8	NA	NA	0.10838560939404111	NA	Increased	NA	NA	Decreased
chr2L:1492008	chr2L	1491944	1492128	TRUE	TRUE	TRUE	TRUE	387.1604881688253	351.5972268019873	346.8421599442154	430.5020012809199	0.31174067019136376	-0.13900803388618455	0.15865245113450935	-0.2920962529430389	0.30968730962294383	-0.13804213815812452	0.15758029517960476	-0.2901491526014636	0.2680568368735339	0.6631054604442392	0.6158485863380283	0.25720065023202343	0.006794921744344404	0.002171619246933493	0.0017071925960648936	0.009275316908311062	Constant	Constant	Constant	Constant
chr2L:1492404	chr2L	1492365	1492444	FALSE	FALSE	FALSE	TRUE	55.10048764060039	96.12351670186895	105.6506784999618	139.52317863966545	0.4012027808695684	0.8028243440390573	-0.9391650405942022	-0.5375434774247133	0.39734321559036556	0.7922783422896277	-0.9270845249670017	-0.5321493982677394	0.2656619385012664	0.02669039782756156	0.006510491872980662	0.10064040665748267	0.05213649956841412	0.4712100766853607	0.6953339752755342	0.18327295820288725	Undetermined	NA	NA	Undetermined
chr2L:1502401	chr2L	1502361	1502443	TRUE	FALSE	FALSE	FALSE	86.69918969275803	43.30257075667563	58.47042431613097	48.07868636575995	-0.2823095824782687	-1.0015658334031219	0.5683114489051673	-0.15094480201968605	-0.27660268254577175	-0.98057691051042	0.5578931056614409	-0.14608112230320738	0.605434159035743	0.03439491870773291	0.24430316346552888	0.7700007563358358	0.08643663171195144	NA	0.27139150701031667	NA	NA	Decreased	Undetermined	NA
chr2L:1502887	chr2L	1502782	1502967	TRUE	TRUE	TRUE	TRUE	546.5521603792898	517.2978071428495	404.62730795440405	389.2744260135669	-0.05580612173579971	-0.07936411064590823	0.43376549707905865	0.41020750816895013	-0.05547156519508136	-0.07889155909589918	0.43084318084418183	0.4074231869433641	0.8709516705253657	0.8122586907588669	0.10957908943138774	0.10303637011580954	6.993094485024116e-4	0.0013684902158068865	0.024207865537669897	0.027541154893016142	Constant	Constant	Undetermined	Undetermined
chr2L:1504497	chr2L	1504409	1504575	TRUE	TRUE	TRUE	TRUE	843.1768461498461	320.653323710138	435.7032458380928	407.8266952394025	-0.09538964748549815	-1.3948208893369765	0.9524893898762644	-0.34694185197521393	-0.09485474476917737	-1.386572111162928	0.9471696355178698	-0.34454773087588064	0.7538986244631803	6.038325104980425e-10	2.4568510657599783e-5	0.14985488644641548	5.564301671771857e-4	1	0.6798827899848683	0.011362612567203043	Constant	Decreased	Increased	Constant
chr2L:1554515	chr2L	1554453	1554578	FALSE	FALSE	TRUE	TRUE	96.30646015782482	62.53434038322892	159.68976396628628	281.12551914505593	0.8159425804971439	-0.6229839208112578	-0.7295673584655146	-2.1684938597739163	0.8074631650962149	-0.6112878036945957	-0.7205302392993914	-2.139281208090202	0.014420112259491148	0.11911993523189152	0.040531817327223336	7.261850418503093e-11	0.4532326346973453	0.2643701347322386	0.360633901938651	1	Increased	NA	Decreased	Decreased
chr2L:1555101	chr2L	1555039	1555207	FALSE	FALSE	FALSE	TRUE	38.94819887135233	44.637354790179295	90.04007498519307	282.0610933703646	1.647368515403027	0.19669492204781988	-1.209010644727527	-2.6596842380827344	1.6294159985848906	0.19534341660921462	-1.189070827194068	-2.623143409169744	5.944200001722393e-7	0.7083150033452209	0.001372243722601135	3.4636039768631714e-14	1	0.05405734776243894	1	1	Increased	NA	NA	Decreased
chr2L:1556866	chr2L	1556808	1556926	TRUE	FALSE	TRUE	TRUE	145.23000920848892	46.97644142910217	236.8643602282791	276.12294038248564	0.2212496125262474	-1.6283302562946338	-0.7057215484374713	-2.5553014172583524	0.2184967513779838	-1.5927524988804367	-0.6952488515064904	-2.506498101764911	0.6333080388955706	6.975918572778872e-5	0.07872075233807094	2.957767916478404e-11	0.032066241990448906	1	0.3667715434786222	1	Constant	Decreased	Undetermined	Decreased
chr2L:1557391	chr2L	1557340	1557443	FALSE	FALSE	FALSE	TRUE	41.14676884534633	33.61390967370082	58.852604430144154	114.80266469039209	0.9639779628628387	-0.2917207898217297	-0.5163271170952426	-1.772025869779811	0.9487568815287013	-0.2818934297283825	-0.5059120359026802	-1.736562347159764	0.021913407391443675	0.6158131018152064	0.29864621511713924	2.4566700676348693e-5	0.7159410492780236	NA	0.2267632482405887	NA	Increased	NA	NA	Decreased
chr2L:1594247	chr2L	1594206	1594289	FALSE	FALSE	TRUE	FALSE	21.84976421889061	32.25550492715974	168.0649175561961	90.607730122703515	-0.8913125599653557	0.5619276892826878	-2.9433289861404877	-1.4900887368924436	-0.8792077713010454	0.5496404833772544	-2.889133953310179	-1.460285698631879	0.01770511274883818	0.30044082716033504	1.409367199643301e-13	2.458134045425682e-4	0.5990644088393187	0.3036074345087067	1	1	Decreased	NA	Decreased	NA
chr2L:1611047	chr2L	1611000	1611095	FALSE	TRUE	TRUE	TRUE	219.18395811348836	263.8939750461369	188.58779996067327	200.61831953985237	0.08921700338777917	0.2678162003759435	0.2169058637093521	0.3955050606975165	0.08846209632942917	0.2657209411790165	0.215207277247371	0.39246612209695836	0.8007970536041469	0.3897760830028692	0.5073190198989024	0.139478708929907	0.0014034346016679243	0.009671941650312429	0.00486332135988437	0.03206228363004928	Constant	Constant	Constant	Constant
chr2L:1611299	chr2L	1611253	1611346	TRUE	TRUE	TRUE	TRUE	349.74261361626293	579.678931465215	412.97244503940186	411.16336192665216	-0.0063338090770177005	0.7289604628190433	-0.23975193447952448	0.4955423374165366	-0.00628230245510144	0.7216312133759534	-0.23733339766981867	0.49058011816123603	0.9880877306823287	0.0216601009718477	0.5258292847102571	0.10433984999357535	0.0020473983531785877	0.31948472977438486	0.014522480760436218	0.11694287149926193	Constant	Increased	Constant	Undetermined
chr2L:1611523	chr2L	1611472	1611576	TRUE	TRUE	TRUE	TRUE	150.35048883412685	250.28282636384094	146.76872521655775	146.62482029048664	-0.0014152386310483098	0.7352297425852377	0.03478497989139885	0.7714299611076849	-0.0015117429777393324	0.7282565690709042	0.03439050323182876	0.7641588152804722	0.9974218960993196	0.016671914215989046	0.9368580232012931	0.0070105359589517705	0.0016932937992533222	0.31767373441887126	0.0024935292832366576	0.4895680055772329	Constant	Increased	Constant	Increased
chr2L:1614079	chr2L	1614032	1614127	FALSE	TRUE	FALSE	FALSE	243.28399082027573	245.56584758576622	246.7660183578746	196.13554038342292	-0.33129275744532904	0.01346854224181503	-0.02050235000729948	0.3242589496798446	-0.32892211346691763	0.013326305825724487	-0.020340167537731837	0.32190825175491034	0.2567697041929486	0.9708575774097783	0.9564795190224012	0.2265562258884491	0.010713537349577295	0.0011678634465447657	7.764172547395683e-4	0.016333112928151802	NA	Constant	NA	Constant
chr2L:1614229	chr2L	1614158	1614351	TRUE	FALSE	TRUE	TRUE	470.2280059997072	309.18978447889407	640.9157831486184	634.12790556990706	-0.01536093221384917	-0.6048678121559506	-0.4467743319323094	-1.036281211874411	-0.015224513669390404	-0.6009299796482106	-0.4442621252945706	-1.029967591273391	0.9626886909548501	0.012983742650057471	0.06660465497285029	2.7760002958687662e-06	4.436642722404309e-4	0.09359078833629118	0.01689201884964388	1	Constant	Undetermined	Undetermined	Decreased
chr2L:1614599	chr2L	1614554	1614646	FALSE	FALSE	FALSE	TRUE	23.98790643646624	17.578017740409077	361.94407068742737	302.48670129963244	-0.2588950661563519	-0.44853486273352644	-3.9153876265724006	-4.105027423149576	-0.25575613212964377	-0.41401627976698363	-3.8553675426816962	-4.013627690319036	0.5022525807460441	0.4485871081390084	1.4052151004188485e-27	1.0422914125601595e-22	0.02026340805713884	0.23493971627703078	1	1	Constant	NA	NA	Decreased
chr2L:1614687	chr2L	1614648	1614727	FALSE	FALSE	TRUE	FALSE	30.3653435616881	25.623895280232443	398.3738223846045	316.5702579878703	-0.3315971297564029	-0.24493588509181788	-3.713625251888031	-3.626964007223446	-0.3273849369276939	-0.22675087168772917	-3.655579435340742	-3.554945370100777	0.40290174878043566	0.6796576904634546	1.1115268414110195e-24	5.779038989013768e-20	0.0424011051090685	0.10185005210723708	1	1	Constant	NA	Decreased	NA
chr2L:1615752	chr2L	1615696	1615810	FALSE	FALSE	FALSE	TRUE	21.798358414591462	37.463718763471235	136.67685997891255	719.6633284047964	2.396553136681895	0.7812746200475261	-2.6484776106291292	-4.263756127263498	2.377230098439901	0.7649627004795515	-2.6016040127262685	-4.213871410686617	2.31913979704631e-17	0.08502398822603782	8.177128206886648e-14	4.4406721695867233e-38	1	0.4972875633790881	1	1	Increased	NA	NA	Decreased
chr2L:1617833	chr2L	1617791	1617877	FALSE	FALSE	TRUE	TRUE	9.45425107864121	93.70247433235176	176.69965967542078	1689.302986977809	3.257056941292852	3.3090520602848628	-4.2241922718505664	-4.172197152858556	3.231548286172569	3.1921341581450817	-4.097258579884559	-4.136672707912046	2.2374298660515364e-32	4.481631518528808e-14	1.9546118421012973e-23	1.3597464203447687e-48	1	1	1	1	Increased	NA	Decreased	Decreased
chr2L:1618132	chr2L	1618074	1618192	FALSE	FALSE	FALSE	TRUE	25.48093876572064	24.217216545758625	122.31632652021004	1300.4627001765716	3.4103361308858657	-0.07338537465316101	-2.2631266492642244	-5.746848154803251	3.384605615467821	-0.05902891371021469	-2.2263640701780076	-5.6699985993560436	9.724768861943562e-35	0.9048744200163354	2.985240486146226e-11	1.4955442826840881e-58	1	0.0397270604068852	1	1	Increased	NA	NA	Decreased
chr2L:1618629	chr2L	1618590	1618669	FALSE	FALSE	FALSE	TRUE	6.417236245173638	9.538150132768356	53.30153477988648	647.9273015423217	3.603582969472463	0.5717573954661167	-3.054153074039806	-6.085978648046153	3.5646835559131804	0.5497536039462781	-2.923415005627276	-5.938344957594179	1.8215119929521614e-25	0.4904735882302763	1.0411630898413012e-8	3.554628876859599e-33	1	0.44348749026649464	1	1	Increased	NA	NA	Decreased
chr2L:1618866	chr2L	1618827	1618906	FALSE	FALSE	FALSE	TRUE	10.8466423706308	22.72903853109869	48.29135593412094	549.1850122640516	3.507455376156655	1.0672881387908548	-2.154516453637386	-4.594683691003186	3.475029722098936	1.028930434934724	-2.087312326433254	-4.533411613597466	3.237901132150475e-28	0.05137642677556681	1.7617236985603773e-6	2.400681614142265e-34	1	0.8547025001812775	1	1	Increased	NA	NA	Decreased
chr2L:1619710	chr2L	1619671	1619750	FALSE	FALSE	FALSE	TRUE	49.784231923288075	27.892818372097345	54.216678730103055	355.82136349406915	2.71434448986867	-0.8357951563825913	-0.1230478653027082	-3.6731875115539694	2.684224114613004	-0.811275515525306	-0.12144590974676592	-3.616945539885076	1.6977770213133497e-16	0.06456791152299915	0.8096686627458434	4.642645011846804e-23	1	0.5683089723985452	0.020218196950608794	1	Increased	NA	NA	Decreased
chr2L:1623397	chr2L	1623358	1623437	FALSE	FALSE	FALSE	TRUE	23.072943572273054	24.136696862168964	53.87023187085511	208.88552087067768	1.955152313858578	0.06502618476309688	-1.2232862047311135	-3.1134123338265947	1.9289830928734342	0.0690585600004854	-1.195316396215885	-3.0552409290888334	1.6469400004045925e-7	0.9263793372500595	0.0064436784141267325	7.650816394810084e-14	1	0.06212818376973094	1	1	Increased	NA	NA	Decreased
chr2L:1624774	chr2L	1624735	1624814	FALSE	FALSE	FALSE	TRUE	15.260021621926782	20.494130370122175	39.02661979581339	220.15332118951255	2.495978191184588	0.42545376689208875	-1.3547015060254344	-3.425225930317934	2.458547638880358	0.41634993671448034	-1.314666771039968	-3.3568644732058455	3.2776938093448406e-10	0.5188314005736556	0.006898317483798718	9.481513014124185e-15	1	0.2532272324197535	1	1	Increased	NA	NA	Decreased
chr2L:1625024	chr2L	1624980	1625069	FALSE	FALSE	FALSE	TRUE	6.765766375294041	14.670822741263805	54.54105424120709	307.9437837807217	2.4972525139680886	1.116624513518529	-3.0110173205800135	-4.391645321029573	2.468590555924303	1.054817975305668	-2.8896341273237347	-4.3034067079423695	3.3361208395763572e-12	0.1049197664097687	1.4756009783165291e-8	5.31356404550857e-22	1	0.8816802939580448	1	1	Increased	NA	NA	Decreased
chr2L:1625158	chr2L	1625119	1625198	FALSE	FALSE	FALSE	TRUE	6.4093612201173435	8.80226159694492	44.50275938813321	333.01715653375066	2.903629806555585	0.45769366838219233	-2.795642308012329	-5.241578446185722	2.875607681458151	0.4464028420197732	-2.6814103303017474	-5.110615169740125	2.056320471695883e-17	0.5950893876101777	1.486479427471041e-7	2.2144556201183292e-24	1	0.36614136930731633	1	1	Increased	NA	NA	Decreased
chr2L:1625944	chr2L	1625905	1625984	FALSE	FALSE	FALSE	TRUE	17.850788138173343	42.41589865003858	37.36956694172443	205.10146095122343	2.456402018050036	1.2486173553603248	-1.0658760723655425	-2.2736607350552536	2.4153647151028785	1.2126834296407325	-1.033786819664195	-2.236468105126341	1.5906223826626744e-9	0.014401521228777593	0.037843440080840667	1.7457766295674193e-8	1	1	0.8703716204073915	1	Increased	NA	NA	Decreased
chr2L:1626933	chr2L	1626892	1626976	FALSE	FALSE	FALSE	TRUE	17.542970660647324	19.77789857550378	53.32393554990302	294.70652911931785	2.4664238562664336	0.1729960772111033	-1.6038901928176053	-3.8973179718729356	2.436624611290455	0.17577722120177147	-1.5641469064361058	-3.824994296524789	4.596815945337867e-12	0.8011323657336358	3.0726993279181296e-4	2.3679818068591346e-20	1	0.10614547270879339	1	1	Increased	NA	NA	Decreased
chr2L:1633005	chr2L	1632933	1633079	FALSE	TRUE	FALSE	FALSE	17.549028659601692	305.68775543547514	23.387290138355784	77.76563043886264	1.7334079699310199	4.122595680547505	-0.41433352832696196	1.9748541822895231	1.7009650602751216	4.059121442623339	-0.4029558443780798	1.9552005379701376	6.591952086623042e-6	6.669518760039515e-29	0.4522112791945	4.814015297911848e-11	1	1	0.17501474142498796	1	NA	Increased	NA	Increased
chr2L:1636705	chr2L	1636644	1636767	FALSE	TRUE	FALSE	FALSE	42.99750382688145	420.3814000868279	29.657787455574766	82.7735093504012	1.4807581515017023	3.2893740249224224	0.5358419349785133	2.3444578083992336	1.4551592334360948	3.256996639741804	0.5228378836533389	2.324675289959048	2.364860264040059e-5	2.4939733970099e-28	0.20660244097201563	1.0482967006570672e-17	1	1	0.1921685435039404	1	NA	Increased	NA	Increased
chr2L:1638489	chr2L	1638435	1638545	FALSE	TRUE	FALSE	FALSE	22.716052798019618	618.3676273931399	27.408664102920344	54.775080163810046	0.9988876776293001	4.766680718486842	-0.2709198429064706	3.496873197951071	0.9781105033998876	4.7102055320259035	-0.265843813512685	3.4662512151133313	0.008969867376886523	8.637982695656554e-47	0.6074313522089728	1.016393739133011e-34	0.7634178244723109	1	0.07410817154696989	1	NA	Increased	NA	Increased
chr2L:1640674	chr2L	1640635	1640714	FALSE	FALSE	FALSE	TRUE	19.893218710061113	24.941295832361412	33.95967053525226	115.88753588505134	1.7708310401736493	0.3262597005674736	-0.77154574024775735	-2.2161170798539334	1.7413820280677699	0.31946563391461363	-0.7505989012415643	-2.1725152953947204	2.2698047786278835e-5	0.6117303158624566	0.1453508493381891	3.895071867433661e-7	NA	NA	NA	NA	Increased	NA	NA	Decreased
chr2L:1643420	chr2L	1643368	1643473	FALSE	TRUE	FALSE	FALSE	25.57400690666245	375.0384444572039	33.667524979112784	65.12223828494893	0.9517926192688162	3.8742883677953786	-0.39667944923388193	2.5258162992926807	0.931559342562623	3.8115536144409057	-0.38778170666561895	2.492212565212664	0.026360100998083356	2.7603439298517712e-24	0.4653697915041523	1.731507367787082e-13	0.7005488351624712	1	0.1573842043110987	1	NA	Increased	NA	Increased
chr2L:1643691	chr2L	1643640	1643744	FALSE	TRUE	FALSE	TRUE	36.28954730093849	831.3592639352496	75.3275628976727	429.5396248784149	2.5115414664927838	4.51784609363285	-1.053623794177113	0.952680832962954	2.4865239269121164	4.465660668980568	-1.0342183583176865	0.9449183837507651	5.000879010452421e-18	5.543253793401847e-50	0.002857558313781123	3.0526113917590315e-4	1	1	0.8801011678932731	0.9285173068496678	Increased	Increased	NA	Increased
chr2L:1646469	chr2L	1646381	1646543	FALSE	TRUE	TRUE	FALSE	80.29822276548394	1232.2552973417764	336.1669863763179	186.75475531184782	-0.848033071547558	3.9397893157630204	-2.065738088036518	2.722084299274061	-0.8414875148252929	3.9073391581502483	-2.0461219220400118	2.7027047509355295	0.0014127174744282837	4.754571859780845e-52	1.4386009951323036e-14	3.2632573265221897e-29	0.4508933487958858	1	1	1	Decreased	Increased	Decreased	Increased
chr2L:1646969	chr2L	1646917	1647023	FALSE	FALSE	TRUE	TRUE	28.336505795278047	236.6609930485112	226.3893347982737	322.7429223366433	0.5115794635683982	3.0620881636301345	-2.998072220332719	-0.44756352027098245	0.5071373990186748	3.0133616431576944	-2.950187896342265	-0.4439636522032448	0.11970400934345264	2.744549203888817e-19	1.1062288576386665e-18	0.14782221661400866	0.09086585936071945	1	1	0.08747715482627436	Undetermined	NA	Decreased	Undetermined
chr2L:1648961	chr2L	1648873	1649105	FALSE	TRUE	TRUE	TRUE	104.08786744495144	1083.8085529327436	346.24936156029946	1925.618069820506	2.475438268973276	3.3802361153851126	-1.7340094941301913	-0.8292116477183551	2.45390799253588	3.345523809815283	-1.714060204918974	-0.8224443876395712	1.41897889313712e-19	4.559514706516853e-33	3.3270316591453373e-9	0.002337852726503401	1	1	1	0.6037023991130812	Increased	Increased	Decreased	Decreased
chr2L:1649790	chr2L	1649718	1649863	FALSE	FALSE	FALSE	TRUE	20.722817665395134	291.27641808282084	112.30219011150572	540.2213152166796	2.2661645012213403	3.8130968211356024	-2.438093979780389	-0.8911616598661269	2.2485597371509085	3.7525798122935217	-2.389563417138311	-0.8855433419956975	4.024263831963509e-17	3.5141063042028524e-30	2.4074718285189825e-12	5.970569494337657e-4	1	1	1	0.7511004091253839	Increased	NA	NA	Decreased
chr2L:1650011	chr2L	1649952	1650072	FALSE	TRUE	FALSE	TRUE	24.393747195816328	420.3181893588545	146.3401729793666	1113.2926486071772	2.9274351059696033	4.106898593843084	-2.5847425723546715	-1.4052790844811904	2.9040395679796887	4.0444209706331815	-2.5356534047088672	-1.3952720020553744	1.7174522365756276e-27	1.6653619010359877e-36	1.8731562332163366e-14	4.6971179434454334e-8	1	1	1	1	Increased	Increased	NA	Decreased
chr2L:1650858	chr2L	1650779	1650941	TRUE	FALSE	FALSE	FALSE	128.58464926915792	59.349928256834716	496.12441713168715	549.0630653120894	0.14626990422617983	-1.1154002296698513	-1.9479835415885602	-3.2096536754845917	0.14554244861280846	-1.0973866974861253	-1.9330937277695621	-3.176022873868496	0.6500010623196649	3.9088129076404336e-4	2.1324632073263955e-14	8.691536758276247e-30	0.0016474117934008763	0.9700111030150111	1	1	NA	Decreased	Decreased	NA
chr2L:1651035	chr2L	1650978	1651093	FALSE	FALSE	TRUE	TRUE	43.188039659031325	69.77006026046365	336.9856166064245	531.7130244970934	0.6579607913060206	0.6919762467940241	-2.963983276850466	-2.9299678213624625	0.6533463860181999	0.6826458903273118	-2.930331955502605	-2.9010324511934926	0.019923455122089324	0.06311180231422293	2.3793932533021263e-23	5.478063834810745e-24	0.17451271379433736	0.321923970649165	1	1	Undetermined	NA	Decreased	Decreased
chr2L:1651226	chr2L	1651159	1651295	FALSE	FALSE	TRUE	TRUE	48.06980062817238	322.5354153710245	708.4118666548225	840.4179532121984	0.24651860256770672	2.746254856590169	-3.881385654020637	-1.381649399998175	0.24475906235121458	2.7104932754733504	-3.8362789435892353	-1.3705447304670992	0.4528873926462944	8.108053148627644e-20	1.1835032614260745e-39	1.873957270189588e-7	0.007524111771910412	1	1	1	Constant	NA	Decreased	Decreased
chr2L:1652101	chr2L	1652055	1652149	FALSE	FALSE	TRUE	TRUE	48.817739925568134	69.66023430586337	782.0338420851082	473.2457863839976	-0.7246413799883025	0.5129298201045769	-4.001753630197703	-2.764182430104824	-0.7193776019884887	0.5072090130494477	-3.9626281173115645	-2.736041502273628	0.006436036239559101	0.17181243770977506	1.1732465732832593e-45	2.5294896830029277e-22	0.2392549954929852	0.14018097015046854	1	1	Decreased	NA	Decreased	Decreased
chr2L:1654474	chr2L	1654339	1654542	TRUE	TRUE	TRUE	TRUE	465.02633427656923	932.0783834397434	670.8425110984485	735.6525895245136	0.13305050226320894	1.0031388660544267	-0.5286616971289297	0.3414266666622879	0.13180147676321166	0.9935349798390375	-0.5235590031508731	0.33817449992495274	0.7286043415019118	7.327609793138745e-4	0.10093811642975084	0.2632293544675911	0.004666679411734241	0.7897412368548151	0.10237736093329688	0.036190622932370846	Constant	Increased	Undetermined	Constant
chr2L:1655004	chr2L	1654965	1655044	FALSE	TRUE	FALSE	FALSE	42.115946148708765	364.90615384176726	35.155879958760366	52.07544465600777	0.5668372471612988	3.115086998788909	0.26060057120876395	2.8088503228363746	0.5549228023342169	3.0801691688242467	0.2539908316190758	2.7792371981091053	0.17290622756397006	2.171188006853148e-22	0.5936584796066746	3.3439720545436325e-20	0.2041961222378814	1	0.05335497770125244	1	NA	Increased	NA	Increased
chr2L:1657301	chr2L	1657248	1657355	FALSE	TRUE	FALSE	FALSE	31.31973622328526	1095.267697050228	37.86445607919487	84.91338494120245	1.1651477798516006	5.128067653099554	-0.2737721424095996	3.689147730838354	1.1479782107110983	5.084003100225231	-0.2698675312137017	3.6661573583004308	1.9975410725062108e-4	5.4863490014045206e-74	0.5331571904140466	9.602851602506916e-54	1	1	0.039823997948024124	1	NA	Increased	NA	Increased
chr2L:1658225	chr2L	1658148	1658304	FALSE	TRUE	FALSE	FALSE	37.744653227256634	290.1511459220407	108.30485623690275	206.41563258011536	0.9304543024501019	2.942460429679769	-1.520753735808013	0.49125239142165456	0.9222382265391986	2.907902050750454	-1.4989272147331754	0.48673660947808023	0.0015007026729845475	5.620751426823035e-22	2.990364399274474e-6	0.08136043788230483	0.6327231689610933	1	1	0.08844598431696908	NA	Increased	NA	Undetermined
chr2L:1658796	chr2L	1658757	1658836	FALSE	FALSE	TRUE	FALSE	43.27066937309783	43.36280114909523	249.34046361757024	87.57657749150475	-1.509500050902595	0.0030685162592924376	-2.52665568239229	-1.0140871152304023	-1.493758202910671	0.005930090417865731	-2.4960019010651022	-0.9963136077365655	1.4051438772386938e-6	0.9954692814771584	1.2398170525507817e-14	0.005117961605953991	1	0.016643049440338332	1	1	Decreased	NA	Decreased	NA
chr2L:1662705	chr2L	1662644	1662768	FALSE	FALSE	TRUE	TRUE	19.448110199074925	33.689586572711605	314.402088284627	919.4408943007659	1.5481460347160128	0.7926727510356768	-4.014908921751521	-4.770382205431856	1.5388828572863946	0.7759853778705308	-3.9551331744669924	-4.718030653882856	3.082632129240192e-10	0.07532220311791346	3.2039367798266875e-34	1.0370697550481652e-51	1	0.5077723262041205	1	1	Increased	NA	Decreased	Decreased
chr2L:1662899	chr2L	1662854	1662945	FALSE	FALSE	FALSE	TRUE	29.225234689965163	24.934194097482987	270.4179845737243	563.8696453816226	1.0601705773749712	-0.22908903605010003	-3.2099045881988664	-4.4991642016239375	1.0542646191478546	-0.2114123536294278	-3.1730470590207074	-4.438724031797991	1.8479282380623594e-5	0.6614978258106332	8.82257009907649e-27	1.900434954540937e-40	0.8883656533337101	0.06481148363110772	1	1	Increased	NA	NA	Decreased
chr2L:1663284	chr2L	1663154	1663357	FALSE	FALSE	TRUE	TRUE	101.68749192569584	68.92261075843128	568.719251244895	1483.586120053014	1.3833001299275984	-0.5610929749739202	-2.4835744092497323	-4.427967514151251	1.3751235505022392	-0.5498131966335352	-2.4642750606723864	-4.38921180780816	3.964603664704954e-9	0.08979561358934299	2.3292333631635822e-23	3.879511163752656e-61	1	0.1419109623200314	1	1	Increased	NA	Decreased	Decreased
chr2L:1663490	chr2L	1663388	1663526	FALSE	FALSE	TRUE	TRUE	40.39195010167587	30.751142244794355	416.15196334808707	1338.4271937422645	1.6853563143023407	-0.3934278002099027	-3.364970738217774	-5.4437548527300175	1.672453690957215	-0.3723431501859154	-3.324669724526048	-5.369466565669178	4.0508066960820016e-10	0.40750572204326346	4.573169673048075e-28	2.0938969086649494e-57	1	0.12515744048586938	1	1	Increased	NA	Decreased	Decreased
chr2L:1663650	chr2L	1663610	1663691	FALSE	FALSE	TRUE	FALSE	28.742563002992377	23.44927535414735	367.3586084036639	1076.9624829195945	1.5517070058567284	-0.2936453738244733	-3.6759284628443014	-5.5212808425255036	1.542406525406497	-0.2698812100418549	-3.6325738976453175	-5.444861633093669	2.0646116686847473e-10	0.571999247363782	3.955749244928126e-34	2.548507969724865e-57	1	0.09316353401759166	1	1	Increased	NA	Decreased	NA
chr2L:1667730	chr2L	1667691	1667770	FALSE	TRUE	FALSE	FALSE	70.34426194995835	182.62763666942368	146.23361985164735	78.09684744443572	-0.9049388153257555	1.3764004506212408	-1.0557703810059917	1.2255688849410047	-0.8937858163473257	1.358962756150917	-1.0421829939137308	1.210565578584512	0.008309186991811534	4.538902084202052e-5	0.0022577176421479696	1.3789660962437847e-4	0.6078765747498325	1	0.8851209073962738	1	NA	Increased	NA	Increased
chr2L:1669518	chr2L	1669450	1669672	FALSE	TRUE	TRUE	FALSE	62.01205120298946	157.64061446780855	492.6854396220506	173.08422761838264	-1.5091925717510732	1.3460187619676578	-2.990046320064466	-0.1348349863457348	-1.4989711297595003	1.332228428462022	-2.964895773098444	-0.13369621487692235	9.574007842505732e-10	2.8047129866435865e-6	6.568875675576942e-30	0.6525741860228016	1	1	1	0.004115418228227861	Decreased	Increased	Decreased	Constant
chr2L:1669849	chr2L	1669804	1669896	FALSE	FALSE	TRUE	FALSE	32.26178211887248	57.21999551454725	392.58579099097153	63.673753031652836	-2.6242372511639553	0.8266932503825477	-3.605109918431763	-0.15417941688525996	-2.5923816205811763	0.8106014990545781	-3.553096834735908	-0.15011371510015403	3.322055118931244e-15	0.05983498979034387	2.762475468242737e-24	0.7208234196410194	1	0.5498998028608816	1	0.03997418720266058	Decreased	NA	Decreased	NA
chr2L:1670486	chr2L	1670424	1670550	FALSE	FALSE	TRUE	TRUE	33.436965853224116	17.590587357682622	1232.8155049223583	609.048176522788	-1.0173286547637646	-0.926640284054363	-5.204369161488055	-5.113680790778654	-1.0059343681531225	-0.867317015288785	-5.1282308778740955	-4.989613525009758	0.0019992561461092554	0.08072682281708284	2.915074471286333e-49	4.546885209119718e-33	0.7928261966168222	0.7020166686493996	1	1	Decreased	NA	Decreased	Decreased
chr2L:1670656	chr2L	1670602	1670711	FALSE	FALSE	TRUE	TRUE	32.46879509220925	15.394918402473795	1277.7108931958762	462.1588984773252	-1.4671005692049732	-1.0765996269115237	-5.298363777713711	-4.907862835420262	-1.4520143972652308	-1.0056570999195578	-5.226569207126197	-4.780211909780523	1.912207791314909e-6	0.04183606104439957	1.6965267960859146e-53	1.2613319157733538e-29	1	0.8665210087781349	1	1	Decreased	NA	Decreased	Decreased
chr2L:1671402	chr2L	1671353	1671452	FALSE	FALSE	FALSE	TRUE	30.789275302600156	33.05750216892679	208.18934855924337	543.7686770717976	1.385096790642425	0.10254980785019399	-2.7573964432620497	-4.039943426054281	1.3746502939686656	0.10730957092145756	-2.720049358960405	-3.9873900820076127	6.713463368852467e-7	0.8538685951144159	2.1361173569310333e-17	3.1746242787175664e-33	1	0.03381286770136367	1	1	Increased	NA	NA	Decreased
chr2L:1672269	chr2L	1672215	1672324	FALSE	FALSE	TRUE	FALSE	40.28309521685431	24.934396076450035	422.933270652752	573.6913471225689	0.43984470175221785	-0.6920372787829994	-3.392183611980946	-4.5240655925161635	0.43773586859802266	-0.6620487986939741	-3.3611166333372107	-4.4609013006292075	0.09086010375604169	0.10541196889551285	4.2137187264461574e-35	6.114216785353047e-42	0.020764240409072134	0.36705138814266763	1	1	Undetermined	NA	Decreased	NA
chr2L:1672425	chr2L	1672369	1672483	FALSE	FALSE	TRUE	TRUE	49.519288476948375	26.37837887697428	433.36271643467086	1000.9539957589411	1.2077287245984585	-0.9086346808712715	-3.1295125488526545	-5.2458759543223845	1.198999392143001	-0.8727908304357119	-3.095967705491745	-5.167757928070457	6.4888521576466536e-6	0.032378891312844015	1.858018765652796e-26	6.375602850357727e-51	1	0.6591799210039724	1	1	Increased	NA	Decreased	Decreased
chr2L:1677573	chr2L	1677523	1677624	FALSE	FALSE	TRUE	TRUE	18.04618651956236	19.769706173898758	210.8522169660742	423.1388400059781	1.004898926420174	0.13159742707842007	-3.546466283353067	-4.419767782694821	0.9941114615486522	0.139557119510793	-3.474650747280673	-4.329205089318532	0.0038197544609315493	0.8513969449081308	9.51704066849597e-19	8.909396142834962e-26	0.7723297634601014	0.0919190595252845	1	1	Increased	NA	Decreased	Decreased
chr2L:1677926	chr2L	1677886	1677968	FALSE	FALSE	FALSE	TRUE	14.304528791911101	27.86598328250995	71.53022415990657	286.8676720544403	2.0037605280680153	0.9620330870650113	-2.3220809882562174	-3.3638084292592216	1.9823433972339697	0.9331371028379806	-2.2636610153710626	-3.3128673097670522	2.9695105043700413e-9	0.06929560666793996	7.065276151855927e-8	1.6565732564178298e-18	1	0.7412556057175783	1	1	Increased	NA	NA	Decreased
chr2L:1691145	chr2L	1691088	1691203	FALSE	FALSE	FALSE	TRUE	22.018089915994086	33.035076739476466	90.7560900251109	307.66123981820857	1.7612763386810835	0.5853093764834548	-2.0433051362549812	-3.2192720984526098	1.7435289884070198	0.5740816917110362	-2.0039523394996936	-3.1733996361956773	5.25227440129893e-8	0.24907693924922092	1.3508164140415511e-07	8.007122639004907e-19	1	0.30412220898151493	1	1	Increased	NA	NA	Decreased
chr2L:1693613	chr2L	1693574	1693653	FALSE	FALSE	FALSE	TRUE	17.449528350407373	27.906600555987836	31.69452639283071	151.6095301666043	2.258054828825081	0.6774183512974059	-0.8610456683139164	-2.4416821458415914	2.223443655721605	0.6593849487259233	-0.8366131050006127	-2.4006718119962946	1.545578989152014e-8	0.2311402640183198	0.09689323150178608	3.0858278153521177e-9	1	NA	0.6326725311884958	NA	Increased	NA	NA	Decreased
chr2L:1693851	chr2L	1693812	1693891	FALSE	FALSE	FALSE	TRUE	22.759743128481357	22.034268119449592	37.63975906284731	146.62870420834437	1.961838256480614	-0.04673529767178157	-0.7257731180517495	-2.734346672204145	1.9325075959687852	-0.03955964572241802	-0.7082049823351765	-2.6802722240263797	7.143117327621894e-7	0.9483870459388271	0.15084405468565742	2.4357958993421586e-10	1	NA	0.46121730901728025	NA	Increased	NA	NA	Decreased
chr2L:1704964	chr2L	1704827	1705040	TRUE	TRUE	TRUE	TRUE	529.1631574783161	485.01280716110176	474.9308968333778	482.8228185497768	0.02377624610331211	-0.1256897753847248	0.15599500433918545	0.006528982851148534	0.023632798671607204	-0.12497093695275853	0.15510409031995584	0.006500354695590109	0.9418459267261232	0.6703073464616743	0.5904393546123248	0.9818275511858259	4.436642722404309e-4	0.0011971883117198154	9.491142748406194e-4	7.589305787055925e-4	Constant	Constant	Constant	Constant
chr2L:1705199	chr2L	1705159	1705240	FALSE	FALSE	FALSE	TRUE	102.0448059166016	126.76460278533048	120.78579123012817	106.42104675977228	-0.1826672525371881	0.3129491985925557	-0.24324800059825227	0.25236845053149154	-0.18072834916207228	0.3094509013141513	-0.2406081623939703	0.24957108808225334	0.6452842827221923	0.4092185945873221	0.535850456540936	0.4560541287444018	0.01045872483670865	0.03829661648026024	0.018434967670171706	0.027908003798553644	Constant	NA	NA	Constant
chr2L:1709083	chr2L	1709040	1709128	FALSE	TRUE	FALSE	FALSE	100.22111324719867	178.89902256609824	49.64973732603976	31.476874702311	-0.6574937804829996	0.8359590367958969	1.013328478047613	2.5067812953265096	-0.6466506158185482	0.8267365607148945	0.9997365473317025	2.473123723865145	0.1075092090298036	0.01252475895958933	0.004476489804866101	3.408040210827431e-14	0.2947735595870728	0.5044000722872523	0.8174774727064229	1	NA	Increased	NA	Increased
chr2L:1710310	chr2L	1710271	1710350	FALSE	TRUE	FALSE	FALSE	204.78318111954894	264.1740897126913	226.49985467207324	193.88752520298578	-0.22429014171904083	0.3673917420947246	-0.14541289320938025	0.4462689906043852	-0.22255436447872334	0.3644416291859901	-0.1442662848546885	0.44272970881002494	0.48860996084518016	0.22914635671655742	0.6785974989832657	0.09987669385128986	0.0052462721176680495	0.025647634359976277	0.002797871560421668	0.05313632514993398	NA	Constant	NA	Undetermined
chr2L:1710472	chr2L	1710405	1710541	TRUE	TRUE	TRUE	TRUE	568.0018467366727	476.57349817428417	499.1255400868528	431.5681295609396	-0.20981439932045226	-0.25319689357361286	0.18649289240169015	0.14311039814852958	-0.20830647275315498	-0.25137742273151154	0.18516940225530426	0.14209845227694767	0.5015341202461094	0.4081357001460101	0.5624266491527589	0.6142723683417842	0.003420090484134438	0.007312394778883469	0.002860343356517651	0.003095662165508213	Constant	Constant	Constant	Constant
chr2L:1715744	chr2L	1715699	1715790	TRUE	TRUE	FALSE	FALSE	268.03730806238764	287.6854078383624	144.23918567448692	60.28064312164362	-1.2586964429952743	0.10205822253013269	0.8939706661713224	2.2547253316967293	-1.2462898426284583	0.10097269877887041	0.8874876475831766	2.234750188990505	7.001982561804809e-6	0.7641471816422377	7.455075414209517e-4	8.506404953222887e-18	1	0.002023097511680594	0.5699088506276395	1	NA	Constant	Increased	Increased
chr2L:1715913	chr2L	1715859	1715969	TRUE	TRUE	TRUE	TRUE	610.8239612852402	461.2138926407218	504.5355631609813	168.13224577766113	-1.5853595210856866	-0.4053206866431663	0.27580069295471915	1.4558395273972393	-1.5717406987082088	-0.4022293971684445	0.27370105053648786	1.4432123520762519	3.6086307220325475e-9	0.18209524791543438	0.3918123327041289	3.391924226693265e-8	1	0.03549510702193995	0.009342473527079224	1	Decreased	Undetermined	Constant	Increased
chr2L:1719703	chr2L	1719664	1719743	TRUE	FALSE	FALSE	FALSE	108.3831329231296	33.82794194648109	30.951839213755875	18.426082723925752	-0.7482757443678633	-1.6798529423972743	1.8080432107618716	0.8764660127324603	-0.7285091695365464	-1.6505700416790017	1.776106011170157	0.8540451390277016	0.15713499625986815	1.3136520354480288e-4	2.1229569857273856e-5	0.07310797518412285	NA	NA	NA	NA	NA	Decreased	Increased	NA
chr2L:1723347	chr2L	1723279	1723510	TRUE	TRUE	TRUE	FALSE	283.72944503246424	514.4431451025251	177.96442492555926	63.418178093075525	-1.4886205386531082	0.8584957638925553	0.6729270038031482	3.0200433063488115	-1.4730614804503925	0.8520087743783301	0.6675328590340232	2.992603113862746	1.9425918161682545e-7	0.001364809332742246	0.018188686328199224	1.4094961502460462e-29	1	0.4915574457429859	0.20423973795728703	1	Decreased	Increased	Undetermined	Increased
chr2L:1724441	chr2L	1724373	1724510	TRUE	TRUE	TRUE	TRUE	366.3629532321432	653.9479443886622	267.7627476719621	480.49260585218525	0.8435589694345909	0.8359021738666315	0.45231836435246114	0.4446615687845017	0.8384229574304505	0.831093395196359	0.4494112128070946	0.44208165057300325	2.5441759025586887e-4	2.5983695487695566e-4	0.07344535834508795	0.04930254697078026	0.4017014414315303	0.3992784288862444	0.021487930389712247	0.023307059161381923	Increased	Increased	Undetermined	Undetermined
chr2L:1727734	chr2L	1727695	1727774	FALSE	FALSE	FALSE	TRUE	78.38888917161364	385.53798313823023	131.37055392761775	423.2445035771533	1.6878493940250356	2.2981519146351252	-0.7449208522176171	-0.13461833160752742	1.6758193130245442	2.2790722919841717	-0.7374768169505113	-0.1342238379908839	1.544844319767141e-11	4.549785415916636e-19	0.01054180514676386	0.6211058742640526	1	1	0.3149770466845101	0.0020800340547598973	Increased	NA	NA	Constant
chr2L:1727963	chr2L	1727885	1728045	TRUE	TRUE	TRUE	TRUE	173.11619352816368	616.9559344661342	244.27151505482536	510.34617547253936	1.0629905427158715	1.8334267671265136	-0.49674495541753094	0.27369126899311147	1.0553414011796671	1.819689672960866	-0.49271623446781027	0.27163203731338886	2.7353173836957318e-5	1.9643970109112208e-13	0.08488341381836327	0.2986831221396918	0.8913690924081169	1	0.05697549763717399	0.008570846933280665	Increased	Increased	Undetermined	Constant
chr2L:1728160	chr2L	1728106	1728215	FALSE	FALSE	FALSE	TRUE	148.94625341478974	548.1328049566679	182.9451241269279	467.63369050311576	1.3539679067391814	1.879733645906334	-0.29661913074791624	0.2291466084192365	1.3431086502258442	1.864351019679541	-0.29403171972843484	0.22721064972526173	3.005419356051691e-7	6.335774541310448e-13	0.3742450738817182	0.41189721113579175	1	1	0.014522480760436218	0.007621122953853112	Increased	NA	NA	Constant
chr2L:1728340	chr2L	1728220	1728406	TRUE	TRUE	TRUE	TRUE	414.82962794401584	828.3486187161623	374.4616820869044	583.1992203555479	0.6391706928667309	0.9977191300824685	0.14770083978876505	0.5062492770045027	0.6348791277935301	0.9911860417090683	0.1466349987314464	0.5029419126469846	0.011367084155621066	3.661331348857399e-5	0.644671139676468	0.03529274829964416	0.12076397532418744	0.7785028370115962	0.001569752754326313	0.056074008426189516	Undetermined	Increased	Constant	Undetermined
chr2L:1728606	chr2L	1728560	1728653	TRUE	TRUE	TRUE	TRUE	556.1145230936986	673.1409188226654	593.488747413949	559.0322101723706	-0.08628926624211586	0.27552654370209634	-0.09383866249448952	0.2679771474497227	-0.08497895442221709	0.27130480940213253	-0.09240910784167955	0.26387465598267007	0.8669888766769687	0.5514739726723517	0.8595575390405381	0.5077923078888045	0.01598934233411104	0.059118583560876486	0.01776102563761077	0.06668843527590827	Constant	Undetermined	Constant	Undetermined
chr2L:1728840	chr2L	1728774	1728908	FALSE	TRUE	FALSE	FALSE	326.4374957076831	342.7694751688412	279.7068414739712	304.3788387217067	0.12195252032066631	0.07043185845950568	0.22289123786259696	0.17137057600143638	0.12116626507139493	0.06995809790767171	0.2215006030825523	0.17029243591882906	0.6882112983121781	0.8268032734275212	0.4368787462967511	0.5026838616513516	8.047801826623098e-4	0.0010059741947268186	0.002240919263690052	0.0020606315311176206	NA	Constant	NA	Constant
chr2L:1732426	chr2L	1732358	1732495	TRUE	TRUE	TRUE	TRUE	934.9888854581231	542.3677682775543	1487.1591332431842	1417.9005796587674	-0.06880265377520393	-0.7856777704470873	-0.6695379106286825	-1.386413027300566	-0.06801167511740241	-0.7764562666274093	-0.6620990415095854	-1.3705436330195921	0.875808568671924	0.01992673364377197	0.049037941431149284	6.053256837950709e-6	0.004983619780951461	0.4249045882605956	0.26183797948336535	1	Constant	Decreased	Undetermined	Decreased
chr2L:1732912	chr2L	1732873	1732952	FALSE	FALSE	FALSE	TRUE	45.39461904494487	39.54213296644739	282.12382587218684	283.59028564891764	0.007479604780223549	-0.19913060002862182	-2.6357353096932976	-2.842345514502143	0.007861094374816583	-0.1897233667230312	-2.6044782969011564	-2.8020627579990043	0.9858453123614342	0.6906715495631174	6.942624949341208e-17	3.4181711332781684e-17	0.0017780869000139036	0.04573484446668634	1	1	Constant	NA	NA	Decreased
chr2L:1737400	chr2L	1737322	1737545	TRUE	TRUE	TRUE	FALSE	675.0347573712994	1018.9759786738347	185.8479319792908	95.75666778045968	-0.956677780541578	0.5940863486344529	1.860839153367165	3.411603282543196	-0.94450670109257	0.5879476063039236	1.8403602394853151	3.3728145468818087	0.004386654340073711	0.0740443830786686	1.2764354829101011e-9	9.74408068302707e-30	0.6929482334476991	0.17335388305482424	1	1	Decreased	Undetermined	Increased	Increased
chr2L:1738036	chr2L	1737980	1738094	FALSE	TRUE	FALSE	FALSE	46.65268906916233	243.03492974248857	28.769173838913858	34.29879051363958	0.25363391123568485	2.381131531608813	0.6974364487053594	2.8249340690784877	0.24500158460168617	2.34472526598145	0.6798281498341391	2.779551831213903	0.6556447873065477	2.9359637003288427e-10	0.15443765326311332	4.239317392963318e-14	0.0819524208478129	1	0.4183897625584773	1	NA	Increased	NA	Increased
chr2L:1738278	chr2L	1738239	1738318	FALSE	TRUE	FALSE	FALSE	18.310155373898517	148.42825621166406	10.135719134277538	17.133299210252037	0.7573545330337424	3.019049824694539	0.8531955810564812	3.1148908727172784	0.6569478031898189	2.736091488929169	0.742001620850088	2.8211453065894383	0.5683297365715672	0.0034817347667090368	0.5223631780539326	0.0014190625522721575	NA	NA	NA	NA	NA	Increased	NA	Increased
chr2L:1738506	chr2L	1738456	1738557	FALSE	TRUE	FALSE	FALSE	26.56889575271848	277.9798846724723	30.91600090014216	40.66026386230144	0.39526586413949216	3.387170316270402	-0.2186154450742493	2.7732890070566607	0.38540330448005855	3.3393944585774804	-0.21488766484431981	2.7391034892531017	0.4095929808471553	4.788694470003942e-21	0.6967899134417612	7.124118357015348e-17	0.11463961216443495	1	0.06413635640931363	1	NA	Increased	NA	Increased
chr2L:1752000	chr2L	1751952	1752050	TRUE	TRUE	TRUE	TRUE	158.50616704198578	181.0940311688731	143.43696956544414	148.8228849849103	0.053179478066897344	0.19220002328747554	0.14412205937650344	0.2831426045970816	0.05260818087058467	0.19032217664180545	0.1427307727158177	0.2804447684870385	0.8963720924971095	0.6015059757296138	0.7107360255932913	0.3586478376352066	0.0023042966413409907	0.010345057171120385	0.005316447909147427	0.02320334254996483	Constant	Constant	Constant	Constant
chr2L:1753070	chr2L	1753031	1753110	FALSE	FALSE	FALSE	TRUE	34.68990930860672	23.437646295488243	55.941027153411454	139.6160682383487	1.3194863400525048	-0.565688373241703	-0.6893906749756425	-2.5745653882698503	1.302085425392532	-0.544564424994946	-0.6764442833290485	-2.5230941337165267	4.654001166365073e-4	0.29777232734082726	0.12733144701373666	6.913328071059512e-10	1	0.3076327312820249	0.3840819370142824	1	Increased	NA	NA	Decreased
chr2L:1753244	chr2L	1753205	1753284	FALSE	FALSE	FALSE	TRUE	27.77147293373053	25.640180478213672	44.998330269701384	107.18314554317097	1.2521346868923884	-0.11519727939115484	-0.6962677727355786	-2.063599739019122	1.2337516902091241	-0.1080394262034883	-0.681290362524108	-2.0230814789367204	0.0017849534157328476	0.8621633594582369	0.15045481675216898	1.0617704522644273e-6	NA	NA	0.41327385518819454	NA	Increased	NA	NA	Decreased
chr2L:1754155	chr2L	1754116	1754195	FALSE	FALSE	FALSE	TRUE	33.78214412290372	16.85985425073873	60.75140403013934	108.09246541625893	0.8312763070933823	-1.0026688330347047	-0.8466568537067076	-2.6806019938347947	0.8199174339512022	-0.9609955330472356	-0.8302039827157041	-2.611116949714142	0.045431608766168655	0.06966120682196945	0.0621789254003487	6.545484427625396e-9	0.5277210274621894	NA	0.5925336021204346	NA	Increased	NA	NA	Decreased
chr2L:1756925	chr2L	1756886	1756965	FALSE	FALSE	FALSE	TRUE	21.842016981983445	36.64338075356134	37.421603264679135	133.88422014383255	1.8390426570009704	0.7464465271848055	-0.7767652828848082	-1.869361412700973	1.810460936923057	0.7283267190998286	-0.7572566674960368	-1.8393908853192658	3.6180422072126754e-6	0.1522689786398567	0.1216275818525327	2.8915441888449416e-6	1	NA	0.5216660293160073	NA	Increased	NA	NA	Decreased
chr2L:1764072	chr2L	1764033	1764112	FALSE	FALSE	FALSE	TRUE	16.714686320301933	22.01772928505511	19.9466781198311	81.9559156279832	2.0386995848069156	0.39754940912895576	-0.25503222231677586	-1.8961823979947356	1.9928807315094683	0.38595547536410624	-0.24675430565500633	-1.8536795618003685	2.3262771210788947e-5	0.56351686545808	0.7248557988607043	8.09868681064665e-5	NA	NA	NA	NA	Increased	NA	NA	Decreased
chr2L:1764321	chr2L	1764282	1764361	FALSE	FALSE	FALSE	TRUE	15.54027227247704	17.56337539757671	14.78583228961147	78.48072684746988	2.408122948535555	0.1765583536202797	0.07179632605453537	-2.15976826886074	2.3395874266700645	0.17311222896397097	0.06644878887685614	-2.1000264088292377	8.137847188061395e-6	0.8317249770489169	0.9352488445801269	5.326638539100247e-5	NA	NA	NA	NA	Increased	NA	NA	Decreased
chr2L:1764708	chr2L	1764669	1764748	FALSE	FALSE	FALSE	TRUE	27.821827831877044	37.30245982623813	51.05092919384356	99.17080503200629	0.9579782467530342	0.4230535640427489	-0.8757200154513092	-1.4106446981615945	0.9410700218579745	0.41339466503003336	-0.8546037807982602	-1.3822791376262014	0.032947091056750435	0.47047151608841126	0.08031583626033192	0.001249316366759558	NA	NA	0.6451588639509946	NA	Increased	NA	NA	Decreased
chr2L:1768307	chr2L	1768268	1768347	FALSE	FALSE	FALSE	TRUE	9.6478222863711	13.181362695252716	34.94849345760017	93.13738990526832	1.414130186489385	0.4502242864817299	-1.856955027913925	-2.82086092792158	1.3915291548248019	0.43689551521775477	-1.7904516378504727	-2.7450852774575196	0.001464250651911737	0.5654682038235259	7.799651565230893e-4	3.700958217651041e-8	NA	NA	NA	NA	Increased	NA	NA	Decreased
chr2L:1768536	chr2L	1768489	1768585	FALSE	FALSE	TRUE	TRUE	22.909493623242593	38.08433039907228	125.39402917491063	497.57238218360277	1.9884377570411451	0.7332519597919721	-2.4524511779820597	-3.7076369752312326	1.9703196607902709	0.7178244816560596	-2.40775020154459	-3.660245380678801	4.856616258480837e-11	0.11620505618775917	2.180945130622112e-11	3.112526520810334e-27	1	0.4438686361464581	1	1	Increased	NA	Decreased	Decreased
chr2L:1770499	chr2L	1770460	1770539	FALSE	FALSE	FALSE	TRUE	25.743315510510584	34.373887761625895	41.59862416793024	125.08368821819899	1.5882859457143652	0.41711516105303087	-0.6923379416492905	-1.8635087263106247	1.5608920137077686	0.40757668518130824	-0.6748886070951354	-1.8282039356215958	1.5812893867681922e-4	0.4769581586672298	0.18436289919318988	1.1742755886399712e-5	1	NA	0.43070559379352336	NA	Increased	NA	NA	Decreased
chr2L:1774368	chr2L	1774314	1774423	FALSE	FALSE	FALSE	TRUE	37.54893964137185	38.05608065140038	78.01447306557597	692.0890696629214	3.1491440206934027	0.01935482038062373	-1.054969626762656	-4.184758827075435	3.112227727209413	0.023662205369533795	-1.035356955433225	-4.123922477273105	4.680263910288506e-21	0.9744921985014598	0.00838530555387906	1.58910599847013e-30	1	0.027853682323959468	0.8732080313855967	1	Increased	NA	NA	Decreased
chr2L:1776291	chr2L	1776230	1776353	TRUE	TRUE	FALSE	FALSE	258.77930114784255	247.44707415634667	57.62952098764143	34.8051141748592	-0.7275087206129793	-0.06460224210160205	2.1668422924979795	2.829748771009357	-0.7151373820416329	-0.06462256036301389	2.139960218820011	2.7904750404986296	0.0698302031194575	0.8840970022512871	4.3812663959801835e-11	1.0803931562874617e-17	0.3760972316095122	0.006464450856646652	1	1	NA	Constant	Increased	Increased
chr2L:1786350	chr2L	1786311	1786390	FALSE	FALSE	FALSE	TRUE	18.27724576324196	16.837633942084185	70.79371138764034	226.34475271339545	1.6768287450110266	-0.118359261751273	-1.9535725272445759	-3.748760534006876	1.6562410771956804	-0.10133116159600332	-1.9085702899240689	-3.6661425287157523	4.574550611181227e-6	0.8732231901791548	7.455735769115859e-6	5.359081222870866e-17	1	0.0988939374723454	1	1	Increased	NA	NA	Decreased
chr2L:1788163	chr2L	1788124	1788203	FALSE	FALSE	FALSE	TRUE	22.048667590008407	19.76939228924028	41.531931938869846	220.65807416585432	2.409519650155502	-0.1574229524367208	-0.9135295073329651	-3.480472109925188	2.377765305759816	-0.14403087718294522	-0.8920599207331326	-3.413856103675893	8.725243018610875e-11	0.8164571256648557	0.052262427732473374	3.2110730486787275e-16	1	0.09499205233729645	0.6866497330640656	1	Increased	NA	NA	Decreased
chr2L:1807090	chr2L	1807051	1807130	FALSE	TRUE	FALSE	FALSE	58.22041080233642	102.70618150748858	27.389864602931404	16.842009979920853	-0.7015778097774494	0.8189260905364047	1.0878828847839692	2.6083867850978235	-0.6826298573829781	0.8051105437223455	1.0646709079626742	2.5524113090679976	0.19277945842661962	0.05663763447625272	0.01767962820625535	5.947949122505635e-10	NA	NA	0.9034590249839519	NA	NA	Undetermined	NA	Increased
chr2L:1808695	chr2L	1808656	1808735	FALSE	FALSE	FALSE	TRUE	24.412747338858665	13.918296687569624	35.63442352014312	168.6055075439671	2.2423081727602296	-0.8106519950427012	-0.5456369242794794	-3.59859709208241	2.204370836404171	-0.7657903878414463	-0.531321273995864	-3.5014824982414816	1.0156592578863919e-7	0.2018234233751796	0.3292782901406545	4.187269756973125e-13	1	NA	0.2948688604187071	NA	Increased	NA	NA	Decreased
chr2L:1810597	chr2L	1810558	1810637	FALSE	FALSE	FALSE	TRUE	49.102426695502636	43.23965788358937	49.63823276503277	114.9686416827383	1.211716753727428	-0.1834392174917391	-0.01565742726435059	-1.4108133984835178	1.1949962382253283	-0.17872879759101898	-0.015603376243582195	-1.3893284120599296	0.0011449258411689006	0.7301619857003483	0.9782527362784007	1.6048719657852002e-4	1	0.05178848062774449	0.014037278138475436	1	Increased	NA	NA	Decreased
chr2L:1812459	chr2L	1812412	1812507	FALSE	FALSE	FALSE	TRUE	36.334277552119126	35.21138654119829	43.17357882647114	191.98562663279588	2.152777711403134	-0.04528918272696595	-0.24881746741139735	-2.4468843615414975	2.1246244161709593	-0.0415633714937649	-0.2443088994915217	-2.410496687156246	2.1083222067504563e-9	0.940991387624314	0.6326640342435512	5.702219095377557e-11	1	0.032655322578771594	0.061008725393196614	1	Increased	NA	NA	Decreased
chr2L:1812626	chr2L	1812582	1812672	FALSE	FALSE	FALSE	TRUE	28.515503417092816	27.84559747943746	91.35359690179484	190.86739092593808	1.0630372051368255	-0.034297253802357805	-1.679715031288219	-2.7770494902274026	1.0503325664175949	-0.027702034866030994	-1.6479143723306557	-2.7259489736142815	0.0038258793944597348	0.9586861584592653	3.0258502205763026e-5	4.3159566923798416e-12	0.8554777279900742	0.04454635861782484	1	1	Increased	NA	NA	Decreased
chr2L:1814515	chr2L	1814476	1814555	FALSE	FALSE	FALSE	TRUE	16.204092600845758	8.071396046816988	33.34340114547951	111.26112106927738	1.7384763704344215	-1.0054681026915462	-1.0410430371852233	-3.784987510311191	1.7111787101802065	-0.9234413304738855	-1.0117305666143948	-3.646350607268487	5.2467843636446086e-5	0.17061112346489907	0.051319767627846145	4.7321415591080596e-11	NA	NA	NA	NA	Increased	NA	NA	Decreased
chr2L:1818754	chr2L	1818715	1818794	FALSE	FALSE	FALSE	TRUE	18.084805477271615	34.44914816034601	33.654375300077604	109.22494578792146	1.698436407311848	0.9296902289533929	-0.8960159970538931	-1.6647621754123483	1.6713277307886356	0.9048960427621913	-0.8714872971055041	-1.6379189851319487	3.1257717584480744e-5	0.07678431578740862	0.08061993509689067	4.6238815753534574e-5	NA	NA	NA	NA	Increased	NA	NA	Decreased
chr2L:1819019	chr2L	1818980	1819059	FALSE	FALSE	FALSE	TRUE	17.0433012584343	25.62616338243166	32.387942020293686	107.17748127176316	1.7264731123600046	0.5884126917000935	-0.926251989776639	-2.0643124104365502	1.6956510452278533	0.5717929016505752	-0.8986339440112238	-2.0224920875885015	7.350277172314883e-5	0.34052972781164775	0.0886192683481142	4.1184160524068185e-6	NA	NA	NA	NA	Increased	NA	NA	Decreased
chr2L:1836417	chr2L	1836368	1836467	FALSE	FALSE	FALSE	TRUE	14.78952994687802	21.26005118475156	68.1728066170873	780.8809987302094	3.5178344237016597	0.5235688700076393	-2.2046201785729247	-5.1988857322669455	3.4735876340043066	0.5115198109650939	-2.1423878870904547	-5.104455710129667	2.743001303683307e-23	0.4007603246166325	9.474981058054943e-7	3.0965128759891664e-35	1	0.31500882071466163	1	1	Increased	NA	NA	Decreased
chr2L:1838166	chr2L	1838127	1838206	FALSE	FALSE	FALSE	TRUE	12.193052240063622	22.71091320808493	37.59258521604535	407.65679248474777	3.438835016738009	0.8973264026314405	-1.6243888164399491	-4.165897430546518	3.397600313066172	0.8673160812789179	-1.571503413215609	-4.1017876450028625	6.244495169628292e-22	0.11646802219414633	7.384953354404667e-4	2.1219914063629193e-25	1	0.6759747402452108	1	1	Increased	NA	NA	Decreased
chr2L:1838761	chr2L	1838722	1838801	FALSE	FALSE	FALSE	TRUE	13.208037924426781	12.460252534570595	34.56356617906489	229.36619634990114	2.7303288009389224	-0.08408285973709409	-1.387835910911048	-4.202247571587065	2.6901251173908087	-0.0635736690890376	-1.344101514320327	-4.0978003008001735	9.805131173343394e-12	0.9220136068925469	0.007419394647672344	2.051322366835655e-17	1	0.12255434660198469	1	1	Increased	NA	NA	Decreased
chr2L:1841632	chr2L	1841593	1841672	FALSE	FALSE	FALSE	TRUE	25.57351827827019	18.2985703551288	25.320731624145548	98.12454608200056	1.9542949840966	-0.4829197161709619	0.014331562094526153	-2.422883138173036	1.9168477871332283	-0.46152837954714954	0.013304763645012522	-2.3650714030353654	1.0860206077620945e-5	0.4500425512702703	0.9842830168528641	3.031408236407724e-7	NA	NA	NA	NA	Increased	NA	NA	Decreased
chr2L:1861038	chr2L	1860999	1861078	FALSE	FALSE	FALSE	TRUE	28.474213556335116	77.6091490011687	43.32930823332664	155.79634680250234	1.8462462958931034	1.4465707394479366	-0.6056872077305634	-1.0053627641757303	1.818230446140444	1.417585056623208	-0.592156511043404	-0.9928019005606403	1.1726341995011075e-6	5.998283438392864e-4	0.21277651623266933	0.006316602764554554	1	1	0.30937528337287573	1	Increased	NA	NA	Decreased
chr2L:1868615	chr2L	1868576	1868655	FALSE	FALSE	FALSE	TRUE	25.392703099008905	37.30430464097464	34.93859680953348	102.23941594435769	1.5490579262742394	0.5549281357810755	-0.46040768780814567	-1.4545374783013096	1.5204828682881517	0.5413650547840861	-0.4486286475462789	-1.4277464610503443	3.441772438651926e-4	0.3230930384726494	0.4194394746044872	6.958829777083321e-4	NA	NA	0.2239519484020935	NA	Increased	NA	NA	Decreased
chr2L:1871975	chr2L	1871936	1872015	FALSE	FALSE	FALSE	TRUE	18.968171870251105	30.038914799539	37.0622745951441	211.21091715456348	2.510661076589153	0.6632520540655549	-0.9663707852969241	-2.8137798078205223	2.473682084214207	0.646242145244873	-0.9400716605575133	-2.767511599526847	8.617865324288526e-11	0.2311402640183198	0.05078536473876556	2.9529724881367286e-12	1	0.4122913410148215	0.7564108969113232	1	Increased	NA	NA	Decreased
chr2L:1873897	chr2L	1873858	1873937	FALSE	FALSE	FALSE	TRUE	20.231746925417205	67.37331637606347	31.715160773244072	134.8755863403447	2.088384670772366	1.7355564202572964	-0.6485517597603319	-1.0013800102754011	2.0540045381745045	1.6961399024322465	-0.6313087961019226	-0.9891734318441803	1.4217151484918753e-7	8.52810941120896e-5	0.21627494080140675	0.008006806623391382	1	1	0.3826136562186482	1	Increased	NA	NA	Decreased
chr2L:1879405	chr2L	1879366	1879445	FALSE	TRUE	FALSE	FALSE	23.07899732429776	159.894120653529	25.609982194335906	27.552270640840007	0.10546496935882478	2.7924644395091485	-0.15012570296646835	2.5368737671838555	0.10109709806986326	2.746005506554855	-0.14730149100093537	2.4976069174840565	0.8632722846874391	1.5369686526537098e-12	0.8132010891780005	9.75690285116198e-12	0.041605907538552214	NA	0.06258812057643273	NA	NA	Increased	NA	Increased
chr2L:1884567	chr2L	1884495	1884641	TRUE	TRUE	TRUE	TRUE	2037.512342249705	1973.6824507036476	1396.940134170486	1504.8614423805332	0.10736046393119483	-0.04591890782654135	0.5445386030912349	0.39125923133349877	0.10578516858602714	-0.045273137788151105	0.5366598021824064	0.3856014958082281	0.8277196249212694	0.9297828803225363	0.18239293814587132	0.3047682129074564	0.015708182815561317	0.013917703675813119	0.18762700256130904	0.11713167659991267	Constant	Constant	Undetermined	Undetermined
chr2L:1884921	chr2L	1884870	1884974	FALSE	FALSE	TRUE	TRUE	257.6359035030346	522.9162287937414	219.95433965377552	221.820720043576	0.012190066838011677	1.0212461872849767	0.228129592274998	1.237185712721963	0.01193932440232068	1.0132426811988362	0.22615207934669024	1.2274554361432057	0.9757270992077091	1.3291894575283728e-4	0.49964425564776976	1.2241256284767225e-6	0.001003574444872629	0.8273921835417063	0.006839112126661049	1	Constant	NA	Constant	Increased
chr2L:1885476	chr2L	1885422	1885531	FALSE	FALSE	TRUE	TRUE	49.49226138003951	41.10296127864743	252.918132954243	693.0947836321259	1.4543821858143409	-0.2679606255688453	-2.3533956068140083	-4.0757384181971945	1.4393870697537268	-0.25613829782091857	-2.319648191886292	-4.015173559460938	4.530873076247992e-6	0.5977500419274907	5.246274288688846e-12	1.0596899717342937e-30	1	0.07516678459246062	1	1	Increased	NA	Decreased	Decreased
chr2L:1885993	chr2L	1885954	1886033	TRUE	FALSE	FALSE	FALSE	141.11571792951543	57.98583295034973	58.71376046294936	90.5123003812931	0.6244152034514786	-1.283106318597684	1.2651081233646964	-0.6424133986844665	0.6152255320146927	-1.2652592270220453	1.2483029099116778	-0.6321818491250599	0.10860131454307424	4.49172100392695e-4	3.5206000704210715e-4	0.08314636655746244	0.2414614055993383	1	1	0.3777422676951287	NA	Decreased	Increased	NA
chr2L:1886123	chr2L	1886065	1886182	TRUE	FALSE	FALSE	FALSE	138.72620533193603	61.621492131444924	62.25480821885277	67.05059605916665	0.10706488999077188	-1.1707348159951108	1.1559831655724915	-0.1218165404133911	0.10512310803131393	-1.1553149056302574	1.1412721917770088	-0.11916582188456257	0.825719733359194	0.0013294738834934746	0.0010775805250778183	0.7712829458651921	0.014516663920563453	1	1	0.027159051846483633	NA	Decreased	Increased	NA
chr2L:1891476	chr2L	1891430	1891523	FALSE	TRUE	FALSE	FALSE	61.7013709564351	247.18636135708672	27.443706574345264	25.069631081647525	-0.13053458050696626	2.002224693544654	1.1688271987920849	3.3015864728437054	-0.1306246113748534	1.9802952923224124	1.1460491594022277	3.2569690630994934	0.8171550879915395	6.437838915373241e-10	0.003652898383208315	5.148382288557342e-22	0.036188975375894814	1	1	1	NA	Increased	NA	Increased
chr2L:1909379	chr2L	1909327	1909432	FALSE	FALSE	FALSE	TRUE	33.090685809519194	39.62469792641294	48.92933581895183	234.02631274457852	2.25789914386724	0.25997474506575813	-0.5642745073059587	-2.5621989061074406	2.2283885857084504	0.2568516364741451	-0.5533364074480638	-2.5248733566823693	2.982498107556303e-10	0.6327961218170234	0.2244958541594429	4.562211819251675e-12	1	0.08747758598074357	0.2504665407860406	1	Increased	NA	NA	Decreased
chr2L:1909936	chr2L	1909861	1910013	TRUE	TRUE	TRUE	TRUE	580.305893083493	555.5621328948359	583.4537764865411	597.9607256792773	0.03543236623836644	-0.06286531112372193	-0.0078047847329028525	-0.10610246209499122	0.03524111462715991	-0.06250115154232821	-0.007760775448797917	-0.10550304161828604	0.9113607898985803	0.8392371353346367	0.9811916003907063	0.6723695439605791	4.436642722404309e-4	9.116404897484561e-4	6.601521750898803e-4	9.207010256268091e-4	Constant	Constant	Constant	Constant
chr2L:1911313	chr2L	1911274	1911353	FALSE	TRUE	FALSE	FALSE	24.892854822481706	334.69621682905915	37.25231835589905	68.5521008359543	0.879870666404528	3.7490486443492466	-0.5815985184195175	2.2875794595252015	0.8624218900229547	3.6865209729237804	-0.5671772698173875	2.256921813083438	0.03916978001169108	1.5562530799628007e-22	0.2508507176820782	2.760373158348892e-11	0.6007408277625413	1	0.29761805237167555	1	NA	Increased	NA	Increased
chr2L:1911517	chr2L	1911467	1911568	FALSE	TRUE	FALSE	FALSE	24.92585577652921	368.58668168249403	21.46609185961132	48.557637275087686	1.177638667974865	3.886288999857053	0.21558348090463317	2.9242338127868215	1.1453299178289764	3.8206898592599	0.20664062762868424	2.8820005690596076	0.011573514900733642	4.9474253721513606e-23	0.7377236598076965	4.689388318124016e-16	0.9597290984617728	1	0.09532513097440871	1	NA	Increased	NA	Increased
chr2L:1926407	chr2L	1926357	1926458	TRUE	TRUE	FALSE	FALSE	163.12554862023183	458.49469395953275	41.50857473507418	52.33443983171399	0.3343512607736482	1.49092228424981	1.9745014531241774	3.1310724766003393	0.3240922062330429	1.4729051405144995	1.9398841355715903	3.0886970698530467	0.48751961847621395	9.298781755455954e-6	1.0844711121460073e-7	1.2951557704457295e-20	0.0820432378000014	1	1	1	NA	Increased	Increased	Increased
chr2L:1938200	chr2L	1938146	1938256	TRUE	TRUE	TRUE	FALSE	561.5032808704464	727.5478865203348	125.25162607783449	52.89358770621255	-1.2436645932947563	0.3737477556471004	2.1644651190207447	3.7818774679626017	-1.2305175404199438	0.37137942114527533	2.1498974886972664	3.751794450262486	6.88809461868407e-6	0.14809956100518717	1.183388051956755e-19	3.846415176338096e-52	1	0.01212034471899127	1	1	Decreased	Constant	Increased	Increased
chr2L:1944780	chr2L	1944714	1944848	FALSE	FALSE	TRUE	TRUE	26.451027828525405	33.71348931237698	305.8935129545922	649.5406981978002	1.0863904111170974	0.35000216916984694	-3.5316338236832214	-4.268022065630472	1.0757463280580453	0.346826721211798	-3.4732583417549523	-4.202177948601199	6.632952233581947e-4	0.5135126471021537	8.164159060147167e-23	8.002160664021223e-32	0.903283795239	0.13235665669419905	1	1	Increased	NA	Decreased	Decreased
chr2L:1944919	chr2L	1944880	1944959	FALSE	FALSE	FALSE	TRUE	33.851602565532325	29.13998696247986	270.4019913192039	545.8930001671093	1.0135124218422369	-0.21622390198073022	-2.997809737066852	-4.22754606088982	0.9671168405582136	-0.19333328503404437	-2.836923965465385	-3.9973740910576425	0.18732646511457315	0.8319744876653172	1.891903586732406e-5	7.597753680070881e-10	0.7752245706948777	0.2601911388529053	1	1	Undetermined	NA	NA	Decreased
chr2L:1948205	chr2L	1948136	1948275	FALSE	FALSE	TRUE	FALSE	50.47060093888385	45.39260375982595	159.0322616093322	88.86980911702784	-0.839554168731076	-0.15298601958168181	-1.6558042936563728	-0.9692361445069785	-0.827439984814548	-0.14768496185511423	-1.6298659807904554	-0.9501109578310217	0.029629606064602444	0.7857869431896396	1.2043496342087613e-5	0.015909262459827465	0.5246647092923786	0.05140198333375676	1	1	Decreased	NA	Decreased	NA
chr2L:1949208	chr2L	1949161	1949256	FALSE	FALSE	FALSE	TRUE	64.6635039291696	36.631812401891835	89.97125541889837	125.27990927025499	0.47761901401269136	-0.819854603232263	-0.47651246871929454	-1.773986085964249	0.4712071785711795	-0.7996060939338826	-0.46865871237502965	-1.739471984880092	0.26750991068211116	0.07799376101561387	0.2908337343769432	8.673267480763875e-6	0.13940047502157624	0.5524426956045857	0.1603319046923403	1	Undetermined	NA	NA	Decreased
chr2L:1954743	chr2L	1954669	1954854	TRUE	FALSE	TRUE	TRUE	1523.8635280734093	100.96672860981965	2416.507086679582	1756.0131665074673	-0.460619563461638	-3.9157818382382863	-0.6651895197801035	-4.120351794556752	-0.4510043720682201	-3.819829803412618	-0.6513274089530267	-4.020152840297424	0.3774281796000309	4.2583353463583475e-19	0.17994991416636094	1.7088208980910324e-21	0.18555494358298416	1	0.384007330992549	1	Undetermined	Decreased	Undetermined	Decreased
chr2L:1954993	chr2L	1954951	1955036	FALSE	TRUE	FALSE	FALSE	358.4348607815432	192.8807896688004	322.51108244464865	154.05986953458822	-1.0658576280172136	-0.8940014957823937	0.1523622216511845	0.32421835388600434	-1.054865129966465	-0.8848151239255201	0.15098048879710393	0.3210304948380491	4.7518443377780943e-4	0.0047017815307973205	0.7009991433064962	0.3252266700892371	0.8764983733898212	0.5943417141471907	0.00682174326919467	0.04417492780761975	NA	Decreased	NA	Constant
chr2L:1959355	chr2L	1959316	1959395	FALSE	FALSE	FALSE	TRUE	23.20069636443293	27.866212097004663	71.86980862185146	431.6324698979298	2.5863456472930926	0.26434879949005313	-1.6312177361748093	-3.953214583977849	2.5593814187214172	0.26330563774159993	-1.5983314753624536	-3.894407256342271	1.6437736508074755e-15	0.647554086423126	3.874176105147822e-5	4.573645579283089e-26	1	0.10486055576882383	1	1	Increased	NA	NA	Decreased
chr2L:1959648	chr2L	1959598	1959699	FALSE	FALSE	FALSE	TRUE	22.41943417136332	30.797622976525968	50.71918321386811	266.8593108560232	2.395475931071614	0.45806913764809337	-1.1777816449604646	-3.115188438383985	2.3467664071882384	0.4463580278721666	-1.1421596449630709	-3.042568024279143	8.944564053298692e-8	0.4819084811043308	0.027656861228439647	1.9840137575964046e-11	1	0.2745287662973882	0.9753583328918797	1	Increased	NA	NA	Decreased
chr2L:1959970	chr2L	1959912	1960030	FALSE	FALSE	TRUE	TRUE	25.471761958228768	16.879664119094116	171.06519143718634	729.5385480310604	2.092437982341352	-0.5936125618243935	-2.7475755645450772	-5.433626108710823	2.076223367874759	-0.5525858587672293	-2.7065531022457976	-5.335362328887786	7.42508062625529e-14	0.27744003035549863	7.372824544743918e-16	5.932152791330304e-42	1	0.3368382545725721	1	1	Increased	NA	Decreased	Decreased
chr2L:1960443	chr2L	1960404	1960483	FALSE	FALSE	FALSE	TRUE	24.719677818919727	37.459038839331484	89.55392902725865	174.77175919288084	0.9646434486953575	0.5996539418101906	-1.857096789241247	-2.222086296126414	0.9551204492605011	0.5882114630898144	-1.8239188296044666	-2.1908278157751533	0.004443479653735859	0.21673505890781414	1.0697321866616975e-6	5.744678047207568e-10	0.7068046696635726	0.303998830035397	1	1	Increased	NA	NA	Decreased
chr2L:1962163	chr2L	1962124	1962203	FALSE	FALSE	FALSE	TRUE	28.12283528834252	19.809157088528526	95.55788302622452	316.7493255809198	1.728894749569428	-0.5055745588479339	-1.7646328415286303	-3.9991021499459922	1.7127605075650183	-0.47810556732604687	-1.7359260343375627	-3.926792109228628	3.953641927566107e-8	0.355996966527734	1.6701344164403218e-6	1.200796890212037e-23	1	0.25595173167288215	1	1	Increased	NA	NA	Decreased
chr2L:1964965	chr2L	1964918	1965014	FALSE	FALSE	TRUE	TRUE	69.5003919511601	27.875364392900586	182.2086243256026	161.63303534600172	-0.1728691533544957	-1.3180304496311497	-1.3904982274842912	-2.5356595237609456	-0.17028107654014835	-1.28171014173413	-1.3719177516099128	-2.4833468168038944	0.6942263536428229	0.002510763858924511	8.331475419116987e-5	1.1068876841663824e-10	0.016636388369463448	1	1	1	Constant	NA	Decreased	Decreased
chr2L:1967496	chr2L	1967430	1967563	FALSE	FALSE	TRUE	TRUE	78.7673455009011	40.34107071026036	1031.832053862522	912.9724302101384	-0.1765649699058667	-0.965348281325014	-3.7114667024018377	-4.5002500138209856	-0.1747886613797831	-0.9370560061253412	-3.6722170960280676	-4.434484440773625	0.6340549165951923	0.013794733371406298	8.104059894049155e-36	5.414371464614236e-41	0.006531810409332754	0.733844131255017	1	1	Constant	NA	Decreased	Decreased
chr2L:1970611	chr2L	1970565	1970659	TRUE	TRUE	TRUE	TRUE	1620.8588879098797	1591.4144557245195	2082.216462630683	1792.5981706549921	-0.2160679263351027	-0.02644888620131191	-0.3613615606382753	-0.17174252050448452	-0.21154324114143844	-0.025881085222453252	-0.35378808234300796	-0.16812592642402274	0.7042989987085839	0.966403121530815	0.5067251751605011	0.7287704598774596	0.06651974397026639	0.03406842050691828	0.13288337742581977	0.07763444137089061	Undetermined	Constant	Undetermined	Undetermined
chr2L:1972879	chr2L	1972808	1972951	TRUE	TRUE	TRUE	TRUE	1650.8596739450663	1924.4788664897847	1328.4663590590228	1744.0227373275748	0.39265715434792553	0.22125033461813218	0.3134557990568191	0.14204897932702568	0.3844274103955804	0.21663000073561176	0.30687454380027807	0.13907713414030945	0.4574881881161541	0.6965453603579002	0.5716489604024463	0.7756559439162269	0.14091218929031482	0.07962105241108917	0.10851355529515438	0.06670882705644655	Undetermined	Undetermined	Undetermined	Undetermined
chr2L:1974190	chr2L	1974067	1974272	TRUE	TRUE	TRUE	TRUE	636.8372418279394	737.1275901280912	559.2706221265845	465.39381788189434	-0.265094502475924	0.21098965219912613	0.18737815709375671	0.6634623117688069	-0.26337954262140073	0.2095915816718969	0.18616136657870747	0.6591324908720051	0.3532875519408242	0.4721540259054513	0.5367472087018434	0.005184709239235235	0.004013791696668987	0.003302163411380496	0.0019426557090285162	0.1984489990633486	Constant	Constant	Constant	Undetermined
chr2L:1979525	chr2L	1979454	1979598	TRUE	TRUE	TRUE	TRUE	283.6259603471471	151.78638590769268	337.3139147104296	197.41749504830508	-0.7728419865057494	-0.9019471911104032	-0.2501022441228645	-0.3792074487275183	-0.7668674679081815	-0.8939858043062027	-0.24817870631990144	-0.3752970427179225	0.004264592133847891	0.0013820814098505284	0.4347379094579495	0.18807397680453683	0.3197675349078714	0.5895542868323482	0.00658261328430098	0.03872359366425625	Decreased	Decreased	Constant	Constant
chr2L:1980664	chr2L	1980617	1980713	FALSE	TRUE	FALSE	TRUE	155.5862847892042	166.66986445322053	184.4591456850266	154.08089048511457	-0.25961337505866117	0.09927838471855971	-0.2455864314280838	0.11330532834913705	-0.2572539507393495	0.09835164049379463	-0.24333181000225051	0.1122737812308936	0.4530563278128538	0.801828993736412	0.4909675313881292	0.7318067184743754	0.01179853966775317	0.00520828852671552	0.01143761217178701	0.006212909275238004	Constant	Constant	NA	Constant
chr2L:1980830	chr2L	1980750	1981016	TRUE	TRUE	TRUE	TRUE	395.47244475978096	235.34859841998667	358.9052201491452	260.9324927851117	-0.459926298932103	-0.748777914559154	0.13997426908366492	-0.14887734654338614	-0.45692712199375657	-0.7436424994254561	0.13913506559240832	-0.14758031183929124	0.07951375611464713	0.0032866937703009864	0.6562518036711974	0.5885339786016678	0.026734965946876688	0.27481980756620267	0.0012456031017077675	0.002629880553656076	Undetermined	Decreased	Constant	Constant
chr2L:1981082	chr2L	1981038	1981128	TRUE	FALSE	FALSE	FALSE	149.36908968560866	137.82002450945282	130.13561224084614	97.3130191327632	-0.4193110809478428	-0.11609610979585748	0.19886581233613498	0.5020807834881204	-0.41445092816576645	-0.11495507794954729	0.1966888725002999	0.49618472271651903	0.2615303787651381	0.7901033089572841	0.6325979403544276	0.13534513415317942	0.06710050826071966	0.011519772781142287	0.015425140557888524	0.159136180187181	NA	Constant	Constant	NA
chr2L:1981256	chr2L	1981201	1981312	TRUE	TRUE	TRUE	TRUE	223.56384175823396	222.39308873573765	193.30933080906556	154.3472501720763	-0.32473149604635865	-0.0075749174167481954	0.2097755954523045	0.526932174081915	-0.3223514169543896	-0.007640361485735937	0.2082833433033039	0.5229943987719576	0.2768122026140598	0.9838379926848747	0.5111725532345455	0.04328889029021398	0.011123813060762528	0.0011678634465447657	0.0037484325240657542	0.09018462252053851	Constant	Constant	Constant	Undetermined
chr2L:1981483	chr2L	1981428	1981540	FALSE	TRUE	FALSE	FALSE	86.35338057169871	127.00715011222508	86.92758997891013	73.31672561522973	-0.2456717918375846	0.5565851558232497	-0.00956148957194251	0.7926954580888919	-0.2424158561265963	0.5490019133404056	-0.009478768167686887	0.781939001299315	0.5778939530769214	0.15442936068447205	0.9858220889790128	0.022734923721752044	0.03242080482998235	0.19026227347874256	0.007259508995075606	0.616540480543163	NA	Undetermined	NA	Increased
chr2L:1982192	chr2L	1982113	1982369	TRUE	TRUE	TRUE	TRUE	546.3662057035956	505.92608580775675	431.53749369879245	393.4228429864646	-0.13340518588757816	-0.11094162445836678	0.3403823396658053	0.36284590109501663	-0.13272993693039511	-0.1104139346796164	0.3386197215055823	0.36093572375636096	0.6302729728305602	0.6942320615054686	0.16065426328880736	0.1021384778875126	5.249770079032143e-4	9.134601459321892e-4	0.00413401001474321	0.008238855663769244	Constant	Constant	Constant	Constant
chr2L:1987671	chr2L	1987621	1987723	FALSE	TRUE	FALSE	TRUE	31.186704317344994	543.4169509134405	49.34357431611103	243.6192557957312	2.303694039642247	4.123056560735264	-0.6619311216922481	1.157431399400769	2.2756770297363613	4.0710721067210525	-0.6484974356783099	1.1468976413063814	5.974186528644251e-13	3.5121411277786787e-37	0.1086188367907341	3.4521645850300266e-5	1	1	0.3192265425377288	1	Increased	Increased	NA	Increased
chr2L:1988215	chr2L	1988139	1988292	FALSE	TRUE	FALSE	TRUE	29.94189033971907	428.98427690481304	32.66499957480408	145.1917242135563	2.15214169739685	3.8406875592232903	-0.12558031413757548	1.5629655476888653	2.1177035700215896	3.7888941983258273	-0.12422085787283181	1.5469697704314063	2.0085034844972338e-9	1.9747061976278967e-29	0.824919701571662	1.6411888389902178e-7	1	1	0.033899943152793904	1	Increased	Increased	NA	Increased
chr2L:2006573	chr2L	2006507	2006641	FALSE	FALSE	FALSE	TRUE	23.853737449587697	54.157003521309626	84.62292050277894	926.1144129539583	3.452070054356862	1.1829325893762508	-1.8268331486033018	-4.095970613583913	3.294186056087109	1.111880397808422	-1.7195634572863001	-3.901869115564987	2.271261985356976e-7	0.14164625776036063	0.014176295726378558	4.3983712592718377e-10	1	0.9138880764818191	1	1	Increased	NA	NA	Decreased
chr2L:2009156	chr2L	2009107	2009206	TRUE	FALSE	TRUE	TRUE	568.3055883723367	367.72954783463115	356.1037507532284	196.07754005571013	-0.8608733416264895	-0.628021797298227	0.6743692707136134	0.9072208150418758	-0.853244057111073	-0.622926535402806	0.6688581274697348	0.8991756491780019	0.0025261527948888703	0.03290947730995461	0.01974684712685788	9.259406565643426e-4	0.4937366305991473	0.16834064789275485	0.21129399893676726	0.8085715486888203	Decreased	Undetermined	Undetermined	Increased
chr2L:2009346	chr2L	2009284	2009410	TRUE	TRUE	TRUE	FALSE	373.65173354524205	505.17626800475017	209.48354892586832	132.42109979470428	-0.6617039337601042	0.4350926506379977	0.834857264401107	1.931653848799209	-0.6550933648327907	0.43111640547020574	0.8271644036622525	1.913374173965249	0.03498088006800747	0.17279776830801938	0.0051537618669784	2.837304567736295e-12	0.21278966237224242	0.05444764764724298	0.4799999923500526	1	Undetermined	Undetermined	Increased	Increased
chr2L:2009655	chr2L	2009487	2009730	TRUE	TRUE	TRUE	TRUE	1081.6950573383015	1117.9116334990583	754.2559219717393	743.7664538302329	-0.02020443920092164	0.0475123096957334	0.520167819927391	0.587884568824046	-0.020048007144858625	0.047051416339464525	0.5154787898470922	0.5825782133314154	0.9615599406801092	0.9067205497901902	0.09570616996390764	0.03927987903833473	0.0015284927346234816	0.0028195289416092792	0.08821484832635389	0.18046403547555126	Constant	Constant	Undetermined	Undetermined
chr2L:2010370	chr2L	2010325	2010417	FALSE	TRUE	FALSE	FALSE	66.32159818198838	202.19412784524758	80.50994137916624	99.34849985969286	0.30333124484596685	1.6081904212155864	-0.2796881658813508	1.0251710104882688	0.2993408691273737	1.5889531616700652	-0.27601493363850005	1.0135973589041916	0.4514366736042248	8.196284892407915e-7	0.5149262967846122	0.0010029666103245297	0.0360056125738923	1	0.038109743106247936	1	NA	Increased	NA	Increased
chr2L:2010597	chr2L	2010554	2010641	FALSE	TRUE	FALSE	FALSE	138.80205757672357	362.6222616704071	132.97496546406563	59.110070978433	-1.1696788041968231	1.3854385416758472	0.061874292061794456	2.616991637934465	-1.1562320562396384	1.3731452962786392	0.061239825264056455	2.590617177782334	1.6517401115871328e-4	1.0308338732220216e-6	0.8851219425188894	4.700418686828585e-20	1	1	0.0031829905048532427	1	NA	Increased	NA	Increased
chr2L:2010932	chr2L	2010869	2010996	TRUE	TRUE	TRUE	FALSE	991.2279553208573	806.1736031280859	497.45786074006287	140.8721200273387	-1.8201882048668034	-0.29812633076254597	0.9946425546892267	2.516704428793484	-1.808237434954865	-0.296717193854103	0.9893753467997566	2.5008955879005184	1.0302126093241317e-15	0.23794621576693076	5.846446145236909e-6	2.2844393984555607e-30	1	0.0040311494378804475	0.78346491773485	1	Decreased	Constant	Increased	Increased
chr2L:2013277	chr2L	2013226	2013329	TRUE	TRUE	TRUE	FALSE	556.3229274796594	252.1036486075016	328.2920886918046	79.86110227281968	-2.0394150938755713	-1.1419055659747863	0.7609425802271668	1.6584521081279517	-2.0211808098542865	-1.1338918569807415	0.7557862392508107	1.6430751921243558	1.9227650681672004e-14	1.0476169974995472e-5	0.0038285237007397994	4.683280841643169e-10	1	1	0.3054952738223808	1	Decreased	Decreased	Increased	Increased
chr2L:2014035	chr2L	2013981	2014090	TRUE	FALSE	TRUE	TRUE	592.3996740721907	98.68075122409698	849.6693958993812	210.4045293568281	-2.013735839917495	-2.5857302433264824	-0.5203307547491696	-1.092325158158157	-1.9858953079498096	-2.5441835718395573	-0.5133299727943776	-1.0716182366841254	7.154895075803987e-9	7.575100317498167e-13	0.1915933788846203	0.003110795847953806	1	1	0.1580003154713987	1	Decreased	Decreased	Undetermined	Decreased
chr2L:2015744	chr2L	2015705	2015784	FALSE	FALSE	FALSE	TRUE	28.049377062767466	29.308423371737913	36.99692743659542	118.91202265889216	1.6844172206226706	0.06334663027838788	-0.39943673015746073	-2.0205073205017436	1.65412077927449	0.06413366849228239	-0.38936118565808614	-1.9793482964402938	8.263814958149719e-5	0.9287409442556563	0.48803231865028535	3.865071401423234e-6	NA	NA	0.1781261948336961	NA	Increased	NA	NA	Decreased
chr2L:2031683	chr2L	2031635	2031733	TRUE	TRUE	TRUE	FALSE	602.8489395405846	520.5146079052522	116.32630391536287	46.27613419523425	-1.3298371034516994	-0.21185788790978147	2.373619181778353	3.491598397320271	-1.31404725564854	-0.21092755914083222	2.3563489929050068	3.459468689412715	5.203628590279399e-6	0.4778865426892543	2.239721970240632e-21	9.678785359956692e-40	1	0.003739479808709108	1	1	Decreased	Constant	Increased	Increased
chr2L:2037664	chr2L	2037602	2037728	TRUE	TRUE	TRUE	TRUE	838.2875535763571	788.0348838409616	841.8799782802471	869.0946417438266	0.045898718990408004	-0.08918571457356889	-0.00616936240549138	-0.14125379596946827	0.045458362575942456	-0.08830458934085637	-0.006108666581724841	-0.1398716184985237	0.9135218995804586	0.8257124200706335	0.9889279013495852	0.6695667067773033	0.0025249989405496842	0.005225307555642267	0.001970732853067081	0.008778031683983526	Constant	Constant	Constant	Constant
chr2L:2037817	chr2L	2037778	2037858	FALSE	TRUE	FALSE	FALSE	294.7750478883599	544.2629354824945	354.98337370810066	283.06543498892097	-0.3266158618900057	0.8846893829311505	-0.2681370465697849	0.9431681982513713	-0.32398555215103814	0.8775501185158342	-0.2659397155764004	0.935595955090472	0.2978839539182806	0.0012564665567061717	0.4129686686373254	2.8456444776164163e-4	0.014718854922752819	0.5490740662403577	0.009390666166961192	0.898408062955868	NA	Increased	NA	Increased
chr2L:2038065	chr2L	2038003	2038128	TRUE	TRUE	TRUE	TRUE	220.4122886846236	398.4443627935368	238.8382665815042	253.38805082298612	0.08531448881608222	0.8541736250295267	-0.11582934222585284	0.6530297939875916	0.08463330797216882	0.8479384716410969	-0.11498594048327335	0.6483192231856547	0.8055399439859579	0.0010341076573556368	0.7402266204068655	0.008966236941781931	0.0011446794596598137	0.47508410766273623	0.001747330616894334	0.20636265624287808	Constant	Increased	Constant	Undetermined
chr2L:2038280	chr2L	2038222	2038339	FALSE	FALSE	FALSE	TRUE	119.70375684745675	209.71218453962646	148.22289867087417	210.9040538712385	0.5088184819699629	0.8089422549384248	-0.308299912733491	-0.008176139765029239	0.5044937670985915	0.8015476087749639	-0.305441033165858	-0.008387191489485558	0.09396140925282126	0.006304548059621751	0.36921519891108107	0.9811692302969923	0.07085973719144605	0.425343228697066	0.018985455941501687	0.001840599346827601	Undetermined	NA	NA	Constant
chr2L:2039792	chr2L	2039699	2039900	FALSE	FALSE	FALSE	TRUE	47.226025889759676	54.204006569162104	61.10954825001849	196.4166364892949	1.684447409989729	0.1988173578724602	-0.3718156794151233	-1.857445731532392	1.660693093818791	0.19628424297791278	-0.3651737318535249	-1.8295825826944032	5.086242044850351e-6	0.7108527883840903	0.4452015092305076	5.305573119235949e-7	1	0.059000078369521855	0.10780318299693983	1	Increased	NA	NA	Decreased
chr2L:2045467	chr2L	2045354	2045635	TRUE	TRUE	TRUE	TRUE	546.1396484241975	412.063470425658	431.74142782682816	228.86601441639556	-0.9156642884935675	-0.4064033229476881	0.33910236329707943	0.8483633288429588	-0.9105218567686381	-0.4043487750633138	0.33738740414231305	0.8435604858476372	3.498562047524323e-5	0.09191530612827617	0.16584727619390455	9.346270034764149e-5	0.5569799234611703	0.012376736700429932	0.00429274918418775	0.5617495299219459	Decreased	Undetermined	Constant	Increased
chr2L:2110035	chr2L	2109996	2110075	FALSE	FALSE	FALSE	TRUE	22.05292209633324	12.467427222412043	44.95830981223421	407.95008391459385	3.181732933050214	-0.8228060496339846	-1.0276179680494395	-5.032156950733638	3.147960501361768	-0.7687184919429549	-1.0056119518128528	-4.922290945117576	4.426933636781193e-21	0.16847566872792466	0.017900762392335023	3.7604920679009973e-28	1	0.6014670517334426	0.8330458712943452	1	Increased	NA	NA	Decreased
chr2L:2110603	chr2L	2110541	2110666	TRUE	FALSE	TRUE	TRUE	205.87888236827132	29.341635006023406	225.74713617299338	1228.516028018272	2.444137089246687	-2.810774686117996	-0.13291182991969785	-5.387823605284381	2.4292682980729263	-2.757106012917601	-0.13193826856160354	-5.31831257955213	8.178849450209316e-25	2.5418375389662302e-17	0.6949436778681545	1.3799712729680987e-63	1	1	0.0018436652901050814	1	Increased	Decreased	Constant	Decreased
chr2L:2120104	chr2L	2120065	2120144	FALSE	FALSE	FALSE	TRUE	15.877515993017692	58.74495897314561	31.342193351234442	146.45746456024264	2.2243036761617487	1.8874798330759823	-0.9811209210146591	-1.3179447641004254	2.1876892111610506	1.8371036809073324	-0.9500942616159299	-1.3006797918696484	3.191230093064184e-8	5.294473677909435e-5	0.058949006422424836	5.693900531519254e-4	1	1	0.7751926508627429	1	Increased	NA	NA	Decreased
chr2L:2127638	chr2L	2127583	2127695	TRUE	FALSE	FALSE	FALSE	133.29068304091376	25.64969303048139	54.00201401629786	115.36270467320381	1.0950917750030096	-2.3775624750016147	1.3034908212110698	-2.1691634287935546	1.0771700042021934	-2.3229552251026395	1.2823648913206993	-2.1177603379841337	0.00667255126434443	4.728617248420553e-8	0.00108591807044879	3.4268871139043046e-7	0.8889035594589778	1	1	1	NA	Decreased	Increased	NA
chr2L:2130382	chr2L	2130310	2130456	TRUE	TRUE	TRUE	TRUE	529.0666247928832	2566.7156893476426	289.8398947775175	1574.818606082566	2.4418575705209187	2.278402183999858	0.8681932236664727	0.7047378371454122	2.411424408202015	2.2512448507080127	0.8566341814441404	0.6964546239501385	3.912095366848561e-14	6.646121095806339e-13	0.013183834893220026	0.03066159790591414	1	1	0.5762987966762865	0.41898035540933165	Increased	Increased	Increased	Increased
chr2L:2130631	chr2L	2130574	2130690	FALSE	TRUE	FALSE	TRUE	91.89677640997347	1030.411700575049	70.55774976961484	269.3372433629268	1.9325372800799598	3.487062815588084	0.38120970385221037	1.9357352393603349	1.9109217460071986	3.4562305633794934	0.3749764985834932	1.9202853159557882	6.498673459779975e-11	4.492538187242114e-37	0.30631498455581185	8.087590887636532e-14	1	1	0.05212731739914789	1	Increased	Increased	NA	Increased
chr2L:2132320	chr2L	2132281	2132360	FALSE	TRUE	FALSE	FALSE	29.223009955292156	252.8187942759834	29.80532465079527	55.236593345876834	0.8900542579916697	3.112927028122886	-0.02846530511430094	2.194407465016915	0.8717261753097904	3.069242058722991	-0.029199699098639065	2.1683161843145617	0.03248849427355178	2.140247089693005e-18	0.9638292132328146	1.470570172968973e-11	0.6115426496477544	1	0.023482484551373396	1	NA	Increased	NA	Increased
chr2L:2132582	chr2L	2132519	2132646	FALSE	TRUE	FALSE	FALSE	57.44404319986109	510.61064983719405	35.45311903715374	69.27943357386539	0.9665145785518814	3.1519944264765964	0.6962447407086102	2.8817245886333254	0.9491453930116596	3.123460598535649	0.6825357386016088	2.8568509441255987	0.006548010008468268	4.50025142956316e-28	0.06966497220824289	1.313604253145931e-25	0.7120652821720802	1	0.3389741642843976	1	NA	Increased	NA	Increased
chr2L:2145068	chr2L	2145023	2145114	FALSE	TRUE	FALSE	FALSE	139.14972278015384	191.921942060896	140.47129119551232	131.3348096722286	-0.09702596350005156	0.4638816269942291	-0.013637275458367668	0.547270315035913	-0.0962136817813363	0.4596217856583319	-0.01354545168432289	0.5422900157553453	0.8014697578755123	0.1459087135171101	0.97475072011598	0.05651086945236275	0.002979332977992477	0.06783750885574097	0.0016815287755877408	0.13988443647570425	NA	Undetermined	NA	Undetermined
chr2L:2145315	chr2L	2145164	2145377	TRUE	TRUE	TRUE	TRUE	469.2438107262362	287.40137958851824	416.9980526359511	336.39182106538243	-0.3098980176136616	-0.7072707291354625	0.17029706983608636	-0.22707564168571454	-0.30761491913615063	-0.7018483811885121	0.16909542847718056	-0.22513803357518083	0.30101824247420783	0.00952475444385192	0.604997164551478	0.42062046751242216	0.009489511006513436	0.23794723034368798	0.002639776683450956	0.00790766637655449	Constant	Decreased	Constant	Constant
chr2L:2145568	chr2L	2145510	2145628	TRUE	TRUE	TRUE	TRUE	198.7995506857683	98.46564113227214	154.6881230503115	128.44070731629193	-0.268259915910266	-1.013622196640414	0.3619520652603746	-0.38341021546977344	-0.26458917301553386	-0.9988478159728339	0.35726637993063404	-0.376992263026666	0.5389282189421803	0.0070469789495373305	0.3899134786172179	0.32079670601235066	0.03729672717707913	0.8046569415483866	0.06725229219448739	0.11627513013167126	Constant	Decreased	Undetermined	Undetermined
chr2L:2145758	chr2L	2145705	2145813	TRUE	FALSE	FALSE	FALSE	165.4882853809636	97.75595847935386	100.82560256899549	83.10438183912966	-0.2788655748209383	-0.7594725486321263	0.7148670670327683	0.2342600932215804	-0.2748546862695391	-0.7489320535774584	0.7051520070819147	0.23107463977399548	0.5369563222731984	0.05297798085566811	0.0651008555056778	0.5656069816036398	0.04592277378459879	0.4294702679146153	0.36759042969944206	0.054895770609550996	NA	Undetermined	Undetermined	NA
chr2L:2147440	chr2L	2147398	2147483	TRUE	TRUE	TRUE	TRUE	690.8090478374622	613.6444275585385	555.0011187528504	544.7504775753745	-0.026895123469532718	-0.1708840415753626	0.31579629901529027	0.17180738090946038	-0.026665878206287633	-0.16936030752725886	0.31294352000622716	0.17024909068525595	0.94820483338526	0.6409298653655503	0.35290349883459493	0.5865250689699147	0.0016435885561010895	0.0076858113426281835	0.01954424923612556	0.008952251547865046	Constant	Constant	Constant	Constant
chr2L:2147654	chr2L	2147603	2147706	TRUE	FALSE	TRUE	TRUE	216.73125266678795	207.0308538851255	226.65627763316093	160.2871742508073	-0.49984713015485255	-0.06606141606586359	-0.06459891449169466	0.36918679959729434	-0.4958230827016877	-0.0655700939030864	-0.06406252045383619	0.36619046834476504	0.08730404502548146	0.8617615196098781	0.8656079647364264	0.1925958751490248	0.058382005262540115	0.0023908286384152558	0.0014703379046385435	0.03289067926446099	Undetermined	Constant	Constant	Constant
chr2L:2151750	chr2L	2151677	2151897	TRUE	TRUE	TRUE	TRUE	623.413917194629	448.2195997011074	411.56082048348463	356.93939731745667	-0.20542649979211164	-0.47598462603391606	0.5990847143194914	0.3285265880776871	-0.20414109820181642	-0.4730610334986196	0.595364792304507	0.32644485700770387	0.4829572658113188	0.06623046149163492	0.016414221641449546	0.18786153869516384	0.0020479069810641713	0.03662484170918318	0.08820763177317066	0.01136997919247432	Constant	Undetermined	Undetermined	Constant
chr2L:2155855	chr2L	2155816	2155895	TRUE	FALSE	FALSE	FALSE	101.03535020458533	63.16193796424278	45.31969440825364	34.18324251437009	-0.40684888006737807	-0.6777328083815678	1.1566501126403452	0.8857661843261554	-0.39929976501160497	-0.6680831034744829	1.1377874407401705	0.8690041022772927	0.4141444423975793	0.11819571816299815	0.004464004399832008	0.032084095180125054	0.13291627409312562	NA	0.9946676295241872	NA	NA	Undetermined	Increased	NA
chr2L:2161611	chr2L	2161466	2161737	TRUE	TRUE	TRUE	FALSE	3201.6737562695116	3400.0264712487797	1259.224764129911	133.18187771762226	-3.2410661275918105	0.0867196708599665	1.3462904892695562	4.674076287721333	-3.1455142307134243	0.08436892142245499	1.310085743957521	4.5399688960934	5.641632858768518e-11	0.9029488946932803	0.009754339556257763	1.5712632747999596e-22	1	0.0738097911337427	1	1	Decreased	Undetermined	Increased	Increased
chr2L:2162457	chr2L	2162402	2162513	FALSE	TRUE	FALSE	FALSE	387.46657409166255	1699.3948900245946	99.87696409730236	57.52826996348229	-0.7958808841742425	2.132877369244038	1.9558479832824784	4.884606236700759	-0.785620522686049	2.115331193879905	1.9352823276826043	4.836234044248558	0.018089625313132962	1.5729105250038718e-15	1.7532631783511793e-11	7.503879454064007e-66	0.4241560472747644	1	1	1	NA	Increased	NA	Increased
chr2L:2162804	chr2L	2162765	2162844	FALSE	TRUE	FALSE	FALSE	415.91064802567735	1021.31116769563	77.7152664484706	41.3986402596416	-0.9086146475149646	1.2960769598631772	2.4200036851822695	4.6246952925604115	-0.8960819298203648	1.287357795120426	2.3983367061697587	4.5817764311105496	0.004958083231507861	1.5201725323005094e-7	2.7751956773502276e-19	2.48166768946026e-64	0.6057574282378877	1	1	1	NA	Increased	NA	Increased
chr2L:2163092	chr2L	2163001	2163169	TRUE	TRUE	FALSE	FALSE	1253.1326985501685	3103.6145431838313	189.41460551650937	80.41710830121752	-1.235973214782034	1.3084101968453612	2.7259197101441464	5.2703031217715415	-1.2158611064896887	1.2924704133382154	2.6897162167341206	5.198047736562025	6.81439603937685e-4	9.877253510168542e-5	2.232329947036319e-16	7.310973421135083e-57	1	1	1	1	NA	Increased	Increased	Increased
chr2L:2163387	chr2L	2163314	2163544	TRUE	TRUE	FALSE	FALSE	2272.5676028890757	3152.495829279288	149.8820849066114	78.92816403200099	-0.9252158554244053	0.4721712504554904	3.922423355057563	5.319810460937459	-0.907279880464077	0.46519377106361615	3.85978228005109	5.232255931578783	0.02623029787786968	0.2677665191117427	3.1642295886446915e-27	8.681459292731002e-49	0.6607419663228165	0.1469133268325482	1	1	NA	Undetermined	Increased	Increased
chr2L:2164784	chr2L	2164718	2164851	TRUE	FALSE	FALSE	FALSE	2401.9870462062163	368.86586932612977	257.1225422554298	35.77324188826852	-2.845503327481229	-2.7030601610379597	3.2237003669728783	3.3661435334161482	-2.682188973802164	-2.5775745786823374	3.072251270439119	3.176865665558945	4.346348778660884e-5	6.902970686690495e-5	1.5430557059006417e-6	4.708416003398812e-7	1	1	1	1	NA	Decreased	Increased	NA
chr2L:2165174	chr2L	2165110	2165258	TRUE	FALSE	TRUE	FALSE	3707.594770035955	196.20506720026327	571.1850355961295	61.45728696646296	-3.216302197239829	-4.240049363706004	2.698453481967875	1.6747063155017008	-3.1416385820196746	-4.154078030822399	2.645776645327823	1.6333371965250987	1.320463922162677e-13	2.8119367710987124e-24	9.706775632011461e-11	1.3604880245846957e-4	1	1	1	1	Decreased	Decreased	Increased	NA
chr2L:2170870	chr2L	2170828	2170913	TRUE	FALSE	TRUE	FALSE	188.15455190659364	54.25912224432594	107.40640524098723	77.58411291770575	-0.469246868121008	-1.793980577768107	0.8088381602423201	-0.5158955494047788	-0.46250741235154536	-1.7661244731024803	0.7987248086448462	-0.5048922521060888	0.2559302530671668	1.4231010945465697e-6	0.0295695885553952	0.1973944277614466	0.12161775364993396	1	0.49309455651754297	0.24889651425203102	Undetermined	Decreased	Increased	NA
chr2L:2171534	chr2L	2171466	2171603	FALSE	TRUE	FALSE	FALSE	59.534922796047624	227.77914032609726	31.752190527295	49.16352827470458	0.6307323317334599	1.9358275359269919	0.9068800679062511	2.211975272099783	0.6159733083206301	1.911038238222673	0.8878730991768815	2.1829380290789246	0.15804788035088937	2.0074971659760845e-8	0.03279256262750117	5.1020539076780775e-11	0.29320388058551267	1	0.6662297398886302	1	NA	Increased	NA	Increased
chr2L:2172528	chr2L	2172472	2172586	FALSE	FALSE	TRUE	FALSE	88.56554475105966	33.00490644018691	183.43051255851293	39.17218388299346	-2.2273321753718553	-1.424065038148898	-1.0504161908113971	-0.24714905358843975	-2.179229201067245	-1.3844049145876283	-1.0296235252064128	-0.23479923872679598	4.5398399457125276e-7	0.004447649737338666	0.022169147983369577	0.6558095839881677	1	1	0.8590114619451628	0.16067464424083636	Decreased	NA	Decreased	NA
chr2L:2173247	chr2L	2173208	2173287	FALSE	FALSE	FALSE	TRUE	57.40515260224595	52.68431596526756	37.329989811432455	141.57950924202444	1.9232054597331214	-0.12380669907875169	0.6208451220197219	-1.4261670367921513	1.8919755681007515	-0.12095721166514319	0.6079325720406413	-1.4050002077252535	6.347532638553756e-7	0.8226290753123947	0.1774249073975878	1.4739131168841612e-4	1	0.03874780680285396	0.3077541098930249	1	Increased	NA	NA	Decreased
chr2L:2173543	chr2L	2173503	2173584	FALSE	FALSE	FALSE	TRUE	60.26455026754539	71.27223274789347	66.7222786765635	338.9011177827382	2.3446239300409037	0.24203051287746383	-0.14685895249544295	-2.249452369658883	2.3197477118353222	0.23954244708118333	-0.1451204887893968	-2.225325753543536	8.498728708842552e-14	0.5868145780354701	0.7558442568353989	7.807148251363363e-13	1	0.04046087192621028	0.017053373964378626	1	Increased	NA	NA	Decreased
chr2L:2175619	chr2L	2175561	2175679	TRUE	TRUE	TRUE	FALSE	402.4654688936386	988.4887959096227	179.1990705570674	62.259442130508326	-1.5251985998067812	1.296359606879506	1.167301852187027	3.9888600588733145	-1.5023572097308717	1.2819321243837754	1.1531638590591526	3.9374531931737997	1.0169305979472854e-5	5.267689007267243e-5	4.671913898790231e-4	1.793343150690693e-35	1	1	1	1	Decreased	Increased	Increased	Increased
chr2L:2178207	chr2L	2178159	2178257	FALSE	FALSE	FALSE	TRUE	203.2394518062639	311.165011636071	87.34970080455508	297.9691245784237	1.7702881803880535	0.6144993704150792	1.2183058112434613	0.06251700127048684	1.7543601217602531	0.6097635171257242	1.2063261395655362	0.06172953493100741	5.071568429579181e-11	0.027465026274722134	1.2148867115525697e-5	0.8351876930796055	1	0.13808803213828105	1	0.0016565509602135663	Increased	NA	NA	Constant
chr2L:2178425	chr2L	2178370	2178482	TRUE	FALSE	TRUE	TRUE	564.7643875269694	499.1427356260259	181.2849174177688	196.61417708350226	0.11710845213945098	-0.17819668927775156	1.639390218719385	1.3440850773021824	0.11547503060854807	-0.17683134193802222	1.6237280839459474	1.3314217113993772	0.7679897032308415	0.6242457182383119	9.377194138692489e-9	1.362068225403461e-6	0.004748309991668166	0.00807348435056261	1	1	Constant	Constant	Increased	Increased
chr2L:2178785	chr2L	2178620	2178861	TRUE	TRUE	TRUE	TRUE	1060.5960232814973	1004.3379668776306	399.2892333604122	771.6274901312315	0.9504703710729376	-0.07863041605292809	1.4093691681583518	0.3802683810324861	0.9439976464069649	-0.07819774165462119	1.4000103235396606	0.37781493547807465	8.60456815032303e-5	0.8077521140808653	2.3507564498046158e-9	0.12002156096758003	0.6528754927343379	0.0011678634465447657	1	0.017830407668112606	Increased	Constant	Increased	Constant
chr2L:2180856	chr2L	2180802	2180911	TRUE	TRUE	FALSE	FALSE	1362.946863218392	1088.7225571796118	72.92197152322515	36.84210997170877	-0.9849978788195958	-0.32409296326502823	4.224231940412983	4.88513685596755	-0.9662949311099617	-0.32110893206632274	4.172934021182549	4.818120020226187	0.010081540414728779	0.3749342204334169	3.0781822377900795e-40	1.1792371236431958e-50	0.7425230058323544	0.03624658938443518	1	1	NA	Constant	Increased	Increased
chr2L:2181767	chr2L	2181695	2181840	TRUE	FALSE	FALSE	FALSE	1850.1816258528645	32.27748437202218	214.66487455583325	33.218928482101916	-2.692008700217646	-5.8409949489059905	3.10750885344589	-0.041477395242454106	-2.6373444381406217	-5.728708711660578	3.062560881486393	-0.028803392033563267	1.9765231397130307e-11	2.4097336593128067e-45	7.266600194267857e-18	0.9415509334493957	1	1	1	0.056422880608399346	NA	Decreased	Increased	NA
chr2L:2182041	chr2L	2181998	2182086	TRUE	FALSE	FALSE	FALSE	1613.4394867840351	79.17422376725094	243.77669144294907	28.37075376485599	-3.103083803862893	-4.3489648413095106	2.7265073742435564	1.4806263367969383	-2.9450001616384225	-4.159365265189982	2.613965328023757	1.399600224472197	2.435236452507872e-6	5.881076319098322e-12	1.8889423563671822e-5	0.02888127073319349	1	1	1	1	NA	Decreased	Increased	NA
chr2L:2182256	chr2L	2182145	2182325	TRUE	FALSE	TRUE	FALSE	3325.4562110927395	162.08477737110988	586.7362712913576	88.68624091724662	-2.7259299779202664	-4.358731766211178	2.5027681884924418	0.8699664002015303	-2.663024730520199	-4.26550938518058	2.4519043315209146	0.8494196768605338	5.734417760346337e-10	1.9502359788485184e-24	4.7678255557144895e-9	0.06068909357878478	1	1	1	0.8434685202341704	Decreased	Decreased	Increased	NA
chr2L:2183157	chr2L	2183093	2183317	TRUE	FALSE	TRUE	FALSE	2112.72468354613	151.06878419579238	244.551400252559	40.67244379053436	-2.588014142905025	-3.805827289016809	3.1108951465493737	1.89308200043759	-2.4432771704557514	-3.624053442101948	2.9652065966981405	1.7844303250519442	2.1859893866690492e-4	1.3269157864152469e-8	4.0165699373260275e-6	0.006196682475572526	1	1	1	1	Decreased	Decreased	Increased	NA
chr2L:2183493	chr2L	2183434	2183554	TRUE	FALSE	FALSE	FALSE	833.1549515270399	93.80920893255305	94.07114442950105	20.23261099211876	-2.2170697458294004	-3.150783376044619	3.1467606745694225	2.2130470443542034	-2.1695724696498773	-3.1164203286683563	3.112651512902685	2.1658036538842063	9.17848828538233e-9	1.3409084319903877e-22	2.2752142981561743e-23	6.105431609048646e-9	1	1	1	1	NA	Decreased	Increased	NA
chr2L:2186705	chr2L	2186666	2186745	FALSE	FALSE	FALSE	TRUE	60.3301068162546	15.400199555831819	28.21590483659699	98.69904422626081	1.8065274989701374	-1.9699290912133622	1.0963695215744749	-2.680087068609025	1.7651305587371016	-1.8974719583995512	1.068335603599676	-2.5942669135369765	1.369831712182843e-4	3.7721621747123784e-4	0.033120942414783805	2.1196105439287727e-7	NA	NA	0.9022842161802171	NA	Increased	NA	NA	Decreased
chr2L:2187396	chr2L	2187357	2187436	FALSE	FALSE	FALSE	TRUE	22.861071594939556	5.126371930443212	36.882951944934184	167.10385149149982	2.17971895342731	-2.1568829718580194	-0.6900610968403598	-5.026663022125689	2.1490360948466356	-1.9611619103176878	-0.6739982199414715	-4.784196225105795	5.769161601256551e-8	0.0036811859175416134	0.1835843100887827	1.7120308089582062e-14	1	NA	0.42669345645238416	NA	Increased	NA	NA	Decreased
chr2L:2187732	chr2L	2187693	2187772	FALSE	FALSE	FALSE	TRUE	28.309537638493424	24.889996739529202	37.09458181257873	226.49937132208885	2.610226664526382	-0.18572214549123067	-0.389920289429818	-3.1858690994474306	2.567708204958529	-0.17500688507575884	-0.3805363949358319	-3.1232514849701194	8.395838461083099e-11	0.7771449509281995	0.48728142321913087	1.1894539528391747e-13	1	0.09975551145150682	0.16294008285157652	1	Increased	NA	NA	Decreased
chr2L:2188388	chr2L	2188264	2188458	TRUE	FALSE	FALSE	FALSE	262.69899530237683	53.4840234196338	70.18794922866167	69.59471504539991	-0.012245597937989714	-2.2962307792399397	1.9041154264319946	-0.37986975486995556	-0.012568274288642468	-2.2668919340258418	1.8825512344573283	-0.37177242527987076	0.9806630578350387	1.8588390129866792e-11	4.579601267206159e-9	0.3277098096307623	0.00644408324264529	1	1	0.11580101274255639	NA	Decreased	Increased	NA
chr2L:2188533	chr2L	2188463	2188627	TRUE	FALSE	FALSE	FALSE	177.96374877762338	47.63948796102809	43.44840944591111	40.40003321204658	-0.10494688501391432	-1.9013535820681655	2.0342081249700428	0.2378014279157913	-0.10403155626790975	-1.8748717806895396	2.0058131648383997	0.2349729404167698	0.8465619944904651	3.4288303506333155e-7	2.1315941425980646e-8	0.5922123214671524	0.02459604543312442	1	1	0.07779316337097741	NA	Decreased	Increased	NA
chr2L:2188774	chr2L	2188714	2188836	TRUE	FALSE	FALSE	FALSE	220.7656725182146	67.44728070379864	46.91135561911847	45.20031201304818	-0.05360446021295428	-1.7106836769979084	2.2345067640292138	0.5774275472442599	-0.05388944511832394	-1.687104915386366	2.201000546939231	0.5677850766711887	0.9259025778113108	4.36351473992872e-6	1.538364560863121e-9	0.15846525722375132	0.019990855151104433	1	1	0.33461555029878065	NA	Decreased	Increased	NA
chr2L:2189355	chr2L	2189179	2189439	TRUE	FALSE	FALSE	FALSE	669.7080798447223	71.13793672170983	107.73091256230934	59.88385111462426	-0.8471933707774225	-3.23484133755338	2.63610009426968	0.24845212749372209	-0.835699325568025	-3.1979459696222805	2.6090675579098463	0.2468209138555908	0.016822150860454282	7.579319202571246e-24	5.414764360876924e-18	0.5241598969547367	0.5187406161016557	1	1	0.05062811544359388	NA	Decreased	Increased	NA
chr2L:2192456	chr2L	2192407	2192507	TRUE	FALSE	TRUE	TRUE	539.9989297002184	319.7185736547483	348.7025827941683	452.30026249598086	0.37528378324226147	-0.7561539896634089	0.63095949779224	-0.5004782751134303	0.37302655641997473	-0.7515216363252962	0.6272303763024819	-0.49731781644278894	0.14473413096990573	0.0016098310009782543	0.008705131380883174	0.03313683718253047	0.009131568192772522	0.26597155326846006	0.10467192359601168	0.04828050013797206	Constant	Decreased	Undetermined	Undetermined
chr2L:2193613	chr2L	2193548	2193680	FALSE	TRUE	FALSE	TRUE	98.9086259713527	1141.5352856308077	217.27421300080832	1241.7342092568945	2.5147675357953445	3.5287352986151217	-1.1353487084776381	-0.12138094565786077	2.497999294863261	3.501558668705456	-1.124438342040137	-0.12087896819794182	5.915930250770321e-26	7.001678075764295e-47	2.0168254040912076e-5	0.6463607259770507	1	1	1	0.0014627716962780928	Increased	Increased	NA	Constant
chr2L:2196887	chr2L	2196840	2196935	TRUE	FALSE	FALSE	FALSE	1858.018330210909	1844.1527896329385	605.2032653542094	1401.5877502370895	1.211570394367856	-0.010806545410396492	1.6182730579434963	0.39589611816524384	1.1892097159644135	-0.010646987366435297	1.5886175608309392	0.3887608575000904	0.003480620465366082	0.9851576408962602	6.58527980334306e-5	0.35693448122467897	1	0.021538046892832168	1	0.16648776711805147	NA	Constant	Increased	NA
chr2L:2197040	chr2L	2196969	2197231	TRUE	TRUE	TRUE	TRUE	3674.9757629951537	3658.250495059765	1591.2493589173982	2767.1361490788927	0.7982336965144601	-0.0065808696194682706	1.2075748023009982	0.4027602361670699	0.7771146357437948	-0.006423220538576385	1.1757890137054723	0.39225115742310107	0.1419833151935917	0.9927351281114137	0.019038489381846237	0.44433422162910113	0.5386169805475279	0.05019273017114563	1	0.2621360863051998	Undetermined	Undetermined	Increased	Undetermined
chr2L:2197446	chr2L	2197407	2197486	FALSE	TRUE	FALSE	FALSE	202.89654999835085	761.1680128861897	167.81506200667224	220.1717202540012	0.391756966548584	1.9074706013875384	0.2738721254124439	1.7895857602513985	0.38858118274729897	1.895314623736182	0.271595027457969	1.7783284684468519	0.16491337890423197	2.7104458356675577e-16	0.3677533407129118	3.86925019383345e-15	0.01779501432171302	1	0.0066099505550083525	1	NA	Increased	NA	Increased
chr2L:2197894	chr2L	2197835	2197955	FALSE	TRUE	TRUE	TRUE	273.4751579103618	1810.141539098021	287.9897892642817	1247.8646325356642	2.115371873515203	2.726620817594935	-0.0746078749032022	0.5366410691765301	2.0901224886225744	2.694404202272569	-0.07378691202128489	0.5304948016287097	3.214477182025504e-11	2.751935406895279e-18	0.8754597561836533	0.10102860246199219	1	1	0.007773021201956501	0.18211880933626998	Increased	Increased	Constant	Undetermined
chr2L:2198854	chr2L	2198796	2198914	FALSE	TRUE	FALSE	TRUE	446.2105483677812	2190.0975555236137	147.1895916422299	822.4092330773855	2.4821808052316388	2.2951986102975637	1.6000489628021892	1.4130667678681144	2.4470625038767033	2.2663912988355426	1.5762099674019048	1.3955387623607443	2.5635255832005323e-13	2.286615071546992e-12	4.073135854849046e-6	1.2590387493118115e-5	1	1	1	1	Increased	Increased	NA	Increased
chr2L:2200351	chr2L	2200281	2200534	TRUE	TRUE	TRUE	TRUE	2199.006085523202	2540.9170717044967	501.9639267169535	846.3132268644043	0.7536080247791865	0.20849769399438456	2.1311960019547884	1.5860856711699864	0.7391522421796248	0.2047117581011267	2.091632846075151	1.557192361996653	0.09129421828224607	0.6932019920298288	1.0482341261127028e-7	5.233758625019739e-5	0.440033624369834	0.05905577208228514	1	1	Undetermined	Undetermined	Increased	Increased
chr2L:2201604	chr2L	2201561	2201648	FALSE	TRUE	FALSE	FALSE	247.22487358211237	1380.480783895942	60.9350684650172	29.29168841278664	-1.0567813915014268	2.4812749990641354	2.0204792506371314	5.558535641202694	-1.0366200977315525	2.4581915829179968	1.9939811011020498	5.4887927817516	0.005709257269216635	5.276718617265023e-18	4.0472959633466586e-10	3.87561909299555e-66	0.8440155492638145	1	1	1	NA	Increased	NA	Increased
chr2L:2202152	chr2L	2202056	2202233	TRUE	TRUE	TRUE	FALSE	2028.4154860664798	2528.333410205701	362.3502700039575	150.8778014058777	-1.264004411041997	0.317833529709496	2.484896319451339	4.066734260202832	-1.2401208187740627	0.31251783640366604	2.4422789867046033	3.9949176418823322	0.0019912659742023094	0.5087361102210007	9.031053679979647e-11	2.9705201034182164e-27	1	0.08593453825878258	1	1	Decreased	Undetermined	Increased	Increased
chr2L:2202397	chr2L	2202350	2202445	TRUE	TRUE	TRUE	FALSE	711.4344816047496	1227.607290583217	162.85679765168862	67.77117037680142	-1.264860347704197	0.7870463135597232	2.1271269610676216	4.179033622331542	-1.2531050340533578	0.7827273595524196	2.113823095941512	4.14965548954729	1.1061078465937732e-6	4.928518421707349e-4	1.1241436087885488e-20	2.604808384170764e-70	1	0.29835672284527126	1	1	Decreased	Increased	Increased	Increased
chr2L:2203317	chr2L	2203255	2203381	TRUE	TRUE	FALSE	TRUE	899.1104705295763	1815.9582753965915	125.30936701420282	382.6592323235675	1.6105659458782697	1.0141607641482056	2.843004123731531	2.246598942001467	1.58170178755625	0.9992540716409668	2.7955161510500393	2.213068435134756	2.2522488812894108e-5	0.007951648072897501	9.637297951542399e-15	1.6255001391389277e-10	1	0.8052511183772604	1	1	Increased	Increased	Increased	Increased
chr2L:2212604	chr2L	2212565	2212644	FALSE	FALSE	FALSE	TRUE	43.92479253131461	69.68442036616887	71.16515462203172	300.8244107559295	2.0796787244398227	0.6658006708424209	-0.6961355394140287	-2.1100135930114305	2.057413314932209	0.6558833605966897	-0.6852441875875951	-2.0867741419231143	7.628158764860551e-11	0.10032138416355849	0.07561341927995627	4.789544838183257e-11	1	0.3177995700852524	0.3456723847678135	1	Increased	NA	NA	Decreased
chr2L:2214151	chr2L	2214105	2214199	TRUE	TRUE	TRUE	TRUE	463.09153940394685	682.4018132653381	349.86084515652783	575.7932300706406	0.718769612704826	0.5593240806505202	0.40451618580513254	0.2450706537508268	0.7129680887272638	0.5548889602017548	0.401164417876467	0.24308528935095805	0.009364857068235822	0.051141273828403874	0.1836089103294594	0.38683549933862327	0.24427715583953788	0.1011300472818445	0.02949100758754681	0.009941876743430802	Increased	Undetermined	Undetermined	Constant
chr2L:2216240	chr2L	2216168	2216347	TRUE	TRUE	TRUE	TRUE	276.6550106823216	274.18738950301156	277.9692839486628	272.8071146051266	-0.027044202383892383	-0.012925833782454323	-0.00683741801844505	0.007280950582993009	-0.026881603346165857	-0.012845110169978028	-0.006794172451938852	0.0072423207242489785	0.9356044063063573	0.9696422444551566	0.9843893572488693	0.9802528333657219	4.449433744233352e-4	9.116404897484561e-4	6.601521750898803e-4	7.589305787055925e-4	Constant	Constant	Constant	Constant
chr2L:2216428	chr2L	2216352	2216506	TRUE	TRUE	TRUE	FALSE	207.94675177578125	148.2097081645266	185.11597555244555	176.61133414172247	-0.06785147369931549	-0.48857419816145536	0.1677847440937795	-0.25293798036836046	-0.06689673009826738	-0.4814589472646226	0.16550008610230588	-0.24906213106404937	0.892048835316143	0.23910996865239198	0.725578888185719	0.5219479441272792	0.01103025529994085	0.15134699319797093	0.02225000595405899	0.05502894543540895	Constant	Undetermined	Constant	Undetermined
chr2L:2217218	chr2L	2217073	2217298	TRUE	TRUE	TRUE	TRUE	599.1790792276735	514.5231529090372	568.2607662734545	418.2060145528694	-0.4423393019949487	-0.21975125384952798	0.07643413931691036	0.2990221874623311	-0.4388460790516873	-0.21803470224277505	0.0758564651618953	0.29666784197080753	0.1332953562264836	0.5028243492739156	0.8375379852543496	0.2893767762597648	0.03588320682782384	0.007295486096317922	0.0015279181057942638	0.01678041394466826	Undetermined	Constant	Constant	Constant
chr2L:2220604	chr2L	2220542	2220667	FALSE	TRUE	TRUE	FALSE	242.71482449662338	312.69318523389586	169.9655943608057	226.00559729274585	0.4111157677406001	0.365485549955505	0.5140194925024386	0.4683892747173435	0.4071616900152063	0.36214779937003233	0.5091565737145178	0.46414268306934386	0.20701667414196814	0.26485592162378313	0.10498906106570834	0.1049302510608774	0.03963843646530292	0.033649118212305824	0.08808203688236635	0.08077004176807234	Undetermined	Constant	Undetermined	Undetermined
chr2L:2220825	chr2L	2220753	2220899	TRUE	TRUE	TRUE	TRUE	330.1617216697759	307.46997293590056	228.26190385896575	309.0885494317274	0.43733011003879046	-0.10272734073068332	0.5324827678697012	-0.007574682899772657	0.4339501128836535	-0.1020196485983454	0.5284025537587973	-0.0075672077232015475	0.12886319367418336	0.767464119364738	0.05882905178864483	0.9814417363178102	0.03125437528982963	0.0023529700680549885	0.0720648137288247	0.001163760994294627	Undetermined	Constant	Undetermined	Constant
chr2L:2221099	chr2L	2221016	2221186	FALSE	FALSE	FALSE	TRUE	120.84955324770807	157.2592054913573	121.92907871452064	124.54594452802719	0.030635811686589264	0.37993233089075296	-0.012830093730722268	0.3364664254734414	0.03025593894916917	0.37584453551378344	-0.012731415118682891	0.3328571814459314	0.9447377295639394	0.29093547384375024	0.9778325615507414	0.29882263423222394	0.003012501094140929	0.053181274447496624	0.0029429936105951284	0.04501978246302077	Constant	NA	NA	Constant
chr2L:2221764	chr2L	2221711	2221819	FALSE	TRUE	FALSE	FALSE	104.91196220572749	126.94074855054225	111.44226720706222	86.20150480030078	-0.37051155441939565	0.27497606975452055	-0.08711732850938116	0.558370295664535	-0.36553990382989443	0.2711317878767	-0.08594060237106951	0.550731089335525	0.37164599665679576	0.5261861973401524	0.8612888048205923	0.12081771533546205	0.06579330518470379	0.04730616312807393	0.011651076656439812	0.2486121321569123	NA	Constant	NA	Undetermined
chr2L:2221974	chr2L	2221920	2222029	FALSE	FALSE	TRUE	TRUE	64.12710475417245	124.76002048892614	187.47133722789147	153.04227069710856	-0.2927398523682107	0.9601495165849886	-1.5476638585054758	-0.2947744895522767	-0.28976939563398807	0.9485365496928074	-1.5302569744022068	-0.29195102907541126	0.41004350378078785	0.004267443483310225	5.954863810446753e-7	0.36925192970699966	0.019034037279220407	0.7179000889616817	1	0.03426658963481622	Constant	NA	Decreased	Constant
chr2L:2225961	chr2L	2225893	2226030	TRUE	TRUE	TRUE	TRUE	143.1645138078478	149.59367545681764	124.67185104864657	307.9113470275558	1.3043792700005858	0.0633752459911104	0.19953817206226396	-1.0414658519472115	1.29399867736315	0.06299481112172146	0.19758283239808547	-1.0334210338433432	1.167340377508137e-6	0.8728463140333461	0.5768255327139579	8.065986277335551e-5	1	0.0030498804013331104	0.00666242617104607	1	Increased	Constant	Constant	Decreased
chr2L:2226189	chr2L	2226141	2226238	TRUE	FALSE	TRUE	TRUE	205.02783856684724	163.08637880868895	173.46005015965554	153.59561631403326	-0.17546639033458591	-0.33018352009525587	0.24121637953302072	0.08649924977235074	-0.1735782262313365	-0.3265825921507263	0.23866089771665477	0.085656531797265	0.6647361059315313	0.38168790982724554	0.5399084853009483	0.814701898121012	0.010865626135556871	0.04324636069346915	0.01823218112099825	0.009505733058988206	Constant	Constant	Constant	Constant
chr2L:2226402	chr2L	2226358	2226448	TRUE	TRUE	TRUE	TRUE	423.1940253660586	394.65534179489043	331.25781975881074	348.6048567591724	0.07363815761365564	-0.1007259829655417	0.3533647480909633	0.17900060751176597	0.07285639997544255	-0.09975341131085265	0.3497849133295784	0.17717510204328318	0.8604101589299532	0.8053772639290545	0.3213326793125594	0.5925414037830993	0.0038022000626450514	0.006575834098232187	0.03473794367872955	0.013539252191338818	Constant	Constant	Constant	Constant
chr2L:2226645	chr2L	2226589	2226703	TRUE	TRUE	TRUE	TRUE	169.00154860630965	223.15213362661086	238.1015969446792	197.89661998122142	-0.2668303250106954	0.40099113434162903	-0.4945408304119271	0.17328062894039725	-0.2648980546867735	0.3979469434114501	-0.49087563880296387	0.17196935929525975	0.3762850730610837	0.17287616821971705	0.07748806272851619	0.5397822372006483	0.0057879760424464615	0.030077074090754188	0.050528986596341405	0.004272101820163414	Constant	Undetermined	Undetermined	Constant
chr2L:2226900	chr2L	2226822	2226979	TRUE	TRUE	FALSE	TRUE	184.9128704089002	354.1479861014851	227.64545396767073	167.03660582295353	-0.4466243475114826	0.9375066947760773	-0.2999430058221303	1.0841880364654297	-0.443051026127164	0.9301069963722904	-0.29751926679760315	1.0756387557018514	0.13227700348846186	5.160570474519523e-4	0.34778418762950303	2.294254539870967e-5	0.03840629325765899	0.6564676926091091	0.012013091112197555	1	Undetermined	Increased	Constant	Increased
chr2L:2227250	chr2L	2227199	2227303	FALSE	TRUE	FALSE	FALSE	96.14244011473977	171.75045214349024	80.93045970041341	60.52389308677442	-0.41917800105828396	0.8370685720831287	0.24849062956393012	1.5047372027053427	-0.4143134496531613	0.8282975031240589	0.24555372163009528	1.4881646744073154	0.26489361240488374	0.009409351522357669	0.5364091928070547	6.429391077485127e-7	0.06843844470069348	0.4972875633790881	0.02169578639372471	1	NA	Increased	NA	Increased
chr2L:2228444	chr2L	2228283	2228520	FALSE	TRUE	FALSE	FALSE	138.66775219426185	310.9109946386945	131.46047532961944	79.06031967466582	-0.73360341289671	1.1648693136249468	0.07700321487384308	1.9754759413955	-0.7262657146013475	1.1549934012999776	0.07623410759113802	1.9574932234924634	0.017163470446777743	2.9054472563215688e-5	0.85060897500242	4.0411670490700555e-13	0.3013007413518188	1	0.002853166037809867	1	NA	Increased	NA	Increased
chr2L:2236934	chr2L	2236884	2236985	TRUE	TRUE	TRUE	TRUE	789.1887299020424	476.6877594983021	650.053112483254	643.7926180792705	-0.013961563586164412	-0.727325773623905	0.27981275552139157	-0.43355145451634897	-0.013845717190248023	-0.7214606731341578	0.2776443624448588	-0.4299705934990511	0.9715570744785699	0.00926221216863967	0.3797769408606856	0.11397131631689553	8.597268689587013e-4	0.2740736238020877	0.009250037763078676	0.049911984223601324	Constant	Decreased	Constant	Undetermined
chr2L:2242293	chr2L	2242235	2242352	TRUE	TRUE	FALSE	FALSE	397.27731198921725	597.848060313013	99.19615997317648	46.72130155815686	-1.0862038076245126	0.5896324729931852	2.001790227273683	3.677626507891381	-1.0318957188048756	0.5650584992148948	1.9131580410226536	3.5101122590424243	0.1357966821658912	0.4412609368916541	0.002366086402209079	2.6177386279403968e-9	0.8332208344983484	0.4359857060612017	1	1	NA	Undetermined	Increased	Increased
chr2L:2279617	chr2L	2279558	2279677	FALSE	TRUE	FALSE	TRUE	44.18643318907701	174.51226080774867	55.72235593493593	400.26914827817694	2.844642259442998	1.9816530163612054	-0.33465277743980215	-1.1976420205215947	2.80528732782479	1.9493103118311186	-0.32815717247008874	-1.1841341884637602	6.41232937558498e-16	6.890436201991262e-8	0.49362801064786543	3.1751660867994754e-4	1	1	0.08773173375767487	1	Increased	Increased	NA	Decreased
chr2L:2279763	chr2L	2279714	2279814	FALSE	TRUE	FALSE	FALSE	33.70226079612961	99.77318222674526	31.612879817694463	96.80500149134366	1.6145691217039841	1.5658067167216514	0.09233290724273889	0.043570502260406326	1.5710803913062843	1.5239333395462569	0.08832427885505752	0.041177227095029904	0.0013853457920584076	0.0020748852032771766	0.9032550284658173	0.9391837326983857	1	1	0.07956113075472482	0.05985283104388453	NA	Increased	NA	Undetermined
chr2L:2306157	chr2L	2306118	2306197	FALSE	FALSE	FALSE	TRUE	20.30459957126542	21.94379297862326	26.38592746954076	107.55372179972981	2.027216848293302	0.11200634070789857	-0.3779621193508814	-2.293172626936285	1.9857463821605776	0.11206071070068091	-0.36657916144582336	-2.24026483290572	1.002812976318193e-5	0.8828934576780711	0.5590718101486272	1.2784036816625219e-6	NA	NA	NA	NA	Increased	NA	NA	Decreased
chr2L:2311360	chr2L	2311321	2311400	FALSE	FALSE	TRUE	FALSE	12.191021239910382	19.072062797563362	90.00993488686231	413.48374077376064	2.199674446640201	0.6456419058509941	-2.8842652629874994	-4.438297803776707	2.18046314007227	0.6279306645812553	-2.813138600887067	-4.365671076378082	8.311911108769304e-13	0.28040121733404155	6.876375660382051e-12	7.704721619870924e-29	1	0.4169029666807695	1	1	Increased	NA	Decreased	NA
chr2L:2311512	chr2L	2311452	2311573	FALSE	FALSE	TRUE	TRUE	21.80684642548489	27.891873406105063	108.31682174016555	693.0303121166909	2.6776611423607584	0.35506368752451517	-2.312404256394329	-4.635001711230572	2.653726967379529	0.35197820723253065	-2.268844496704382	-4.570593256851381	2.787609683896541e-19	0.5149835523253905	4.1659083960243784e-10	9.079556825236975e-38	1	0.14079269074399542	1	1	Increased	NA	Decreased	Decreased
chr2L:2312081	chr2L	2312042	2312121	FALSE	FALSE	FALSE	TRUE	24.411717906142762	22.68523660385605	49.49117429841935	149.14156508762653	1.5914392071491095	-0.10582011743116419	-1.0195974497514628	-2.716856774331737	1.5658670850632472	-0.09645021960986015	-0.9945638369091923	-2.6568811415822995	1.126117930955076e-4	0.8831168928121516	0.03699039447366665	1.3224969723490363e-9	1	NA	0.8198789298688279	NA	Increased	NA	NA	Decreased
chr2L:2320008	chr2L	2319969	2320048	FALSE	FALSE	FALSE	TRUE	30.697065874596	36.63066744069555	82.39563618685408	159.69508861451118	0.9546801067200686	0.25495122366783696	-1.4244671671458986	-2.1241960501981305	0.941363283343337	0.2511066604848702	-1.3950974293331304	-2.085354052191597	0.01665991380021423	0.6649994426411295	8.322721696205362e-4	1.3538357822233815e-7	0.7004534710613909	0.10508783275344565	1	1	Increased	NA	NA	Decreased
chr2L:2357276	chr2L	2357226	2357328	FALSE	FALSE	TRUE	FALSE	126.30417110105834	203.30492305802068	156.67234982426973	124.54549304140176	-0.3310777742058084	0.686742866834018	-0.3108483057264386	0.7069723353133878	-0.32815238383429546	0.6805289612749037	-0.3080275094031444	0.7006538357060548	0.31692964505470683	0.022530733241702218	0.3604335847103755	0.011406676250154839	0.019823407977391988	0.2441918092713614	0.018532682467050657	0.34810416727139726	Constant	NA	Constant	NA
chr2L:2357491	chr2L	2357448	2357535	TRUE	TRUE	TRUE	TRUE	288.08871018002986	566.289421866784	305.0776963929407	381.3878977258639	0.32208235321539586	0.9750264566513194	-0.08266358701227881	0.5702805164236449	0.3188825939964352	0.9654812416612426	-0.08186705826555424	0.564731589399253	0.35932788543865907	0.00127163664472008	0.8452192490308181	0.05476870044506877	0.02391213131114472	0.738244115095657	0.004008551638238806	0.17724680331406972	Constant	Increased	Constant	Undetermined
chr2L:2357728	chr2L	2357677	2357781	TRUE	TRUE	TRUE	FALSE	188.27777489093774	278.9921153273916	186.77330904513965	180.4510056367713	-0.04968111728978271	0.5673616420844868	0.011574407592877423	0.628617166967147	-0.04933810855574792	0.5626361604619333	0.011440445461624704	0.623414714479306	0.8977157887549461	0.05362668730336991	0.9774193353634079	0.0198938422594821	0.0014140424631044952	0.11383414100294985	0.0011986830540142823	0.2071026324882968	Constant	Undetermined	Constant	Undetermined
chr2L:2357935	chr2L	2357884	2357988	TRUE	FALSE	FALSE	FALSE	114.07918248232849	109.93300280702994	93.3516493207475	64.91851957249362	-0.5240454114876901	-0.05341098781581662	0.2892881311718329	0.7599225548437063	-0.5176711817954015	-0.05314323840914788	0.28607412248693387	0.7506020658731875	0.15609131431049492	0.9087784732365931	0.46789929898797766	0.02195584593221345	0.13046864264554658	0.007570195473114387	0.030596925572635172	0.5319801582414643	NA	Constant	Constant	NA
chr2L:2363736	chr2L	2363682	2363792	TRUE	TRUE	FALSE	FALSE	183.25219278023417	406.60651878037106	126.43416513208325	115.7006723961361	-0.1279891135873443	1.1498028832552134	0.5354440993288986	1.8132360961714562	-0.12697926436773174	1.1394465014109747	0.5298953022043933	1.7963210679830997	0.7497109501056237	6.394215399884282e-5	0.10330233752418375	6.145526867836217e-11	0.0058691389295778855	1	0.11262966431003742	1	NA	Increased	Undetermined	Increased
chr2L:2364020	chr2L	2363953	2364088	TRUE	TRUE	FALSE	TRUE	216.67555277366918	397.4185262356826	131.9849373133811	175.28384875961305	0.40931977503486666	0.8751227422856045	0.7151630927341404	1.1809660599848784	0.40511333545822287	0.867782378331501	0.7083159939220386	1.1709850367953167	0.2082842594254681	0.0019283378929602609	0.017473419063236198	8.595379227591197e-6	0.03878442299648737	0.5362360115520487	0.28091458038050704	1	Undetermined	Increased	Increased	Increased
chr2L:2364296	chr2L	2364248	2364345	FALSE	TRUE	FALSE	FALSE	315.9499348265303	482.30735337925984	190.5251616121546	234.5645771741014	0.30000362176306233	0.610256837746058	0.7297144290982711	1.0399676450812667	0.29760490599638795	0.6062475855890122	0.7244630719427506	1.0331057515353748	0.30455256787599755	0.01659739799086612	0.004547752396584879	8.632887435414431e-6	0.0072655984907434475	0.10953374537625052	0.24700864681662876	1	NA	Undetermined	NA	Increased
chr2L:2364564	chr2L	2364352	2364612	TRUE	TRUE	TRUE	TRUE	791.8815681286303	1027.3220390525737	568.7658535326842	627.6936816056647	0.14222583294254532	0.37553191475935066	0.4774498266798051	0.7107559084966105	0.14103409086413632	0.37256904337202995	0.47363070554502457	0.7051656580529182	0.6808477372237504	0.21353554254030155	0.10358076010179208	0.006498509795303776	0.0026289019421918028	0.026340449306963283	0.05099119011650706	0.3217637830506085	Constant	Constant	Undetermined	Increased
chr2L:2364870	chr2L	2364792	2365001	TRUE	TRUE	TRUE	TRUE	702.1738682226002	767.1565166807511	581.3577172146342	561.8773396178433	-0.049170928574125194	0.12769264250143014	0.2724021600526839	0.4492657311282393	-0.04889256360864335	0.12687907947959443	0.27071870681541593	0.4464903499036537	0.8809268154536403	0.6743192713744	0.3260334847058907	0.058024528058263546	4.912333424913846e-4	0.001428806392418774	0.003694595654418232	0.030433158567873587	Constant	Constant	Constant	Undetermined
chr2L:2365125	chr2L	2365048	2365332	TRUE	TRUE	TRUE	TRUE	969.1170437762207	866.634219339677	929.2996178311	874.7053968517171	-0.08734661939725562	-0.16124771264275012	0.06052710111862597	-0.013373992126868527	-0.08666370133194581	-0.15997598316675757	0.060056875806458	-0.013255406028353754	0.8075697914863188	0.6351579494175718	0.873365538987607	0.9672748320144693	0.0015111902941447243	0.004353412993487937	0.0013448872803099078	0.0014463775013821862	Constant	Constant	Constant	Constant
chr2L:2365449	chr2L	2365400	2365500	TRUE	TRUE	TRUE	TRUE	461.3133289937091	554.934044856144	453.6436083835536	413.9977412497179	-0.13193643554678208	0.2665693365106623	0.02418764560751746	0.4226934176649618	-0.13111664688957966	0.26485226170487974	0.02403088085805598	0.4199997894525154	0.6682525591465919	0.3431862266784378	0.9456350429021001	0.0806176683455113	9.87916010361612e-4	0.005228970837105127	6.676596778424433e-4	0.025841959095346492	Constant	Constant	Constant	Undetermined
chr2L:2374621	chr2L	2374545	2374704	TRUE	TRUE	TRUE	TRUE	1059.3675483216318	1128.1639716303657	736.7122127065791	780.1574423090487	0.08266414247946119	0.09077354949616738	0.5240301563111073	0.5321395633278135	0.08205995443072996	0.09012693830439368	0.520433730333911	0.5285007142075748	0.805614607017152	0.7842188371218369	0.048845841325879505	0.03130039161853877	8.846240246553932e-4	0.001530896871837834	0.05510030282678764	0.07839928579554549	Constant	Constant	Undetermined	Undetermined
chr2L:2375841	chr2L	2375791	2375892	TRUE	FALSE	TRUE	TRUE	509.0610370177443	337.08182233157623	451.83302780515123	407.2057249956465	-0.1500318870700551	-0.5947398176898575	0.1720489157102797	-0.27265901490952277	-0.1491993478231849	-0.5912960318189631	0.17113387000025276	-0.2709628139955253	0.5924568443596614	0.012226051890319778	0.5378767085967543	0.25191900052291893	7.039090184677138e-4	0.0799795408396014	9.383120783076675e-4	0.004291736014793988	Constant	Undetermined	Constant	Constant
chr2L:2376310	chr2L	2376100	2376376	TRUE	TRUE	TRUE	TRUE	634.219375674042	819.7461725787924	713.8281056800779	818.229673755058	0.19692915267502994	0.3701953075770653	-0.1705947529243639	0.002671401977671463	0.19557928750239817	0.3676106171520349	-0.1694095557207425	0.002621773928894208	0.5201941066869824	0.19035202970796866	0.5935098533335897	0.9931421260080979	0.0025249989405496842	0.0184880506939888	0.0021741317906098065	9.006609158648176e-4	Constant	Constant	Constant	Constant
chr2L:2380749	chr2L	2380699	2380801	TRUE	FALSE	TRUE	TRUE	154.93960289985833	114.65923199742593	153.26318602218106	150.32135660507757	-0.02796120993067801	-0.43435342643570235	0.015694745507324213	-0.39069747099770014	-0.027617860208430118	-0.42929123324137064	0.015567328337535925	-0.38610604469540455	0.9498016322130837	0.23294890133906468	0.9726317009371765	0.23760719435056835	0.0028919655913345163	0.08100992709975671	0.0028851717530863673	0.07349893254674442	Constant	Undetermined	Constant	Undetermined
chr2L:2380992	chr2L	2380946	2381039	TRUE	TRUE	TRUE	TRUE	330.48554133790765	216.68028144767888	284.06729029358155	313.3846113834387	0.1417016206123452	-0.6090192857058268	0.21835443753835748	-0.5323664687798145	0.13959665931352824	-0.5994948208160681	0.2150925341176335	-0.523998946011963	0.7742396307212608	0.14412690781244603	0.6512963258490685	0.16722959292602027	0.02183123324402682	0.26340394216377494	0.036756117299607975	0.24991389472989659	Constant	Undetermined	Constant	Undetermined
chr2L:2381207	chr2L	2381147	2381268	TRUE	TRUE	TRUE	TRUE	210.5575241460168	171.5852416729467	184.74334758899641	163.4129502454122	-0.17700009583860382	-0.2952889606490574	0.18869201486824003	0.07040315005778641	-0.1756383862708917	-0.29297401163823883	0.18728102732233767	0.06994540195499054	0.5958235204126215	0.3526013771671628	0.5733675016877099	0.8221113518108584	0.003361501688153169	0.014694840945145981	0.0038510601100404593	0.0024673886099677656	Constant	Constant	Constant	Constant
chr2L:2382996	chr2L	2382957	2383036	FALSE	TRUE	FALSE	FALSE	82.68720173580385	136.4020562666886	70.3346861325347	72.29485499181092	0.0396566367572027	0.7221294407015605	0.23342770561013257	0.9159005095544904	0.038760843172905804	0.7127198808685986	0.22999178928527514	0.903950826980968	0.937558398341667	0.05084254765546073	0.6065128628848996	0.006686137318839824	0.008547591939853232	0.35982224211692126	0.03220578188919924	0.8724268229322144	NA	Undetermined	NA	Increased
chr2L:2383163	chr2L	2383092	2383236	TRUE	TRUE	TRUE	TRUE	279.3522430709478	252.851629865164	185.72382689028703	284.2500345036141	0.6140016107890057	-0.14379432650724355	0.5889264910711545	-0.16886944622509478	0.6096419702100965	-0.1428600306045767	0.5847068954663337	-0.1677951053483394	0.0186454931939115	0.655496328512375	0.026786164530851343	0.5352345708428426	0.10746796328991344	0.0024519203347331594	0.09668817820849154	0.003149065331801085	Undetermined	Constant	Undetermined	Constant
chr2L:2386491	chr2L	2386430	2386554	FALSE	FALSE	FALSE	TRUE	29.779957491155045	20.50749123387751	77.13689879112265	214.46453658373804	1.4752460561612697	-0.538190682805405	-1.3730794505039638	-3.3865161894706386	1.458522329010749	-0.5122940629353147	-1.3484497981137944	-3.319266190059858	2.4148689092848473e-5	0.33542579218339413	6.128039363080584e-4	3.9375752574243527e-16	1	0.29136991382564437	1	1	Increased	NA	NA	Decreased
chr2L:2388683	chr2L	2388615	2388794	FALSE	FALSE	TRUE	TRUE	92.19837905562272	33.005715610999864	227.04656407987392	785.3592206091407	1.7903644842515287	-1.4820255086865806	-1.3001749125723463	-4.572564905510456	1.7767961473234197	-1.4465998488420837	-1.2874137736818119	-4.510809769847315	2.934023857385384e-11	5.3589029087140795e-5	9.086432407985615e-6	4.120866703690432e-43	1	1	1	1	Increased	NA	Decreased	Decreased
[truncated: 39,949 more rows]
