# Supplementary material for: Enhancer–promoter interactions become more instructive in the transition from cell-fate specification to tissue differentiation
Source: Nat Genet. 2024 Mar 11;56(4):686–96. doi: 10.1038/s41588-024-01678-x (PMC11018526; doi:10.1038/s41588-024-01678-x)
Supplement: Supplementary file 6 — H3K27ac ChIP–seq data—tissue and stage matched. [file 41588_2024_1678_MOESM6_ESM.tsv]

peak_ID	chromosome	start	end	Meso_6-8h_peak	Meso_10-12h_peak	Neuro_6-8h_peak	Neuro_10-12h_peak	Meso_6-8h_normalised_counts	Meso_10-12h_normalised_counts	Neuro_6-8h_normalised_counts	Neuro_10-12h_normalised_counts	Neuro_6-8h_vs_Neuro_10-12h_log2FC	Meso_6-8h_vs_Meso_10-12h_log2FC	Neuro_6-8h_vs_Meso_6-8h_log2FC	Neuro_10-12h_vs_Meso_10-12h_log2FC	Neuro_6-8h_vs_Neuro_10-12h_shrunken_log2FC	Meso_6-8h_vs_Meso_10-12h_shrunken_log2FC	Neuro_6-8h_vs_Meso_6-8h_shrunken_log2FC	Neuro_10-12h_vs_Meso_10-12h_shrunken_log2FC	Neuro_6-8h_vs_Neuro_10-12h_differential_FDR	Meso_6-8h_vs_Meso_10-12h_differential_FDR	Neuro_6-8h_vs_Meso_6-8h_differential_FDR	Neuro_10-12h_vs_Meso_10-12h_differential_FDR	Neuro_6-8h_vs_Neuro_10-12h_constant_FDR	Meso_6-8h_vs_Meso_10-12h_constant_FDR	Neuro_6-8h_vs_Meso_6-8h_constant_FDR	Neuro_10-12h_vs_Meso_10-12h_constant_FDR	Neuro_6-8h_vs_Neuro_10-12h_dynamic	Meso_6-8h_vs_Meso_10-12h_dynamic	Neuro_6-8h_vs_Meso_6-8h_dynamic	Neuro_10-12h_vs_Meso_10-12h_dynamic
chr2L:15237	chr2L	15085	15383	FALSE	FALSE	FALSE	TRUE	158.12714878356766	181.49187620011642	195.64019153860156	214.31001624077575	0.13149649681612974	0.19881988819358523	-0.3071176975720439	-0.23979430619458839	0.12474026312770205	0.18835177000584155	-0.2904201842154943	-0.2268086773373548	0.9547548737478949	0.7257463666408269	0.26779086550987713	0.5319057925149316	2.4161383649843544e-5	5.875270504755874e-5	3.7533337286037435e-4	1.2902462647969054e-4	Constant	NA	NA	Constant
chr2L:22416	chr2L	22268	22566	TRUE	FALSE	FALSE	FALSE	173.38300437021084	165.53830088067275	194.22108496837978	165.2691925127494	-0.23288201076144538	-0.06679743281858468	-0.16373734336529003	0.002347234577570675	-0.21759857343250671	-0.0620929099703711	-0.1530663485435173	0.0024393149186183356	0.844454368275233	0.9426033006837898	0.6262781424161794	0.9974710350595926	2.548966643885442e-4	2.5335887833289265e-5	9.64553325073874e-5	2.8227936939786304e-5	NA	Constant	Constant	NA
chr2L:26899	chr2L	26755	27053	TRUE	FALSE	TRUE	FALSE	162.9612712998864	167.4739619757574	229.58145670821364	144.32827404018892	-0.669652167469328	0.039407669638007445	-0.4944769799866493	0.2145828571206861	-0.6214625140073274	0.03706874847757291	-0.46013095943293925	0.1984003030519611	0.05210936177078814	0.9707312431592158	0.09215257178530581	0.6758352910844514	0.07327471551336635	3.342958845091816e-5	0.013561526705724233	5.281349488106609e-4	Undetermined	Constant	Undetermined	NA
chr2L:27760	chr2L	27613	27911	FALSE	FALSE	TRUE	FALSE	117.60545999292171	154.98622128922406	197.49840488133262	144.84153637027978	-0.44736561620994597	0.3981849207532962	-0.7478859604414396	0.09766457652180247	-0.40752644024843754	0.3617515223308234	-0.6806892233215892	0.08858873925767176	0.4817824399458784	0.47997690978556307	0.018528522757506022	0.9001444010667995	0.015494431628607995	0.010697383324576143	0.18104055677366337	4.007549079650126e-4	Undetermined	NA	Decreased	NA
chr2L:28414	chr2L	28267	28503	TRUE	FALSE	TRUE	FALSE	114.92960638583462	112.50604550512055	163.45285150383637	116.0315947482069	-0.49435684918596157	-0.030747963970794785	-0.5081240551260493	-0.044515169910882585	-0.4518130310063386	-0.026394061330663413	-0.4650571833797063	-0.039638213704031096	0.3610901149555991	0.9792460406092656	0.12701003435624023	0.9601570413655346	0.022182289794297417	1.2171561795067324e-4	0.02718568144435816	2.0287515598074743e-4	Undetermined	Constant	Undetermined	NA
chr2L:28608	chr2L	28505	28745	TRUE	FALSE	TRUE	FALSE	130.55410630169604	129.59109305366982	160.21745851327492	114.42381804762567	-0.485643973789166	-0.01068127174363456	-0.29538352807274654	0.17957917397278486	-0.44402548223377136	-0.009485913952263423	-0.27080142102183824	0.1637381472596697	0.3706031088012513	0.992709107240867	0.40772937206245213	0.7723080017803355	0.019461997568633992	6.507245037381245e-5	0.0025025501585769867	8.376431305205797e-4	Undetermined	Constant	Constant	NA
chr2L:30654	chr2L	30509	30807	TRUE	FALSE	FALSE	FALSE	164.5805160685256	151.08585270663917	186.39032366335067	167.68393730771052	-0.1525824676989988	-0.12342497527982924	-0.17953341350074015	-0.15037592108157058	-0.14336442326908921	-0.11507804011045723	-0.1687824126710244	-0.14049602951239243	0.9444399325435355	0.8677587532581695	0.56776246991599	0.7693331690530418	4.732676213551139e-5	3.327751996018875e-5	7.116627651372827e-5	7.35738366837257e-5	NA	Constant	Constant	NA
chr2L:31054	chr2L	30906	31204	TRUE	FALSE	FALSE	FALSE	157.21291517850113	138.06751529840585	162.63553972018352	137.8536901887545	-0.23850466773106838	-0.18734582073752754	-0.048922813800512784	0.002236033193028055	-0.221555262804563	-0.17409010033863345	-0.04496114566176323	0.0025040168041663502	0.8518623704923989	0.7879932231536699	0.9039778494675932	0.9977024304853086	4.3682004265913765e-4	2.0091390377728578e-4	3.274670022764504e-5	3.4991037742586655e-5	NA	Constant	Constant	NA
chr2L:31630	chr2L	31489	31788	TRUE	FALSE	FALSE	FALSE	200.79638022530725	190.7643891007317	210.98889687123378	187.85095720159816	-0.1675786129056445	-0.0739413802214051	-0.07143381828296567	0.0222034144012737	-0.15678233681189957	-0.06915119962444735	-0.06671802091807105	0.02091311626938116	0.9351936680451037	0.9335400712921739	0.8466154989823804	0.978328762204786	8.735671180798688e-5	2.3415696987994608e-5	2.6670746309742115e-5	2.856975516075634e-5	NA	Constant	Constant	NA
chr2L:32250	chr2L	32102	32401	TRUE	FALSE	FALSE	FALSE	154.98100276465792	172.126677233811	184.04078151975585	147.37100987093805	-0.32057273570911476	0.15137932840640808	-0.24793410399087423	0.2240179601246486	-0.2992263007249449	0.14156918099946714	-0.23196560489628507	0.20882987682812695	0.6416528785141433	0.8344165979789209	0.43157472994916446	0.6287667851095802	9.853204684179043e-4	7.388091684539876e-5	3.58916074955752e-4	3.1605131706225365e-4	NA	Constant	Constant	NA
chr2L:34151	chr2L	34002	34301	TRUE	FALSE	FALSE	FALSE	181.89500577385937	143.17711802281062	180.0193187093873	153.45834933848724	-0.23030459529813843	-0.3453049865253353	0.014954194801351106	-0.10004619642584582	-0.2159262383551332	-0.32360319971194734	0.014993662087192983	-0.09268329926962113	0.836766343545372	0.42299615080346825	0.9697976397574121	0.8693542254324338	1.7925276369799484e-4	0.001030108214223571	1.760947218531052e-5	4.997210263544405e-5	NA	Constant	Constant	NA
chr2L:35994	chr2L	35846	36098	TRUE	FALSE	FALSE	FALSE	177.41933415163285	148.75038568685054	172.99472582500687	147.15933819566405	-0.23334896102542596	-0.25426982580812024	0.036435180538020945	0.015514315755326668	-0.218480566775252	-0.2386389993617	0.035096890768010196	0.014938458181562213	0.8348222627605086	0.6292120950167929	0.9239573448791146	0.9851901081602752	2.097654651042517e-4	2.576692536163393e-4	1.7962529589414885e-5	2.8004112880562148e-5	NA	Constant	Constant	NA
chr2L:36216	chr2L	36100	36363	FALSE	FALSE	FALSE	TRUE	186.05125410002984	126.1582408918313	165.2026563486937	150.60257198515112	-0.13349047600657543	-0.5604656662236341	0.17146323063017666	-0.25551195958688205	-0.1250255335245715	-0.5246582570380247	0.16275134061422564	-0.23688138289922758	0.9610003911499881	0.07497097387598835	0.5929956502876067	0.551483220827743	4.906027662970613e-5	0.01953550203836239	7.226604701608748e-5	4.6827737079953297e-4	Constant	NA	NA	Constant
chr2L:39519	chr2L	39370	39669	TRUE	FALSE	FALSE	FALSE	206.54887889870287	173.1562898238313	175.27300448767525	172.3299775312865	-0.02443012329094513	-0.2544084358568819	0.23687941997575926	0.006901107409822497	-0.02277064182254121	-0.2372874608147212	0.2211362738108101	0.006619454818630115	0.9972602136247325	0.6653603207374813	0.4776250390762612	0.9936903355331566	3.0199077623806868e-5	5.138993224662174e-4	4.854539966163709e-4	3.483921504475637e-5	NA	Constant	Constant	NA
chr2L:40482	chr2L	40330	40629	TRUE	FALSE	FALSE	FALSE	147.29377118562832	163.58423571151582	163.53388926182805	142.89192959587868	-0.19466520092860923	0.15133730288390032	-0.15089321514727436	0.1951092886652352	-0.1811750539544143	0.14111679051244258	-0.1407950900167789	0.18149675445007799	0.9131615011326697	0.8377713550774161	0.6673210909064162	0.6974895272710472	1.9968025823079193e-4	9.017372708471678e-5	1.1020337564576357e-4	2.490336022427134e-4	NA	Constant	Constant	NA
chr2L:43419	chr2L	43270	43569	TRUE	FALSE	FALSE	FALSE	210.5313742856263	168.6922210884465	198.17535394256328	174.66652064722055	-0.18217444809685074	-0.3196417977954236	0.08725769283661286	-0.050209656861959995	-0.17174498510633313	-0.3018155265056053	0.0833575221405763	-0.046713019258695886	0.9043212335867139	0.44190458513165776	0.7944755857949921	0.9410778569892365	5.165168038200625e-5	3.945457491132546e-4	1.795541997177086e-5	2.763804862064024e-5	NA	Constant	Constant	NA
chr2L:54945	chr2L	54801	55100	TRUE	FALSE	FALSE	FALSE	147.0481606503577	150.9812560835943	155.75240011023277	126.19108791219048	-0.30364436964919594	0.038080715553320876	-0.08296565662463162	0.2587594285778852	-0.27897992129657584	0.034764178075343925	-0.07616864879325343	0.2375754505786663	0.7594053046120609	0.9731859289161945	0.8408986899505515	0.6063481572961532	0.002050673597937009	5.2248354604115296e-5	1.1241433082932456e-4	0.0014445827030621697	NA	Constant	Constant	NA
chr2L:66502	chr2L	66356	66654	TRUE	FALSE	TRUE	FALSE	295.4862414475946	447.5409537133206	320.61435110060825	271.7244730135011	-0.23869449524708244	0.5989287503886185	-0.11774804717347724	0.7198751984622237	-0.21091922453754022	0.532049181626186	-0.10453351501330045	0.6384348911504258	0.9289367271931702	0.2358451297083375	0.8167558740585756	0.06143276370099962	0.004803861688652808	0.08598883426945006	0.001728468887940477	0.18776799319280943	Constant	Undetermined	Constant	NA
chr2L:67233	chr2L	67060	67359	TRUE	TRUE	TRUE	TRUE	237.08177512637087	291.0720661853682	327.18890313690895	285.289604513389	-0.19769664056883623	0.2959916278072181	-0.4647390543031843	0.028949214072870023	-0.1752314515567616	0.26214923159092623	-0.41179369097721275	0.025586992170475126	0.9526206587029621	0.7209147085915578	0.2558423365160748	0.9793037451448972	0.003081238126965357	0.008441464561309826	0.03820508041795589	6.409078916664611e-4	Constant	Constant	Undetermined	Constant
chr2L:67488	chr2L	67375	67573	FALSE	FALSE	TRUE	FALSE	118.75806961053938	138.35838455292466	174.36374543366884	160.20724796296736	-0.12216068062638777	0.2203845263807652	-0.5540745511588864	-0.2115293441517335	-0.11237229168309504	0.2035293753981844	-0.5103225901790569	-0.19442092309777737	0.97754821252188	0.7632821659939567	0.07582068429394057	0.6992484959430034	1.6345314098174354e-4	7.943765592782138e-4	0.03523831542068134	7.836329856530064e-4	Constant	NA	Undetermined	NA
chr2L:67637	chr2L	67574	67790	TRUE	TRUE	FALSE	FALSE	117.05030226417571	121.03731816067562	151.3963051739487	141.69086798267588	-0.0955832176476885	0.04832326705306548	-0.37120133679821316	-0.22729485209745914	-0.08772032835423212	0.04579676863287687	-0.341740321694185	-0.20822322470707605	0.9876098167157933	0.9664411458727733	0.2700728483259876	0.6736634271364329	1.2952920298032065e-4	8.774767610818154e-5	0.005326500032600326	0.0010761078665893658	NA	Constant	Constant	Constant
chr2L:67942	chr2L	67799	68097	TRUE	FALSE	FALSE	FALSE	209.0660845264939	200.17238296350834	201.28300989128468	219.8930404067146	0.12757654288511644	-0.06271609692951843	0.05473364071018383	-0.13555899910445104	0.11971508168093443	-0.058731734526412005	0.051304425675381	-0.1271423905319654	0.9654736838771442	0.9444518503588083	0.8834646004869746	0.7989859614575248	4.0986637641956736e-5	1.7614352880847025e-5	2.093135737181124e-5	5.917163161988167e-5	NA	Constant	Constant	NA
chr2L:68582	chr2L	68442	68741	FALSE	FALSE	FALSE	TRUE	201.45475489079382	213.32135962039965	197.8785979902918	193.99409886416225	-0.028602815339350957	0.08257257080119498	0.025840274630989393	0.13701566077153535	-0.02699564472247767	0.077690305616518407	0.024297753692869753	0.12898370403186582	0.9961514809568084	0.9168803098121308	0.9451279651556738	0.7858017741322781	2.0480585098060687e-5	1.535076896906183e-5	1.760947218531052e-5	4.1980943184330145e-5	Constant	NA	NA	Constant
chr2L:69482	chr2L	69334	69632	TRUE	FALSE	FALSE	FALSE	191.48265516458792	192.90600613252235	171.97208205594896	167.80676835139172	-0.03537346995594679	0.010684346210063615	0.15503933936198447	0.20109715552799487	-0.03323141921316494	0.009426074416287313	0.14551416134070133	0.1881716549701536	0.995348452538379	0.9912256747367094	0.642860795578491	0.6661519224795897	2.1622813138462187e-5	1.4109374233084546e-5	7.330410868129785e-5	1.6411088976181823e-4	NA	Constant	Constant	NA
chr2L:70370	chr2L	70219	70517	TRUE	FALSE	FALSE	FALSE	196.99586002884953	220.20272974128935	180.29005402388302	186.47930123062372	0.04869569307734675	0.16066704236157325	0.12784550051782853	0.23981684980205506	0.045638825555359405	0.1516019517401457	0.12041745684146016	0.22638058302624645	0.9943310443079237	0.7918018003970515	0.6896512100307549	0.530275692195998	2.0480585098060687e-5	2.573749352632364e-5	2.5877326112865702e-5	1.2625201791673847e-4	NA	Constant	Constant	NA
chr2L:72920	chr2L	72771	72955	FALSE	FALSE	FALSE	TRUE	92.55097107067482	221.75081684328615	116.5791799158477	310.30751091065724	1.412388459281906	1.2606193864126565	-0.33299012560879215	-0.48475919847804166	1.3266887969346206	1.1775013555230895	-0.3124563002897218	-0.461643741701253	1.1541784054518366e-8	1.8038330089972264e-7	0.29682981204215203	0.06899506727821682	0.9784526485665308	0.9053212876295417	0.002048356293436206	0.0060032440650495105	Increased	NA	NA	Undetermined
chr2L:72998	chr2L	72956	73150	FALSE	TRUE	FALSE	FALSE	107.26293342365403	242.82220295786973	126.29308952941383	234.48732154948914	0.892734219750762	1.178748729677961	-0.23562408649748418	0.050390423429714934	0.8322611024263039	1.0999529507142136	-0.2214447899563528	0.04624705833155698	0.0019302689906776245	2.2488008675230905e-6	0.4929519651227833	0.9424883572609285	0.3166500671522512	0.8145253430436254	6.207433305196865e-4	2.870901960920792e-5	NA	Increased	NA	Constant
chr2L:73694	chr2L	73543	73841	TRUE	TRUE	FALSE	TRUE	184.87750703824986	303.26898137095	221.8449961927626	409.96894956914616	0.8859626333871917	0.7140282341620503	-0.2629823017551284	-0.4349167009802698	0.8279505937530446	0.6651960532227686	-0.24571098453917023	-0.40846552506944617	0.0019052345915296699	0.015634890284574595	0.4245460987317151	0.16178962452722942	0.3040735864523733	0.09991612559508123	7.340842724164331e-4	0.005182934382065157	Increased	Increased	Constant	Undetermined
chr2L:74200	chr2L	74051	74349	FALSE	FALSE	FALSE	TRUE	80.15596404991938	152.2635986000078	132.28845854007332	181.2971267054226	0.45466886096799697	0.9256893063642917	-0.7228054256585976	-0.2517849802623029	0.40252367138295025	0.8081710265079006	-0.6300028976665101	-0.22435554254155982	0.6197457465795932	0.029880099631679348	0.07299464936698369	0.7138995633134199	0.0348477169627053	0.4196498099761826	0.20539723709538255	0.007313297630562937	Undetermined	NA	NA	Constant
chr2L:75591	chr2L	75442	75741	TRUE	FALSE	FALSE	FALSE	150.1167404345506	162.49422342423424	176.8662881084157	153.87049479959293	-0.2009424705416539	0.11430356241248549	-0.23657421729113087	0.07867181566300853	-0.18658321062641836	0.1064875536148545	-0.22007924114704858	0.07299152309422431	0.9088489902631367	0.8914074470528679	0.4790220316373747	0.9101221186351772	2.641437329597856e-4	7.566835085471588e-5	4.907008222283598e-4	7.08966621897239e-5	NA	Constant	Constant	NA
chr2L:79047	chr2L	78896	79195	TRUE	FALSE	FALSE	FALSE	145.02186255831933	174.49067998589848	182.6783859802028	153.98465850488023	-0.24651932589092754	0.26687957227858905	-0.3330355402183747	0.18036335795114183	-0.2301034747674971	0.2495340849761806	-0.3114656923990144	0.16817186734466333	0.8190373452635444	0.6189131679340438	0.26999979136129754	0.7212899752595318	3.338659980786132e-4	4.3408505377214897e-4	0.0013242550069330655	1.6615248675231543e-4	NA	Constant	Constant	NA
chr2L:80817	chr2L	80673	80971	TRUE	FALSE	FALSE	FALSE	132.73530501263383	192.4569514599115	177.751312573142	172.85547218468903	-0.040293936663989574	0.5359836309916172	-0.42130806260586096	0.1549695050497458	-0.0375662905834851	0.5016639107257853	-0.394382961474502	0.14484723983476833	0.9952059346145374	0.10100800896753055	0.14561279638353603	0.7629585614751	2.1928718664061225e-5	0.015229797715234247	0.004319954649105343	8.80975311938761e-5	NA	Undetermined	Undetermined	NA
chr2L:83493	chr2L	83346	83645	TRUE	FALSE	FALSE	FALSE	236.91762682482374	213.1215265466089	180.9230208358962	191.15687966140533	0.07938113346087816	-0.1527092187233276	0.38900955033959056	0.15691919815538485	0.07423720281636188	-0.14531801953572057	0.3673675276141772	0.1478123052620947	0.9881838616676168	0.8110525641425693	0.1485124254120039	0.7432103356539115	2.1430489227535168e-5	2.6895018844317e-5	0.0014713818028267254	5.085324316275594e-5	NA	Constant	Constant	NA
chr2L:87040	chr2L	86900	87199	TRUE	TRUE	FALSE	FALSE	136.4687854495013	271.55630196957554	129.97104857772538	114.87956455408157	-0.1780681087879742	0.9926803433111164	0.07038070616387868	1.2411291582629693	-0.16108345200848648	0.9102789565463366	0.06199594575936713	1.1333583543141903	0.9534953533762544	0.0012461094254314403	0.87871849032661	1.1654794187346054e-5	0.0010201886295187958	0.5058761128004272	2.84158050959252e-4	0.8748109232010228	NA	Increased	Constant	Increased
chr2L:89750	chr2L	89605	89903	TRUE	TRUE	FALSE	FALSE	218.1863839049197	262.72696140886285	136.43255419046326	127.53821328259245	-0.09725835175411685	0.2680031875175138	0.6773731448375708	1.0426346841092016	-0.09035189314045033	0.24906830922044454	0.6281715555757523	0.9675917579366472	0.9860749645255155	0.6184219673092962	0.015319737124723622	4.318761858295386e-5	1.0979726470033636e-4	4.581325345471699e-4	0.08675859344611507	0.6213085240060833	NA	Constant	Undetermined	Increased
chr2L:90328	chr2L	90175	90473	TRUE	FALSE	FALSE	FALSE	221.57986405397412	370.4147627472406	123.98734261268532	102.61552321985903	-0.2729438570414251	0.7413148145962624	0.837633934256622	1.8518926058943095	-0.24506037669928402	0.6834639885980285	0.7610374641693589	1.6895618294666714	0.8659900764648056	0.02509057419322685	0.006386493547119141	7.039021668737846e-12	0.0033305828371458794	0.14612145882666203	0.2896168804897951	1	NA	Increased	Increased	NA
chr2L:90832	chr2L	90688	90987	TRUE	TRUE	FALSE	FALSE	347.45372942055263	437.5971057324293	148.34373012401664	134.412211594182	-0.142279735811156	0.3327823299374409	1.2278769148847712	1.7029389806333683	-0.13038562541075913	0.3083956977963949	1.1306082709761203	1.5693895941832743	0.9703079973474815	0.5066858746195873	3.231757098636298e-6	1.6919460112789776e-11	3.6147196950414204e-4	0.0017351799671238178	0.8723278999285775	1	NA	Constant	Increased	Increased
chr2L:91690	chr2L	91545	91843	TRUE	FALSE	FALSE	FALSE	494.9985907202128	621.2449249349479	196.6787067595073	218.7602499318906	0.15350984146935032	0.3277377432890889	1.3315836437801818	1.5058115455999204	0.14026432892660323	0.30798257912509397	1.2438633601129028	1.4115816103113934	0.9524633334756357	0.44233011912661147	9.512043925447262e-9	2.184243865282965e-11	1.0942408923058184e-4	5.934947176481654e-4	0.9700141669131829	1	NA	Constant	Increased	NA
chr2L:92210	chr2L	92059	92350	TRUE	FALSE	FALSE	FALSE	172.86807940565535	282.8658622744265	99.40954592920413	106.40798434251266	0.09815010759153221	0.7104465795562873	0.7982151955368677	1.410511667501623	0.08561597454027359	0.6569097678907035	0.7244385380623944	1.2957323314128246	0.9881838616676168	0.029202771399339557	0.009187644456763101	1.361178398033932e-7	3.5787032140948327e-4	0.11247628453290061	0.23464661030604478	0.9856834767852647	NA	Increased	Increased	NA
chr2L:92504	chr2L	92356	92654	FALSE	TRUE	FALSE	FALSE	92.4321202849758	235.7506023760288	75.60287628515094	75.03669976122713	-0.010844745199008316	1.3507952748630077	0.2899531548968367	1.6515931749588528	-0.011409749222320052	1.1875460648468437	0.2431620424612137	1.4421178565303774	0.9980824740094866	3.121699471161777e-4	0.5681657864868724	2.582488771537845e-6	0.001700705709663912	0.8887629495697135	0.017689676739494363	1	NA	Increased	NA	Increased
chr2L:92936	chr2L	92787	93086	FALSE	TRUE	FALSE	FALSE	91.17815439141044	257.64756227340877	90.34376895048264	83.72194476687277	-0.10981927703851249	1.4986388306408078	0.013263105566514775	1.6217212132458352	-0.09805994836370344	1.3578557307036998	0.0076508686769981	1.4635665477444013	0.9881838616676168	9.73494902937354e-7	0.9808409566516285	5.543935695526156e-8	0.0012089630852103795	0.9782612571988747	4.388850872998098e-4	1	NA	Increased	NA	Increased
chr2L:93242	chr2L	93093	93361	TRUE	FALSE	FALSE	FALSE	91.49166057028607	208.16946289569802	77.30600162826136	69.43987092867458	-0.15481615551882114	1.186046296789588	0.2430598265956777	1.5839222789040868	-0.13576734702092288	1.0672956793447814	0.21011706893923615	1.4131800953049403	0.9787963111046502	4.478582177114559e-4	0.6003180706456854	5.708612409695212e-7	0.00297641516734931	0.7692110829173796	0.0064346181036764784	1	NA	Increased	Constant	NA
chr2L:93488	chr2L	93363	93634	FALSE	TRUE	FALSE	FALSE	104.43247418618198	281.2266997066777	74.92872751435331	85.7174235579234	0.19406953607070399	1.4291631703603007	0.47897954418463995	1.7140731784742367	0.16666031886294103	1.3032600732561217	0.418219929015721	1.5548196834089016	0.9547741214090048	1.5969798836282205e-6	0.22307471951935107	3.331308737259913e-9	0.0028992979747015104	0.9624573571103592	0.037613990037866134	1	NA	Increased	NA	Increased
chr2L:94892	chr2L	94746	95045	TRUE	FALSE	TRUE	TRUE	210.4892645001449	361.42249773851773	356.6107217683067	314.5168225508067	-0.18121289477149558	0.7799396595535607	-0.7606034253520894	0.200549128972967	-0.15596790095970023	0.6688123362278598	-0.6521399906179848	0.1726402465695753	0.9711361855656727	0.13700218244740398	0.07854808582089025	0.8135968635791947	0.0063732072411076665	0.2617517696290937	0.2595563639291066	0.008726060150737827	Constant	Undetermined	Undetermined	Constant
chr2L:95392	chr2L	95239	95537	TRUE	TRUE	FALSE	FALSE	193.33366497605903	293.27548426105085	220.368152238582	198.4311696437414	-0.15127707705274943	0.6011636028120649	-0.1888228653583868	0.5636178145064276	-0.14289847881963905	0.5697682284093003	-0.17907367483881298	0.5335930323901263	0.9384483326769004	0.02080841155825013	0.5242703690042998	0.019821687552574196	2.9868969889071494e-5	0.01901157863304737	4.955397887524167e-5	0.014187362322681018	NA	Undetermined	Constant	Undetermined
chr2L:96346	chr2L	96195	96493	TRUE	FALSE	FALSE	FALSE	147.80599697488884	210.93356718215213	155.5000203907873	158.87356081488196	0.030964286836215528	0.5130838929668479	-0.07320996398802689	0.4089096421426055	0.02871530350964495	0.4818828609056455	-0.06946992638883796	0.3836976310071626	0.995995541102154	0.10811306435408552	0.8434573803293725	0.18350459808444425	2.1247073129973728e-5	0.009639631173703913	2.8832252340394783e-5	0.0029306786247088852	NA	Undetermined	Constant	NA
chr2L:102566	chr2L	102422	102720	TRUE	TRUE	TRUE	TRUE	411.9092955603245	364.9283795751768	514.0693569737102	455.5351889855431	-0.17440051440321497	-0.17471333378281492	-0.3196363335347166	-0.3199491529143166	-0.16184199483148823	-0.1611642432671973	-0.2966567612314546	-0.29597900966716373	0.9382391474866351	0.815660068321361	0.3240411688764862	0.4326818908174118	1.9636956638763536e-4	2.2360205648606847e-4	0.0018373013116756525	0.0019135318233677524	Constant	Constant	Constant	Constant
chr2L:103177	chr2L	103029	103328	TRUE	FALSE	FALSE	FALSE	276.76713917903294	304.119008230098	257.35965885578787	243.95263057012633	-0.0771848886344709	0.13596333077156306	0.10488673187895903	0.318034951284993	-0.07202284483498546	0.12675428047596235	0.09791392948448341	0.29669105479543123	0.9886116819566554	0.8574393226792157	0.7759931278250625	0.3978244907101078	3.733458877383687e-5	6.0094621199081355e-5	5.497665282488369e-5	0.0011600098136829013	NA	Constant	Constant	NA
chr2L:105705	chr2L	105556	105855	TRUE	FALSE	FALSE	FALSE	183.2608184277127	181.18490729968886	183.13425326513604	165.8601150915421	-0.14293465820579906	-0.016435583512987267	9.9671067527134e-4	0.12749578536808315	-0.1345752292787327	-0.015752047317982906	0.001192692689666254	0.12001587465041605	0.9510285917675811	0.9857354547312333	0.997811621104386	0.8071197863612521	3.559126557918802e-5	1.4109374233084546e-5	1.760947218531052e-5	4.0414405996000534e-5	NA	Constant	Constant	NA
chr2L:106600	chr2L	106451	106750	TRUE	TRUE	TRUE	TRUE	525.7236555622807	460.32894078406815	537.5887923800659	483.59959648272195	-0.1526900204102336	-0.1916395048045469	-0.032198409055088514	-0.07114789344940183	-0.13997035045267325	-0.17561107191436906	-0.02937935470358784	-0.06502007616528367	0.9617295464141853	0.8094021655708884	0.9441967557068504	0.9284180537935791	3.4651556120118403e-4	5.970253779579106e-4	9.198104316486002e-5	1.527774357919042e-4	Constant	Constant	Constant	Constant
chr2L:107458	chr2L	107310	107608	TRUE	FALSE	FALSE	FALSE	325.15941139416185	300.55973075519097	251.48048207034293	146.3306750204216	-0.7812142031857053	-0.11349545294936801	0.3707007478834444	1.0384194981197818	-0.7128404915626002	-0.10659032416592491	0.34364782059287247	0.9498979879895476	0.027997440202193375	0.899359143905699	0.2637210475065091	1.8755130274337187e-4	0.1877615616047618	1.2631237604038322e-4	0.004829390874246046	0.6087757427725866	NA	Constant	Constant	NA
chr2L:108323	chr2L	108173	108471	TRUE	TRUE	TRUE	TRUE	552.7512199611202	505.6117078771869	576.6731979242443	518.1990549121373	-0.15424758738372224	-0.1286004334197162	-0.06112366755163655	-0.035476513587630515	-0.13458175047600976	-0.11212989970313952	-0.053282431432910775	-0.030830580660040522	0.9799943967911404	0.9172210784084214	0.9156753351633299	0.9759329461972525	0.003363569232027205	0.002756756481030457	0.0017312259788580602	0.001273546786574058	Constant	Constant	Constant	Constant
chr2L:108781	chr2L	108623	108922	TRUE	TRUE	TRUE	TRUE	441.0511745178044	467.1061555881518	467.2589413497541	446.7367165450066	-0.06479743907332276	0.08280439801965224	-0.08327621201028466	0.06432562508269034	-0.059553496965038775	0.07616613582309346	-0.07661010513247979	0.059109527655652444	0.9933268999612282	0.9345221867107769	0.8436968714347177	0.9351789869903849	9.25554285169682e-5	1.1433636480185231e-4	1.4800620195178855e-4	1.1352697847495882e-4	Constant	Constant	Constant	Constant
chr2L:109195	chr2L	109050	109349	TRUE	FALSE	TRUE	FALSE	463.2095113042762	395.5940459975131	390.69535940551	381.16425267417867	-0.03563129654851819	-0.22764416462241785	0.24562075757880655	0.053607889504906914	-0.03304921910977724	-0.21139228291494438	0.228032273100329	0.049689209295161865	0.9955824114890041	0.7268409579874299	0.47362593938437236	0.944413866911378	3.8899208237840845e-5	4.54501546664163e-4	7.332906227776597e-4	5.998544455830525e-5	Constant	Constant	Constant	NA
chr2L:110100	chr2L	109955	110254	TRUE	FALSE	FALSE	FALSE	198.5757138904549	173.14287950043246	200.82893349893735	164.62994375560714	-0.2867403693229945	-0.197726131941122	-0.01627794399832201	0.07273629338355046	-0.2696481387923959	-0.18640229132508807	-0.014679412948278988	0.06856643451902888	0.6812288176740914	0.7340554373563735	0.9664784348006213	0.9083390213873063	3.1411021198739827e-4	6.940506119778851e-5	1.760947218531052e-5	3.0147398692067744e-5	NA	Constant	Constant	NA
chr2L:113504	chr2L	113362	113660	TRUE	FALSE	FALSE	FALSE	145.63045215180375	193.34736313045863	205.22237149606588	152.5394606216434	-0.428005505626739	0.4088830263126625	-0.49487594636697874	0.3420125855724228	-0.4025407909717618	0.38496706101365047	-0.466295559603763	0.3212122923816494	0.29955451773654546	0.2583878545686272	0.05814277113386236	0.30192201505411415	0.0027423831325049807	0.002011570649708144	0.00753678240816451	9.76855029038829e-4	NA	Undetermined	Undetermined	NA
chr2L:114864	chr2L	114715	115013	TRUE	TRUE	FALSE	FALSE	198.0943023480392	204.81366351391767	262.6264892753895	149.3853965604282	-0.8139733162510939	0.048124577946965875	-0.40682505244283834	0.4552728417552214	-0.7408474144308033	0.04384001276737452	-0.37185829473893733	0.41282913245924036	0.027034178872994277	0.9683172876338005	0.24311542755473178	0.2535410342331351	0.234595297917651	1.301361671510728e-4	0.010410445382644407	0.020049783967630772	NA	Constant	Undetermined	Undetermined
chr2L:115563	chr2L	115415	115709	TRUE	FALSE	FALSE	FALSE	122.93193006708958	126.66774219278989	130.14673325074145	115.64473112042181	-0.17043956284890363	0.043189480903870946	-0.08227941301993988	0.1313496307328347	-0.15073748951414662	0.03819812476856774	-0.072821021310206	0.11611459297250834	0.9689140867892051	0.9749256892251019	0.8734114618955781	0.8758222919836458	0.0024670855297509384	6.081561789292228e-4	0.0011094227068436018	0.002017947296445291	NA	Constant	Constant	NA
chr2L:115870	chr2L	115730	116028	TRUE	TRUE	FALSE	FALSE	247.46477824441067	201.86036546744583	181.48347209386284	173.34808098797484	-0.06616630073670439	-0.2938655298069588	0.4473850341465602	0.2196858050763058	-0.06240966003011435	-0.27901906804285714	0.4232120405858097	0.20660263257306694	0.9901245903523421	0.5011612221454446	0.08769818605077828	0.6029839670405626	2.1217324196370796e-5	2.466533307678951e-4	0.003511564336459701	1.3736163326444738e-4	NA	Constant	Undetermined	Constant
chr2L:121616	chr2L	121466	121663	TRUE	FALSE	FALSE	FALSE	131.44753717179105	190.39939473376987	137.84889297096973	134.74379087942222	-0.032868887716054535	0.5345417808506073	-0.06860056990465968	0.49881009866200215	-0.03057151011002259	0.49593191349194626	-0.0643652103731645	0.46213821322880433	0.9961736246368004	0.13974807392672414	0.8684868229907348	0.12030344977068863	4.749695444348803e-5	0.020673814347956586	7.722462487318849e-5	0.01710616161129737	NA	Undetermined	Constant	NA
chr2L:121755	chr2L	121665	121903	FALSE	FALSE	FALSE	TRUE	127.23229146042115	204.2598798195043	157.38196859670782	139.80013810957837	-0.1709044733940147	0.6829409895695328	-0.3068053873395422	0.5470400756240053	-0.1572902641321388	0.6311802786898476	-0.2833230392431294	0.505147503578857	0.9494424022707993	0.037887017097344516	0.37195461655372236	0.08635869261507724	3.339600732653437e-4	0.08989408672463775	0.002283901907027647	0.03125183660732149	Constant	NA	NA	Undetermined
chr2L:123450	chr2L	123307	123606	FALSE	FALSE	FALSE	TRUE	180.06403935097242	204.02352927245806	189.2686706628722	191.38609526205812	0.016050393954279433	0.1802254535226141	-0.07192553492033608	0.09224952464799858	0.01513114174927588	0.17033241471982416	-0.06824113229982327	0.086960140670725	0.9972602136247325	0.7592421206300111	0.8349474466290745	0.8693714646145906	2.0480585098060687e-5	3.730886123102552e-5	1.7612810971281638e-5	2.775312288426114e-5	Constant	NA	NA	Constant
chr2L:124536	chr2L	124388	124686	TRUE	FALSE	FALSE	FALSE	274.1746815172544	229.65305393506338	239.02454554316319	210.82609670977666	-0.18110531753998263	-0.255639383832212	0.19793657568560843	0.12340250939337907	-0.16980920759530616	-0.24091445426329405	0.18687286933805944	0.11576762267007154	0.9159717753946083	0.615968579014184	0.5264681778361464	0.8233311624673652	8.487303566325752e-5	2.1378054902536014e-4	1.0566171525436033e-4	5.282911312716041e-5	NA	Constant	Constant	NA
chr2L:127722	chr2L	127577	127823	FALSE	FALSE	FALSE	TRUE	103.98552974751199	119.56230566715975	167.29806533046604	201.8009909560989	0.27051249705584396	0.20137984158353892	-0.6860379797697277	-0.7551706352420328	0.2543864322028695	0.18909855892895353	-0.6374919462352788	-0.7027798195091948	0.7684308584519642	0.776474454905915	0.012855798406000565	0.005317236771733558	4.956068121247924e-4	3.7566790162872377e-4	0.09111041935624714	0.15619720814800336	Constant	NA	NA	Decreased
chr2L:127924	chr2L	127824	128074	FALSE	FALSE	FALSE	TRUE	89.83547953181542	111.21405844065248	187.9621992697626	238.62528166922922	0.3443043472206478	0.30798192988586126	-1.0650853142256969	-1.1014077315604835	0.32321400200573674	0.2856833375524112	-0.9817890944602483	-1.0193197589135738	0.6068904192456775	0.6112807788336999	6.374638097561711e-5	3.024348650859609e-5	0.001856489455799464	0.0026451297809923554	0.6552813504857734	0.7152663234446334	Constant	NA	NA	Decreased
chr2L:128796	chr2L	128648	128946	FALSE	FALSE	TRUE	TRUE	340.53406750503103	455.9862979248686	758.0719495801281	1142.0258188992657	0.5911885794506857	0.421191338356397	-1.1545356482401252	-1.324532889334414	0.5265670227045706	0.3697531264594574	-1.0162211958222893	-1.1730350920674024	0.3371724188469039	0.538035100635056	8.72271948084774e-4	7.1568867333758325e-05	0.08237382267197488	0.027156945339695957	0.7439223930586213	0.9077511568794997	Undetermined	NA	Decreased	Decreased
chr2L:129348	chr2L	129198	129496	FALSE	FALSE	FALSE	TRUE	140.40511955856363	165.60342891450628	270.8294794752118	326.548278270413	0.26991151849636147	0.2381370037308335	-0.947789241896069	-0.9795637566615969	0.2535686267406382	0.222566269220151	-0.8799420894952125	-0.9109444470156997	0.7714378386413118	0.7148452473333847	2.457935235887277e-4	1.3309958748351238e-4	5.059120242420561e-4	6.282798431616727e-4	0.44735056560489334	0.5057786522152237	Constant	NA	NA	Decreased
chr2L:130009	chr2L	129865	130164	TRUE	TRUE	TRUE	TRUE	226.23024912965772	316.1783831527801	346.8493861679115	339.0341204194989	-0.032878857787743236	0.4829468910012953	-0.6165174871605127	-0.10069173837147413	-0.030530236688595374	0.45052121735863726	-0.5753251507836308	-0.09427369673639804	0.9957364918758612	0.1844797304065818	0.023483303396426937	0.8697851509940946	2.2598474434396503e-5	0.009412250234961131	0.044592305939387844	5.590040419213514e-5	Constant	Undetermined	Undetermined	Constant
chr2L:131105	chr2L	130956	131255	FALSE	FALSE	FALSE	TRUE	159.51448634643168	218.60304331480717	241.34844303884546	265.52102582243714	0.1377085884406202	0.45462603720660993	-0.5974300712164587	-0.28051262245046904	0.12788180323066814	0.41893226501537334	-0.5506148781945677	-0.25956441640986244	0.9686565347068511	0.30068709856592074	0.04994499102831455	0.5421018647505528	1.694482723637949e-4	0.011520472984462791	0.050816456241324866	0.001464394861287273	Constant	NA	NA	Constant
chr2L:131513	chr2L	131359	131655	TRUE	TRUE	FALSE	FALSE	184.9615431148307	368.34260159819775	234.44420661920898	310.6669628777184	0.4061242008453777	0.993822926187739	-0.34201928962199557	0.24567943572036577	0.36027890009806124	0.8821291063668254	-0.30297703100648765	0.21887317526227656	0.6833534382426466	0.008734181006755411	0.42959119072886737	0.7067796838089014	0.02033695715645344	0.5092600022561645	0.014487131523223184	0.005133339028137982	NA	Increased	Constant	Constant
chr2L:131834	chr2L	131680	131978	TRUE	TRUE	FALSE	TRUE	289.9390439832843	369.8599529933691	302.1104816296615	338.99745734939887	0.166198213675186	0.35122947573885155	-0.05932661505748937	0.12570464700617615	0.15391279722506548	0.32580460795403193	-0.05541570556744391	0.1164761051615225	0.9480017222614904	0.4729468879736117	0.8858238934096729	0.83566719345598	1.9514635892414032e-4	0.0023589816995416295	5.924012084756229e-5	1.2682273009841598e-4	Constant	Constant	Constant	Constant
chr2L:132261	chr2L	132114	132376	FALSE	TRUE	FALSE	FALSE	325.79695757462343	414.2544876763301	254.99783308174528	323.15878921058317	0.3417582428761555	0.3465441949975092	0.3534881440338871	0.3582740961552408	0.3156483239802626	0.3219448968582553	0.32654288697864253	0.3328394598566352	0.6346817358205566	0.4731329318903366	0.2721280362655097	0.3330815864811952	0.00218863130083979	0.0019753389968658686	0.003045705399847586	0.002752377384104992	NA	Constant	NA	Constant
chr2L:132516	chr2L	132377	132659	TRUE	TRUE	FALSE	TRUE	549.5121998957464	476.5977764046496	298.8354901770957	377.06900403510696	0.33547706735065813	-0.20537929069902414	0.8788000162083258	0.3379436581586436	0.30924289204695193	-0.19198432267371776	0.8146154738566453	0.31338825913597573	0.6531766972692402	0.761092889186253	0.001001199286681153	0.38466350040025826	0.0021049176706032027	2.815207443343262e-4	0.3288621261502025	0.0022613465581943996	Constant	Constant	Increased	Constant
chr2L:133049	chr2L	132897	133195	TRUE	TRUE	FALSE	FALSE	636.9680853588859	518.5440052316341	392.71349390893425	405.7661872024469	0.04717147839321574	-0.296754663766557	0.6977439186562602	0.3538177764964875	0.042600035476375475	-0.2719367340156634	0.6366344487367824	0.3220976792447436	0.9952059346145374	0.6470990568739602	0.02910491884390986	0.43469699902106507	1.4972043763281605e-4	0.00286074364836812	0.1307562262316469	0.006563580880934554	NA	Constant	Undetermined	Constant
chr2L:133485	chr2L	133343	133641	TRUE	FALSE	FALSE	FALSE	531.7967596933562	473.4801884472678	365.70315911439957	388.8885387783381	0.08868362726087393	-0.1675709255768867	0.5402018972887858	0.28394734445102515	0.08105452455336704	-0.15497356100708864	0.49684250691324194	0.2608144213527862	0.9882960779143793	0.8365026151455278	0.0899447530305895	0.5507187092299435	1.4032875235843272e-4	3.410097386116599e-4	0.03262964875833571	0.0019339344173093076	NA	Constant	Undetermined	NA
chr2L:134850	chr2L	134700	134999	TRUE	TRUE	TRUE	FALSE	179.24549598900896	240.5749130843998	285.3136520923267	227.640460231563	-0.3257917793385332	0.424549339632171	-0.670611912786256	0.07972920618444826	-0.3014047502116561	0.3921948706139949	-0.6200431154533369	0.07355650537231402	0.6812288176740914	0.34423277235203925	0.02045514711946067	0.9118529901408134	0.001962153588856441	0.007399080330409096	0.08822410257743184	9.945496353164595e-5	Constant	Undetermined	Undetermined	Constant
chr2L:135192	chr2L	135036	135231	FALSE	FALSE	TRUE	FALSE	88.67169180714309	112.79936994159858	124.34389109001211	100.79527302848693	-0.3029076482069454	0.34721350262942996	-0.48779012417864004	0.16233102665773527	-0.26753098038878004	0.3067504326229907	-0.43133758005624717	0.14294383295552346	0.8662075466962186	0.6507581561759348	0.23466809958157142	0.8393700304263887	0.009375398041595942	0.014459659581598743	0.0468202896845864	0.003113882247114124	Constant	NA	Undetermined	NA
chr2L:135290	chr2L	135232	135444	TRUE	TRUE	FALSE	FALSE	138.66703443315131	172.33397553193805	165.76600963605603	151.64329526542923	-0.12846649989706524	0.31358230209771304	-0.2575233582595104	0.18452544373526789	-0.11849862101549496	0.28980734469254155	-0.23815337149733695	0.1701525942106996	0.971691286111865	0.5716101902017725	0.4603043780921229	0.7410310856511753	1.6184207951475086e-4	0.0018202900328945634	0.0010737209576520072	4.081577497435331e-4	NA	Constant	Constant	Constant
chr2L:138859	chr2L	138708	139006	TRUE	FALSE	FALSE	FALSE	194.2554146531675	195.23995829114932	165.78536536714967	160.23144813897264	-0.049159330256478395	0.007293535933564866	0.22863815354850023	0.2850910197385435	-0.0460331974509629	0.005968873674666393	0.21407482857155197	0.2660768996971813	0.9944928219210646	0.9939510496992262	0.47617551196130625	0.47504214533045475	2.7940802394230256e-5	1.4133700323279152e-5	2.7980692273051755e-4	6.940170852633574e-4	NA	Constant	Constant	NA
chr2L:139790	chr2L	139636	139934	TRUE	FALSE	FALSE	FALSE	161.40896388762698	171.86730207924063	171.2096123482437	155.34194917185323	-0.14031622873506117	0.09057439551819363	-0.08504300103611663	0.14584762321713818	-0.13012384116766076	0.08407565250089097	-0.07900864289750717	0.13519085077104456	0.9630494025428863	0.9197796372407361	0.8282280755888407	0.8018013293814085	1.2669037817621977e-4	5.430111837609164e-5	6.32200127972755e-5	1.6895717664219375e-4	NA	Constant	Constant	NA
chr2L:140608	chr2L	140459	140758	TRUE	FALSE	FALSE	FALSE	203.09658138010127	179.4699601087785	156.14985432094753	149.03794559367037	-0.06725153063613096	-0.1784235714204104	0.3792347322920709	0.26806269150779144	-0.06315292694715303	-0.16933483050868392	0.35719147850558175	0.2510095749440508	0.9901245903523421	0.774602381026236	0.17867490026376115	0.5000048673879558	2.6432774406724568e-5	5.8958787364016156e-5	0.0017660330551149998	4.0909612661825073e-4	NA	Constant	Constant	NA
chr2L:141383	chr2L	141234	141533	TRUE	FALSE	FALSE	FALSE	138.6935527142567	118.71350502087797	157.07581178720847	133.15526349744212	-0.2383515781287513	-0.2244166569344709	-0.1795603117943527	-0.16562539060007234	-0.22067071613863043	-0.20628934020233458	-0.16612960241906147	-0.15174822648276562	0.8624570878413448	0.7405127155041992	0.6152066486877578	0.776583322170466	5.66035751538864e-4	5.370702297078483e-4	2.6617573293258984e-4	3.4034030796655304e-4	NA	Constant	Constant	NA
chr2L:141710	chr2L	141562	141860	TRUE	FALSE	FALSE	FALSE	116.02556987417063	99.92059421554174	113.97297328830318	98.62740734478794	-0.2086312402099855	-0.21558882188872883	0.025751028636565105	0.018793446957821768	-0.18872167625700914	-0.19567373598882778	0.02443933719909968	0.017487277467281064	0.9337538836700517	0.7932477629494051	0.9585849765376554	0.9855482507799561	0.0014703161640936652	0.0014919835934648767	1.5772748164360326e-4	2.1753778089367114e-4	NA	Constant	Constant	NA
chr2L:142035	chr2L	141886	142185	TRUE	FALSE	FALSE	FALSE	176.95960008771732	139.73071466382368	151.4502532382907	140.48569627621427	-0.10842074229439758	-0.3407708512262971	0.224576039882266	-0.007774069049633509	-0.10045977105082214	-0.31716825072901966	0.21000422230831747	-0.00670425736988004	0.9812911238827637	0.4897346176628098	0.5071782345877653	0.9930865645157062	9.16175080434036e-5	0.001927414205824267	4.327157385756157e-4	4.0960097177674965e-5	NA	Constant	Constant	NA
chr2L:143526	chr2L	143384	143682	TRUE	TRUE	TRUE	TRUE	632.5700761017331	497.68240678324855	550.7569542753326	623.9217446367106	0.17994928385491293	-0.3459999221608267	0.19980950378722084	-0.32613970222851874	0.16052488378269122	-0.30837735627005086	0.17841933521955014	-0.29048290483319195	0.959794385078167	0.6266557711063494	0.6608480822566509	0.5632990552511723	0.002012159405136429	0.010991838868062072	0.0030978895926162143	0.010273897603511436	Constant	Constant	Constant	Constant
chr2L:144792	chr2L	144643	144942	TRUE	FALSE	FALSE	FALSE	250.8500774746919	218.71086572312294	207.6137480137356	227.0204868796645	0.12892051473992622	-0.19780048731683061	0.2729234027239594	-0.0537975993327975	0.11992611126748984	-0.18506084529851227	0.2549332605396731	-0.050053696026329086	0.9686565347068511	0.7622590343648021	0.3900137502166546	0.9415758497710129	7.529581290367115e-5	1.6915851057834586e-4	6.525997685465633e-4	3.964404598425051e-5	NA	Constant	Constant	NA
chr2L:145496	chr2L	145347	145569	TRUE	FALSE	FALSE	FALSE	129.95048480776168	131.8442839349356	117.74869215950184	150.73413936487367	0.3562951701737286	0.02087300889573404	0.14225098025658153	-0.193171181021413	0.32789014702523384	0.01936677358879262	0.12998015613020356	-0.1785432173062377	0.6356746750450523	0.9841298056013565	0.7180974456483827	0.728384407846275	0.0037416220386489304	4.3174720950356465e-5	2.943592683791271e-4	5.192164694080122e-4	NA	Constant	Constant	NA
chr2L:145672	chr2L	145570	145819	FALSE	FALSE	FALSE	TRUE	133.69401832987919	131.03679287669024	153.12982388120605	161.37131530391858	0.07562886144181992	-0.028962965956973348	-0.19582037392989934	-0.3004122013286926	0.07075800657505908	-0.025604050827605637	-0.1822911543766273	-0.27865321177929203	0.9889931122360716	0.9779756045945445	0.5707756613247484	0.47142258512295	4.4759915445094786e-5	2.8742224278676228e-5	2.8035274966917487e-4	0.0013738932889565045	Constant	NA	NA	Constant
chr2L:148637	chr2L	148491	148790	FALSE	TRUE	FALSE	FALSE	230.91524821724624	229.28473518645652	214.37390251162196	217.03593896925742	0.0178046728250581	-0.010223133383987665	0.10723415751128379	0.07920635130223803	0.016577161189751572	-0.009865079809470021	0.10057984915058288	0.07413760815136128	0.9972602136247325	0.9916496421181116	0.7614996598716263	0.9008746236371697	2.0494555487082077e-5	1.4109374233084546e-5	3.9500157222036596e-5	3.637437765021441e-5	NA	Constant	NA	Constant
chr2L:150919	chr2L	150777	151076	FALSE	FALSE	FALSE	TRUE	148.53577109057733	169.707991651067	202.27544989086647	194.94968294137004	-0.053219422673878615	0.19224409430742137	-0.4455108215206936	-0.20004730453939368	-0.04995246246935817	0.18186408494578943	-0.4202682266975807	-0.18845167928243306	0.9934702829562329	0.7486047941294569	0.091559237060874335	0.6473576083942878	2.0480585098060687e-5	7.070846647976664e-5	0.003579916920695446	9.707888171926564e-5	Constant	NA	NA	Constant
chr2L:151466	chr2L	151317	151616	TRUE	FALSE	FALSE	FALSE	270.6683217099069	233.1744530580192	238.64531728003465	256.20851257852433	0.10245038232858693	-0.215116314928607	0.1816580203223401	-0.13590867693485384	0.09580941344081877	-0.20153282784961374	0.17040315154259306	-0.12693908974783946	0.9806346999727209	0.7196586032047116	0.5805848762720347	0.8039865993137469	3.809467281420337e-5	1.6345994114495108e-4	1.2196662508119757e-4	7.458484148528934e-5	NA	Constant	Constant	NA
chr2L:152766	chr2L	152611	152910	TRUE	FALSE	FALSE	TRUE	306.85924170916866	270.1745722634393	250.86324107525087	305.2177967861207	0.2829379974728671	-0.18368513347614834	0.2906759454058102	-0.17594718554320518	0.2656319517729939	-0.17295436770684702	0.27321485133938705	-0.16537146814045392	0.7016759360157476	0.7663710222117169	0.32140023473131724	0.7082461178156555	3.3507329802341364e-4	6.569611538744052e-5	4.5303337943107395e-4	8.210451929404185e-5	Constant	Constant	Constant	Constant
chr2L:154978	chr2L	154831	155129	TRUE	TRUE	TRUE	TRUE	311.8600432884433	284.46482251873476	373.16677784866556	318.84107803296877	-0.22698304063205835	-0.13264846385305257	-0.2589218312964694	-0.16458725451746367	-0.21097722186389276	-0.122594769952588	-0.2407342488853765	-0.15235179697407175	0.8705367817893401	0.8696189773974262	0.43333342695332056	0.7642112692576075	3.584798792832033e-4	1.0414365005560335e-4	0.00069333190488222605	2.0428644056244663e-4	Constant	Constant	Constant	Constant
chr2L:155770	chr2L	155615	155913	TRUE	FALSE	FALSE	FALSE	654.5278662230496	567.8857247552314	703.3623197689109	626.7556824768484	-0.16636487827498928	-0.20485396912840756	-0.10381343402363342	-0.1423025248770517	-0.14399831538644625	-0.17692801058700708	-0.08983399088393591	-0.12276368608449673	0.9764685253591869	0.8565398769744249	0.8552487271434766	0.8770545996840118	0.004794406913907636	0.007030362117902193	0.0034135671308154485	0.0046052133863432945	NA	Constant	Constant	NA
chr2L:156314	chr2L	156161	156460	TRUE	TRUE	TRUE	TRUE	256.75169637557565	332.0558396066068	515.2520422380776	393.5996286492718	-0.388549458466572	0.37105206177871314	-1.0049045094428808	-0.24530298919759552	-0.34106598893200224	0.32330274936653675	-0.8785036931485337	-0.21413495484999473	0.7575251198777343	0.6390156694355508	0.007268454450698436	0.7365950165121485	0.02330603986946951	0.02225885611608902	0.5500875940988421	0.008702778006197051	Constant	Constant	Decreased	Constant
chr2L:158072	chr2L	157920	158219	FALSE	FALSE	FALSE	TRUE	155.27517958052164	198.8066078790851	180.7779856426768	185.30958925563436	0.03571853543298189	0.35653847328937077	-0.21939176701126964	0.10142817084511922	0.033361959235544636	0.3327053866441976	-0.20497939099834223	0.09436403641031074	0.995348452538379	0.43018181737812317	0.5097807938967879	0.8699168639951278	2.58996229776634e-5	0.0017768084009603944	3.274118817208124e-4	6.171709857224807e-5	Constant	NA	NA	Constant
chr2L:158498	chr2L	158351	158592	TRUE	TRUE	FALSE	TRUE	154.7306606544804	188.66810309079318	239.8947265452859	216.229901179232	-0.1498354053236817	0.2860914339784445	-0.6326423417688617	-0.19671550246673544	-0.13910628935615701	0.265765363752724	-0.587299008780074	-0.18242735567119295	0.9552066668214417	0.6149064194060173	0.02584589531765782	0.7050670691194665	1.270053836192335e-4	0.0010978643169383317	0.0592646480843518	3.475361639768466e-4	Constant	Constant	Undetermined	Constant
chr2L:158682	chr2L	158594	158837	TRUE	FALSE	FALSE	FALSE	128.22869331332484	196.78331863290418	221.00892856913353	198.68353567010945	-0.15363232884723896	0.6178888030612207	-0.7853855292136788	-0.013864397305219224	-0.1114106526669542	0.43893578719027215	-0.5605862625103473	-0.010239822653120905	0.990912083841068	0.6302292111096319	0.2749688723984181	0.9943893220766366	0.047744890031119376	0.23565585585657076	0.37107719818471663	0.030004695682193397	NA	Undetermined	Undetermined	NA
chr2L:159231	chr2L	159088	159386	TRUE	FALSE	TRUE	TRUE	272.4435675442006	237.23891214516155	449.81309371471684	400.9325039002577	-0.16596627487064208	-0.1996167674886485	-0.7233682285227594	-0.7570187211407658	-0.14592809146182886	-0.17163440066273258	-0.6348014011057166	-0.6605077103066203	0.9715405395566908	0.8544863932110991	0.06915150680940393	0.06364124748491691	0.0031450534475762786	0.00512343550757702	0.20318935599676724	0.23919505569936214	Constant	Constant	Undetermined	Undetermined
chr2L:159690	chr2L	159540	159838	TRUE	FALSE	TRUE	TRUE	155.63388720227388	178.9642632528372	335.8901708344821	307.2065418597393	-0.1287806404652587	0.20151530740497203	-1.1098333564334462	-0.7795374085632155	-0.0899698453164371	0.13304258782998407	-0.7517081741223921	-0.5286957409759708	0.9943310443079237	0.9311506144755762	0.14302227206983875	0.43406062580807553	0.05898120384668349	0.08049753932147968	0.6237953929087633	0.3812531446674396	Undetermined	Undetermined	Undetermined	Undetermined
chr2L:160512	chr2L	160363	160662	TRUE	TRUE	TRUE	TRUE	222.91061730793047	275.12794523041316	329.43024091079513	256.4773640522159	-0.3611414937352547	0.3036373498893546	-0.5635076628229603	0.10127118080164906	-0.3150249059850475	0.26439285359606685	-0.4912898058892469	0.08812795369186746	0.8084892356062795	0.7381942174004651	0.18921728628258286	0.9175190591633826	0.020376323947525244	0.013653734168571602	0.09140708782631785	0.002580528634141614	Constant	Constant	Undetermined	Constant
chr2L:161294	chr2L	161143	161347	FALSE	TRUE	FALSE	TRUE	304.9749886032978	448.5274198956603	596.2810189911927	557.7213232411873	-0.09644798287450969	0.5565052541136473	-0.9673014829369334	-0.31434824594877653	-0.07996050518447279	0.4557110130458947	-0.795762937903005	-0.2600914196726375	0.9943310443079237	0.5043053084076881	0.04424294428289244	0.7145298953882557	0.007819644733596842	0.12330512110328895	0.507442159767727	0.03824130791757355	Constant	Undetermined	NA	Constant
chr2L:161412	chr2L	161348	161556	TRUE	FALSE	TRUE	FALSE	441.28197129679796	324.3522717741271	618.6384277521682	465.9458237669785	-0.4089342313327655	-0.44413926325684727	-0.48739564481360353	-0.5226006767376854	-0.35695947128546196	-0.3834496777944252	-0.42525851526523434	-0.4517487217741976	0.7363821954109764	0.5416811862775263	0.27011050391460895	0.3043065350999465	0.029753835746522257	0.0407418602140121	0.05814293749308793	0.07461267702515711	Undetermined	Undetermined	Undetermined	NA
chr2L:161977	chr2L	161822	162120	TRUE	FALSE	FALSE	TRUE	212.4357975338594	284.541722754577	275.18088706711444	275.36590047758096	9.696467071077138e-4	0.42161331743703	-0.37335337483768277	0.04729029589223953	0.0010171314036015492	0.3805998150453886	-0.3370386486879753	0.04254403495381184	0.9995266876318476	0.45665291548185016	0.32932442359190817	0.9584955873173504	1.409507197047037e-4	0.015722580605107537	0.011404497308651621	2.878531072301056e-4	Constant	Undetermined	Constant	Constant
chr2L:162779	chr2L	162633	162932	TRUE	FALSE	TRUE	TRUE	230.9418534934273	345.626808709393	377.13806000882	501.43850402810426	0.4109800291631741	0.5816854693624348	-0.7075630958740378	-0.5368576556747771	0.3559886841428191	0.49784810761621984	-0.6060668933654577	-0.46420746989205686	0.7596285518376948	0.368128330822584	0.10698627455226929	0.3081593691436486	0.03560145493743163	0.10585056251153327	0.2086986161603018	0.08854181149224667	Undetermined	Undetermined	Undetermined	Undetermined
chr2L:163555	chr2L	163406	163705	TRUE	FALSE	FALSE	FALSE	216.46292540374276	237.8869971967644	293.68042990568233	369.6677293713102	0.33198197561992004	0.13615646768821815	-0.4401271823229503	-0.6359526902546522	0.304738510616151	0.12514597702828903	-0.40182050485789245	-0.5814130384457543	0.7207619358706417	0.8836561203060823	0.2051324133533723	0.053276648031854744	0.0037489419772514447	4.215205386348669e-4	0.015260844374064244	0.08340011121301498	NA	Constant	Undetermined	NA
chr2L:164211	chr2L	164066	164365	TRUE	FALSE	FALSE	TRUE	120.5372175771965	122.61172947447803	189.66237974386925	248.64362368905262	0.39064589153410184	0.02461833115827793	-0.6539548752495632	-1.019982435625387	0.34989765139880646	0.0254670889725441	-0.5778056312694284	-0.9022361936956907	0.713947838718636	0.98590673716603106	0.09316669926123623	0.003855129188609314	0.017630435500246767	7.234613224714978e-4	0.13442130517890669	0.5718433017366444	Constant	Constant	Undetermined	Decreased
chr2L:165287	chr2L	165143	165441	FALSE	FALSE	TRUE	FALSE	109.43460504652295	141.00492990725976	206.71895915997297	242.49301382389461	0.2302724730147074	0.3656765894616177	-0.9176016966241995	-0.7821975801772894	0.17453294354747848	0.2648020087441111	-0.6714544652845198	-0.5811854000878871	0.9809685211975098	0.8210071544317014	0.16667460713454546	0.32103072382005293	0.05514880332522198	0.10057803609527176	0.4731266929394989	0.35958822695380416	Undetermined	NA	Undetermined	NA
chr2L:165635	chr2L	165481	165718	TRUE	TRUE	TRUE	FALSE	168.82569683534913	144.52839581221585	197.75734559035203	239.36867228266414	0.2755030660336711	-0.22418154226509246	-0.22819677151396114	-0.7278813798127247	0.2540883699135807	-0.202122664647591	-0.2093256711240379	-0.6655367056852095	0.8207663174001258	0.7667937384760113	0.5438951686895769	0.018908003196701998	0.0015694390982288735	0.0011118642067806561	0.0011634339258483224	0.15391727359122548	Constant	Constant	Constant	Decreased
chr2L:165768	chr2L	165720	165921	FALSE	FALSE	FALSE	TRUE	122.68907471732382	122.57717969571462	161.78532302340588	227.0334448063971	0.48882410573093027	-0.0013163686489348772	-0.3990739492487156	-0.8892144236285807	0.4442065595192299	0.0020254108558881217	-0.3593931726987701	-0.8015743213621117	0.43092097105277755	0.9995536395081595	0.3001039719116731	0.006770276905234356	0.02766422775969203	2.1649634377963106e-4	0.015684134787913112	0.37598851273905437	Undetermined	NA	NA	Decreased
chr2L:166197	chr2L	166046	166295	FALSE	FALSE	FALSE	TRUE	218.33445367588143	192.7308805812637	264.4068497095274	411.1801819109109	0.6370111793889586	-0.1799520608358174	-0.27621974284072415	-1.0931829830655002	0.5902807161565253	-0.16247082064578283	-0.2546914252878779	-1.0074429620901861	0.09176989495011499	0.8226332327691587	0.43347931672076195	4.8476472475599526e-5	0.06135280838873119	4.498162902215593e-4	0.0016382277943610434	0.700143136618123	Undetermined	NA	NA	Decreased
chr2L:166403	chr2L	166296	166560	TRUE	TRUE	TRUE	FALSE	332.83532417083387	305.75743187945693	376.31413663620884	395.1354236720365	0.0704097021454555	-0.12242099039877018	-0.17712893039925023	-0.3699596229434759	0.06421968858636375	-0.11042493182060178	-0.16095883023876623	-0.33560345064573177	0.9925248616871761	0.9016520249845756	0.6712331670688789	0.4158130865475605	2.1770519849180015e-4	4.576283486710637e-4	0.0010435942846755096	0.008930368817977406	Constant	Constant	Constant	Constant
chr2L:167013	chr2L	166863	167161	TRUE	TRUE	TRUE	TRUE	165.0293919218365	219.62388108075845	242.3708351951277	269.9964528983239	0.1557243460278419	0.41231194316670544	-0.5544931148646035	-0.29790551772574	0.14217378901670744	0.37365909203647185	-0.5025317453673713	-0.27104644234760694	0.9671012240986384	0.4606155260082004	0.11170742535331715	0.5651264597440171	6.402475153534661e-4	0.013049579512588458	0.050148459367792324	0.004195118683438993	Constant	Undetermined	Undetermined	Constant
chr2L:167353	chr2L	167204	167502	FALSE	FALSE	FALSE	TRUE	69.12609919598918	130.67498786148363	144.46981617446997	204.82533062195918	0.5036260391122853	0.9186806038915878	-1.0634656830693574	-0.6484111182900548	0.44206452065428153	0.7842664308382697	-0.9094541926793617	-0.5672522824953735	0.5765968585190481	0.05441506152430974	0.007521976953683534	0.15803959155465339	0.05881465872560487	0.41797796550940053	0.6227980788549166	0.15176470878683768	Undetermined	NA	NA	Undetermined
chr2L:168294	chr2L	168148	168446	FALSE	FALSE	FALSE	TRUE	122.31225344429704	158.4131827166577	207.18418515201878	201.7777851574664	-0.0381465341404005	0.3731234549068128	-0.7603449402923392	-0.34907495124512605	-0.0349977366660844	0.34623291781573085	-0.7055385516124186	-0.3243078971306035	0.995348452538379	0.4395979549775885	0.005241486731463909	0.3609644199098777	2.9320703555972515e-5	0.0035820052712830486	0.1617436440365477	0.002633050363178902	Constant	NA	NA	Constant
chr2L:169250	chr2L	169095	169394	FALSE	FALSE	FALSE	TRUE	79.18967318927363	126.06422956284011	150.54719003069488	170.4626822099379	0.1792401578205158	0.6707747607568075	-0.9268315687995908	-0.4352969658632991	0.16359679994039206	0.59937623026838	-0.8297931005615062	-0.3940136702335182	0.9547548737478949	0.12778492878975242	0.005194377787142516	0.3249268502294843	0.001186281591773693	0.1233403036297955	0.4336094891254378	0.02156746661891075	Constant	NA	NA	Undetermined
chr2L:169710	chr2L	169558	169856	FALSE	FALSE	TRUE	TRUE	105.52810383732228	149.70399895271595	177.14901592319686	188.21531460569628	0.08742057010788394	0.5044854966766215	-0.7473361881156276	-0.3302712615468902	0.08243397755123785	0.4683710331233119	-0.6942852156474526	-0.3083481600753786	0.9876098167157933	0.1831133238279679	0.005709750676399075	0.3865397711809856	4.1620518626503354e-5	0.015348859228647389	0.1453762005712259	0.0017038656884257684	Constant	NA	Decreased	Constant
chr2L:178862	chr2L	178717	179015	FALSE	FALSE	TRUE	TRUE	111.51908940052192	115.00679191864667	170.5509372536101	243.30638680188125	0.5125715083459318	0.04442837829114935	-0.6129119970615075	-1.0810551271162898	0.48114897832803183	0.04542573307272763	-0.5686247825534777	-1.004348027808782	0.19701117655074665	0.9683951902899796	0.03280150109182717	2.4154425401175463e-5	0.013278847912386217	5.412833066526967e-5	0.050132225719828644	0.6866655362279404	Undetermined	NA	Undetermined	Decreased
chr2L:179403	chr2L	179254	179553	FALSE	FALSE	FALSE	TRUE	107.11702350655999	136.49653556794502	168.45451970339425	233.79507610353528	0.4728854088949122	0.3496765567002389	-0.6531713593504727	-0.776380211545146	0.445330850412771	0.326487376958834	-0.6082858362216924	-0.7271293096756294	0.23960315561715773	0.4702151695288737	0.016662340321517855	0.0025855276668393123	0.006709196012538618	0.0021418211479705567	0.06557040167105811	0.1706422457754746	Undetermined	NA	NA	Decreased
chr2L:180568	chr2L	180420	180718	FALSE	FALSE	FALSE	TRUE	128.55723356884735	148.21137328033248	195.55525957054755	261.80210225986497	0.4209003434092422	0.20524537081220245	-0.6051655496860728	-0.8208205222831125	0.39531623868638044	0.19256360249230034	-0.5630615585319961	-0.7658141947260763	0.3738309956390562	0.7652639249241457	0.031150576175527002	0.0016252298087172045	0.0038582362692783896	3.2171554793458484e-4	0.043297718601487165	0.23348095888188788	Undetermined	NA	NA	Decreased
chr2L:180988	chr2L	180839	181036	FALSE	FALSE	FALSE	TRUE	69.68162627526232	72.56175267969478	74.85093975805458	110.49165282187018	0.561845049577617	0.05843100871506514	-0.10324213463254428	-0.6066561754950962	0.4853709381518762	0.05236359935637828	-0.09001640263911441	-0.5230237414346124	0.5084793886444312	0.9706110165522436	0.86306326318244	0.22985649385392745	0.09289043752455572	0.002765108782480545	0.004631024695011666	0.1331896818636337	Undetermined	NA	NA	Undetermined
chr2L:181094	chr2L	181037	181246	FALSE	FALSE	TRUE	FALSE	104.36023521317438	81.93721286120292	105.36712070314302	106.47501545911511	0.015090188114877168	-0.34898137619164626	-0.01385265033663506	-0.3779242146431585	0.013867713601464951	-0.30937146112057834	-0.011627612811830544	-0.33486678753387383	0.9979390956148319	0.6204924554261179	0.9793652257990455	0.4720508454802851	2.782791030743877e-4	0.01112484416480047	3.1160188812828397e-4	0.017306324461952204	Constant	NA	Constant	NA
chr2L:181364	chr2L	181247	181469	FALSE	FALSE	TRUE	FALSE	99.6271390578456	78.60946407384805	113.07140772894101	154.76362066805567	0.45283222351631497	-0.3418357808692455	-0.18262346224688003	-0.9772914666324405	0.41097725958437276	-0.2986787771126872	-0.1643537929054659	-0.8740098296025258	0.5228619916347881	0.6324214554128422	0.6802295214583984	0.0033447021537828508	0.021412397369956666	0.010487735156978852	0.0018920058337433437	0.5097150209902024	Undetermined	NA	Constant	NA
chr2L:181595	chr2L	181470	181751	TRUE	FALSE	FALSE	FALSE	151.73692455114323	172.79470330992217	253.7770739048328	357.93299684776537	0.4961278052192343	0.18748679296929938	-0.7419895405487144	-1.0506305527986493	0.46038786449610636	0.17403829886438382	-0.6815117922778008	-0.9678613579095232	0.2915078630946841	0.8168955494338103	0.012340780471129376	1.21953243831824e-4	0.016277147073196312	6.078820854851387e-4	0.15936063583768859	0.6301077813675844	NA	Constant	Decreased	NA
chr2L:182893	chr2L	182744	183004	TRUE	FALSE	TRUE	TRUE	103.49254996939221	128.76208839758942	178.15292827313993	142.42478131468982	-0.32291600599707226	0.31518096385247923	-0.7835892796340393	-0.14549230978448777	-0.2928282729689186	0.2850454998456707	-0.7090010417120871	-0.13112726889749785	0.7740775461075319	0.6512464080997225	0.016435577304658514	0.8401143575940393	0.005077329516114351	0.005858656919314787	0.22922848606618512	9.881116807758698e-4	Constant	Constant	Decreased	Constant
chr2L:183085	chr2L	183005	183231	TRUE	FALSE	FALSE	FALSE	99.45429516444501	103.8431220678394	167.99663356662782	137.41337345770748	-0.2899099054212131	0.062300080417645794	-0.7563267399180417	-0.4041167540791827	-0.26191019424923634	0.05882177698228758	-0.6817796727651824	-0.36104770153365834	0.8444420677879039	0.9614389598539274	0.025290418088300962	0.4000489329201001	0.0041729956052148735	4.876895567895822e-4	0.20393624711339756	0.01846825785736042	NA	Constant	Decreased	NA
chr2L:184006	chr2L	183857	184155	TRUE	FALSE	FALSE	FALSE	257.7554224108977	208.17159460141596	209.75395159717556	251.76263777515962	0.2633662091313022	-0.3082295542806854	0.2973047877994166	-0.274290975612571	0.24752238151072845	-0.2901045078761594	0.2800059527742942	-0.2576209366125936	0.7469967708922819	0.48877627496861736	0.3031811455267311	0.46584506391508346	2.3157695424041473e-4	4.3873685135489436e-4	4.5239328392256324e-4	3.381502989813877e-4	NA	Constant	Constant	NA
chr2L:184492	chr2L	184344	184642	TRUE	FALSE	FALSE	FALSE	225.80365517634237	211.43210173055422	176.72785985995557	218.3852413517088	0.3053458728904115	-0.09487440209415403	0.3535393516125551	-0.04668092337201038	0.28751469632786636	-0.0902967514506435	0.33356743255921484	-0.04424401521929501	0.6092747128775305	0.8982038053100548	0.19187253523486872	0.9437539066155858	3.2729853772447184e-4	1.4724340831222459e-5	7.828409665161023e-4	2.763804862064024e-5	NA	Constant	Constant	NA
chr2L:184928	chr2L	184779	185076	TRUE	FALSE	FALSE	FALSE	196.02290101206208	171.2608356453595	143.19083186470422	172.78758473320295	0.2710604360280867	-0.1948269416779175	0.4530830881600253	-0.012804289545978878	0.25111127768780167	-0.18281228601214958	0.4219485135056376	-0.011975050194313651	0.787414801782001	0.7679920564764992	0.12709263004681873	0.9878179997594316	6.947814340521318e-4	1.703434788558757e-4	0.008114286227728421	3.129910339157852e-5	NA	Constant	Undetermined	NA
chr2L:185237	chr2L	185088	185387	TRUE	FALSE	FALSE	FALSE	174.72426170433178	176.11060475888692	170.69147745061943	167.72089987330088	-0.025328551231118615	0.011401835172531447	0.03368892357086852	0.07041930997451859	-0.023687318794183013	0.01047255646212322	0.03154785951652891	0.06570773477283513	0.997099627979713	0.9907699509221652	0.9326417133190259	0.9172439972202738	2.2344610267903043e-5	1.5227452606568901e-5	2.226702390575728e-5	4.147986881922265e-5	NA	Constant	Constant	NA
chr2L:186434	chr2L	186280	186578	TRUE	FALSE	FALSE	FALSE	238.07603348857265	259.57870512077744	192.40507211494753	231.95788062004755	0.2697160302286926	0.1247496393519369	0.3072755640320059	0.16230917315525023	0.2534438510385981	0.11743474759358288	0.2890949884459927	0.15308588500097745	0.7204909349252179	0.8565398769744249	0.27490599566581464	0.7244375841249363	2.1267992556069025e-4	1.8661138516914796e-5	4.3494725322079213e-4	4.61529103099728e-5	NA	Constant	Constant	NA
chr2L:197016	chr2L	196872	197171	TRUE	FALSE	FALSE	FALSE	226.87764274580505	217.96057863166538	191.5560883672584	182.8732547658843	-0.06692278452036918	-0.05784722216291645	0.24414756747298877	0.2532231298304415	-0.0629338000811758	-0.0552984423773288	0.23006794270971567	0.23770330041356266	0.9901245903523421	0.9466879769635304	0.41515079175010644	0.5257083581711197	2.2767376776911517e-5	1.466492732474956e-5	2.0282403055927218e-4	2.65045806783307e-4	NA	Constant	Constant	NA
chr2L:198300	chr2L	198151	198450	FALSE	TRUE	FALSE	FALSE	217.35659286959267	250.72073010727271	171.8264830552253	207.1255731453215	0.2695532780970097	0.2060174299379903	0.3391114446747231	0.27557559651570374	0.25126195277079943	0.19308458156164587	0.31670981105355234	0.25853243984439883	0.7584888601456694	0.7248226456998614	0.25073148039408777	0.4717123149256391	3.9342642456308515e-4	9.848726664515591e-5	0.0012283786902174108	3.9684468752363984e-4	NA	Constant	NA	Constant
chr2L:198895	chr2L	198746	199044	TRUE	TRUE	FALSE	FALSE	248.05597952450103	247.96576106469874	200.30969977836094	225.03529342358303	0.16791900057631012	-5.24806537044176e-4	0.30843345082627854	0.13998964371292427	0.15708044221862946	-0.0011002936946510498	0.2895985648480087	0.13141782893472823	0.9311798351535009	0.9998251461940638	0.29051865225750556	0.7859381481517622	6.95164936698399e-5	1.4109374233084546e-5	6.228238572924002e-4	5.3657286439294306e-5	NA	Constant	Constant	Constant
chr2L:201188	chr2L	201040	201338	TRUE	FALSE	FALSE	FALSE	188.64916379155338	230.29624432402215	202.01377077292517	222.80022704617693	0.14129706162975622	0.2877851785660289	-0.09874793598210084	0.047740180954171894	0.13361140654071973	0.2724834493260078	-0.09394308334111116	0.04492895944417691	0.9480017222614904	0.5001956429129646	0.763946913448791	0.9411442836488949	2.562975738848289e-5	1.7169464689230748e-4	1.8963390899574003e-5	2.763804862064024e-5	NA	Constant	Constant	NA
chr2L:203974	chr2L	203833	204131	FALSE	TRUE	FALSE	TRUE	452.6612661627581	634.562132606269	494.32052132239045	652.8735547473605	0.4013568048815193	0.48732956954154383	-0.12701493836851843	-0.041042173708493904	0.3575714823837963	0.43402223426994374	-0.11328909632814774	-0.03683834444200034	0.6789849977828293	0.3933533772815562	0.7967788787744182	0.9668036811322309	0.017809923007581142	0.03702828489489479	0.0015855186355389255	5.331117659245541e-4	Undetermined	Undetermined	NA	Constant
chr2L:205088	chr2L	204940	205238	TRUE	FALSE	FALSE	FALSE	177.76423051711689	233.51696796105333	174.17315974997615	169.14059508424663	-0.04229936082475325	0.3935623275983057	0.02944273580291854	0.46530442422597745	-0.03965657384357816	0.36833395162315913	0.026913626447893513	0.43490415191463083	0.9952059346145374	0.3227214028595666	0.9419974340228086	0.12220740382279971	2.679520464802493e-5	0.002295517620782375	2.2987904820298227e-5	0.007757473786137399	NA	Constant	Constant	NA
chr2L:206434	chr2L	206285	206584	FALSE	TRUE	FALSE	FALSE	60.56137939631846	233.83172532818116	103.52211106685672	113.18480843259701	0.12874139108596208	1.9490007112555205	-0.7734689719610535	1.0467903482085053	0.11151511980949146	1.7043078362022308	-0.6657147079334701	0.9270780084592691	0.9860749645255155	1.7960326080700248e-8	0.06320129149512774	0.003650332012404626	0.0028307406311607955	1	0.26608012519247853	0.607679944018853	NA	Increased	NA	Increased
chr2L:207159	chr2L	207004	207303	FALSE	TRUE	TRUE	TRUE	149.82495243708823	303.18791412216854	253.47328788198683	234.15173906344336	-0.1143899646715598	1.0169343290726789	-0.7585558018428106	0.37276849190142813	-0.10236855009797041	0.9094775930483897	-0.6772148891029776	0.3346312540433825	0.9860749645255155	0.004373991248590859	0.03213819969597433	0.4575826510612026	8.122811495347039e-4	0.5428941620165332	0.21613490104517474	0.013548299163244706	Constant	Increased	Decreased	Constant
chr2L:207570	chr2L	207423	207722	TRUE	TRUE	TRUE	TRUE	412.6611444597977	381.08885251513186	451.4410482055877	471.1805698895092	0.06174244335812264	-0.11483019525851584	-0.12958000171875733	-0.3061526403353958	0.05697413482837055	-0.10519301301282646	-0.11929534107301996	-0.281462488914217	0.9943310443079237	0.9005864665312734	0.7466814224850146	0.49597848228785074	8.086056219623787e-5	1.7177006944275218e-4	2.543608003458685e-4	0.00241443324988262	Constant	Constant	Constant	Constant
chr2L:212626	chr2L	212477	212775	TRUE	FALSE	FALSE	FALSE	222.3728198971417	238.10732611729455	221.80465299166218	211.15355624312764	-0.07099708532317103	0.09863154867966972	0.0036908311385729694	0.17331946514141372	-0.06623569686372548	0.09195874539423324	0.003414674776978115	0.16160911703493683	0.9901245903523421	0.9064461458265602	0.9926258667084754	0.7364672153491385	3.4490505326287904e-5	3.780629831469887e-5	1.9698165699510895e-5	1.5069290863789435e-4	NA	Constant	Constant	NA
chr2L:212943	chr2L	212792	213050	TRUE	FALSE	FALSE	FALSE	153.9662752297189	179.3100216089382	152.0453571128376	147.20617974322303	-0.04666352534312927	0.21984174483147967	0.018112615007742538	0.2846178851823515	-0.043508343927934685	0.20479933358457905	0.016563830160372862	0.2648715076728866	0.9950066630938851	0.7211964343121688	0.9663779485588434	0.49151109035017754	3.3413979742722634e-5	2.3832395710136065e-4	2.4330059472389344e-5	8.658629743371775e-4	NA	Constant	Constant	NA
chr2L:213141	chr2L	213051	213291	TRUE	FALSE	FALSE	FALSE	163.63160793483232	156.76365813766492	135.26578529716824	161.5603537279334	0.2562762458207095	-0.06186030943191892	0.27465448965567835	-0.04348206559695009	0.23693006096302296	-0.05800023033887036	0.25441577665093906	-0.040514514650954264	0.8276864471405991	0.9490410312274971	0.4094105349972904	0.9551232023502757	7.046216277058365e-4	3.820078296905582e-5	0.001014154402746315	4.8645193079004464e-5	NA	Constant	Constant	NA
chr2L:213658	chr2L	213509	213807	TRUE	FALSE	FALSE	FALSE	235.11703154078702	222.94573965100253	205.36690690483232	218.06745109069925	0.08657072572041577	-0.0766864185919274	0.1951753269405314	0.03191818262818823	0.08053331769813343	-0.07200757838431736	0.18228668264090095	0.02974578655845016	0.9881838616676168	0.9317004521191428	0.5600552314030115	0.9663363156582211	4.241646037026419e-5	2.9647134875112217e-5	2.0325583695028163e-4	3.1884276374570183e-5	NA	Constant	Constant	NA
chr2L:214211	chr2L	214064	214362	TRUE	FALSE	FALSE	FALSE	229.37986697540296	238.41470391476878	207.91019639015985	225.30337325596997	0.11590840086789536	0.05573444552965091	0.14177825635629776	0.08160430101805333	0.1084547373635175	0.052076794866192426	0.13283333126820918	0.07645538877088408	0.9714576886405488	0.9503613433199849	0.6738254840006059	0.895011453439098	3.833607063277938e-5	1.6141944931537514e-5	5.6913223501199544e-5	3.327195087961171e-5	NA	Constant	Constant	NA
chr2L:216825	chr2L	216672	216970	TRUE	FALSE	FALSE	TRUE	229.23300561368046	240.72900176137634	223.82488883551716	268.55745697584405	0.2628603112946167	0.070595178232606	0.034444312594334676	-0.15782082046767598	0.24646025999716423	0.0663607208469535	0.03186645431282753	-0.14823308483738318	0.7656336218539043	0.9362520266750579	0.9299068198772793	0.7534803489867202	3.0467205971786984e-4	2.0055312059456628e-5	2.005249502923025e-5	7.941992813358701e-5	Constant	Constant	Constant	Constant
chr2L:217176	chr2L	217021	217320	TRUE	FALSE	FALSE	TRUE	172.42152103581356	179.99926623819923	191.23881260047708	240.9096122108523	0.3331166046121885	0.06205116777608749	-0.1494354954633706	-0.4205009322994716	0.31425778437476315	0.05926086389118765	-0.1410169103426735	-0.3960138308262491	0.5490870770561223	0.9444518503588083	0.6482836539993739	0.1535882016988647	6.175589294349387e-4	1.6627395910439786e-5	5.232090518876047e-5	0.0029398732296159035	Constant	Constant	Constant	Undetermined
chr2L:217686	chr2L	217537	217835	FALSE	FALSE	FALSE	TRUE	115.1340487130188	118.78607203409547	196.62726882586867	222.14703133905982	0.17605144944465664	0.0450511401431933	-0.7721488662954166	-0.90314917559688	0.16533530093994217	0.04566555962420262	-0.715010112549364	-0.8346798538651033	0.9351936680451037	0.968442538552927	0.005225243786232203	9.102823428281975e-4	1.750642690124987e-4	6.705598359286325e-5	0.17936281406197843	0.37352544278664035	Constant	NA	NA	Decreased
chr2L:218254	chr2L	218107	218406	FALSE	FALSE	FALSE	TRUE	119.93826526884732	141.83939272653714	275.1173348446923	292.86447764504265	0.0901861701288582	0.24196625298589455	-1.197755033568138	-1.0459749507111016	0.08622526578533135	0.22860056117071081	-1.1214797765169098	-0.9791044811315303	0.9849877316500197	0.68793217918186	2.341837862608122e-7	1.188658755359963e-5	2.2598474434396503e-5	4.166630497166116e-4	0.866783786574883	0.6318777947854939	Constant	NA	NA	Decreased
chr2L:218589	chr2L	218444	218742	FALSE	FALSE	FALSE	TRUE	135.16378685668968	138.65038953762115	321.14654705388006	320.35646293164416	-0.003553688770368652	0.03674299375006047	-1.24852310888972	-1.2082264263692908	-0.002484596518838156	0.039528046864889976	-1.1679235537122974	-1.1259109103285692	0.9990210548735582	0.9730820699706185	8.860233492667978e-8	5.222908903632672e-7	2.0480585098060687e-5	3.099189382695785e-5	0.9154583470332521	0.8745692815509009	Constant	NA	NA	Decreased
chr2L:219528	chr2L	219372	219671	FALSE	FALSE	FALSE	TRUE	148.9535712545402	140.78829654411857	231.5226074933112	312.510890530022	0.43275339114298106	-0.08133530297221551	-0.6362903617261235	-1.15037905584132	0.3268852896245918	-0.05564915706384238	-0.46654699210666495	-0.8490814387950991	0.9075579326786907	0.9728001801416886	0.36794387772411064	0.07947848309076073	0.12115928631427882	0.03149986329142473	0.2528323869789734	0.6690596801321803	Undetermined	NA	NA	Undetermined
chr2L:220053	chr2L	219911	220210	TRUE	FALSE	TRUE	TRUE	219.16976513613187	168.84012010751516	545.9684269449016	530.5310837618266	-0.04138024232240686	-0.37639102894928544	-1.3167687336479017	-1.6517795202747803	-0.03676212252324662	-0.32571142733826014	-1.1799935250727056	-1.4689428298877192	0.9958430693602212	0.5877938297519288	2.6505007481402018e-5	9.138551782137222e-8	3.13628124247753e-4	0.015692277107484633	0.9108719095357464	1	Constant	Constant	Decreased	Decreased
chr2L:220484	chr2L	220345	220613	TRUE	FALSE	FALSE	FALSE	139.26578505130615	144.80692851490824	301.0618971633512	290.6423241126597	-0.0508153226291041	0.056289773281334575	-1.11221927120791	-1.0051141752974715	-0.0461815790264384	0.05547971657032164	-1.0202200766218628	-0.9185587810251027	0.9947293622298963	0.9615186539383259	5.849609952302924e-5	4.5708421904893905e-4	7.200400085285568e-5	1.5749593246874258e-4	0.7227022381070595	0.5522596683822153	NA	Constant	Decreased	NA
chr2L:220753	chr2L	220615	220900	FALSE	FALSE	TRUE	TRUE	138.44530579366037	155.46418796968945	321.1113132555168	294.58114564858886	-0.12440839919519558	0.16726614820945498	-1.2137573566850515	-0.922082809280401	-0.11138545612612942	0.15128657551752553	-1.0840354001545047	-0.8213633685108498	0.9847446883365337	0.8726996950378602	1.6296829028545915e-4	0.0073689735673662165	8.7592387937122e-4	0.00218986966348236	0.8196687629762957	0.42962795522668806	Constant	NA	Decreased	Decreased
chr2L:221622	chr2L	221478	221777	TRUE	TRUE	TRUE	FALSE	338.31854415020916	292.76567635437965	851.3136981913739	645.3178154352697	-0.39968098968063404	-0.2086358343320378	-1.3313085872233474	-1.1402634318747513	-0.3448559694125026	-0.17326773150533584	-1.1401302069173151	-0.9685419690101483	0.7903049079471228	0.8628227382920356	6.58003997659159e-4	0.004863847308715364	0.03615065105407662	0.010427135919364021	0.8786244286520559	0.7093978398934336	Constant	Constant	Decreased	Decreased
chr2L:222595	chr2L	222437	222736	TRUE	TRUE	FALSE	FALSE	354.13216070455695	258.70816538956393	495.13052226661193	404.69458453577306	-0.2909753432613338	-0.4529622794935123	-0.4835210180062039	-0.6455079542383825	-0.26537109773972845	-0.4087208246180043	-0.44074602229113086	-0.5840957491694068	0.8157014074731942	0.3758064143797919	0.16348667254809315	0.058860293021922715	0.002793378281250209	0.01803327586212306	0.024656791144915143	0.0970302328920095	NA	Undetermined	Undetermined	Undetermined
chr2L:222937	chr2L	222788	223086	TRUE	TRUE	TRUE	TRUE	401.8723257530725	260.48317571103547	587.3215930831277	569.3937766231018	-0.044723955241017965	-0.6255470384941519	-0.547413447893424	-1.128236531146558	-0.03950982511836867	-0.5475522440913924	-0.4858661240115766	-0.9939085429846003	0.9956639314928876	0.21824400733407429	0.16903710763344423	0.001017688503822872	5.907533486537932e-4	0.10650823935146583	0.06821061374780858	0.7167908816184252	Constant	Undetermined	Undetermined	Decreased
chr2L:223402	chr2L	223265	223564	FALSE	TRUE	TRUE	FALSE	375.57051668818826	293.8590688698488	573.3721576039862	482.86406692501254	-0.2478547432806422	-0.35395938949072525	-0.6103880384730076	-0.7164926846830907	-0.22154840885944105	-0.31211220811170476	-0.5449065796532514	-0.635470378905515	0.9132474991125986	0.6217215116026744	0.10615263427604775	0.05763222128744375	0.004045014825000189	0.012773669950621656	0.09554077102365155	0.18051445622178708	Constant	Constant	Undetermined	Undetermined
chr2L:223880	chr2L	223731	223911	FALSE	FALSE	FALSE	TRUE	327.0082485174665	235.5376686305074	436.2987956478165	443.3035874635724	0.022978546327656547	-0.47336922405231313	-0.41598946433475315	-0.9123372347147228	0.02151524294784147	-0.4300180963174561	-0.382105009058906	-0.8336383483242036	0.9972602136247325	0.3002900527483164	0.2164981791859584	0.0016620747137155495	5.827807731244862e-5	0.017429337029593345	0.009735926331663753	0.39697981380851427	Constant	NA	NA	Decreased
chr2L:223946	chr2L	223913	224095	TRUE	TRUE	FALSE	FALSE	320.0866102322234	234.0259514933993	290.6551110352243	349.1875899637223	0.2646940089557587	-0.4517938064311609	0.13915404984079355	-0.577333765546126	0.24364996043258214	-0.4137319917709836	0.12819716558629007	-0.5291847866172755	0.8371373652938723	0.3232619901328833	0.7280840124914333	0.07809240991784368	0.0012651714681240136	0.012586832944739182	3.1545646418771017e-4	0.047347064670018195	NA	Undetermined	Constant	Undetermined
chr2L:224372	chr2L	224226	224524	FALSE	TRUE	FALSE	FALSE	353.7719396815668	340.82242639372816	388.12265318860346	452.63014878075205	0.22182004280976003	-0.0537993523531022	-0.13369301844968318	-0.4093124136125454	0.2064948384106501	-0.04939519062805321	-0.1243372854865676	-0.3802273145252709	0.8790467245870848	0.9573556287576507	0.7187371789186617	0.23292805019364748	3.32994729503205e-4	3.661439123005776e-5	1.2816688820051136e-4	0.005258357898588939	NA	Constant	NA	Undetermined
chr2L:225023	chr2L	224875	225173	TRUE	TRUE	FALSE	TRUE	299.87443098258996	266.9404310729674	528.9482522770192	501.75314487328296	-0.07614883433874291	-0.1678406808719278	-0.8187680734554414	-0.9104599199886263	-0.06961193155143708	-0.15037623931908384	-0.7494117841814375	-0.8301760919490844	0.9901284931695261	0.8479166058219443	0.006362237837717851	0.002102954664282022	1.3940022776535166e-4	6.196665605661203e-4	0.25825795830879733	0.39628471563854145	Constant	Constant	Decreased	Decreased
chr2L:225550	chr2L	225396	225694	FALSE	FALSE	FALSE	TRUE	175.7239720447952	171.37395377708802	391.59815153592365	433.27537595416715	0.14591029223792426	-0.036163156922385385	-1.1560629395645807	-1.3381363887248905	0.13449909833695722	-0.027936424850251513	-1.0500494702063345	-1.2124849933935435	0.969591312473328	0.9769480068157258	8.17979752661169e-5	3.850778061841702e-6	4.5880095391932134e-4	2.1709335639116947e-4	0.7718077213838823	0.9418367888977981	Constant	NA	NA	Decreased
chr2L:226323	chr2L	226166	226465	TRUE	FALSE	FALSE	TRUE	260.6038264611445	225.77439856802815	337.42561380539223	363.2966465007113	0.10657855663914417	-0.20697636461997906	-0.3727112247865768	-0.6862661460457001	0.10019369762381178	-0.19097622008224896	-0.3484953137643881	-0.6396652314704488	0.9799943967911404	0.7493770159989858	0.21019484125731902	0.010105935977744769	4.0377152190634156e-5	2.1778502969842543e-4	0.0023461487206593605	0.08558433348163655	Constant	Constant	Constant	Undetermined
chr2L:227459	chr2L	227307	227606	TRUE	FALSE	FALSE	TRUE	170.48669994243656	146.56855188393234	216.29129925944565	235.14347043750752	0.12056564015384685	-0.21808360728839202	-0.3433164355393573	-0.6819656829815962	0.11379658947919614	-0.20046512420024226	-0.32151205288917317	-0.6357737665686115	0.9702101805127907	0.7270625705494878	0.24718210049110692	0.010509346385508078	4.0985651328527884e-5	2.504883070603644e-4	0.0013706099113714714	0.08205329322389637	Constant	Constant	Constant	Undetermined
chr2L:227896	chr2L	227749	228048	FALSE	FALSE	FALSE	TRUE	187.81803549649672	154.41617088638066	228.11308602576798	252.44150210653243	0.14619990177944325	-0.2825117629936474	-0.2804136047337498	-0.7091252695068405	0.13902235115706243	-0.26313904697054674	-0.26506714302567447	-0.6672285411532837	0.9424058090854753	0.5476825909984467	0.31467092634672034	0.0031612226615620616	2.6112748813153906e-5	2.8132897438772075e-4	2.2582797591552047e-4	0.08532315943624443	Constant	NA	NA	Decreased
chr2L:230821	chr2L	230676	230974	TRUE	FALSE	FALSE	TRUE	177.93376436318502	152.8657812133745	192.81958020198	197.3252458669264	0.0333239868202648	-0.21907480195661047	-0.115911260428857	-0.3683100492057323	0.0314854860192456	-0.20322730035393016	-0.10831638533594984	-0.3430291717091256	0.9954392972011703	0.7211964343121688	0.7443958017924975	0.2880098443733535	2.136926788541559e-5	2.2698455981648495e-4	5.061214650091974e-5	0.002399166249433903	Constant	Constant	Constant	Constant
chr2L:232778	chr2L	232636	232934	FALSE	TRUE	FALSE	FALSE	164.1380302300904	191.83023773833273	224.99918541768773	182.48916770082042	-0.302108948154276	0.22492060164990318	-0.45501023317364714	0.07201931663053204	-0.284539295254398	0.21210559304327517	-0.428932209393295	0.06771267890437813	0.6336246584295468	0.6821048576133488	0.08540451213935585	0.9085567362122624	3.6521795459220626e-4	1.1894483562554293e-4	0.004246269929096474	2.880155620260365e-5	NA	Constant	NA	Constant
chr2L:234137	chr2L	233987	234285	TRUE	FALSE	FALSE	FALSE	186.62244291852568	182.61581107076256	219.23869119084165	219.01384057781058	-0.0014803834287732416	-0.03131081203863818	-0.2323799344005623	-0.26221036301042727	-0.001165690478685291	-0.028524814676718125	-0.21908074527052301	-0.2464398694685558	0.9993457710943975	0.9746874638158725	0.4343623511897377	0.4937949044526834	2.0480585098060687e-5	1.4109374233084546e-5	1.416138140744636e-4	2.669676378749939e-4	NA	Constant	Constant	NA
chr2L:238113	chr2L	237965	238263	TRUE	FALSE	FALSE	FALSE	162.3866546668623	170.87146765216414	170.4963990020782	181.1600262955815	0.08752338502194908	0.07347844078209305	-0.07030819570591533	-0.08435313994577136	0.0822347144749188	0.06925372883874462	-0.06628276346106493	-0.07926374909723911	0.9860749645255155	0.9320333778703919	0.8469574798496278	0.8906140926080087	2.6787733640846433e-5	1.911416015053334e-5	2.3438106381733502e-5	3.451628476058296e-5	NA	Constant	Constant	NA
chr2L:238433	chr2L	238283	238581	TRUE	FALSE	FALSE	FALSE	180.23596063329373	155.156868318156	153.8793783901823	177.8962496256132	0.2092361894469482	-0.21615932406063945	0.22808697916012874	-0.1973085343474589	0.1929299180184295	-0.1997310963314928	0.21083885580766382	-0.1818221585422585	0.9111128591396496	0.7579434391994041	0.521856761852483	0.7179321434766667	4.931390123613801e-4	5.077781473535689e-4	7.308769475206319e-4	5.13675501232869e-4	NA	Constant	Constant	NA
chr2L:238862	chr2L	238710	239008	TRUE	FALSE	FALSE	TRUE	218.22572368918844	211.72654982251368	204.00517472740282	217.50064646992178	0.09241394145869888	-0.04361898159096133	0.09721542397477968	-0.03881749907488052	0.08650559882588557	-0.04100943849199825	0.091133512106431	-0.036381525211452825	0.9859044272242408	0.9639509622839014	0.7867389074254106	0.9572329403823882	3.119725616255254e-5	1.6156976659946262e-5	3.464540075214672e-5	2.8569550024652774e-5	Constant	Constant	Constant	Constant
chr2L:239621	chr2L	239468	239767	TRUE	FALSE	FALSE	FALSE	242.31275261899495	228.25009330078842	194.8663097879737	227.03842072370875	0.22045177290854764	-0.08625488410042004	0.3143856477645726	0.007678990755604945	0.20743805744726704	-0.08206525133416089	0.29666329604327407	0.007159987261846117	0.8357462958382509	0.9113203609476049	0.2565957526243413	0.9918592034066803	9.13475555507116e-5	1.4416755861048923e-5	4.3901241957689847e-4	2.763804862064024e-5	NA	Constant	Constant	NA
chr2L:240456	chr2L	240307	240577	TRUE	FALSE	FALSE	FALSE	236.16326920267346	190.01250791467587	149.95348628721774	207.03798242470342	0.4653803995243059	-0.3136902081684284	0.6552695338505982	-0.12380107384213615	0.43079666303469843	-0.29366626167394977	0.60920465889067	-0.11525826581797827	0.31518800459837926	0.5290136543180871	0.01791974904328544	0.834802743573447	0.00919776867579992	0.001042207085352462	0.0693288444524999	1.0039555068380336e-4	NA	Constant	Undetermined	NA
chr2L:240737	chr2L	240580	240879	TRUE	FALSE	FALSE	FALSE	263.13576498386215	236.16774898858327	174.22056903350065	218.25332331511464	0.32508865860347896	-0.1559953864915924	0.5948923874379889	0.11380834234291765	0.3034480934009987	-0.14802298152755888	0.5582437713909596	0.1067726964624021	0.6050118893153822	0.8146900011958765	0.021562161915059257	0.8371915151911876	8.096829435649536e-4	4.1353802883005816e-5	0.029464016994989697	4.1786637344193687e-5	NA	Constant	Undetermined	NA
chr2L:241352	chr2L	241206	241505	TRUE	FALSE	FALSE	FALSE	323.34177815383407	277.89690748707585	202.03852336471775	283.9228090046964	0.49086835023731634	-0.21851014647573933	0.6784295236765925	-0.030948973036463167	0.45321490160270117	-0.20404034163235016	0.6283938534612489	-0.0288613897738024	0.281020100459757	0.7370472420755341	0.01631573720163172	0.9693454877094513	0.013610434800004971	3.3896839388874767e-4	0.08968818393484757	4.200004674837076e-5	NA	Constant	Undetermined	NA
chr2L:241797	chr2L	241650	241882	TRUE	TRUE	FALSE	FALSE	206.4144723450375	186.24367597700223	130.36965061363387	181.2242010393799	0.4751675719624614	-0.1483526872599344	0.662936069389436	0.039415810167040294	0.43575678565239767	-0.1388886918009764	0.6108455359988808	0.036200058545506744	0.3485367520231067	0.8542261072157492	0.024491043880558894	0.9610557631177705	0.014043983509411032	1.5966568907125402e-4	0.08582117651263119	5.9905407417521164e-5	NA	Constant	Undetermined	Constant
chr2L:241944	chr2L	241883	242094	TRUE	FALSE	FALSE	FALSE	189.36154805699502	159.44613703049225	123.33138098445032	183.6431138406818	0.5743648674282944	-0.24807426023997467	0.6186034732808108	-0.2038356543874582	0.5300162978771575	-0.23160722731028288	0.5721623926141184	-0.18946113257332195	0.1491943040954882	0.6818915512806665	0.03293008174791109	0.6887037148132487	0.03331324763687138	5.142695883847485e-4	0.05463822841455601	3.6739094144116037e-4	NA	Constant	Undetermined	NA
chr2L:242644	chr2L	242495	242794	FALSE	FALSE	FALSE	TRUE	104.12255133167639	134.10242411305964	190.86042524378092	241.17506734119914	0.3375627771606842	0.3650527485917873	-0.8742354242132517	-0.8467454527821485	0.31869393868662826	0.3406824920429469	-0.8140673028837282	-0.7920787495274094	0.5715873215214077	0.4423737786475971	6.192150858098882e-4	8.570046609209956e-4	9.646169101542125e-4	0.002789453931083677	0.31358323014960704	0.26813009818312694	Constant	NA	NA	Decreased
chr2L:243105	chr2L	242956	243255	FALSE	FALSE	FALSE	TRUE	48.87769423807396	62.19168607921617	113.85286486876828	251.07301181025002	1.1409363653037914	0.3475455017121924	-1.2199224603148364	-2.0133133239064356	0.7679088587470353	0.2004949395868094	-0.7257349569314518	-1.2931488760916778	0.434027423155621	0.8830245332663431	0.15891027340721345	0.008778876065961387	0.598401887144613	0.1610052046751152	0.6810601305452465	0.9798468215354341	Undetermined	NA	NA	Decreased
chr2L:243774	chr2L	243621	243920	FALSE	FALSE	FALSE	TRUE	161.27026660788007	146.2211528273531	202.6800763603996	373.6292065443487	0.8824029572176955	-0.1413284420453462	-0.3297238041252605	-1.3534552033883023	0.8249071797052763	-0.12611995794637065	-0.3061078129197333	-1.2571349505713805	0.002657526689537984	0.8657477503069729	0.31097536807945225	5.1255135009796933e-8	0.3022207158103454	1.8479338385324668e-4	0.0022514706396351758	0.9741409380869955	Increased	NA	NA	Decreased
chr2L:244305	chr2L	244144	244415	TRUE	FALSE	FALSE	TRUE	120.6021995605301	111.08042703202347	179.83588403614067	271.4728703867524	0.5941271080466762	-0.11865159105628371	-0.5764247020459351	-1.289203401148895	0.5483540569647435	-0.10148109387950102	-0.5255611790248598	-1.1753963298691044	0.16872534389799654	0.9077449962618677	0.08302716898484946	5.582336567504537e-6	0.04987149340454556	4.868054569489249e-4	0.05342869948261193	0.913772291493007	Undetermined	Constant	Undetermined	Decreased
chr2L:244541	chr2L	244416	244606	FALSE	FALSE	FALSE	TRUE	90.163381006156	74.03352325100579	133.62471029117637	172.72065340615393	0.370253786158015	-0.28436292766708876	-0.5675732993025278	-1.2221900131276315	0.32433378303304167	-0.2326268685076805	-0.4882340403870524	-1.0451946919277746	0.8131654339183778	0.7889390902258008	0.2112788113067136	0.0019218496528543264	0.025393094346305586	0.018264872518547408	0.10502990047152451	0.7956052165741108	Constant	NA	NA	Decreased
chr2L:244647	chr2L	244608	244758	TRUE	FALSE	FALSE	FALSE	88.9785584494524	71.38337150507753	105.53942661561632	124.11349636142846	0.2338779550202078	-0.31786968258985504	-0.24625242008890794	-0.7980000576989708	0.20770689024306935	-0.27079873104483465	-0.21607619295465882	-0.6945818142425628	0.9371469970278895	0.7205267313706154	0.6058925523988101	0.05046796895162808	0.0056753775998590215	0.015422723366835247	0.007968640037851032	0.28667308619649473	NA	Constant	Constant	NA
chr2L:244869	chr2L	244759	245017	TRUE	FALSE	FALSE	FALSE	186.89598468501714	100.95224510538188	171.83508705123202	209.59129300608222	0.286554133800969	-0.888562578707194	0.12121092340158914	-1.053905789106574	0.26706375617539957	-0.8127715018191308	0.11367019716547629	-0.9661650608290543	0.759439751040979	0.00340187857622117	0.7496511979055424	1.0266581853994433e-4	9.617769248305054e-4	0.3325084103477262	1.183491432391312e-4	0.6360026564377003	NA	Decreased	Constant	NA
chr2L:245349	chr2L	245189	245488	TRUE	FALSE	FALSE	TRUE	197.5475479957069	174.56262475928452	267.9713306878632	361.11795197743015	0.4303914815916885	-0.17845523977901778	-0.43987872068666456	-1.0487254420573708	0.38705765315776963	-0.15521183337575237	-0.3923666459147721	-0.934636132448294	0.6055746661859157	0.8607912017217232	0.2699239153909448	0.0017231634494952847	0.02102824834228559	0.0023615099231742943	0.027665766044251063	0.6143596376966939	Undetermined	Constant	Undetermined	Decreased
chr2L:245994	chr2L	245845	246044	TRUE	FALSE	FALSE	FALSE	157.051799134376	105.64043149988704	235.08031479591233	188.05395009090333	-0.32200712471119924	-0.5720783706548855	-0.5819132652225547	-0.8319845111662411	-0.3016991834657071	-0.5231102406432447	-0.5446827433368306	-0.7660938005143683	0.625273589792236	0.10574252938866015	0.03072237933172003	0.00214420689249745	8.724220375849144e-4	0.03192475770444368	0.02889318368770236	0.258093874820702	NA	Undetermined	Undetermined	NA
chr2L:246125	chr2L	246046	246267	TRUE	FALSE	TRUE	TRUE	117.93377606469518	87.81792654780766	196.9038223451377	166.2660926210759	-0.2439971340130498	-0.42538958650824793	-0.7395141541681179	-0.9209066066633161	-0.21961053132356775	-0.3687337821729806	-0.6643692167510774	-0.8134924676004903	0.9088489902631367	0.5107500422384929	0.03394610269537412	0.00870237593686849	0.0029838794926538015	0.02457472099312125	0.19169690132718054	0.42962795522668806	Constant	Undetermined	Decreased	Decreased
chr2L:246523	chr2L	246374	246672	TRUE	FALSE	TRUE	TRUE	170.61335457027238	162.9105033013613	221.7256045643782	228.1588690417079	0.04126335539054968	-0.06665095492751018	-0.3780448038185716	-0.48595911413663145	0.039107735667147474	-0.06020600321811313	-0.35334732429082777	-0.4526610631760884	0.9952059346145374	0.9444518503588083	0.20351036696547029	0.11048540860276616	2.2767376776911517e-5	3.296128770822771e-5	0.0025624259136365585	0.011385052723210406	Constant	Constant	Constant	Undetermined
chr2L:246983	chr2L	246835	247041	TRUE	FALSE	TRUE	FALSE	118.10028083552834	113.362742268858	152.56562185564394	108.21373212201338	-0.49554632517373665	-0.05906583249246965	-0.3694175158986265	0.06706297678264049	-0.45347905071238204	-0.053086370525225385	-0.33887789201758006	0.06151478816957659	0.346912734925417	0.957916139835955	0.2822873548620508	0.9365897727407342	0.02127597576999821	1.3228513955271658e-4	0.0058968131099745354	2.2396200570457748e-4	Undetermined	Constant	Constant	NA
chr2L:247099	chr2L	247043	247249	FALSE	FALSE	FALSE	TRUE	87.8864163706513	91.539792190313	128.9620936986769	124.58260371924172	-0.049844441796113484	0.05875881558280119	-0.5532349649843229	-0.44463170760540827	-0.04482141709033997	0.05616331089993121	-0.5031111179688159	-0.4021263899785448	0.9952059346145374	0.9615314487845351	0.10610079874094515	0.28912183271728464	1.5142840121899612e-4	2.7538645760521676e-4	0.04698485573278059	0.020509010116503294	Constant	NA	NA	Undetermined
chr2L:247467	chr2L	247315	247613	TRUE	FALSE	FALSE	TRUE	182.86187937675558	136.1074600783987	180.37045781862872	218.1970500566923	0.27466853260320223	-0.42600820904578	0.019791287984704142	-0.6808854536642781	0.2565308190879988	-0.39289882456095526	0.01867582257507862	-0.6307538210738755	0.7696771898060683	0.31555035475696075	0.9630847372517504	0.015681465921309423	6.259713896169831e-4	0.00604499114905594	2.609351372923314e-5	0.09102144967487492	Constant	Undetermined	Constant	Undetermined
chr2L:247812	chr2L	247666	247965	FALSE	FALSE	FALSE	TRUE	132.33137854584356	109.93642554198709	198.72254966599138	205.85738795588532	0.05088963707937702	-0.2674857177799742	-0.5866003935312023	-0.9049757483905536	0.04779502885670058	-0.23766753997558424	-0.5378248363900325	-0.8232874052223172	0.994979899296086	0.7083009605132143	0.06611436896316314	0.0025866466856901103	8.479861394745327e-5	0.0023464127545068663	0.05232346525605073	0.38918779856211705	Constant	NA	NA	Decreased
chr2L:248311	chr2L	248162	248405	TRUE	FALSE	FALSE	FALSE	138.43641827552767	117.45263663534112	255.99727290173476	237.95840272786393	-0.10541904202020541	-0.23714442062597188	-0.8869049208290298	-1.0186302994347964	-0.09586633839643356	-0.20742832000458897	-0.8079282849090804	-0.9194902665172358	0.9860749645255155	0.7695947695989371	0.0036423758670194443	8.958684462899982e-4	2.597097468642438e-4	0.0023608999546801	0.3624418385585888	0.5731753180756378	NA	Constant	Decreased	NA
chr2L:248530	chr2L	248406	248672	TRUE	FALSE	TRUE	TRUE	128.11252872915884	124.33623257919626	278.820709769217	368.27663241156347	0.40145213620468545	-0.04316479993148029	-1.1219261526886577	-1.5665430888248233	0.25416565140182584	-0.02041460731073839	-0.650112854499094	-0.9246931132116581	0.9681769485896421	0.9894649524642575	0.23807496047100535	0.09069154594419285	0.18960293526181266	0.08401690329807425	0.6169152087742485	0.8450215471335869	Undetermined	Undetermined	Undetermined	Undetermined
chr2L:248929	chr2L	248776	249075	TRUE	TRUE	TRUE	TRUE	263.4528696128706	235.3356398937005	355.54026741730286	447.68137082022554	0.33245932083529267	-0.16282507117461315	-0.43246807029048856	-0.9277524623003944	0.29488455244984785	-0.14064454890973868	-0.38083136541560375	-0.8163604667751904	0.8268280718290898	0.8834378849930984	0.3108705720014271	0.011909951638053286	0.012437235441184486	0.0030659334722046732	0.03345905474846126	0.44336152814558505	Constant	Constant	Undetermined	Decreased
chr2L:249230	chr2L	249089	249331	TRUE	FALSE	FALSE	FALSE	124.80730846366498	130.16126829641863	154.35262217554984	193.8350421072332	0.3285994172935448	0.06059779588895903	-0.30652757399619485	-0.5745291954007806	0.2985374810676598	0.05636368994955425	-0.2768211542334108	-0.5189949453515164	0.7700862917361143	0.9614508659626889	0.4412870587881493	0.1283177946243095	0.005795072778735991	3.549745677142285e-4	0.00601164289711737	0.06462451656629038	NA	Constant	Constant	NA
chr2L:249484	chr2L	249346	249644	TRUE	TRUE	FALSE	TRUE	166.90450605862227	182.83273639414912	211.33035557420644	206.37346958754657	-0.03424249490886168	0.1315015047379021	-0.3404771065781923	-0.17473310693142854	-0.03103783498758912	0.12065517178768834	-0.3111549184541211	-0.15946191167884363	0.9963603678152595	0.8882222070302829	0.34384811709724195	0.7793232614188133	9.788649773966192e-5	3.773086004557395e-4	0.005238439528965589	7.518287464150424e-4	Constant	Constant	Constant	Constant
chr2L:249946	chr2L	249798	250096	TRUE	FALSE	FALSE	TRUE	224.61176272226106	215.3192253932327	259.13832875560115	250.81993847854426	-0.04707038098880056	-0.06095634198717062	-0.20628893572818777	-0.22017489672655782	-0.042949435941574514	-0.055061606430158	-0.188944030994131	-0.20105620148271447	0.9952059346145374	0.955752375224439	0.5922709985830762	0.6948207885153451	9.861691375493995e-5	1.2764956011797964e-4	9.394901411634158e-4	0.0011665628430467612	Constant	Constant	Constant	Constant
chr2L:250372	chr2L	250225	250524	FALSE	FALSE	FALSE	TRUE	216.7577045030006	208.22411436819132	385.0788739512786	317.7631590403596	-0.2772021061333079	-0.05794611759327839	-0.8290707027688416	-0.6098147142288122	-0.2474038337725255	-0.049045957120745845	-0.7380541726295673	-0.5396962959777876	0.8842000647767265	0.9663385142891889	0.02018750546846204	0.13831113941051948	0.00574579101187861	7.476593932146939e-4	0.30491327687785497	0.10124585539335484	Constant	NA	NA	Undetermined
chr2L:250685	chr2L	250541	250836	TRUE	TRUE	TRUE	TRUE	265.93307385286573	317.7938284736902	548.3628376522523	501.2911378241251	-0.12948207414562907	0.2570278929410875	-1.0440675885026784	-0.657557621415962	-0.10890035016157823	0.21358861958978517	-0.8717769439639924	-0.5492879742126291	0.9882960779143793	0.8338717805231943	0.02020761489931604	0.2314027655555659	0.007713269730649541	0.021092480361611807	0.5940753843835349	0.19149226005263936	Constant	Constant	Decreased	Undetermined
chr2L:251044	chr2L	250906	251204	TRUE	TRUE	TRUE	TRUE	232.09090632448329	364.09242189362135	493.5761788963964	612.8095470403804	0.31216600493412405	0.6496147164904642	-1.0885827716404781	-0.751134060084138	0.2689928149447869	0.5490481718244716	-0.9234927955344913	-0.6434374386548064	0.8996479539381919	0.30179354992438995	0.00843562354375472	0.10667627327506678	0.02036592969826645	0.1576134761601095	0.6491134319335878	0.25582162914172585	Constant	Undetermined	Decreased	Undetermined
chr2L:252042	chr2L	251896	252115	FALSE	FALSE	TRUE	FALSE	211.55419298412164	174.470947881291	186.06442684610698	213.0841393359204	0.19562095502730617	-0.2780404547224619	0.18522502325419674	-0.2884363864955714	0.18375506146649587	-0.26092786491696796	0.1743572823313188	-0.270325644052145	0.8947796178229805	0.5712815808162568	0.5585806760257486	0.44178501638194695	9.371012816068266e-5	3.235598788981324e-4	8.902467304486052e-5	4.983225353289955e-4	Constant	NA	Constant	NA
chr2L:252190	chr2L	252116	252336	TRUE	FALSE	FALSE	TRUE	222.14017896058942	172.92388000563437	168.8409871747913	203.5262232302471	0.26954952021667056	-0.3613332473704884	0.3958051902254793	-0.23507757736167975	0.2531129679547489	-0.34076805713140795	0.3731493409453334	-0.22073168414082336	0.7324618873028346	0.35693097146435565	0.14825602807937266	0.5678337112678341	2.570644504703241e-4	9.362262922301378e-4	0.001896495177675144	1.8544264075698858e-4	Constant	Constant	Constant	Constant
chr2L:252718	chr2L	252563	252762	FALSE	FALSE	FALSE	TRUE	110.29050664710894	150.68271960598295	137.40174192579735	204.69646084467598	0.5750858645092423	0.4502053621777018	-0.31709167917602177	-0.4419721815075623	0.5320975350441369	0.4144476644456621	-0.29239750227868466	-0.41004737287715953	0.16294092533779067	0.318137422635016	0.3657625575712808	0.2113960311760719	0.03633998486706496	0.011674584397590526	0.0031054461088207853	0.010519786814805858	Undetermined	NA	NA	Undetermined
chr2L:252797	chr2L	252763	252947	TRUE	FALSE	FALSE	FALSE	151.22476804882027	130.76479031920013	115.46033472338159	156.33385181178934	0.43723289381433744	-0.20972031428545213	0.38929713497248286	-0.25765607312730665	0.3969849921203145	-0.1915723688065622	0.35374506431913166	-0.23481229660774508	0.5100386338110979	0.7928976702516525	0.2807133320186355	0.6369374193522348	0.014496152353884954	0.0010667659981955918	0.0101213140246848	0.0023442378834730307	NA	Constant	Constant	NA
chr2L:258230	chr2L	258076	258375	FALSE	FALSE	FALSE	TRUE	124.02076968865919	160.12979563031027	157.00603872643003	179.15001114722457	0.19034808456256785	0.3686600294405979	-0.3402383005809622	-0.1619263557029322	0.17747140861892866	0.34256231182891106	-0.3162719819965925	-0.15118107878661008	0.9212832749268483	0.4345578908538913	0.2886283134816215	0.7667370948073515	2.193890480218318e-4	0.0029121523652374578	0.002392658389815676	1.8050867044334024e-4	Constant	NA	NA	Constant
chr2L:263743	chr2L	263592	263891	FALSE	FALSE	FALSE	TRUE	152.8658673636921	152.883502771704	168.84392186606826	232.55448532921366	0.4618785203342381	1.6642726491745253e-4	-0.14342393469836728	-0.6051360277676879	0.4350842615909979	0.0017842341878879116	-0.13514122810049478	-0.5684412555036048	0.236808720453194	0.9998251461940638	0.6721996134652859	0.02139258802854816	0.004816398517411356	1.4109374233084546e-5	6.343192793825747e-5	0.034461286439384085	Undetermined	NA	NA	Undetermined
chr2L:264288	chr2L	264137	264436	TRUE	FALSE	FALSE	FALSE	192.6287300323845	163.81509017138188	157.59833534004002	215.26175874556046	0.4498397513174631	-0.23375463314337733	0.2895705969737851	-0.3940237874870553	0.42196076166447555	-0.21908358331980315	0.27128364761007356	-0.36976069737420514	0.2744937126738005	0.6743820981820418	0.3325511843078335	0.2108139275122771	0.004488424691951116	1.792165793184915e-4	5.336076273900829e-4	0.002438145097650628	NA	Constant	Constant	NA
chr2L:264620	chr2L	264470	264768	TRUE	TRUE	FALSE	TRUE	203.0678677228276	193.25771722545682	162.74209718847152	231.06473165567328	0.5057095849008475	-0.07143594859513924	0.3193744866985283	-0.25777104679745844	0.47335293017713853	-0.06713150476346283	0.29825646191678507	-0.2422279730238163	0.17806160598277163	0.9351388493898951	0.2852798611156972	0.522713555327307	0.009980421301800059	1.9750252492836916e-5	9.462707196874487e-4	3.259189555790895e-4	Undetermined	Constant	Constant	Constant
chr2L:264952	chr2L	264804	265102	TRUE	FALSE	FALSE	FALSE	176.08346394459136	154.7032971845017	149.4890628360657	181.79392057499408	0.2822640192769487	-0.18675548635960518	0.23621949610523332	-0.23280000953132055	0.26452521728310935	-0.17531879491261976	0.22157392024386335	-0.21827009195186578	0.7172377522359856	0.7664908354730744	0.4447505772242698	0.5868283499456386	4.046335179191179e-4	8.480749571697523e-5	2.2947854797688438e-4	2.3297276484679245e-4	NA	Constant	Constant	NA
chr2L:265268	chr2L	265130	265418	TRUE	FALSE	FALSE	FALSE	193.64862677483697	170.44593373217333	149.93075815278291	217.7660444305461	0.5384826355563059	-0.18412708875694522	0.3691448896170195	-0.3534648346962316	0.5039797267097271	-0.17268221188986962	0.344934717217651	-0.33172722138194577	0.133480328175112	0.7743368478880656	0.20714516047032033	0.2935046978824727	0.01503349047270307	9.082651666675461e-5	0.0019511089692818655	0.001435612116863333	NA	Constant	Constant	NA
chr2L:266657	chr2L	266496	266795	FALSE	FALSE	FALSE	TRUE	149.29703400068925	168.21729039016344	268.8952086243414	306.18309871933275	0.18735059997157505	0.17214049757873268	-0.8488585438672328	-0.8640686462600752	0.1775379611198792	0.16325298719993228	-0.7958100969053997	-0.8100950708253467	0.9029498953601767	0.8053105729358087	4.747936379644242e-4	3.8463063036283957e-4	7.021689239121048e-5	1.1414258838571068e-4	0.26141033968836735	0.28840895994135435	Constant	NA	NA	Decreased
chr2L:269817	chr2L	269668	269967	TRUE	FALSE	FALSE	FALSE	201.12630353071583	205.80398128808793	213.0082679411872	210.5931018925293	-0.016451249149020783	0.03316912019902092	-0.08280765860810761	-0.0331872892600659	-0.015494789554666256	0.031541343718851915	-0.07837723413377572	-0.03134110086025755	0.9972602136247325	0.9719091433928104	0.8053771514059979	0.9612974256739537	2.0480585098060687e-5	1.4109374233084546e-5	1.7612810971281638e-5	2.763804862064024e-5	NA	Constant	Constant	NA
chr2L:270255	chr2L	270108	270406	TRUE	FALSE	FALSE	FALSE	207.06332987352698	210.59834119431514	210.0617468803132	226.85716039431847	0.11097073168912508	0.02442199244341529	-0.0207413847622495	-0.10729012400795929	0.1044849047628836	0.0231877645114322	-0.01971483326559036	-0.10101197351704176	0.9724272375341501	0.9792460406092656	0.9578231367404126	0.8466091166846932	2.7385107345638122e-5	1.4109374233084546e-5	1.760947218531052e-5	3.498561808156211e-5	NA	Constant	Constant	NA
chr2L:270914	chr2L	270770	271069	FALSE	TRUE	FALSE	FALSE	305.7554477165337	273.081625033189	244.33813102699162	235.05316382399346	-0.055891926519784155	-0.1630459617223002	0.3234991779086368	0.21634514270612074	-0.052595796625431276	-0.1543184712042692	0.30484532953207566	0.20312265495323775	0.9933268999612282	0.8015478529821088	0.25794443194245253	0.6174154475937583	2.1247073129973728e-5	4.4142038675402214e-5	7.01419675309454e-4	1.5105511720790707e-4	NA	Constant	NA	Constant
chr2L:271288	chr2L	271150	271448	TRUE	FALSE	TRUE	TRUE	345.9520157360699	334.7986070637353	252.75300302431728	294.7308211298649	0.22166970322635227	-0.047278421396859616	0.45284371367020004	0.18389558904698822	0.20626079969594652	-0.044943426024900174	0.42304367489111383	0.17183944917026714	0.86713565192904	0.96150396988865106	0.11526155168787161	0.7069697731211092	2.3687381485086898e-4	1.8224310917140985e-5	0.0067402442395424495	1.441201039725853e-4	Constant	Constant	Undetermined	Constant
chr2L:272090	chr2L	271942	272241	TRUE	FALSE	TRUE	TRUE	229.92303930842033	224.60850381846535	296.8773658963995	281.0797027083526	-0.07888782783629807	-0.03373848763280131	-0.3687160678634539	-0.32356672765995714	-0.07370127363553142	-0.030463632113278797	-0.3452190737974748	-0.3019814322752222	0.9881838616676168	0.9741587153294362	0.20977309831908336	0.37932162585930024	2.8304942572587637e-5	1.8646865739991673e-5	0.002006410697036839	0.0011633347081305807	Constant	Constant	Constant	Constant
chr2L:273547	chr2L	273420	273718	TRUE	TRUE	TRUE	TRUE	702.2322195002455	499.7666812580437	316.2421307603848	263.16497460335404	-0.26506209147667303	-0.4906934686361308	1.1509186099955866	0.9252872328361288	-0.2406413439379465	-0.4524830632418793	1.0546780768487216	0.8428363575447888	0.8576972809109924	0.26529417518726	4.3311155362659796e-5	0.0017224273212052995	0.0020456873547126087	0.01988239019647776	0.7724209261791823	0.4201107065225482	Constant	Undetermined	Increased	Increased
chr2L:274115	chr2L	273962	274260	TRUE	TRUE	TRUE	TRUE	595.964453480231	536.9597143475797	519.0786132393447	429.5173624889371	-0.27323659694358243	-0.1504124297713562	0.19927323526298577	0.322097402435212	-0.24952193705868012	-0.13811249002793535	0.18277670924655331	0.29418615627729805	0.837257803643566	0.8646276298339626	0.6095907619133597	0.4864500151339741	0.0018977156208088656	3.894369942720969e-4	9.16639110153489e-4	0.003967335371524002	Constant	Constant	Constant	Constant
chr2L:277123	chr2L	276972	277271	TRUE	FALSE	FALSE	TRUE	405.2707173973931	404.25182830035294	486.3125650595055	450.5240315936893	-0.11027980406831399	-0.0036316394930153632	-0.26299792951843515	-0.15634976494313654	-0.10180816951847114	-0.003021404177042409	-0.24293648639229737	-0.14414972105086865	0.9819021173541467	0.9978768737467985	0.4508591053281907	0.7914420888579794	1.1891639212684835e-4	3.2467411180706074e-5	0.0011792510808895154	2.7856106959820733e-4	Constant	Constant	Constant	Constant
chr2L:277428	chr2L	277285	277584	TRUE	TRUE	TRUE	TRUE	336.7556376869122	535.6526921343083	407.0706889874137	467.1977056906958	0.19875384510499763	0.6695957871896501	-0.27357724605172035	0.1972646960329321	0.16989651064142766	0.572404968189358	-0.2333777667771254	0.16913069077080506	0.9681769485896421	0.2632820931284872	0.6047395259729532	0.8220703390741715	0.0084766334372673	0.16796511181601328	0.018037591095395086	0.009541472090414829	Constant	Undetermined	Constant	Constant
chr2L:277762	chr2L	277613	277896	TRUE	FALSE	FALSE	FALSE	228.9088134998783	277.74773707954995	228.79691482309477	215.19510406248477	-0.08842234316037352	0.27900214651644173	7.054124923689361e-4	0.36812990216918423	-0.0813902744857626	0.2571632765480154	4.078621309099776e-4	0.338961413164688	0.9882960779143793	0.6437753699380423	0.9987522961351042	0.35569882499269123	1.2079963270664067e-4	0.001281584654946957	4.620836569942306e-5	0.0048578062220814774	NA	Constant	Constant	NA
chr2L:278046	chr2L	277898	278197	TRUE	FALSE	FALSE	FALSE	284.6209033987539	274.84084665273843	222.30147857061303	227.01527467148802	0.030271828148361712	-0.05044518912537495	0.35652407749137127	0.2758070602176346	0.0280211263039098	-0.04822567800433447	0.3347373065313907	0.25849050222314646	0.995997311486887	0.9557901757786617	0.21713817018887446	0.4758542558910045	2.0892143011580628e-5	1.5388223578677266e-5	0.0014127734445168114	4.2892154796269325e-4	NA	Constant	Constant	NA
chr2L:280304	chr2L	280149	280447	TRUE	TRUE	FALSE	FALSE	209.52893053405256	279.243253335192	222.03229020232752	191.1068806034686	-0.21638978129703654	0.41437296824944214	-0.08362004666998503	0.5471427028764937	-0.2034534922297378	0.391054137707836	-0.07907050855665879	0.5154371213809151	0.8519795287730899	0.22451787803623946	0.8098071880605595	0.034031794975881595	1.0643253822946183e-4	0.0017190227837274882	2.0617815687944604e-5	0.014484863565829011	NA	Undetermined	Constant	Undetermined
chr2L:282413	chr2L	282268	282566	TRUE	FALSE	FALSE	FALSE	232.3987127371681	236.52634666836974	223.76967718396097	215.2038565390518	-0.05631061952925577	0.02539881667052568	0.05458752631051868	0.13629696251030013	-0.05320302072119456	0.023764837977813657	0.0516784039881691	0.1286462626871773	0.9919363601694111	0.9778189345816576	0.8752974600832955	0.7812808498919541	2.0480585098060687e-5	1.4109374233084546e-5	1.760947218531052e-5	3.498561808156211e-5	NA	Constant	Constant	NA
chr2L:283079	chr2L	282927	283225	TRUE	TRUE	FALSE	TRUE	262.1650849185403	306.54934928634435	274.399864849906	335.2665620873214	0.2890288317365813	0.225643781652171	-0.06580421035805349	-0.12918926044246373	0.27001350822486225	0.2108979904658176	-0.06191149885150667	-0.12102701661055133	0.7210589710662868	0.7081564680216949	0.8654314585959809	0.8189967255347319	6.093189954133725e-4	2.4111536553896577e-4	3.541688952579267e-5	7.419365593158972e-5	Constant	Constant	Constant	Constant
chr2L:284858	chr2L	284709	285007	TRUE	FALSE	FALSE	TRUE	248.57048239391293	261.9068859499838	474.8160463347391	398.78891343031154	-0.2517433889482828	0.07539900361151887	-0.9337137041286107	-0.6065713115688092	-0.23563781817648763	0.07186080168226089	-0.8723392758520655	-0.564840655993317	0.8008686722365842	0.93549335852321	1.6128031881004954e-4	0.02980118835816696	3.151989756525606e-4	3.865954958690107e-5	0.4168959466763529	0.041949860231840455	Constant	Constant	Decreased	Undetermined
chr2L:285530	chr2L	285373	285671	TRUE	TRUE	TRUE	TRUE	397.0866200497242	524.444527376838	791.5948676801347	803.2526204429996	0.021091523518034533	0.4013364315227202	-0.9953085090276708	-0.6150636010229852	0.01867805493076437	0.3475130076133986	-0.8646107616988081	-0.5357758090161739	0.9977994640072784	0.6052035830978755	0.009651061249790198	0.1822124304024563	9.891326360857936e-4	0.02999733804943819	0.5373278437422617	0.12423069860031903	Constant	Undetermined	Decreased	Undetermined
chr2L:286420	chr2L	286286	286585	TRUE	FALSE	FALSE	TRUE	187.00191457026847	255.80610031994283	507.0338383374501	513.7954997999503	0.019112221330417248	0.4519976283643887	-1.439028991931153	-1.0061435848971816	0.018306864157417457	0.4159084932856676	-1.32683427538226	-0.9292326462540099	0.9972602136247325	0.3155772654847465	1.8759131110222735e-8	1.7392494072269448e-4	3.282475260268752e-5	0.011945570643278251	0.9933798617873365	0.5545486342975589	Constant	Undetermined	Decreased	Decreased
chr2L:286802	chr2L	286654	286953	TRUE	FALSE	FALSE	TRUE	196.93602221026728	227.8066616137902	313.15582410875356	330.6364220599033	0.07836494636438818	0.21008291209702656	-0.6691536871707963	-0.5374357214381579	0.07390528851866504	0.19693147512357795	-0.625012369194128	-0.5019861825892151	0.9882960779143793	0.7446601455881677	0.011609018809141343	0.06155750222022608	2.939387625322731e-5	2.348888771476222e-4	0.07128487805836167	0.01935078175867343	Constant	Constant	Undetermined	Undetermined
chr2L:287668	chr2L	287519	287817	TRUE	FALSE	FALSE	FALSE	198.30091517912413	181.3471950098909	187.21413759618568	219.89363930682148	0.23211648799282	-0.12893690519179227	0.08300195068781303	-0.27805144249679925	0.2182800384397444	-0.12074011750368807	0.07789733556422553	-0.2611228203792069	0.8240669968159683	0.8592505839156264	0.8163881028396189	0.4626629171631345	1.5306471910019623e-4	3.365128499208635e-5	2.402972198016356e-5	3.9156136398419257e-4	NA	Constant	Constant	NA
chr2L:288243	chr2L	288097	288396	TRUE	FALSE	FALSE	FALSE	232.11974217711327	228.8323367210604	213.93151164102318	236.3883491741908	0.14400992748159683	-0.020578295127998143	0.11772022759590774	-0.04686799501368723	0.13593622867891622	-0.019571045328214777	0.1111517539587413	-0.0443555200483897	0.9471044077167168	0.9820534210339376	0.7150962879672529	0.9433540983776472	2.8219633300745638e-5	1.4109374233084546e-5	2.226702390575728e-5	2.763804862064024e-5	NA	Constant	Constant	NA
chr2L:290880	chr2L	290731	291029	TRUE	FALSE	FALSE	FALSE	171.2507493598444	177.66514827156578	146.52154876218773	156.6549066878431	0.0964771021685239	0.05305040144713788	0.22499744522286474	0.18157074450147875	0.08870943284080252	0.04855898014067733	0.2081599572001441	0.16800950450001892	0.9860749645255155	0.9583906461979866	0.5182805352842943	0.7385099710095813	9.285673908518716e-5	3.689816403311946e-5	5.663545136952402e-4	3.0579949027963714e-4	NA	Constant	Constant	NA
chr2L:291843	chr2L	291694	291993	TRUE	FALSE	FALSE	FALSE	171.59010886149	190.2477592262949	159.55032499366146	147.92928989738604	-0.10910381395300132	0.14891306896090817	0.10495484523942464	0.3629717281533341	-0.1018489591183487	0.1389335983902842	0.09817833419517383	0.3389608917038067	0.9795569491881378	0.8338717805231943	0.7713128035152959	0.29053626563461815	5.215804029446101e-5	5.6099063535831875e-5	4.593903744159892e-5	0.0020244612321403286	NA	Constant	Constant	NA
chr2L:292811	chr2L	292671	292969	TRUE	FALSE	TRUE	FALSE	299.1086453664399	301.2769318531287	288.1979770133497	261.1740986983843	-0.142048380414734	0.010420602627688041	0.05360940173476064	0.2060783847771827	-0.13340038672148433	0.009524593405307848	0.05058942884164407	0.19351440896843625	0.9524633334756357	0.9912764991972409	0.8839503699049893	0.6423967278001709	4.383034630826359e-5	1.4109374233084546e-5	1.8808958396952467e-5	1.2884604897023692e-4	Constant	Constant	Constant	NA
chr2L:293824	chr2L	293677	293975	TRUE	FALSE	FALSE	FALSE	273.64358754419703	229.83026178245757	224.08221272140747	220.75337926034294	-0.021592612019823796	-0.25172927904811204	0.288269914768834	0.05813324774054574	-0.020108161533445017	-0.2344154752357127	0.26826438582128315	0.05395707211901549	0.9972602136247325	0.6774913455169738	0.38016668733623976	0.9393556833401802	3.274101003861172e-5	5.68323249320917e-4	0.001167058268607975	6.152935566203295e-5	NA	Constant	Constant	NA
chr2L:294480	chr2L	294324	294623	TRUE	FALSE	TRUE	TRUE	358.11514060507614	299.53775274897185	536.4442122994717	413.41769984743433	-0.3758279883447602	-0.2576856680760587	-0.5830046301476853	-0.4648623098789839	-0.33589971912054045	-0.2275359384607666	-0.5206474591341403	-0.4122836784743666	0.7239014360981868	0.7658559327028304	0.12567993169827943	0.3172104783148693	0.01372681890702164	0.005073492057933887	0.07967463272059608	0.035365682868534684	Constant	Constant	Undetermined	Undetermined
chr2L:295309	chr2L	295162	295369	FALSE	FALSE	FALSE	TRUE	239.43026382077198	238.15314944755374	301.5377710046245	284.08582381728286	-0.08601188594281803	-0.007715891773192446	-0.3327332077911283	-0.25443721362150273	-0.07855504136553873	-0.006273241289484114	-0.3044130462877189	-0.23213124621166425	0.9886116819566554	0.9946368130442901	0.3532202111525077	0.6331293911105234	1.725582485139958e-4	7.295006384650455e-5	0.004562217356529926	0.001887125566804752	Constant	NA	NA	Constant
chr2L:295437	chr2L	295370	295578	TRUE	TRUE	FALSE	FALSE	353.6115636863608	312.0249046159273	318.6834689618094	308.12187057360757	-0.04862309537446406	-0.1805042700308328	0.15004126975859466	0.01816009510222592	-0.045410502032263135	-0.16890312794985912	0.14052746509607492	0.01703483917847891	0.9945399923410541	0.788257011735918	0.6651872514098424	0.982658846288486	2.634424186500528e-5	1.1879721111950742e-4	9.530016516778327e-5	2.887251313021855e-5	NA	Constant	Constant	Constant
chr2L:296050	chr2L	295901	296192	TRUE	FALSE	FALSE	FALSE	251.9873921510541	268.35633448398494	193.93498491169197	239.22534721070423	0.30279717695601865	0.09079839073517984	0.3777784702635683	0.16577968404272947	0.2828982972784766	0.0848009604923854	0.3536267645611221	0.1555294277750309	0.6674538015560076	0.910956023378912	0.18861994206669117	0.7341895129442478	5.823525364228942e-4	2.0183159010234175e-5	0.0019895308722719784	7.787257896252682e-5	NA	Constant	Constant	NA
chr2L:296351	chr2L	296196	296495	TRUE	FALSE	FALSE	FALSE	224.11030052129917	207.10143441668464	176.06882083687503	194.6161408409728	0.14449191559378027	-0.11387141336492536	0.34806950728279923	0.0897061783240936	0.13552520387890546	-0.10835640614351184	0.3283531012119883	0.08447149118957102	0.95038753686891	0.8727288557178521	0.2071328894939431	0.876500764114475	3.837132491102751e-5	1.820120575252244e-5	8.201188919188647e-4	2.880155620260365e-5	NA	Constant	Constant	NA
chr2L:298075	chr2L	297932	298231	FALSE	TRUE	FALSE	TRUE	362.7659400301322	429.36894662308487	508.95590976407857	522.24197097769	0.03717772447957141	0.24317884642922405	-0.48850167470302225	-0.2825005527533696	0.03301120061228225	0.2140562411895294	-0.43009241153640776	-0.2490473709591606	0.9967032767296934	0.7990839327708776	0.2434670691791019	0.6662969457815396	7.207998868462767e-4	0.006148137077326941	0.049956143298979766	0.009656473605512977	Constant	Constant	NA	Constant
chr2L:299159	chr2L	299012	299311	TRUE	FALSE	FALSE	FALSE	209.16839733002138	214.77181587985797	203.2433354054079	207.08683021285046	0.02702776222464831	0.03813978818389239	0.041456849916232545	0.05256887587547662	0.02534310237813563	0.03577330525908243	0.038935477866309194	0.04936568074725598	0.9967007854397261	0.968442538552927	0.913080553529559	0.93857773468144	2.0480585098060687e-5	1.4109374233084546e-5	1.7612810971281638e-5	2.763804862064024e-5	NA	Constant	Constant	NA
chr2L:299733	chr2L	299583	299881	TRUE	FALSE	FALSE	FALSE	258.2194359612965	276.1588831388667	236.3177852891036	229.69256093163818	-0.04102407789182663	0.09690093980983862	0.12786938447962135	0.2657944021812866	-0.038684521634376745	0.09095741723094111	0.1203975729910442	0.2500395118563621	0.9951704788145069	0.8995005791925732	0.6987649832818287	0.480209408959934	2.0480585098060687e-5	1.7706916467854747e-5	3.414712496584364e-5	2.635283410018924e-4	NA	Constant	Constant	NA
chr2L:305823	chr2L	305676	305974	TRUE	TRUE	TRUE	TRUE	180.13552903170893	506.99179073339394	305.40823518893694	404.31569381650064	0.40474323973488674	1.4928796278706162	-0.7616562049792078	0.3264801831565217	0.3557151626649846	1.3070943783717766	-0.663103996965073	0.28827521874171896	0.7219673762675688	2.9888658272491894e-5	0.0556589887039782	0.5977566343309106	0.025060248734018922	0.9594594397550927	0.24374426970815558	0.01472528003305044	Undetermined	Increased	Undetermined	Constant
chr2L:306174	chr2L	306026	306251	FALSE	FALSE	FALSE	TRUE	75.32100734211237	119.36024845525164	116.00762743795713	177.04217570035456	0.6098734209966272	0.664198243984612	-0.6230954651026561	-0.5687706421146712	0.5501146573731153	0.5900340680432432	-0.5534834696404218	-0.5135640589702939	0.24989310388254501	0.15201982988965618	0.10217602616761894	0.15389276566013393	0.08030556866794894	0.12527529368556012	0.1061033609724229	0.06860565076411809	Undetermined	NA	NA	Undetermined
chr2L:306348	chr2L	306252	306431	FALSE	TRUE	FALSE	FALSE	65.85538697413038	82.14165538946703	75.44352350750718	113.67211665773445	0.5914094477666085	0.31881256420512366	-0.19609559924611386	-0.4686924828075987	0.514108925513929	0.27565274044392685	-0.17070824819445182	-0.40916443326445395	0.4301272677827864	0.7351450107505432	0.7174148066291197	0.39820949674785205	0.10293538616143524	0.019084088395074035	0.00861026762990443	0.05586299604307699	NA	Constant	NA	Undetermined
chr2L:306503	chr2L	306433	306544	FALSE	TRUE	FALSE	FALSE	47.20198598768457	60.63842317851835	46.85366536198925	66.84729581818254	0.5127072856558784	0.36138467747109626	0.010685646836858239	-0.1406369613479239	0.4126563748625092	0.2917610068937718	0.004596994319733291	-0.11629837364900412	0.7517336695609452	0.7628152183441954	0.9892647795300857	0.9061077649438314	0.11336479275986118	0.05596250631346373	0.008799755606283623	0.017308313664756873	NA	Undetermined	NA	Constant
chr2L:306605	chr2L	306545	306664	TRUE	FALSE	FALSE	FALSE	59.59953395064594	64.6690343470231	52.12965459950276	67.28978871638952	0.36828329026421014	0.11777401857434067	0.1931967483548375	-0.05731252333503195	0.3036065680904386	0.09759597854240554	0.1573702615188553	-0.048640328029177796	0.880018528765985	0.9402463430945589	0.7567894873339099	0.9642341391977113	0.045183331192883744	0.008242087235739631	0.017326030707481618	0.006188639402898149	NA	Constant	Constant	NA
chr2L:306700	chr2L	306666	306849	FALSE	FALSE	FALSE	TRUE	76.12511811881905	110.25244479482211	98.72512836668751	111.65461994434972	0.17755370327801073	0.5343661805272024	-0.3750447769766041	-0.018232299727412384	0.15917991000821935	0.4767784489970156	-0.334822810645978	-0.017224271657181794	0.9614132295958282	0.3094370304917921	0.3631638172051385	0.9863454383912318	0.0018932042598847688	0.05155322130197269	0.016555051127251905	3.6378553205395915e-4	Constant	NA	NA	Constant
chr2L:318988	chr2L	318839	319137	TRUE	FALSE	FALSE	FALSE	179.57166599105744	181.27851142829763	186.95547029562061	173.28935714423517	-0.10951163321563785	0.013648189563606593	-0.05813495486485815	0.06502486791438629	-0.10308909590907303	0.012855613733988013	-0.054730040749740645	0.06121466889332039	0.9726704916535364	0.9887371745718966	0.8701044274984079	0.9185708205908696	2.5816574196284617e-5	1.4109374233084546e-5	1.7612810971281638e-5	2.772418547328636e-5	NA	Constant	Constant	NA
chr2L:320583	chr2L	320430	320728	TRUE	FALSE	FALSE	FALSE	151.33249841435344	144.47728767308513	140.21555878068784	148.38344991627105	0.08168374419230696	-0.06687912337630812	0.11007539287150792	-0.03848747469710717	0.07561891505697373	-0.062287577407034986	0.10224180053349324	-0.035664691930515455	0.9882960779143793	0.94471356207324	0.7736860550345478	0.9612670647243448	6.28388667620159e-5	4.2382420316892445e-5	9.515087726407503e-5	4.8669026180371e-5	NA	Constant	Constant	NA
chr2L:320944	chr2L	320796	321095	TRUE	FALSE	FALSE	FALSE	174.32623786326914	142.523335793149	156.92214563443787	157.75921516345315	0.0076753126000603635	-0.29059157040684	0.15174075903164083	-0.14652612397525952	0.007111266933132522	-0.26971975326021136	0.14170725519328667	-0.1351237650000572	0.9980824740094866	0.5997983781138366	0.675823533555302	0.8037682017295626	2.7700185398673385e-5	0.0010147082414882923	1.5987414430720424e-4	1.956207974393151e-4	NA	Constant	Constant	NA
chr2L:331228	chr2L	331079	331378	TRUE	FALSE	FALSE	FALSE	151.1677017132511	130.59873431410045	154.219029968069	148.62910495837116	-0.053264142593955253	-0.21100901300937575	-0.02883087041705152	-0.18657574083247205	-0.04947945160249271	-0.195703949033195	-0.02645203326311594	-0.17267653069381822	0.9943310443079237	0.7463388630706144	0.9439191264539238	0.7211161370071811	3.229313888395984e-5	2.65465082921212e-4	2.4713217849835985e-5	2.647053280783563e-4	NA	Constant	Constant	NA
chr2L:336650	chr2L	336502	336800	TRUE	FALSE	FALSE	FALSE	195.5121262197405	186.7756321684433	177.29974271207217	204.05501831099298	0.202767748455904	-0.06595184540152602	0.1410676476931343	-0.12765194616429573	0.19103873689250206	-0.0622659946708475	0.13288114057562478	-0.12042359098772479	0.8727242394150518	0.9370247834434655	0.6589903594010964	0.8037682017295626	7.315931706610729e-5	1.4133700323279152e-5	3.4203798801410425e-5	3.661116116247944e-5	NA	Constant	Constant	NA
chr2L:344664	chr2L	344515	344813	TRUE	FALSE	FALSE	FALSE	197.5571306953446	210.72432282419703	155.92731903426616	185.40016040133133	0.24976877652290552	0.09308692624213198	0.34139620478149973	0.1847143545007262	0.23410110021672753	0.08721980447097594	0.320905628893023	0.1740243331472714	0.7801584403085812	0.9012962547277196	0.2221031076910138	0.6767032987744939	1.8396300006207368e-4	1.535076896906183e-5	8.109919280960068e-4	6.806834558702559e-5	NA	Constant	Constant	NA
chr2L:345123	chr2L	344974	345273	TRUE	FALSE	FALSE	FALSE	196.65384748821037	198.81770981726436	166.3596029900965	185.92944711477216	0.16045013218693932	0.015787859066111704	0.24135326538779844	0.09669099226697084	0.15045169890950566	0.01434400916487169	0.22702199425292083	0.09091430450828689	0.9358506369623467	0.9861171860214873	0.41655240249719094	0.8659874804176692	5.122741360117731e-5	1.4109374233084546e-5	1.7502018364000843e-4	3.085097123182947e-5	NA	Constant	Constant	NA
chr2L:356025	chr2L	355876	356174	TRUE	FALSE	FALSE	FALSE	126.17953472095432	127.65342790573818	176.60323099591614	151.64394040053418	-0.21982388775974543	0.01675434320760852	-0.4850338015921039	-0.24845557062474993	-0.20465721505368284	0.017344099114439643	-0.45165041162218145	-0.229649097454059	0.8795929458414707	0.9877703983191277	0.09880128724301313	0.5984899299547586	2.9753540156134643e-4	2.735244414882081e-5	0.011952087789984495	7.373329876965101e-4	NA	Constant	Undetermined	NA
chr2L:356521	chr2L	356371	356669	TRUE	FALSE	FALSE	FALSE	239.8271278334622	245.81543196936514	211.0134380388798	213.42763927887768	0.016412142484144465	0.03558063189398647	0.18465997967031098	0.203828469080153	0.015232293338458736	0.03306188271238118	0.17395113897538453	0.19178072834930693	0.9972602136247325	0.9700879541717355	0.5519944009644576	0.6394634965337023	2.0480585098060687e-5	1.4109374233084546e-5	7.118445368417241e-5	1.036975846057932e-4	NA	Constant	Constant	NA
chr2L:357004	chr2L	356843	357142	TRUE	FALSE	FALSE	FALSE	185.15574784247787	224.87046015745008	213.2552784470468	195.61187087404534	-0.12458752711918188	0.2803548194348303	-0.2038421150544098	0.2011002314996024	-0.11734315648672429	0.2644959270681808	-0.1924462315464481	0.189392852008457	0.9630154087757888	0.5394887001162879	0.4997768450962172	0.6418115644587028	2.8239960616893433e-5	2.1974113145454316e-4	8.488965425771194e-5	9.045630513599018e-5	NA	Constant	Constant	NA
chr2L:357656	chr2L	357511	357809	TRUE	TRUE	TRUE	TRUE	322.16972627083356	367.2034383696936	330.98624891009	356.1288015375834	0.1056278364926119	0.18875863485851102	-0.03895034748339093	0.044180450882508215	0.09857692747146993	0.17635102326684607	-0.03661813422372248	0.04115596157165366	0.9806346999727209	0.774602381026236	0.9228849796165042	0.95179899688865	4.7175033216093966e-5	1.3640046904472099e-4	2.592915312160586e-5	3.2076452684423186e-5	Constant	Constant	Constant	Constant
chr2L:358292	chr2L	358143	358442	TRUE	FALSE	FALSE	FALSE	152.24389717934383	177.92694818245639	177.47759159625596	158.15434175209523	-0.16630371859779797	0.22490063492657297	-0.22125248308049633	0.1699518704438746	-0.1560528676398703	0.21145912559664584	-0.20813103729134994	0.15938095594516621	0.9321003674479138	0.6864906342586161	0.4724293731555144	0.726861460266947	6.432166587828171e-5	1.3243974882808687e-4	1.5512707058325297e-4	8.732190170324844e-5	NA	Constant	Constant	NA
chr2L:384676	chr2L	384527	384826	TRUE	FALSE	FALSE	FALSE	179.66231778101334	161.4909658743763	167.08330937481165	149.9462328541804	-0.1561223465885595	-0.15383439101864177	0.10472022699248931	0.10700818256240704	-0.1434868601171474	-0.14229465298032226	0.09720365423814936	0.0983958613749745	0.9583439772675323	0.853451565860705	0.7971644265364363	0.8774121549915146	3.067989365214834e-4	2.539515297799291e-4	1.586458449561302e-4	2.042443379341646e-4	NA	Constant	Constant	NA
chr2L:398347	chr2L	398193	398464	TRUE	FALSE	FALSE	FALSE	167.20763127792387	178.8913879944297	136.92870342944414	166.84914645831813	0.2851194056061608	0.09744324347090358	0.28821579223548416	0.10053963010022694	0.26493009259312117	0.09056898625976238	0.26803625887908905	0.09367515254573025	0.7418873665437298	0.9065533765005293	0.3598655720163519	0.8694866747362765	6.934088104991338e-4	3.2728137341211926e-5	8.101063436300386e-4	5.416220970758586e-5	NA	Constant	Constant	NA
chr2L:398593	chr2L	398466	398743	TRUE	FALSE	FALSE	FALSE	164.61367029817055	179.01538217945549	164.3323801944088	172.83287684508548	0.07276089968165168	0.12099940970794996	0.0024673707804461482	0.05070588080674443	0.0678449109293227	0.11305837019799378	0.0019818327224133047	0.04719529199108438	0.9892579095141366	0.8759239374490648	0.9949827128566737	0.9443694238328226	3.350134534413263e-5	4.814284067235748e-5	1.897598566262222e-5	3.432628526501418e-5	NA	Constant	Constant	NA
chr2L:401074	chr2L	400925	401224	TRUE	FALSE	FALSE	FALSE	166.25265449243176	209.71025545679367	168.8766894295988	158.11951462396038	-0.09495477056764129	0.3350200394922594	-0.022592826478322003	0.4073819835815787	-0.08840648863184827	0.3126990589133806	-0.02144134892437475	0.37966419862085415	0.9859955837195827	0.47071125877257675	0.9573904819922	0.21979592179996385	5.4485215792935256e-5	0.00119113494798004	2.42419297220926e-5	0.00426774965323741	NA	Constant	Constant	NA
chr2L:401688	chr2L	401539	401763	TRUE	FALSE	FALSE	FALSE	119.08013355153847	168.71387308920137	105.2212440956297	79.01952705427902	-0.41314489648761443	0.5026458644461276	0.17850673155140961	1.0942974924851516	-0.36760598184439497	0.4561894242312047	0.16084291329885111	0.9846383193744508	0.6394240243874828	0.28760671496031126	0.6804230891633524	4.63929503408778e-4	0.017754691914678777	0.028229902417090936	0.0014779029907498696	0.6839929251054089	NA	Undetermined	Constant	NA
chr2L:401841	chr2L	401765	401991	FALSE	TRUE	FALSE	FALSE	87.58950042285689	196.43760722811345	70.52292511294564	52.52881679237945	-0.4249832269862334	1.1652413087747353	0.31266562540308795	1.902890161164057	-0.3595576271138891	1.0360453676641554	0.2681793240361327	1.6637823188141774	0.746501026325743	0.0015754842605035534	0.5128734645911327	2.0473384570987362e-8	0.041280377208781964	0.7325160537803329	0.016859405820172098	1	NA	Increased	NA	Increased
chr2L:404091	chr2L	403939	404238	TRUE	FALSE	FALSE	FALSE	178.21992964839393	231.63418389958636	204.02974079863034	122.7409441769857	-0.7331628783494635	0.3781895008681697	-0.19512078790947018	0.916231591308163	-0.6559601374082809	0.34130235950115295	-0.17577001074833087	0.8214924861611029	0.10128735352751425	0.5338060675006308	0.6489975943386885	0.005307591469937297	0.16705152345519822	0.010279755999700565	0.0018209255173808217	0.41656555394371647	NA	Constant	Constant	NA
chr2L:404589	chr2L	404429	404728	TRUE	TRUE	FALSE	FALSE	368.25652684433373	306.3954977640839	209.6163203753555	177.414676514394	-0.24062568647601068	-0.26531599711534687	0.8129600482222533	0.7882697375829172	-0.22319461259308263	-0.25085365284175737	0.7609577167901387	0.733298676541464	0.8471810781834561	0.6121217009307922	0.0013680412740508644	0.0024887151264934054	4.4006959796163845e-4	3.4845340009241057e-4	0.21516373100703476	0.18822054668462326	NA	Constant	Increased	Increased
chr2L:405069	chr2L	404922	405221	FALSE	TRUE	FALSE	FALSE	212.93930031153513	257.18149133263313	189.0341625504962	182.2272692906067	-0.05290811758969665	0.27234457973151494	0.1717952556279769	0.49704795294918847	-0.050162039355457794	0.2576990645104753	0.16213402964015827	0.4699951335060914	0.9934702829562329	0.5276405363822022	0.5688794498687249	0.051691548961410955	2.0480585098060687e-5	1.1065452501397776e-4	3.9287276559672046e-5	0.005994543741182751	NA	Constant	NA	Undetermined
chr2L:409323	chr2L	409176	409465	TRUE	FALSE	FALSE	FALSE	119.0238677722374	128.6072097065424	112.41904422466236	126.59053177765875	0.17128304932293723	0.11172061710127959	0.08236445073233684	0.022802018510679204	0.15283570880676803	0.09991400288852112	0.07302801199283634	0.02010630607458945	0.9656834851462742	0.9198167861425227	0.8688403600663827	0.9828084935107394	0.0017202703855564447	7.996455872898684e-4	7.674484156930141e-4	3.649961094902862e-4	NA	Constant	Constant	NA
chr2L:409600	chr2L	409467	409750	TRUE	FALSE	FALSE	FALSE	114.4954219321512	128.49175848789184	127.70634404450695	115.66628153987526	-0.14286183687754153	0.16638591364486194	-0.15754028160398076	0.1517074689184227	-0.13100892590371604	0.15297169481748552	-0.14497377540535783	0.13900684531584376	0.9686565347068511	0.8391910551622249	0.6871834513320324	0.8101215868171252	2.9933464314106477e-4	3.6057172838120617e-4	3.9421527813109e-4	4.125583439202172e-4	NA	Constant	Constant	NA
chr2L:410940	chr2L	410792	411090	TRUE	FALSE	FALSE	FALSE	201.99539555075842	185.07136400654008	172.80344258486954	197.83720350622784	0.19518179290301851	-0.1262407223318097	0.22519044826019394	-0.09623206697463425	0.18313178994429172	-0.1190666487123446	0.21175758002485595	-0.09044085863178036	0.8950323250158088	0.8607912017217232	0.46069177646258197	0.8693542254324338	9.182033987037518e-5	2.8489293987347895e-5	1.5726636010345786e-4	3.438869733768105e-5	NA	Constant	Constant	NA
chr2L:414590	chr2L	414441	414740	TRUE	TRUE	TRUE	TRUE	503.1331038012619	487.5145440777053	788.3802606855329	1018.992228501004	0.37017948858962885	-0.045494855729481136	-0.6479515395890202	-1.0636258839081303	0.3115117138751423	-0.0365988827529255	-0.5390356595784009	-0.8871462562064688	0.8667897066078584	0.9788227537260825	0.19730666981170727	0.01900701511451514	0.041252269428022605	0.004786028299538128	0.18641245921619232	0.6158708788755961	Constant	Constant	Undetermined	Decreased
chr2L:415247	chr2L	415107	415405	TRUE	TRUE	TRUE	TRUE	386.8170072220131	287.1081940319797	564.2874961778934	486.50960596716976	-0.21396209101915745	-0.4300567218574312	-0.5447791545047829	-0.7608737853430566	-0.19707805636274361	-0.3919152780882539	-0.5015180394676315	-0.6963552611931417	0.9082420516619675	0.3706588982615555	0.0847275389978208	0.010874925412531699	6.073803732829346e-4	0.010335217346831077	0.03330050596653332	0.18305666211460295	Constant	Undetermined	Undetermined	Decreased
chr2L:415541	chr2L	415409	415693	FALSE	TRUE	FALSE	FALSE	278.09913045953164	273.00312198113664	303.15270265659154	267.5780797765259	-0.1800847503440866	-0.02668178431237077	-0.12444545058555673	0.028957515446159113	-0.16948763808583717	-0.025006481784764077	-0.11715751620318722	0.027323640097885845	0.9106078266559714	0.9776419430601768	0.7062902075333385	0.9677764543732895	5.900935058564129e-5	1.4109374233084546e-5	3.101097510002765e-5	2.763804862064024e-5	NA	Constant	NA	Constant
chr2L:416212	chr2L	416056	416355	TRUE	FALSE	FALSE	FALSE	312.4111763524089	302.99295034147985	260.3874664413664	277.50108472408283	0.09183340371175412	-0.044161838814451446	0.2627860589780754	0.1267908164518698	0.08519768693994087	-0.04163524995680176	0.24484465851436793	0.1180117216176253	0.9860749645255155	0.9655998313114699	0.41782963734697326	0.8290518670969248	5.206975539197954e-5	2.3466167143235117e-5	6.407771131835678e-4	9.432809008295372e-5	NA	Constant	Constant	NA
chr2L:417347	chr2L	417198	417497	TRUE	FALSE	FALSE	FALSE	250.0114879466092	268.246540737202	207.28540497689823	231.4965746432708	0.1593723072325559	0.10156517856768518	0.2703758483150094	0.21256871965013863	0.1479631442820546	0.09438920418149906	0.25174981630118437	0.19817587620062888	0.9486596847690383	0.9019644933292295	0.39832889882604705	0.653086197702442	1.2047985686903219e-4	3.9962013896663965e-5	6.686821406951696e-4	2.65214587578863e-4	NA	Constant	Constant	NA
chr2L:419353	chr2L	419201	419499	TRUE	FALSE	FALSE	FALSE	286.67972120536683	239.96494736512489	437.7393293394459	219.7558897661716	-0.9941701787384483	-0.2566161755969587	-0.6106321542617259	0.12692184887976368	-0.925650559386411	-0.23762991314716858	-0.570070085158578	0.11795056108066451	4.384851409992895e-4	0.6632215819731844	0.025910039565126827	0.8342882061179148	0.4969253601430387	5.627710301205144e-4	0.042706407234749624	1.3309158013386657e-4	NA	Constant	Undetermined	NA
chr2L:420135	chr2L	419985	420283	TRUE	TRUE	TRUE	TRUE	1502.0264391899536	1625.4281207557017	912.1665931750315	1107.3907419697637	0.2797951261945347	0.11390955107376968	0.7195409683049252	0.5536553931841602	0.21154824525149235	0.08824321968248681	0.5493686246093626	0.426063599040357	0.9617295464141853	0.9540105139231995	0.25340111594728504	0.5174841795784297	0.05432414095696885	0.024756585749933887	0.29485514095022425	0.17824743646707011	Undetermined	Constant	Undetermined	Undetermined
chr2L:421274	chr2L	421121	421419	TRUE	FALSE	TRUE	TRUE	283.00978228692594	247.69758687646504	321.7794894130657	304.23666687826153	-0.08087833153362099	-0.19227210734215128	-0.18522044903847948	-0.2966142248470098	-0.07459102822835237	-0.17653277901936412	-0.17101520036538023	-0.272956951156392	0.9886116819566554	0.7979395817266718	0.6154917994264129	0.5090821959619525	8.142821224664378e-5	4.054218078963487e-4	4.1078406435604754e-4	0.0019104125952659834	Constant	Constant	Constant	Constant
chr2L:422327	chr2L	422184	422483	TRUE	FALSE	TRUE	FALSE	171.393372188889	190.0836620199777	215.66899636909753	197.85968040832762	-0.12434114408740635	0.14932321421665662	-0.3315074746155894	-0.0578431163115264	-0.1172976521440393	0.1414140762859724	-0.31324544035799506	-0.05453371192798338	0.9614317592364112	0.8208171032713115	0.22563891425523586	0.9288621711701909	2.456144607481938e-5	3.0115291975303895e-5	5.49438069981725e-4	2.763804862064024e-5	Constant	Constant	Constant	NA
chr2L:423067	chr2L	422921	423219	TRUE	FALSE	FALSE	FALSE	172.68907731358922	163.7765433698887	180.54070896476878	165.82139691568577	-0.12269399951093364	-0.07644809032247486	-0.06414734339416789	-0.017901434205709107	-0.1144675079347125	-0.07121482185448981	-0.059737246015565605	-0.016484559935342896	0.9708617338246173	0.9322790732190199	0.8668586774239305	0.9828084935107394	6.000509621051803e-5	3.004584915902758e-5	2.995834703979346e-5	3.0421264747070918e-5	NA	Constant	Constant	NA
chr2L:423665	chr2L	423520	423818	TRUE	FALSE	FALSE	TRUE	260.6866715577951	194.6035195249799	198.9885148959786	216.28023592731097	0.12021667075021289	-0.4217790199609873	0.3896316578139929	-0.15236403289720732	0.11253426941197057	-0.39687005892537236	0.36700654168660585	-0.14239778665073707	0.9700926654838098	0.2461035405662721	0.16467242551546796	0.7649203944270456	3.8629539395073744e-5	0.002787244868458306	0.002036636022107304	7.604739549192752e-5	Constant	Undetermined	Constant	Constant
chr2L:424011	chr2L	423862	424161	TRUE	FALSE	FALSE	FALSE	208.44902407853988	168.224847879168	154.90037912652974	176.29837537941327	0.18667850482935172	-0.30930380116030726	0.4283539425180729	-0.06762836347158609	0.17016780493993622	-0.2845608469052897	0.39304740023291124	-0.06168125161231464	0.9428906988672292	0.6083351783977177	0.20814092554383917	0.9335783992916248	6.598465632985239e-4	0.0026408782088977946	0.011986479612386016	1.7054181185201405e-4	NA	Constant	Undetermined	NA
chr2L:427696	chr2L	427547	427846	TRUE	FALSE	FALSE	FALSE	159.5633218530775	156.20952542644187	161.41387415468424	156.19973757487793	-0.04737255956872119	-0.030646633875180074	-0.016635525781700373	9.039991184073783e-5	-0.04408875350379309	-0.028535163122390385	-0.015396482216008185	1.571081653945169e-4	0.9947293622298963	0.9764431814109291	0.9689153902658876	0.9998035874464407	3.0471499272769473e-5	2.0796756771570315e-5	2.2690623653460625e-5	2.9704797571353294e-5	NA	Constant	Constant	NA
chr2L:428102	chr2L	427954	428253	TRUE	FALSE	FALSE	FALSE	178.74354181133964	159.52083226847546	164.156342149647	171.3535570788061	0.06190565141463588	-0.16414627492657474	0.12282062753041238	-0.10323129881079825	0.058112763401895855	-0.15444044119417935	0.11583597035767125	-0.09671723423840396	0.991373542281615	0.8017697542028921	0.7146166876999624	0.8585338108564377	2.1247073129973728e-5	4.977682066424782e-5	3.438484276080675e-5	3.911346802557087e-5	NA	Constant	Constant	NA
chr2L:430588	chr2L	430439	430737	TRUE	FALSE	FALSE	FALSE	176.33835496632307	142.59462991131906	170.13599613227802	131.3536534900531	-0.3732320798183551	-0.3064266550399837	0.051657898020950846	0.11846332279932226	-0.34141550448906294	-0.28164580656036664	0.04872084741464051	0.10849054534333681	0.6220736835417081	0.6108305372944067	0.9078402052038442	0.8674114921193126	0.00573203602069695	0.00245997612352795	9.756154434356288e-5	3.47588051211982e-4	NA	Constant	Constant	NA
chr2L:430952	chr2L	430804	431102	TRUE	FALSE	FALSE	FALSE	158.78724553185307	135.93778768956722	148.56256672518262	120.93418701191689	-0.2968485069227659	-0.22414848464734013	0.0960243875839195	0.16872440985934525	-0.27030438755034114	-0.20577118251572332	0.08909565917142136	0.15362886420603913	0.8023167702163683	0.7656072677477114	0.8235656229968287	0.793042729839858	0.0029019946024292052	0.0010613674231838553	2.3600810463098043e-4	8.052612803650159e-4	NA	Constant	Constant	NA
chr2L:431403	chr2L	431250	431549	TRUE	FALSE	TRUE	FALSE	343.13491208321335	199.0684927249687	262.67204864892557	128.93921773617194	-1.026571553250241	-0.7855110209447304	0.38551323045830926	0.6265737627638199	-0.9447433085793436	-0.7327027073130589	0.3621750688411933	0.574215670107478	6.03852451175918e-4	0.007515554340081297	0.20869268954215328	0.04170046564666956	0.5534412639650015	0.17702766715133017	0.0035921234855337968	0.06642168183474485	Decreased	Decreased	Constant	NA
chr2L:434622	chr2L	434471	434769	TRUE	FALSE	FALSE	FALSE	175.49212562657235	146.2300216944742	161.55404364967072	152.82388493269733	-0.08014682065133491	-0.2631667643009728	0.119389436629344	-0.06363050702029391	-0.07466831059271138	-0.24568738769930745	0.11228109768372985	-0.0587379794228662	0.9882960779143793	0.633150932794083	0.7404058218571558	0.9295014899656294	4.121047336620038e-5	4.6595757255360427e-4	6.405087857357047e-5	4.9102527973819e-5	NA	Constant	Constant	NA
chr2L:438516	chr2L	438367	438666	TRUE	FALSE	FALSE	FALSE	136.0970805037064	127.26429364841941	177.104578357503	130.65076822743137	-0.4388859001619235	-0.09680841786455525	-0.37996538880413616	-0.03788790650676787	-0.4054737605633559	-0.08805164225972271	-0.351544130539546	-0.034122012235912824	0.41383994873388397	0.9187150705663808	0.23728768813586337	0.9641933768956822	0.008511778868754587	1.1741095659307385e-4	0.0045366341861196	8.515197079179774e-5	NA	Constant	Constant	NA
chr2L:439107	chr2L	438963	439261	TRUE	FALSE	FALSE	FALSE	209.05573107373482	200.92432716283898	215.93950914139634	162.46233633489177	-0.4105219319463384	-0.05723534336026558	-0.046739634563083776	0.30654695402298904	-0.38315476685360367	-0.05405628547153874	-0.043257524289865235	0.28584095709219964	0.39891662954178464	0.9503613433199849	0.9043076864062091	0.4271599107023258	0.003339191371920577	1.9613962946702892e-5	2.188463328146376e-5	9.906679157999534e-4	NA	Constant	Constant	NA
chr2L:441711	chr2L	441564	441862	TRUE	FALSE	FALSE	FALSE	158.75468541977293	142.67433767311573	206.15661344630516	142.50182570321508	-0.532760340321238	-0.15407330590489557	-0.37694157160569397	0.0017454628106483884	-0.49632998361492625	-0.1422380931567247	-0.3517775855159948	0.002314304942206773	0.17112792224389584	0.8393948297708619	0.20853261453982253	0.9980998745950065	0.017519811507432766	1.2583174947282613e-4	0.002665457046079928	3.4557009284683755e-5	NA	Constant	Constant	NA
chr2L:442598	chr2L	442448	442746	TRUE	FALSE	FALSE	FALSE	184.87325347716467	159.33125234096656	209.1238298541541	156.68796685790602	-0.4164630780995186	-0.21450724318406167	-0.17782094967931622	0.024134885236140727	-0.39114154419709574	-0.20107881069581446	-0.166946987276419	0.023115746224862347	0.3384133029747821	0.7114181531571261	0.5694758366350049	0.976025657783446	0.0025480536952056255	1.2127679354624453e-4	6.507966183418948e-5	2.763804862064024e-5	NA	Constant	Constant	NA
chr2L:443412	chr2L	443258	443497	TRUE	FALSE	FALSE	FALSE	156.01210785005148	135.06202111647963	160.96596014449207	139.70652394749914	-0.2043562378394165	-0.20803594689316404	-0.045097631747079356	-0.04877734080082693	-0.190623940749078	-0.193920849118386	-0.041554101204757096	-0.04485100957406507	0.8968520918791251	0.7438864245544102	0.9092431831062707	0.9476315745918362	1.9259255623270063e-4	1.9666005522920872e-4	2.3602802358359138e-5	4.1398167098549054e-5	NA	Constant	Constant	NA
chr2L:443582	chr2L	443499	443727	FALSE	FALSE	FALSE	TRUE	167.97872696540878	138.6177357635365	126.09468427364571	135.04941373469742	0.09897991915870578	-0.27716668167571734	0.4137710820865763	0.037624481252153244	0.09072843733742121	-0.25809197269350687	0.383664826195683	0.034844416164754886	0.9860749645255155	0.6332300309636111	0.19342881163041237	0.9634412716180101	1.1994119458710094e-4	9.767776356140343e-4	0.006902474107595953	6.664773406563604e-5	Constant	NA	NA	Constant
chr2L:444148	chr2L	444000	444298	TRUE	FALSE	FALSE	FALSE	202.1789038473662	203.3806082745651	184.3308903054615	179.0488096500214	-0.041944931735373905	0.008549660603611602	0.1333346094243889	0.18382920176337442	-0.039509036715612594	0.007543632603115689	0.12564830302945781	0.1727009723481861	0.9951587389317427	0.992709107240867	0.6857500267077025	0.6903894250167925	2.0480585098060687e-5	1.4109374233084546e-5	3.774490213050822e-5	9.057316564101437e-5	NA	Constant	Constant	NA
chr2L:445808	chr2L	445660	445958	TRUE	FALSE	FALSE	FALSE	194.0401209893093	159.14827577719262	168.9088852932951	190.42907491251148	0.17300854591424952	-0.2859834573991019	0.200109762452047	-0.2588822408613044	0.16257872022000458	-0.268696482919584	0.18862371066462996	-0.2426514924749586	0.9224641092257992	0.5474330235975579	0.5182863614976208	0.5150354165629473	6.47321415101434e-5	3.392070036883259e-4	1.015122240066658e-4	3.0638051161696454e-4	NA	Constant	Constant	NA
chr2L:446378	chr2L	446229	446528	TRUE	FALSE	FALSE	FALSE	185.22253243364133	171.70321771979752	165.83559055979853	158.28815436800488	-0.06720036774975936	-0.10934253829165208	0.15950595207901624	0.11736378153712353	-0.06310928147988093	-0.10346880369065146	0.15045858292015615	0.11009906070938559	0.9901245903523421	0.8842504435197333	0.6219999480364456	0.8332204970534455	2.3455058180978266e-5	2.396914326949158e-5	5.848295298240187e-5	4.7640253144263396e-5	NA	Constant	Constant	NA
chr2L:446848	chr2L	446704	446929	TRUE	FALSE	FALSE	FALSE	134.65740536953118	129.74545831203693	121.8412935511526	125.11259218450422	0.038223835814842184	-0.053609533305406964	0.14429040814446767	0.05245703902421851	0.03439699434211323	-0.04915119804662461	0.13098184292040765	0.04743365053166983	0.995995541102154	0.9642618414952585	0.7404756381096265	0.9531231767404211	2.017326871945827e-4	2.0034952423306337e-4	7.832602815868862e-4	2.7952349921292897e-4	NA	Constant	Constant	NA
chr2L:447056	chr2L	446931	447192	TRUE	TRUE	FALSE	FALSE	182.24971479466134	188.30416994860605	150.25400727691255	179.32302576078186	0.25515727949827477	0.047148391566996024	0.2785130887079907	0.07050420077671196	0.23622488067495304	0.04334533176770743	0.25822792215079327	0.06534837324354768	0.8240677334266268	0.9629765878210947	0.3951543462107323	0.9195190726631493	6.076384399970033e-4	2.6725757890073368e-5	9.537141891023448e-4	5.464926851392509e-5	NA	Constant	Constant	Constant
chr2L:450320	chr2L	450172	450471	TRUE	FALSE	FALSE	FALSE	164.37095985471225	163.01768669386755	187.38975895331862	163.69337621654734	-0.19504616540920552	-0.011926935269402573	-0.18908667614373068	-0.0059674460039277335	-0.18307740488432006	-0.010797597221752818	-0.1776822855520846	-0.005402477889517371	0.8962910057868656	0.9904239410672401	0.5473349957676618	0.9941883799958801	9.490085968730934e-5	1.4109374233084546e-5	9.037302401344088e-5	2.763804862064024e-5	NA	Constant	Constant	NA
chr2L:452060	chr2L	451918	452217	FALSE	FALSE	FALSE	TRUE	149.8854898828743	157.11303855854496	245.45104830176035	180.6029429335279	-0.44261392655755744	0.06794218694407486	-0.7115746027531338	-0.20101848925150148	-0.4142622062717601	0.06495726236455614	-0.6655733331667643	-0.18635386453044808	0.314205781639061	0.9434872303765888	0.006004256834699235	0.6853327832168211	0.0049115696453356375	3.5633420737419726e-5	0.10059026197426904	2.743473534313417e-4	Undetermined	NA	NA	Constant
chr2L:452840	chr2L	452685	452984	TRUE	TRUE	TRUE	TRUE	392.8507770805444	449.14866480326776	673.0621362955769	586.8452397169207	-0.19775960666328338	0.19321163099095529	-0.7767582847304265	-0.38578704707618794	-0.17533679141381386	0.17078277029703198	-0.6869287795652946	-0.3408092178544489	0.953926285849022	0.8518785833181912	0.03830589634497538	0.4781672673169216	0.003235835574022169	0.0034556166128663275	0.24908987222372492	0.02150749235871882	Constant	Constant	Decreased	Constant
chr2L:453462	chr2L	453300	453598	TRUE	FALSE	TRUE	TRUE	395.3479765509187	325.35321127206896	481.97905194591897	476.19347476080645	-0.01742259295155748	-0.28111624738285296	-0.2858474038226687	-0.5495410582539642	-0.01599321354402175	-0.2589449695389709	-0.2650270470211624	-0.5079788030161115	0.9972602136247325	0.6281664150377702	0.3906536055590091	0.07593578298190197	2.9690163489955066e-5	0.001079044399042369	0.0012494930292556478	0.02930891726457982	Constant	Constant	Constant	Undetermined
chr2L:453862	chr2L	453711	454010	TRUE	FALSE	FALSE	FALSE	278.4987448322335	222.43644527533255	328.2296236033873	303.3233554129062	-0.11384886437434827	-0.32427763854985797	-0.2370346263340053	-0.447463400509515	-0.10624538035780196	-0.3006313881906997	-0.22128618881771567	-0.4156721966506134	0.9752112973597353	0.5093997047538807	0.4637433816886955	0.1624248956169511	5.181417952404381e-5	0.0012614474534452696	3.6295881364287836e-4	0.0075170713730131795	NA	Constant	Constant	NA
chr2L:455767	chr2L	455612	455911	FALSE	FALSE	TRUE	TRUE	135.1829304962805	140.32625942851467	403.54300558550375	643.3357193111118	0.6728493625460746	0.05387201305257396	-1.5778094352362255	-2.1967867847297264	0.6085334673687264	0.05444477195330272	-1.398871592128574	-1.9529602875439978	0.17042907449947717	0.9699341667787131	6.498617538250629e-7	9.677871909101412e-13	0.12176245188221198	9.07781664415315e-4	0.9996879424914495	1	Undetermined	NA	Decreased	Decreased
chr2L:456172	chr2L	456024	456220	FALSE	FALSE	FALSE	TRUE	101.45693298583589	101.22985286787383	188.3141401509452	274.5821238600891	0.5440963714137942	-0.0032326478093554056	-0.8922738792676215	-1.4396028984907712	0.5088236300941675	0.004256338563595657	-0.8211155860877359	-1.3256828776183078	0.17938631317345974	0.998007724065894	0.0014639631717675778	4.1224035824645456e-08	0.023117643530201445	7.042014034887505e-5	0.35885526102751114	0.9954803562315391	Undetermined	NA	NA	Decreased
chr2L:456301	chr2L	456222	456456	TRUE	FALSE	TRUE	FALSE	154.16308704324535	158.6790773140741	238.45832023412095	274.55100935181764	0.20333709337485933	0.04165454732319721	-0.6292797554770717	-0.7909623015287338	0.19210443556219417	0.04157529994844565	-0.5893257015531669	-0.7398548371669154	0.8829369253719105	0.9683211174071178	0.01639432206891411	0.0017376623031740168	1.0864039091537222e-4	2.2816066113092224e-5	0.045819821164392135	0.1850945487118896	Constant	Constant	Undetermined	NA
chr2L:457084	chr2L	456935	457233	TRUE	FALSE	FALSE	FALSE	231.16699141481587	189.8045132573154	193.95750605187175	222.03241750172964	0.1950297219480003	-0.28442111073663645	0.2531948000797742	-0.22625603260486252	0.18139025699076566	-0.26493925112065025	0.23616446765212007	-0.21016504045929585	0.9132474991125986	0.5984054778814545	0.43858873792055136	0.6343184208149762	2.131073929291799e-4	7.314590120636909e-4	5.627383838619557e-4	4.1263456794012044e-4	NA	Constant	Constant	NA
chr2L:457496	chr2L	457348	457629	TRUE	FALSE	FALSE	FALSE	148.18919241911712	138.4249848959922	124.61148007987937	149.31189567544337	0.2608921239053312	-0.09833586988697848	0.2500032487099244	-0.10922474508238525	0.23984161916362662	-0.09113260855912997	0.23017497282677482	-0.10079925489598181	0.8401728183490653	0.9163443574376959	0.48203092097036243	0.87118647471935	0.0011224848238647678	1.0683702104261732e-4	0.001100688881795774	1.7217348840727764e-4	NA	Constant	Constant	NA
chr2L:457768	chr2L	457630	457917	TRUE	FALSE	FALSE	FALSE	209.11506046548527	160.5368589929736	136.71106186146193	171.61977257855224	0.3280857954007093	-0.3813923928221578	0.6131669864259678	-0.09631120179689934	0.29961889046007956	-0.3524837859254796	0.5638570699448119	-0.08824560644074725	0.7219673762675688	0.45013711418058233	0.04866019516718307	0.8935590036254015	0.00330733611687853	0.005225823032495516	0.062398955102219	1.9396920721246369e-4	NA	Constant	Undetermined	NA
chr2L:458193	chr2L	458041	458339	TRUE	FALSE	FALSE	FALSE	292.85875608767253	239.52835369578037	210.63924614984543	232.92468601612032	0.14508928525704246	-0.29000858751110403	0.4754307664669539	0.04033289369880747	0.13362393476912468	-0.26975098161057476	0.44072355177851497	0.037348635398815555	0.9620169462491956	0.6060714496797436	0.12392519065534076	0.9595381213479485	1.836417992709972e-4	0.001114359362287784	0.013420778190813635	5.793940295965561e-5	NA	Constant	Undetermined	NA
chr2L:460740	chr2L	460592	460846	TRUE	FALSE	FALSE	FALSE	146.1487937753427	133.15840314457904	123.22642054740245	134.07278735706402	0.12170483192010562	-0.134294447371298	0.2461263096377153	-0.0098729696536883	0.11213942871166	-0.1252296061665144	0.228260056372331	-0.009108978505843444	0.975870200525937	0.8693102487922982	0.47283704996607717	0.9914753751887463	1.3250758217960495e-4	1.1800350538117381e-4	7.409819248095855e-4	4.271878799911602e-5	NA	Constant	Constant	NA
chr2L:460963	chr2L	460848	461113	TRUE	FALSE	FALSE	FALSE	134.54605435891338	128.89191645864668	143.16751234858424	117.64196355969413	-0.283301383047862	-0.06193829676188371	-0.0896040688511495	0.13175901743482882	-0.2611592058880805	-0.05734800396332898	-0.08242460445044576	0.12138659747430575	0.7897770147677923	0.9512347402322026	0.8237940023583915	0.8365358542246188	0.0013372692881350992	6.0262341553197576e-5	9.50304114589763e-5	2.449928847606417e-4	NA	Constant	Constant	NA
chr2L:464718	chr2L	464573	464871	TRUE	FALSE	FALSE	FALSE	214.52206728219772	204.65148266052768	178.23396626162514	199.09998980108966	0.1597208479640461	-0.06795694247667268	0.26735376215067924	0.0396759717099605	0.14884637934947292	-0.06418608804542357	0.250048984610055	0.03701651721515853	0.9448395443463947	0.9404058525984276	0.3907285756642011	0.9569846526240884	9.319023853457552e-5	2.169737847091934e-5	4.907659777351132e-4	3.0316771670647838e-5	NA	Constant	Constant	NA
chr2L:468462	chr2L	468315	468613	TRUE	FALSE	FALSE	TRUE	151.0621988107272	151.8166018704264	151.4486188623855	205.07698730682148	0.43733718750638845	0.007186873438239016	-0.003685729983018058	-0.43383604405116744	0.411175088619036	0.007683154748579088	-0.004297148833697736	-0.4077890827041547	0.29587672967345285	0.9939510496992262	0.9923745499693951	0.14664944174087968	0.0036099170993545674	1.4109374233084546e-5	1.7612810971281638e-5	0.004171171726043184	Undetermined	Constant	Constant	Undetermined
chr2L:473182	chr2L	473029	473327	FALSE	FALSE	FALSE	TRUE	198.30232483303055	233.29449491035967	277.5470221204707	295.6499007194499	0.09115757853478856	0.23445067284384033	-0.48503062274331427	-0.3417375284342625	0.08406712456119607	0.21506185179425144	-0.44424442884701804	-0.3132497016139627	0.9881838616676168	0.7493444407184952	0.14662381120623533	0.43893921452179807	1.5703759940416756e-4	0.0011913154709366261	0.02141948394005667	0.004654865270649248	Constant	NA	NA	Constant
chr2L:474142	chr2L	473995	474294	TRUE	FALSE	FALSE	FALSE	241.33152579106877	244.12678912288627	202.52352322577838	188.34116895151308	-0.10474109864255927	0.01661422614966166	0.2529269034232112	0.37428222821543217	-0.09767884412360721	0.014734527618781175	0.23666006651602667	0.349073438258415	0.9810365811956285	0.9863394899019143	0.42581538202464764	0.2747163761564362	5.3657864524901216e-5	1.527441036233604e-5	4.318771010693769e-4	0.002548529947666777	NA	Constant	Constant	NA
chr2L:477720	chr2L	477571	477827	TRUE	FALSE	FALSE	FALSE	146.05325608863365	129.7201237669475	113.30346674213654	126.56116106397818	0.15964273625333808	-0.17109221635182795	0.36630251782251744	0.03556756521735148	0.1464012971933868	-0.15960918110739797	0.33881350156226936	0.03280302326148459	0.9547548737478949	0.8227835986773754	0.2620744498653338	0.9653467459491054	2.8000255187525075e-4	2.2838089794492402e-4	0.004101744888962689	6.51552332091036e-5	NA	Constant	Constant	NA
chr2L:477954	chr2L	477828	478104	TRUE	FALSE	FALSE	FALSE	144.6094160756901	130.88695472665708	131.05748495327268	134.42267149016524	0.036576729835032525	-0.14384018121208714	0.14196174357609512	-0.03845516747102453	0.03375913816957872	-0.13378222354739472	0.1321142264552009	-0.035427135261772526	0.995348452538379	0.8572558969101159	0.7016304548093494	0.9619061028820217	4.034044804457555e-5	1.291326981858337e-4	1.5395379573337895e-4	5.453716481196604e-5	NA	Constant	Constant	NA
chr2L:479051	chr2L	478903	479201	TRUE	FALSE	TRUE	FALSE	366.86298229396226	300.0808384832038	286.8724255775718	245.063465923151	-0.2272538785240324	-0.28989013987603457	0.35483203746732234	0.29219577611532016	-0.20897510740824937	-0.2686122737706523	0.3283707202451245	0.2687335538827216	0.8916989747876919	0.6205121162108725	0.2865710478816082	0.524959735227261	7.151650770340273e-4	0.0014202441082777424	0.003907088032449648	0.0019487846756309414	Constant	Constant	Constant	NA
chr2L:479379	chr2L	479231	479529	TRUE	TRUE	TRUE	TRUE	417.9498418300474	438.60590831169577	314.0501442205281	268.9221021219578	-0.2238065998163648	0.06959543136881477	0.4123348829662994	0.705736914151479	-0.20311661409199336	0.06287854145458492	0.3760529221025087	0.642048077649087	0.9144567035107619	0.9486851271882563	0.2460515369209914	0.029419465033250616	0.0013941787260044647	1.6617707947028497e-4	0.01230244387003749	0.13996281372474176	Constant	Constant	Undetermined	Increased
chr2L:480006	chr2L	479855	480153	FALSE	TRUE	FALSE	FALSE	347.3367949059678	298.86622258268545	244.97417665202943	223.2192936345873	-0.13416794930575884	-0.21683539483682832	0.5037055707046185	0.42103812517354905	-0.12523434735705705	-0.2045456769507646	0.4722845447674089	0.3929732151737013	0.9633382899373286	0.7143522904318347	0.06939476538787431	0.1857367244527759	7.097969105668278e-5	1.5665244185403282e-4	0.011723372776924194	0.0044849046562340945	NA	Constant	NA	Undetermined
chr2L:480580	chr2L	480429	480728	TRUE	TRUE	FALSE	FALSE	527.2950131881265	483.01973392366835	373.1350965201053	335.7054943543035	-0.152501915012439	-0.12652822068842146	0.4989122884748903	0.5248859827989079	-0.1387027926462124	-0.11639716422239046	0.4555169594203577	0.4778225878441796	0.9676602067242961	0.8924644663273428	0.14520453794428245	0.14807769565216847	5.428342538647555e-4	3.390812013918909e-4	0.027494479276432934	0.035221695987425056	NA	Constant	Undetermined	Undetermined
chr2L:480934	chr2L	480793	481071	FALSE	FALSE	TRUE	FALSE	232.90274137583975	239.9886051307131	228.45771808816255	183.74080425090776	-0.31425513395114735	0.04323828618082866	0.02780043827978824	0.3852938584117642	-0.29408978538681874	0.0400954919072596	0.026479353885317674	0.360664631179396	0.6368188630891353	0.9636598469493167	0.9427102733867877	0.2313481177341295	6.955603359496971e-4	1.5001555441136757e-5	1.7612810971281638e-5	0.0023009072379275466	Constant	NA	Constant	NA
chr2L:481215	chr2L	481072	481368	TRUE	FALSE	FALSE	TRUE	229.26272323961186	243.84027750197936	218.04607417099135	192.98566372731588	-0.1761393371423014	0.08893464947995992	0.0723687847929778	0.33744277141523915	-0.16472569115293786	0.08298127621308678	0.06800690294061638	0.31571387030664105	0.9254509226129414	0.9143255552462435	0.8441194113151929	0.33449378375236327	1.0070100717189814e-4	2.3230285617187138e-5	2.639683497334164e-5	0.0012242106387260136	Constant	Constant	Constant	Constant
chr2L:481631	chr2L	481486	481785	TRUE	TRUE	FALSE	TRUE	470.9108020264281	351.42325952021775	236.0178023023294	281.44037166992234	0.25393361014901766	-0.4222441347716224	0.9965581334000365	0.3203803884793964	0.23580968924112491	-0.3983453265095384	0.9339142989706045	0.29975928321994133	0.8009645465960418	0.2508059457665669	3.0209378067792457e-5	0.37456283330576795	3.6024828044026245e-4	0.0029743675236774034	0.5368237180984713	9.481202185440934e-4	Constant	Undetermined	Increased	Constant
chr2L:482275	chr2L	482121	482419	TRUE	FALSE	FALSE	FALSE	217.7361933933028	273.6596176374129	179.3787091464304	203.54510521161907	0.18233986464985047	0.32980131953685754	0.2795725769615093	0.4270340318485164	0.1705393577972067	0.31114760475686887	0.262157694460613	0.4027659414202751	0.9111128591396496	0.4106324498304213	0.3356313212001364	0.12975508344161854	7.088487859078836e-5	4.253477067936713e-4	3.327419664627316e-4	0.002635913134544386	NA	Constant	Constant	NA
chr2L:483519	chr2L	483370	483668	TRUE	FALSE	FALSE	FALSE	200.46824544308265	187.06654368688535	177.75879103322978	163.5330933581254	-0.1203382937610962	-0.09982216930731763	0.17345281923254	0.19396894368631853	-0.11301974286971593	-0.09478515406573952	0.16386708559566066	0.1821016743996371	0.9689140867892051	0.896019569499584	0.5808182877942965	0.6701615641188383	3.511224726741224e-5	1.899565685588398e-5	6.24471089535634e-5	1.1287793569041067e-4	NA	Constant	Constant	NA
chr2L:485663	chr2L	485528	485827	TRUE	TRUE	FALSE	FALSE	203.0472549399991	230.12993760082506	194.3865411808625	205.5650369183129	0.08066657380740055	0.180633152807359	0.06288718919922211	0.16285376819918057	0.0758543024187326	0.1704465442691952	0.05895735044608878	0.15354959229655138	0.9876098167157933	0.7592421206300111	0.8588019786603553	0.7246959297923649	2.0849649875031884e-5	3.8778084949690234e-5	1.7612810971281638e-5	4.799132390987614e-5	NA	Constant	Constant	Constant
chr2L:497122	chr2L	496974	497272	TRUE	FALSE	FALSE	FALSE	208.76087581115183	206.8750154706929	168.38214679538618	178.36722887060228	0.08311139492818795	-0.013091939790481684	0.31011217900465265	0.21390884428598309	0.0765026539216885	-0.013003927739673701	0.2876573430853922	0.19815076142403	0.9882960779143793	0.990321887209816	0.3426962286142017	0.6701615641188383	7.281147448432662e-5	2.2086544057499652e-5	0.001661855597955319	4.4585176828459077e-4	NA	Constant	Constant	NA
chr2L:509276	chr2L	509120	509419	FALSE	FALSE	FALSE	TRUE	180.5205788284174	183.96654038338977	159.55944149360016	200.89291676330868	0.33233271864189445	0.027280084889491067	0.1780693309089429	-0.1269833028434605	0.3075142431679613	0.02521429864692388	0.16426624128593714	-0.11803370323510025	0.6620000542003917	0.9792522542101915	0.624870356944728	0.8348957119949441	0.0020242964431533357	2.968290954482838e-5	3.0869117756348956e-4	1.3923882271721187e-4	Constant	NA	NA	Constant
chr2L:514458	chr2L	514301	514600	TRUE	FALSE	FALSE	TRUE	197.3416205618276	193.96112597040195	208.69661863297182	219.31871990747578	0.07162173253020901	-0.024927727502378524	-0.08071196428461863	-0.17726142431720618	0.06776057986665136	-0.023064381695095545	-0.07632071935164547	-0.16714568091339238	0.9882960779143793	0.9785135551621998	0.8136286819895361	0.6938740158395966	2.0480585098060687e-5	1.4109374233084546e-5	1.8178639722546174e-5	6.0905035243297525e-5	Constant	Constant	Constant	Constant
chr2L:515179	chr2L	515028	515327	FALSE	FALSE	FALSE	TRUE	172.82908413185714	158.68509008689577	177.85334742177042	217.4095536577877	0.2897272103290077	-0.12317943827007684	-0.04134210953562556	-0.4542487581347101	0.2732962404612314	-0.1145377723099272	-0.03916940311577307	-0.4270034158869317	0.6715287939091995	0.8673390935149771	0.9134165765961868	0.11284937440133999	3.1656506972099226e-4	3.157192286740067e-5	1.7612810971281638e-5	0.0049612918418310194	Constant	NA	NA	Undetermined
chr2L:517930	chr2L	517782	518081	TRUE	FALSE	FALSE	FALSE	203.7580354239971	181.7746104340656	208.10280515725793	183.39906896062604	-0.18231009725815095	-0.16470625113514448	-0.03043945751441585	-0.012835611391409388	-0.169229831306849	-0.15294987368587126	-0.02787746053166848	-0.011597502910690753	0.9307621644399191	0.8259119479501403	0.9417691677392875	0.9879858594363895	2.0783099935219103e-4	1.5490486640175663e-4	3.0328308513358535e-5	3.755997340919753e-5	NA	Constant	Constant	NA
chr2L:518563	chr2L	518420	518719	TRUE	FALSE	FALSE	FALSE	316.82964443727064	202.28618537784973	233.74921396238977	234.8648250859488	0.006869148348229012	-0.6473095306708684	0.43874581512971667	-0.21543286388938077	0.006329270426103121	-0.6065626537413421	0.41266047658216737	-0.2002314475852779	0.9981210648400821	0.027968887847478602	0.1194675935892058	0.6439055443787658	2.0480585098060687e-5	0.050204145139997755	0.004805915064232459	2.530091938163443e-4	NA	Undetermined	Undetermined	NA
chr2L:519261	chr2L	519112	519411	TRUE	FALSE	FALSE	FALSE	158.74891091197617	107.56780578437308	159.1884940265251	154.43182752275627	-0.04376594869556273	-0.5615003394051301	-0.003989368810789512	-0.5217237595203569	-0.04048235300946174	-0.5184861325560378	-0.0026525345049896783	-0.48065631405156567	0.9951704788145069	0.11076782702492118	0.9922063431725695	0.09891123215012562	2.901987972677099e-5	0.027547313088831574	2.0508025722071226e-5	0.022050652941388554	NA	Undetermined	Constant	NA
chr2L:520382	chr2L	520235	520534	TRUE	FALSE	FALSE	FALSE	185.37713677647992	155.83604888498613	176.51099324677642	208.99300042581038	0.2436965860034267	-0.25043431774585856	0.07070528370625359	-0.4234256200430317	0.22898832293244456	-0.2337051913258482	0.06638748343845753	-0.3963060308198352	0.8048691200962254	0.6419036050606269	0.8466984819424461	0.1699906681545776	2.125669101452713e-4	2.646665921005801e-4	2.415764944336968e-5	0.004027395360654518	NA	Constant	Constant	NA
chr2L:521724	chr2L	521567	521866	TRUE	FALSE	FALSE	TRUE	150.7052567239014	138.31938831584853	228.7662938639204	192.1115285297185	-0.2519304058071555	-0.12372634607281204	-0.602144762704955	-0.4739407029706115	-0.22953672738173614	-0.10915914982573305	-0.5482391836192074	-0.42786160606320434	0.8801148910757067	0.9020148596428649	0.07119663940811669	0.23862179675784598	0.0018156538901648166	5.413375518999743e-4	0.06778167192886402	0.02616592695236736	Constant	Constant	Undetermined	Undetermined
chr2L:522230	chr2L	522074	522372	TRUE	FALSE	FALSE	TRUE	190.87277553582882	184.26199587771265	215.74435433447013	193.20651452662477	-0.1591790672987451	-0.05085279857653269	-0.17671146330071139	-0.06838519457849898	-0.14918221873830984	-0.04720268889983508	-0.1657494722238944	-0.06376994238541966	0.9406480946237775	0.95675342244835615	0.5840150339041371	0.9179332702452685	6.434710473535458e-5	1.7497027759729413e-5	8.957454439738711e-5	3.422689223655154e-5	Constant	Constant	Constant	Constant
chr2L:523944	chr2L	523795	524094	TRUE	FALSE	FALSE	FALSE	163.37187312589256	177.63189561122647	174.27585443615567	200.35473563910054	0.20118390924828697	0.12073103183473237	-0.09321307719333671	-0.17366595460689133	0.18737259179195123	0.11268139818122051	-0.08716073651898293	-0.16185193012971363	0.9065850534890622	0.8828385985348455	0.8094530341069271	0.7433250628314918	2.3887297832120175e-4	7.7548187142087807e-05	6.743974227568622e-5	1.9726825751270922e-4	NA	Constant	Constant	NA
chr2L:531574	chr2L	531426	531724	TRUE	FALSE	FALSE	FALSE	177.57979105501758	169.83043597567763	165.88761695653213	172.79725587174627	0.05887410959488269	-0.06437237629618564	0.09826121217949003	-0.024985273711578306	0.05516323714880305	-0.060653303009669375	0.0923977930006372	-0.023418747157835228	0.9919363601694111	0.9422884242746741	0.7797828224140335	0.9749917956180726	2.1841478457205794e-5	1.6662932855551277e-5	2.9082019740579353e-5	2.763804862064024e-5	NA	Constant	Constant	NA
chr2L:536443	chr2L	536295	536594	TRUE	FALSE	FALSE	FALSE	301.0571695092349	239.39315071525428	197.709734367215	214.49438915735757	0.1175560046961851	-0.33065559893165475	0.606653569968249	0.15844196634040916	0.10701335067063332	-0.3055033317774636	0.5577028418377055	0.14518615938960852	0.9811098767023005	0.5582283730850496	0.053304198971682024	0.7994409151989409	2.47730997125173e-4	0.0029977179532464896	0.0601423686611224	4.561251297045991e-4	NA	Constant	Undetermined	NA
chr2L:537226	chr2L	537077	537376	TRUE	FALSE	FALSE	FALSE	277.5275088690996	245.59890371463007	211.95370747061202	223.12009819914533	0.07407127236041858	-0.1763266593309046	0.38888157818848074	0.13848364649715755	0.06845639267306257	-0.16514219004602534	0.36228086199106685	0.12868227927197898	0.9897935500447633	0.803003727394107	0.20510490105756146	0.8107507080171286	4.9160265509262e-5	1.4675727905911286e-4	0.003804029343382288	1.2785585405220308e-4	NA	Constant	Constant	NA
chr2L:538204	chr2L	538055	538353	TRUE	FALSE	FALSE	FALSE	258.04120142011675	229.56628936921177	220.02009177721786	215.61678975003198	-0.029165750752991094	-0.16869063384637029	0.22996616537810474	0.09044128228472557	-0.02662023148964941	-0.1544049093285743	0.21010730970896785	0.08232263187004293	0.9972602136247325	0.8464482324577959	0.5561729448550338	0.906883309700571	1.2249725081362272e-4	6.218198128005682e-4	0.001633980154792748	3.06646762622844e-4	NA	Constant	Constant	NA
chr2L:539056	chr2L	538911	539209	TRUE	FALSE	FALSE	FALSE	264.1959002909269	248.0093175800252	239.47054349644975	213.2664397869108	-0.1671912486374467	-0.09121375654294228	0.14175987388461164	0.21773736597911605	-0.15559272216235595	-0.08566321534797817	0.13269160946221498	0.20262111627659277	0.9420919229738471	0.9163262882542734	0.6895123243788024	0.6485466969587396	1.3703691626059465e-4	3.851185246842565e-5	9.841830018455735e-5	3.322683831001843e-4	NA	Constant	Constant	NA
chr2L:539846	chr2L	539697	539995	TRUE	FALSE	FALSE	FALSE	251.3147028363353	245.3060141186118	207.94988384704453	211.9332939311215	0.02737436838229476	-0.03491247206892975	0.273259197515045	0.21097235706382048	0.025493519788377307	-0.03364408321478567	0.25773482873786424	0.19859722573470126	0.9967007854397261	0.9703672014322375	0.3428065462377038	0.6191552915221111	2.0480585098060687e-5	1.4109374233084546e-5	2.655290597628705e-4	1.0962076951509512e-4	NA	Constant	Constant	NA
chr2L:541505	chr2L	541350	541649	TRUE	FALSE	FALSE	FALSE	195.90612494065437	208.072703159468	173.43217050972032	123.1795422643429	-0.493608861450901	0.0869252081346215	0.17579097001644364	0.7563250396019661	-0.452298042780512	0.07924590826639018	0.16340844037197727	0.6949523914188794	0.31993645409939603	0.9263036224866991	0.6340242794575631	0.009535036678606218	0.017979676531727357	7.027809347903358e-5	3.4139611091117466e-4	0.17294264161777204	NA	Constant	Constant	NA
chr2L:541852	chr2L	541696	541995	TRUE	FALSE	FALSE	FALSE	319.5843959173192	241.54553435980682	231.55046736041058	204.6335474522585	-0.17828399028549655	-0.40390178791828424	0.4648702997356688	0.2392525021028811	-0.16577467825048003	-0.37862624804965794	0.43534493717630585	0.22249336737712797	0.9314136308436912	0.32113687415167125	0.10789128592736834	0.6027122690437535	1.6722930632637604e-4	0.0032233607338645887	0.008327271322392225	4.7024178762883594e-4	NA	Undetermined	Undetermined	NA
chr2L:542366	chr2L	542213	542512	TRUE	TRUE	TRUE	TRUE	482.7686193002785	334.5748295195148	604.1321621804632	481.08567165621236	-0.328570361600513	-0.529002988036463	-0.3235322916134388	-0.5239649180493888	-0.3022802716306633	-0.4836587147691695	-0.2975729713543697	-0.4789514144928759	0.7058988254401442	0.19960672606806623	0.3518335777067016	0.12745647727465287	0.0028134603336158193	0.02774727764488986	0.003241067175517222	0.02980798262718146	Constant	Undetermined	Constant	Undetermined
chr2L:543548	chr2L	543404	543702	TRUE	FALSE	FALSE	FALSE	335.06825159709587	251.5796358132764	251.61707555992692	249.3717895147539	-0.012931563779008538	-0.41343984713507814	0.41322516315283553	0.012716879796765942	-0.011903099620291095	-0.3786675683191031	0.3785679094731919	0.01180344077437995	0.9979390956148319	0.42169792817948326	0.23579706843689974	0.9896929444242959	8.76390070619163e-5	0.009948616423684982	0.011314533920053315	1.0880236620481259e-4	NA	Undetermined	Undetermined	NA
chr2L:544444	chr2L	544290	544589	TRUE	TRUE	TRUE	TRUE	633.7830154927775	423.7835496699293	527.9206031831999	563.9036503465293	0.09512771081640746	-0.5806614114082603	0.2636680267715919	-0.4121210954530759	0.08658439579914569	-0.5278654902788964	0.240522030455714	-0.37392785562232805	0.9881838616676168	0.16802583711158803	0.4948956490751867	0.3266232260704825	2.7455883688443734e-4	0.052763801323047324	0.0026362922586281074	0.01303741180190437	Constant	Undetermined	Constant	Undetermined
chr2L:546686	chr2L	546542	546841	TRUE	FALSE	FALSE	FALSE	286.4679718790631	248.46136979397494	205.1044479609971	227.97175400176866	0.15249630475654904	-0.20535228735336905	0.4820150707427006	0.12416647863278256	0.14115677289868891	-0.19250690133290624	0.44913705970649676	0.1154733854749016	0.9526206587029621	0.7519925908643149	0.10080672986419416	0.834089173009731	1.3152708338682773e-4	2.0862820970338062e-4	0.011472051879803172	9.912245741880234e-5	NA	Constant	Undetermined	NA
chr2L:547181	chr2L	547027	547326	TRUE	FALSE	FALSE	FALSE	153.729633130448	169.63106410185435	149.51248661843363	168.45733984685208	0.17211731249380435	0.14200510347092313	0.040129310734657885	0.010017101711776664	0.1588431203619382	0.13131500875851387	0.03652923002135097	0.009001118417926673	0.9461047010422333	0.8627534728421273	0.9258619105615062	0.9913237553339735	2.794447750876262e-4	1.5996235728835196e-4	5.750940432086297e-5	4.39612334167206e-5	NA	Constant	Constant	NA
chr2L:547605	chr2L	547456	547755	TRUE	FALSE	FALSE	FALSE	211.341898066869	143.7892124748675	128.9642529240783	165.6617953839852	0.3612697029639941	-0.555623362492989	0.7126075804492396	-0.2042854850077435	0.3314251225210476	-0.5154156873452636	0.6590988894939318	-0.18774192037237936	0.6225618597721068	0.13230024850698216	0.013572666167001632	0.7064393884440282	0.003950254277546102	0.02912184100840501	0.12351409634401789	6.035293328050238e-4	NA	Undetermined	Increased	NA
chr2L:548056	chr2L	547907	548206	TRUE	FALSE	FALSE	FALSE	191.1270078473384	144.78663896627629	157.14747851749573	161.96522606530544	0.043564975915004495	-0.40060318217304314	0.28241253380551584	-0.16175562428253176	0.040558436581675586	-0.3748501128229257	0.2653130133329393	-0.150095536071662	0.9951704788145069	0.3214239873633297	0.3586798957342246	0.7601090246903469	2.572387921264811e-5	0.0028951782965600656	5.91260711732722e-4	1.4125981717060874e-4	NA	Undetermined	Constant	NA
chr2L:551262	chr2L	551113	551411	TRUE	FALSE	FALSE	FALSE	216.65341317527117	170.3498318568594	157.61331930199765	185.54868485549034	0.23540831882493324	-0.3468884416939369	0.45899950850703325	-0.12329725201183692	0.21883117477614958	-0.3250191073478373	0.42913941182897714	-0.11471087029500973	0.848924334286473	0.44317927639021976	0.1124447541660098	0.8331158653143917	3.4166970194814074e-4	0.0014036112235519906	0.0076510498560284045	8.506201854841944e-5	NA	Constant	Undetermined	NA
chr2L:554057	chr2L	553907	554205	TRUE	FALSE	FALSE	FALSE	210.90473220697032	197.98670082183995	201.43334062307133	185.1028205213975	-0.12197561495111649	-0.09118794144858615	0.06628897265733297	0.09707664615986329	-0.11405479412127989	-0.08574552117942705	0.062478406822647485	0.09078767976450033	0.9707302833293416	0.9132651422859941	0.8595101914150619	0.8740455494096828	5.021286922810434e-5	2.7330330999253005e-5	2.582586746587812e-5	4.909283384049175e-5	NA	Constant	Constant	NA
chr2L:555284	chr2L	555135	555434	TRUE	FALSE	FALSE	FALSE	240.78273224698137	207.05698696091642	214.89428220124208	222.5991209088912	0.05082079840880805	-0.21770404677710326	0.16410483604260073	-0.10442000914331055	0.04700314913718554	-0.20185616902335152	0.15247230955543004	-0.09638700860510704	0.9945964058307601	0.7462879412144916	0.6539312447665758	0.8740455494096828	4.76631184554313e-5	4.108537686765806e-4	2.373854829870312e-4	1.189408945531772e-4	NA	Constant	Constant	NA
chr2L:555978	chr2L	555829	556128	TRUE	FALSE	FALSE	FALSE	212.60738140364015	194.52000988905945	200.14580236908796	191.02373683609966	-0.06729943819725173	-0.12827311587405732	0.08714032731314161	0.026166649636336036	-0.06314295768767209	-0.12073742007795302	0.08224515182539878	0.024650689435117838	0.9901245903523421	0.8602811617298004	0.8063898210924666	0.9733967308787976	2.3288871895674608e-5	3.3830961008520225e-5	2.5638199542060847e-5	2.763804862064024e-5	NA	Constant	Constant	NA
chr2L:557363	chr2L	557213	557512	TRUE	FALSE	FALSE	FALSE	248.47873727707267	199.65802994809636	217.81197016123434	231.067302578155	0.08522988261244753	-0.3155913071674613	0.19003916179165214	-0.21078202798825668	0.08018477623688523	-0.29704216488949564	0.1795123888559844	-0.1977145522703965	0.9860749645255155	0.4697682470376666	0.5378711227656146	0.6287667851095802	2.25030887210807e-5	4.769052116953617e-4	7.620194847815395e-5	1.3217121334599117e-4	NA	Constant	Constant	NA
chr2L:557807	chr2L	557658	557957	TRUE	FALSE	FALSE	FALSE	163.76604739299484	154.94533927538984	168.51525579932678	162.5964703682332	-0.0515832656318169	-0.07987692329365072	-0.04124292257679235	-0.06953658023862617	-0.048219796611604776	-0.07455072654155347	-0.038479513737124625	-0.06481044366707331	0.9943310443079237	0.9265125236389655	0.9156753351633299	0.9175224140565971	2.3288871895674608e-5	2.4967454541792626e-5	2.0582566835712896e-5	3.770125190516575e-5	NA	Constant	Constant	NA
chr2L:560233	chr2L	560077	560376	FALSE	TRUE	TRUE	TRUE	397.4657780970431	537.1102004848158	388.6131123785074	458.16799561683035	0.2375421052677689	0.43438747123932137	0.03249606894111425	0.2293414349126668	0.2209663605797757	0.40501700712559463	0.029752726796776128	0.21380337334259503	0.8463095973034691	0.27011097035602905	0.937194874270475	0.6168527089082781	3.6147196950414204e-4	0.005217741689203782	2.9836591481232164e-5	3.469527098017988e-4	Constant	Undetermined	Constant	Constant
chr2L:564320	chr2L	564164	564462	TRUE	FALSE	TRUE	TRUE	418.3487843328934	334.71176074886364	355.77572799865334	318.56606393318543	-0.1593755010678171	-0.3217869989975634	0.23373815348162544	0.07132665555187914	-0.14860214800338564	-0.30096994575962005	0.21897155027855453	0.0666037525223201	0.947229439906374	0.5017167108149025	0.47046133091932685	0.916864771390702	1.0336285969076406e-4	0.0010140329202023032	3.4100485878071836e-4	4.5029912703798876e-5	Constant	Constant	Constant	Constant
chr2L:564795	chr2L	564646	564945	TRUE	FALSE	FALSE	FALSE	262.6950949321142	214.2439107173082	201.43047204544848	209.61525107513023	0.05746173932590676	-0.2941350622260859	0.38310731437563034	0.03151051282363773	0.05305914593834541	-0.2745667628372135	0.3569913014600763	0.02936539268451739	0.9943310443079237	0.582760247579277	0.2152704997365976	0.9683560693525144	4.3036190040481655e-5	8.947888427482151e-4	0.0036574253277917167	4.1453390126836236e-5	NA	Constant	Constant	NA
chr2L:567213	chr2L	567068	567367	TRUE	FALSE	FALSE	FALSE	242.703158867554	233.1047138091771	196.55311709437532	203.62389544869094	0.0509876295794968	-0.05821470706974956	0.3042736424586506	0.19507130580940424	0.047164044390447205	-0.055151009122859744	0.2840885599789211	0.1817735064656141	0.9943310443079237	0.9503613433199849	0.3282750776070246	0.6924210902218236	3.116748745521117e-5	2.34082403763908e-5	0.0010155575622548371	2.1589134885567613e-4	NA	Constant	Constant	NA
chr2L:567961	chr2L	567807	568105	TRUE	FALSE	FALSE	TRUE	408.15514219598464	303.9728360982152	296.2911314193494	267.1359204643362	-0.14944146304170067	-0.42517522742543506	0.4621021891813122	0.1863684247975778	-0.1385200044926221	-0.3963831741022486	0.4306110082801956	0.17274783867056906	0.9565690047294728	0.30512614861091797	0.12469799802996637	0.7248183952799537	1.4787679616558723e-4	0.0054368240924074504	0.009872846070664382	2.9283635497158076e-4	Constant	Undetermined	Undetermined	Constant
chr2L:568252	chr2L	568108	568367	FALSE	FALSE	FALSE	TRUE	126.24638653501589	221.39927032920775	161.30612752802827	168.06120055338027	0.05918545212448135	0.8104083722328327	-0.3535591479504819	0.39766377215786947	0.0433622861262428	0.5959274416533721	-0.25732036026119454	0.2952447952659348	0.9970664245322434	0.4184080399520491	0.6534408473164777	0.7250687259434593	0.027276529875837254	0.36229552946750376	0.10549216550388019	0.12179984818915765	Constant	NA	NA	Undetermined
chr2L:568492	chr2L	568368	568593	FALSE	TRUE	FALSE	TRUE	143.78439761813962	191.38250708860102	190.3226385020662	182.7787834590066	-0.05834856215444324	0.4125518353239639	-0.40454004349399086	0.06636035398441627	-0.054024696349455205	0.3831075248963126	-0.3757534268695588	0.06137879437620893	0.9943310443079237	0.33871959388975625	0.19342996979581162	0.9270494363267975	4.120576654836651e-5	0.005004627199684296	0.005270498918084188	5.8411876460484525e-5	Constant	Undetermined	NA	Constant
chr2L:568701	chr2L	568595	568862	TRUE	FALSE	FALSE	FALSE	282.3621438060119	247.88308479046236	243.4790979513718	237.792474914818	-0.03409486514067119	-0.18788685274663525	0.21374875395510956	0.0599567663491455	-0.03181144201908769	-0.1757109938083599	0.199780828161063	0.05588127637179083	0.9956639314928876	0.7796522185718249	0.5208565985919791	0.9338466531373171	2.7337294812272125e-5	1.566480405536675e-4	2.923340083867226e-4	4.466643477800219e-5	NA	Constant	Constant	NA
chr2L:574067	chr2L	573922	574220	TRUE	TRUE	TRUE	TRUE	727.4172191142376	492.1423909808421	452.9105309699479	429.202790233772	-0.07756662994658291	-0.5637072878421816	0.6835569920811491	0.19741633418555038	-0.0704580205042901	-0.5143452809667279	0.6230669465304756	0.17917968606803777	0.9912870888326281	0.1873282958092643	0.03596513379902344	0.7480781060760344	2.4691672876271686e-4	0.04555945783818878	0.12190564524490195	0.0012398050477309124	Constant	Undetermined	Undetermined	Constant
chr2L:574677	chr2L	574533	574797	TRUE	TRUE	TRUE	TRUE	238.29119440038517	207.83783496262961	283.8793306305693	253.05135195744705	-0.16584762753407264	-0.1972673329639102	-0.25255216922268225	-0.2839718746525198	-0.15155864904789665	-0.17895845902668342	-0.2308899690500426	-0.2582897790288294	0.9553784010734276	0.8091991978847264	0.5018708621864973	0.5781419989027563	4.961636941374284e-4	8.516429584454715e-4	0.001794250751205163	0.002870507486638222	Constant	Constant	Constant	Constant
chr2L:574953	chr2L	574806	575104	TRUE	TRUE	FALSE	FALSE	281.05608708359216	252.18218286830958	286.4543267757805	263.07500484439277	-0.12283094688588686	-0.156391710763022	-0.027447068264099834	-0.06100783214123498	-0.11512052860502396	-0.14653627461656604	-0.025498925016739483	-0.05691467102828158	0.9686565347068511	0.821679595672563	0.9439889630948433	0.9289494247232798	4.054774119157525e-5	5.9036777995127396e-5	1.796714749081877e-5	3.134223834262064e-5	NA	Constant	Constant	Constant
chr2L:577394	chr2L	577246	577544	TRUE	FALSE	FALSE	FALSE	217.4623625394205	204.2212367470658	210.9133866471028	180.1654846150047	-0.22732801385669085	-0.09063282872236453	0.04411506132971569	0.18081024646404198	-0.2144319035423543	-0.08613757880765249	0.04222075023102882	0.17051507496573065	0.8157014074731942	0.9038899280033993	0.9012829166422315	0.685013381289536	9.162714753275962e-5	1.4406255952321799e-5	1.760947218531052e-5	6.318232638550752e-5	NA	Constant	Constant	NA
chr2L:580323	chr2L	580174	580473	TRUE	FALSE	FALSE	FALSE	174.15912469197482	146.01176251374406	131.89823897980597	164.0849796158837	0.3150178774108569	-0.2543214664179964	0.40098075901745556	-0.1683585848113977	0.29217693248440335	-0.2376889783176493	0.3733077231047906	-0.15655818769726207	0.6831149591381596	0.6577920887666976	0.18708808687232112	0.7531227410690485	0.0012780984554342564	4.463630097135261e-4	0.004320578173148685	1.8541402348058034e-4	NA	Constant	Undetermined	NA
chr2L:602930	chr2L	602770	603069	TRUE	TRUE	TRUE	TRUE	305.2941991611858	424.34757162854584	576.6387421390405	405.0251980296598	-0.5096561033418667	0.4750462440896375	-0.9174675917970484	0.06723475563445576	-0.45051502224580775	0.41789626052389817	-0.8091802353282721	0.05923104744143379	0.5000395144282213	0.4519708888703131	0.012151089950872761	0.9462959942768515	0.049513044508454285	0.04085817585280907	0.4289180106296644	0.0011778263923635823	Undetermined	Undetermined	Decreased	Constant
chr2L:635310	chr2L	635162	635460	TRUE	FALSE	FALSE	FALSE	160.12824365741704	168.5463174654956	137.73663746713635	143.13233016748055	0.055437216761861204	0.07391731152138051	0.21731543260212705	0.23579552736164633	0.05091932669678674	0.06804782060195623	0.20167782480969493	0.21880631871486442	0.9943310443079237	0.9366356190984538	0.5251660876110861	0.6181434170832061	4.638026450670925e-5	3.68139882947749e-5	4.082506772419001e-4	5.296679814362096e-4	NA	Constant	Constant	NA
chr2L:636146	chr2L	635997	636266	TRUE	FALSE	FALSE	FALSE	92.02717563127094	88.76955115777595	77.55440543555555	92.67718307069786	0.2570054589636771	-0.05199504940408846	0.24685121693825038	-0.06214929142951521	0.22410206273454078	-0.04631660302293238	0.21566546479845852	-0.05475320095901464	0.9235922214271084	0.9712748394592817	0.6073028962608534	0.952019016975095	0.008178923353684192	0.0010175393832617067	0.008308832232099607	0.0014531882697543898	NA	Constant	Constant	NA
chr2L:636390	chr2L	636268	636540	TRUE	FALSE	FALSE	FALSE	106.98834114027316	102.99008364850691	108.22378781145449	114.0978523889756	0.07625399534010516	-0.05494815524013979	-0.016564051235621158	-0.1477662018158661	0.06928194790891996	-0.04929454042764132	-0.015098078872868646	-0.13367456720942994	0.9919363601694111	0.9636598469493167	0.974331620742701	0.8331424366680903	2.7899209750524524e-4	2.1267966680157336e-4	1.5452569584706001e-4	8.571264638747853e-4	NA	Constant	Constant	NA
chr2L:641000	chr2L	640851	641150	TRUE	FALSE	FALSE	FALSE	179.19590020446708	179.8527522554766	187.2281219026857	165.6904847832427	-0.1763063914933599	0.005278606379830016	-0.06325951525749622	0.1183254826156937	-0.16534425735218794	0.004858783490617137	-0.059268252306377146	0.11093478853642794	0.9223548829121712	0.995871736897543	0.8630902436746754	0.8328640988712515	7.846383522454874e-5	1.4109374233084546e-5	2.0636413945514758e-5	4.9854134541730385e-5	NA	Constant	Constant	NA
chr2L:642035	chr2L	641882	642181	TRUE	FALSE	FALSE	FALSE	218.03561016643226	202.28522918848898	181.346793956235	199.31790178691259	0.13632005199184014	-0.10817280055844879	0.26581253908928504	0.02131968653899607	0.12690926006088427	-0.10174666982727155	0.2485385741124646	0.0198826442243088	0.9617295464141853	0.8916180481890525	0.3966686240016554	0.979339306216398	7.274293360935041e-5	3.795348265803762e-5	5.090024036966917e-4	2.880155620260365e-5	NA	Constant	Constant	NA
chr2L:645070	chr2L	644921	645219	TRUE	FALSE	FALSE	FALSE	167.41455250877627	157.12145554771246	179.30541753420135	160.10468179807495	-0.1634035825430099	-0.09154473987481626	-0.09899413886019108	-0.027135296191997442	-0.1522851949164736	-0.08507936177983971	-0.09218267515438497	-0.024976842017751088	0.9442052487585268	0.9163443574376959	0.7895691640154401	0.9740031229674002	1.1584528001611986e-4	4.110301616317356e-5	4.970816050388352e-5	3.453273644791538e-5	NA	Constant	Constant	NA
chr2L:648084	chr2L	647936	648234	TRUE	FALSE	FALSE	FALSE	190.41666768774115	190.69770680263548	161.4638473034148	160.57990124874777	-0.00791984193337413	0.0021277277268198455	0.2379485939371639	0.24799616359735785	-0.007689866143722142	0.0011559359413756945	0.22383022688045742	0.23267602896555525	0.9980824740094866	0.9984094251435829	0.43328461660667644	0.5423031742297989	2.0480585098060687e-5	1.4109374233084546e-5	1.995084975977635e-4	2.563122927792213e-4	NA	Constant	Constant	NA
chr2L:668997	chr2L	668849	669147	TRUE	FALSE	FALSE	FALSE	159.6298885681735	149.51409397851114	162.6758086849239	146.2436739388306	-0.15362550619391194	-0.09444931546731454	-0.02726892333242679	0.0319072673941706	-0.1432020279714494	-0.08821137213645362	-0.025084524788725266	0.029906131046270525	0.9519136420591796	0.9126581061886319	0.9462072813890838	0.9670933640603243	9.748302663235098e-5	3.786787173690792e-5	2.1639631166589958e-5	3.43248940784183e-5	NA	Constant	Constant	NA
chr2L:671611	chr2L	671454	671752	TRUE	FALSE	FALSE	FALSE	169.07204349034242	177.10396462855076	202.30588906647085	169.53880162774476	-0.2549228222895302	0.06695838242615726	-0.25890019091987443	0.06298101379581306	-0.24012578438493973	0.06341897760987855	-0.24422566949722244	0.05931909249759585	0.758758607879083	0.9370069554871617	0.3693572560786751	0.9220899242451297	1.6991109287173514e-4	1.5193085234682798e-5	1.9279195223786047e-4	2.8004112880562148e-5	NA	Constant	Constant	NA
chr2L:677538	chr2L	677392	677690	TRUE	FALSE	FALSE	FALSE	145.14739516359646	160.9919238997471	167.38338459413742	157.5273182530064	-0.08755428380964698	0.14946963651207348	-0.2056376436801443	0.031386276641576144	-0.08191206353016556	0.1403060615430515	-0.19292007494326427	0.029298050129952777	0.9860749645255155	0.8339601660859511	0.520194886873553	0.9660893592597701	3.053552432916598e-5	5.961598180148399e-5	1.6173840751762552e-4	2.870901960920792e-5	NA	Constant	Constant	NA
chr2L:682082	chr2L	681933	682232	TRUE	FALSE	FALSE	FALSE	145.89424918910294	173.34004173084256	143.65185738166858	142.31862308151656	-0.013452188813247147	0.24868194035455696	0.022346370036356453	0.2844804992041606	-0.012652944867037481	0.2310486908392373	0.020299145913015033	0.2640007816192898	0.9978419305727091	0.6752518649107357	0.9589696192013883	0.5061462924877088	2.9734433327915387e-5	4.586472802905594e-4	3.174411391870638e-5	0.001051080446142285	NA	Constant	Constant	NA
chr2L:683581	chr2L	683429	683728	TRUE	FALSE	FALSE	FALSE	133.71299071871138	151.29432034587143	175.29502197633195	149.13764241218283	-0.23314058656062694	0.17821819369997458	-0.3906453915850187	0.020713388675582846	-0.21755610836924794	0.16676086099357687	-0.36498971036545225	0.019327258997372566	0.8480977085443584	0.7980971521293484	0.18764430443611588	0.980533132494691	2.872658044927434e-4	1.4037457349669598e-4	0.0031074914366922344	3.163674016808168e-5	NA	Constant	Constant	NA
chr2L:696355	chr2L	696204	696502	TRUE	FALSE	FALSE	FALSE	146.56751573510263	150.7093208398058	184.06329399509664	151.99141314266845	-0.27621213237764175	0.04020325587986718	-0.3286365629063213	-0.01222117464881243	-0.2590335812960158	0.03836763751097494	-0.3085851914979593	-0.011183972690968597	0.7313173429808204	0.9683211174071178	0.2576011029640244	0.9879858594363895	3.6359632624951877e-4	1.6726833463063433e-5	8.831836678466908e-4	2.763804862064024e-5	NA	Constant	Constant	NA
chr2L:700698	chr2L	700543	700841	TRUE	FALSE	FALSE	FALSE	153.2251235637844	176.84468173657493	175.85363738492094	167.09142804371828	-0.07373745259971401	0.20682996520392555	-0.19872230799740354	0.08184510980623606	-0.06825808511640166	0.19196951543481253	-0.18452130981598305	0.07570629073523114	0.9901245903523421	0.7628152183441954	0.5729634247451164	0.9059560102498267	5.753661029402097e-5	3.2874758479797947e-4	3.6460268061112606e-4	8.147106075656873e-5	NA	Constant	Constant	NA
chr2L:706020	chr2L	705872	706170	TRUE	FALSE	FALSE	FALSE	174.13235000050145	173.7909565108355	166.79484000017462	139.5897811241639	-0.2568813271647669	-0.0028312380538252605	0.06210959126616689	0.31615968037710857	-0.23810651004685496	-0.0033508110685961934	0.05832037952332109	0.29307607850157985	0.8216818887486659	0.998007724065894	0.874940429882572	0.43527951611665266	6.337788180852027e-4	1.7497027759729413e-5	4.1293935322899785e-5	0.001691856569344919	NA	Constant	Constant	NA
chr2L:715308	chr2L	715155	715366	TRUE	FALSE	FALSE	FALSE	95.78621330808892	123.25133232810111	109.63545162646867	100.5010761156909	-0.12550343323196345	0.36371331582632443	-0.19482445620755706	0.2943922928507309	-0.11330773199738157	0.32953115143991285	-0.1767934696726751	0.2660454137646193	0.9822753355593294	0.5481587900240199	0.643132274835287	0.5841797119543696	6.169246499317039e-4	0.00786759408530872	0.0015543088949257528	0.004730553777269987	NA	Constant	Constant	NA
chr2L:715423	chr2L	715368	715571	FALSE	FALSE	TRUE	FALSE	78.59752058834256	103.6787028640105	115.36476878768474	101.63666924388366	-0.18278170461286208	0.39956386619828327	-0.5536469995077938	0.028698571303351423	-0.16367630439471373	0.3575354404567079	-0.49583341768449396	0.025378327166927728	0.956441952781692	0.5319889467300796	0.14051533866932914	0.9784445729864402	0.0017433541809097697	0.016880195801704027	0.06149854241217548	4.1291748297112853e-4	Constant	NA	Undetermined	NA
chr2L:729924	chr2L	729776	730074	TRUE	FALSE	FALSE	FALSE	221.2979208946346	197.63161748513534	165.61629683665743	203.21572268998494	0.29516738426325767	-0.1631761265024005	0.4181452543123398	-0.04019825645331832	0.2727961963308923	-0.15237055722423168	0.38779591299249394	-0.03737084056263009	0.7466649896174298	0.8283845831109149	0.1788241000716834	0.9587807438315654	0.0012030857023400635	1.5292590380633307e-4	0.00643168653544588	4.7208351052269115e-5	NA	Constant	Undetermined	NA
chr2L:735775	chr2L	735626	735925	TRUE	FALSE	FALSE	FALSE	168.0813053709091	155.46737779730168	166.29651709153688	143.46385161199018	-0.2130706843680697	-0.11254738464726607	0.015401318391863676	0.1159246181126673	-0.19918261635493512	-0.10580715008647043	0.015022656710432625	0.10839812297889731	0.8773113260688382	0.8845889760513295	0.969709991357541	0.8431667508014264	1.7785546840921225e-4	3.439811967822012e-5	1.7612810971281638e-5	6.481121128572591e-5	NA	Constant	Constant	NA
chr2L:738191	chr2L	738042	738341	TRUE	FALSE	FALSE	FALSE	147.9106355652582	142.26020645728562	127.08248418469431	148.14319224408894	0.22122713340051278	-0.05619363126290971	0.218960596678018	-0.05846016798540451	0.2038296699747708	-0.052406968253272464	0.20205983186757093	-0.05417680636047237	0.8954541813597738	0.9561130970563705	0.5383209382070163	0.9402945497098494	5.569328807874665e-4	4.860615116091535e-5	6.074494533485637e-4	7.588033759585921e-5	NA	Constant	Constant	NA
chr2L:738638	chr2L	738489	738787	TRUE	FALSE	FALSE	FALSE	173.5211419758734	161.00088819147152	153.66516416473945	160.8404661985407	0.06584027926176803	-0.10804280554797507	0.17532130913773156	0.0014382243279884592	0.06103262691942596	-0.10105972990731303	0.16346685761616866	0.0013745007894296888	0.9919363601694111	0.8975744826662123	0.6148797399588285	0.9982434789022885	4.243860127428978e-5	5.5939338359517163e-5	1.8744182179160845e-4	3.092541789390493e-5	NA	Constant	Constant	NA
chr2L:753176	chr2L	753027	753326	TRUE	FALSE	FALSE	FALSE	169.3528137076216	165.40230816673957	154.68434366367134	169.498945026499	0.13194911178669538	-0.03405258938493604	0.1307047744816726	-0.03529692668995883	0.12284449885284644	-0.03199585541950497	0.12185598088305484	-0.03298437338929656	0.9675876248674032	0.9738957543697523	0.7156236911099393	0.9631035023808715	7.693220108823387e-5	1.9061011706062195e-5	8.109860638148193e-5	3.323778223110228e-5	NA	Constant	Constant	NA
chr2L:755912	chr2L	755763	756062	TRUE	FALSE	FALSE	FALSE	156.11321063992096	145.11521529232851	142.3781967570021	136.82779563370565	-0.05736690085807465	-0.10539383294574771	0.13286439196413674	0.08483745987646367	-0.052765903506356245	-0.0976641623024897	0.12287234282105333	0.07797408402491986	0.9943310443079237	0.9108387525126542	0.7374541133839188	0.9087640227095583	9.013165457858534e-5	1.336072136712531e-4	2.4491872165861226e-4	1.5676113845286956e-4	NA	Constant	Constant	NA
chr2L:757280	chr2L	757131	757430	TRUE	FALSE	FALSE	FALSE	156.31412842640262	154.59428993417825	148.15918438757404	156.74454105253284	0.08126713737866287	-0.01596114884911032	0.07730012024708051	-0.01992816598069268	0.07528572172846186	-0.014951656988887478	0.07170231522675467	-0.01853506349059467	0.9885487755395351	0.9881613687485462	0.8452008925108486	0.9817902437234691	6.038388182939307e-5	2.3069207293654734e-5	6.12592387361068e-5	3.9657114917600355e-5	NA	Constant	Constant	NA
chr2L:760138	chr2L	759989	760287	TRUE	FALSE	FALSE	FALSE	200.76696786772436	180.34047478478516	182.16440005110465	173.31721631606158	-0.0718260737946277	-0.1547986976726143	0.1402808783302333	0.057308254452246694	-0.06701158984740356	-0.1450763497590831	0.13158949415272356	0.05352473424104401	0.9897935500447633	0.8310067603588523	0.6886019053959211	0.9373570287705194	3.547315414147494e-5	8.236852653588773e-5	8.203532678777048e-5	4.0759079163255155e-5	NA	Constant	Constant	NA
chr2L:786324	chr2L	786176	786453	TRUE	FALSE	FALSE	FALSE	99.50427552200078	93.17169160791477	110.95882816678309	102.28970520037787	-0.11736350215990571	-0.09486683018362663	-0.157194034446402	-0.13469736247012293	-0.10572870261179064	-0.0844058735421784	-0.14181490926217885	-0.12049208019256663	0.9859044272242408	0.9328102842146697	0.7194405118912055	0.8600189127360388	5.990899059423973e-4	5.01356694543614e-4	0.0010676019321092683	0.0010549887313822573	NA	Constant	Constant	NA
chr2L:786578	chr2L	786454	786727	TRUE	FALSE	FALSE	FALSE	128.11020344426015	141.803896549261	123.52423203655948	137.277605724403	0.15230220952494591	0.146511791216755	0.05259129848532355	0.04680088017713264	0.1389306414911159	0.1340281969385673	0.04744654405804363	0.04254409950549503	0.9660359618263731	0.8680762739422198	0.9092679620558585	0.9558877381302506	4.477621204517178e-4	3.549745677142285e-4	1.4808531405681937e-4	1.3281288594617488e-4	NA	Constant	Constant	NA
chr2L:787939	chr2L	787783	788081	TRUE	FALSE	FALSE	FALSE	203.90865000357502	192.1870627180783	165.98416849639926	187.11392053808956	0.17287124893723932	-0.08541175439298286	0.29687733272358047	0.03859432939335832	0.16195575544185004	-0.0811268095794156	0.2792991469152618	0.03621658189399619	0.923359588423724	0.9151685753649094	0.30453221433581895	0.9558877381302506	6.671094282049887e-5	1.6726833463063433e-5	4.5496080722318556e-4	2.763804862064024e-5	NA	Constant	Constant	NA
chr2L:793608	chr2L	793459	793757	TRUE	FALSE	FALSE	FALSE	144.4719681931586	128.61916220504813	131.37636304100826	143.16315134448703	0.12395447384497153	-0.1676839974067714	0.13708386230113914	-0.1545546089506038	0.11351298472752688	-0.15374106937840917	0.12597121906842357	-0.1412828350375125	0.97913134037408	0.8405341627100077	0.7359480138076426	0.8083564137197571	2.593197903929903e-4	4.2796511305456667e-4	3.455294194681125e-4	4.825959528420293e-4	NA	Constant	Constant	NA
chr2L:799305	chr2L	799160	799458	TRUE	FALSE	FALSE	FALSE	148.20751956878516	122.38841131965282	171.47528333220887	139.06015536762624	-0.3022915329436787	-0.2761516881822868	-0.2103819922986738	-0.18424214753728188	-0.2799369931922731	-0.2537209602805903	-0.19474492527045761	-0.16852889235877483	0.7342922759912301	0.6448421333061435	0.5459968358101723	0.7442439778740368	0.0013807663847327412	0.0011416707295810093	4.196197296166519e-4	4.618296530881567e-4	NA	Constant	Constant	NA
chr2L:808092	chr2L	807943	808242	TRUE	FALSE	FALSE	FALSE	183.13816582678788	158.20148842696514	170.2168916813425	170.39503023832606	0.0015090466284022267	-0.2111693054352449	0.105558267064863	-0.10712008499878413	0.001415435111530724	-0.19828936565575705	0.09966312316534921	-0.10004167760193855	0.9993489765457455	0.7182619485306294	0.7601712314241946	0.8541299576176099	2.0480585098060687e-5	1.1868713552558239e-4	3.099047973996678e-5	4.630353424551889e-5	NA	Constant	Constant	NA
chr2L:810964	chr2L	810815	811114	TRUE	FALSE	FALSE	FALSE	239.1968317303573	232.94060817962426	260.1258949384702	234.47877717831324	-0.14975267401098719	-0.03823611622644556	-0.12101174290687026	-0.009495185122328645	-0.14093188148806138	-0.035806616554052116	-0.11392518527981702	-0.00879992034580775	0.9448746722262681	0.9683951902899796	0.715411221726791	0.990478967036266	3.9879309074170285e-5	1.4109374233084546e-5	2.952206423807262e-5	2.763804862064024e-5	NA	Constant	Constant	NA
chr2L:811775	chr2L	811624	811922	TRUE	FALSE	TRUE	TRUE	316.8724364538051	285.4880306632504	299.1369642433775	362.7454457537388	0.2781513066980016	-0.15047190994320445	0.08309597577872932	-0.3455272408624767	0.2575610498430997	-0.13884144454588457	0.07677585567031954	-0.3196266387186647	0.7874975501729781	0.852526124524501	0.8375044727833961	0.3825147499310551	0.0010012105116940218	1.819531014626481e-4	8.962883988155863e-5	0.0029376017554208324	Constant	Constant	Constant	Constant
chr2L:813992	chr2L	813842	814140	TRUE	FALSE	FALSE	FALSE	216.93488457171406	230.19797162455814	237.6739239057045	219.54375396281048	-0.11447513823874499	0.08561305468686968	-0.1317215618792934	0.06836663104632126	-0.10782606844292801	0.08080652344796854	-0.12426452319460984	0.06436806869628671	0.9707302833293416	0.9142739244822361	0.6842804538793107	0.91275339564284	2.575892100001428e-5	1.6197792969180706e-5	3.101097510002765e-5	2.763804862064024e-5	NA	Constant	Constant	NA
chr2L:815657	chr2L	815526	815824	TRUE	TRUE	TRUE	TRUE	380.4387576760326	324.9570591759086	407.60883145904893	428.8746806012926	0.07337083635279935	-0.22741514147286795	-0.0995210799485068	-0.40030705777417414	0.06826504384830857	-0.2101530756584542	-0.09231032293002644	-0.3707284424367892	0.9901245903523421	0.7269797200616219	0.7991200325623197	0.2596630153862178	5.08215408178582e-5	4.533508417901196e-4	8.791263247853766e-5	0.005216782820438157	Constant	Constant	Constant	Undetermined
chr2L:816161	chr2L	816012	816311	FALSE	TRUE	TRUE	TRUE	421.9928912110663	412.9026847262806	499.17138168777217	500.12721375676	0.0027598850087010587	-0.03141689678656991	-0.2423165286536511	-0.2764933104489221	0.002612506369708076	-0.028003878936221298	-0.2193764859323579	-0.24999287123828726	0.9990532199602855	0.9793713908147897	0.5504143636377946	0.6164311907244011	1.2249234489916465e-4	1.851345983277607e-4	0.0026687111011740126	0.0037552234673325882	Constant	Constant	Constant	Constant
chr2L:818887	chr2L	818731	819030	TRUE	FALSE	FALSE	TRUE	255.8271130782426	305.56330503324403	236.12891098995829	308.0433229485912	0.3835585724929278	0.2563021290648183	0.1155944799909454	-0.011661963437164087	0.3605338334328669	0.2413925682576248	0.10783832266712697	-0.011302942508115098	0.4110805798121997	0.6047764644876873	0.7348939486764778	0.9877963764453769	0.0014165056012946519	1.728196360535624e-4	3.366481382306063e-5	2.763804862064024e-5	Constant	Constant	Constant	Constant
chr2L:819329	chr2L	819176	819475	TRUE	TRUE	TRUE	TRUE	234.42007038003752	300.5925315325733	277.85995074126964	343.9177210689686	0.30770554849766346	0.35871307026430027	-0.24526181261951763	-0.19425429085288085	0.2893994329970434	0.33695138254123563	-0.23058551688973894	-0.18303356734554665	0.6353519734938241	0.3854995012052439	0.42528513543798	0.6679351166923774	4.961085692891622e-4	0.001167219326587307	2.706974464545593e-4	1.0668463562328966e-4	Constant	Constant	Constant	Constant
chr2L:820175	chr2L	820027	820326	TRUE	FALSE	TRUE	TRUE	459.0198855745466	313.596724750973	466.5809664802428	466.517010021042	-1.9777058570484153e-4	-0.5496461633419986	-0.023570800629973195	-0.573019193386267	-5.517734741215532e-5	-0.5063246149064613	-0.021497960396885576	-0.5277673979559346	0.9998217695778341	0.14391840939966266	0.9579059246704165	0.06666872431751542	2.99808538248746e-5	0.02825933414878969	4.463900088787779e-5	0.03975702389511169	Constant	Undetermined	Constant	Undetermined
chr2L:820952	chr2L	820804	821103	TRUE	FALSE	FALSE	FALSE	266.13667932758085	235.8781500645946	228.0736800913441	239.73554609391886	0.07194386833173733	-0.1741255736940207	0.2226673903566769	-0.023402051669081124	0.06733479231979589	-0.1639197366375166	0.2093848834383515	-0.021869645518961013	0.988940315548761	0.7862295212138389	0.473013087280027	0.9765677283291246	2.4309592842738717e-5	6.497557666357713e-5	1.743926392498075e-4	2.763804862064024e-5	NA	Constant	Constant	NA
chr2L:821617	chr2L	821466	821765	TRUE	TRUE	TRUE	TRUE	535.8725110603717	460.4296453738682	559.3510579208411	930.236714827585	0.7338438551974688	-0.21890908495012795	-0.06186421521049973	-1.0146171553580965	0.6576061231694738	-0.1940982407732922	-0.055421917980904956	-0.907126281923671	0.11237492973454906	0.8121854086755574	0.9058168675383099	0.002225981086226632	0.1725268205084663	0.0031000139066126135	6.84415500146241e-4	0.5654236302667796	Undetermined	Constant	Constant	Decreased
chr2L:822043	chr2L	821899	822198	FALSE	FALSE	TRUE	TRUE	287.3682452913656	261.49210750896333	379.2053348694532	945.0228057335717	1.3173698845400026	-0.13613324724659742	-0.40007861080466084	-1.8535817425912609	1.2120264803827208	-0.12065893687978811	-0.36533201181569946	-1.6980174290782084	1.2534398370532189e-5	0.8839585274405446	0.25518680637796237	2.8328156577952757e-12	0.909737892730329	4.3001804667061085e-4	0.010109064417751236	1	Increased	NA	Undetermined	Decreased
chr2L:823175	chr2L	823026	823312	TRUE	FALSE	FALSE	FALSE	253.19026116307222	223.27398850855823	174.14131343555212	233.1444636351423	0.4209656613153741	-0.18140672677543448	0.5399634034770281	-0.062408984613780465	0.3905939373258174	-0.1701896190589662	0.502464957848138	-0.05831859853664551	0.4060567954062409	0.7898656266465145	0.059116973377028766	0.9302185913174216	0.00487559656140774	1.346588256497109e-4	0.021660362900672896	4.287950374201651e-5	NA	Constant	Undetermined	NA
chr2L:823462	chr2L	823314	823612	TRUE	FALSE	FALSE	FALSE	218.45379537844315	219.26510659541808	165.63678400438678	218.9971535633412	0.4028890215834143	0.005348071579468879	0.399305074337155	0.001764124333209622	0.37033811422621404	0.0043665992397773	0.3673382764110373	0.0013667614246005157	0.5137904082111818	0.9966440167983796	0.2242238758175623	0.998121482896346	0.006194225882651251	2.9584687659689106e-5	0.006822741769729488	4.331395692704374e-5	NA	Constant	Constant	NA
chr2L:824578	chr2L	824430	824728	TRUE	FALSE	FALSE	FALSE	207.14025676439547	198.7625604799196	206.89694605123918	201.1709845034551	-0.040490114230886325	-0.05956192994271468	0.0016956118787668404	-0.017376203833061512	-0.03768625064252532	-0.055490733995882606	0.0017200082842140758	-0.01608447506914321	0.9952059346145374	0.9503613433199849	0.9964037348281041	0.9834550775048551	2.8358402202402895e-5	2.9060681245312088e-05	2.0873163234899127e-5	3.204088456293666e-5	NA	Constant	Constant	NA
chr2L:825627	chr2L	825472	825770	TRUE	TRUE	TRUE	TRUE	450.23212347438874	391.73583383257494	422.89626038645497	405.0624592185664	-0.06215941917489689	-0.20078789076573564	0.09036519200356252	-0.04826327958727623	-0.05696002670663757	-0.18414937918499244	0.08310927014962034	-0.04408008232873456	0.9943310443079237	0.7953878313759893	0.8334140506672002	0.9539401906335938	1.1220702613560219e-4	6.733734821224574e-4	1.9830327299447703e-4	1.1869255812706272e-4	Constant	Constant	Constant	Constant
chr2L:826118	chr2L	825969	826183	TRUE	TRUE	FALSE	FALSE	256.1858585731685	328.0908089534323	407.9218126429976	440.3408198054721	0.11032793513834944	0.3569043378618951	-0.6711018125642494	-0.4245254098407037	0.09843592270681986	0.3155098767747145	-0.5936856318518162	-0.3766116777839217	0.9881838616676168	0.6293204927996752	0.0810612386214834	0.40122839965692103	0.0012174988481416557	0.014894032487138243	0.14624008590610932	0.02804563568439541	NA	Constant	Undetermined	Undetermined
chr2L:826290	chr2L	826184	826433	FALSE	FALSE	TRUE	TRUE	268.6751855987025	293.4774366818006	535.4520613585435	603.7606614084343	0.17321934246838164	0.12738650685858427	-0.9948943347519749	-1.0407271703617722	0.15221052337680288	0.11135774430410009	-0.8632792139569486	-0.9041319930296513	0.9712814276856785	0.9208570478312843	0.010189748383455334	0.006456791331077754	0.0043272377033129195	0.0034239810161204665	0.5368612556622289	0.5969647021476763	Constant	NA	Decreased	Decreased
chr2L:826661	chr2L	826513	826732	TRUE	FALSE	FALSE	FALSE	134.70997509175467	170.71928324568088	201.6917817102452	276.9802074946824	0.4576305875984961	0.34176933984667635	-0.5822956156021198	-0.6981568633539397	0.4168209549464059	0.30879862958924753	-0.5253026474169548	-0.6333249727741131	0.4827941823972724	0.6060714496797436	0.10081768031806511	0.04139028430675002	0.01935080216714184	0.0076927924437216215	0.06689325623530325	0.1431792279785518	NA	Constant	Undetermined	NA
chr2L:826814	chr2L	826734	826876	FALSE	FALSE	FALSE	TRUE	53.46392565166077	91.99863413069906	142.20875079216847	172.3000641678819	0.2769129951588473	0.7830466691236515	-1.4113725655275682	-0.905238891562764	0.24980337750605316	0.6772279336511423	-1.2298982057103218	-0.8024736495652326	0.8905939931690315	0.10861021828859033	4.8356481685024626e-5	0.014581016350922252	0.00656336967560025	0.25531956380862897	0.9444123854957304	0.412536748708429	Constant	NA	NA	Decreased
chr2L:826953	chr2L	826877	827097	FALSE	FALSE	TRUE	FALSE	72.45931941729121	96.49896118008112	261.5664779792824	242.99565176209242	-0.10624716071744904	0.4133421565521873	-1.8519344984727182	-1.332345181203082	-0.09554044286415954	0.3688296065642817	-1.6562066667778201	-1.1918366173493786	0.9876098167157933	0.5391879254158852	6.911842755880969e-10	2.24987293762085e-5	4.563855362833681e-4	0.02361475149445701	1	0.9236130130846671	Constant	NA	Decreased	NA
chr2L:827272	chr2L	827123	827421	FALSE	FALSE	TRUE	TRUE	147.97852386753485	151.58920698253675	475.0520037958389	440.8662424675772	-0.10774444076754316	0.034779225930265466	-1.6826976408438237	-1.540173974146015	-0.098597589243241	0.0376288599853969	-1.5348208904744136	-1.3985944412457756	0.9858970752541583	0.9777055094999756	6.900846394947241e-10	3.545042406626367e-8	2.0518710584839953e-4	1.9390561152751265e-4	1	1	Constant	NA	Decreased	Decreased
chr2L:829345	chr2L	829198	829496	FALSE	TRUE	FALSE	FALSE	204.0827644949018	235.63271470486313	180.97080886047155	208.16362410847702	0.20196097957177395	0.20738550667978653	0.17339734186436742	0.17882186897238	0.1880572796355582	0.19382902959302326	0.16129542366853872	0.16706717362600376	0.8998763386527047	0.7351450107505432	0.609729718421251	0.7179321434766667	1.8211191249257097e-4	1.4745615489927756e-4	1.3863197733385155e-4	1.3318510234988109e-4	NA	Constant	NA	Constant
chr2L:830238	chr2L	830082	830380	TRUE	FALSE	FALSE	FALSE	269.8943325744675	265.4597400983328	255.28947539705985	245.41965206416316	-0.05688328427014842	-0.023901605445435275	0.08026062022232068	0.11324229904703383	-0.05331593194165356	-0.02267605837986082	0.07541669236915548	0.10605656593094821	0.9933268999612282	0.9801425429466257	0.8262996305781115	0.8431667508014264	2.328358491738781e-5	1.4315930517498081e-5	2.8045542601842614e-5	4.947750122209517e-5	NA	Constant	Constant	NA
chr2L:831812	chr2L	831666	831965	TRUE	FALSE	FALSE	FALSE	206.19549770933293	236.6626194775941	191.00455177147762	198.32720763816852	0.054275589039006034	0.19881902072751495	0.11040581262177895	0.25494924431028787	0.05093495273217623	0.18774470553002864	0.1038932395624387	0.24070299236029113	0.9925475355691084	0.7157900882978254	0.7369754360813116	0.4874583266668782	2.0480585098060687e-5	4.3930334289474806e-5	2.2339286674636507e-5	1.5613676578028242e-4	NA	Constant	Constant	NA
chr2L:834418	chr2L	834278	834577	TRUE	TRUE	FALSE	FALSE	200.60438676291383	228.51592415316713	208.8460696226614	194.27757421618716	-0.10432061512181343	0.1879415483596673	-0.05808683820245678	0.23417532527902396	-0.09866983873064648	0.17795118994731032	-0.055148272763790744	0.22147275591416607	0.9736769063126381	0.7317344336169961	0.8654542434404385	0.534873435298637	2.0797206018372603e-5	3.095533299454611e-5	1.760947218531052e-5	9.584921407903968e-5	NA	Constant	Constant	Constant
chr2L:835063	chr2L	834914	835213	TRUE	FALSE	FALSE	FALSE	193.55572151022665	181.73698832555073	172.61233273349458	182.4685901633369	0.08011259699443309	-0.09089687796309844	0.16521340907999937	-0.005796065877532154	0.07503561279472654	-0.08580247779522773	0.15541044060722944	-0.00542764998272485	0.9881838616676168	0.9108387525126542	0.6089213966564635	0.9942662908889368	2.5073240505094764e-5	1.99957256560614e-5	6.682872092906181e-5	2.763804862064024e-5	NA	Constant	Constant	NA
chr2L:835448	chr2L	835299	835598	TRUE	FALSE	FALSE	FALSE	186.58802026916942	166.08323801648817	164.5014598446943	162.27116585439623	-0.019693718450345492	-0.1679498857448609	0.18175597510277147	0.033499807808256066	-0.0185207449792477	-0.15795777467084895	0.17087994325252062	0.031442913560919376	0.9972602136247325	0.8033095705504582	0.5772363552793549	0.9642567550792085	2.095263932988483e-5	7.345153810577584e-5	1.1162824432057446e-4	2.96536222885159e-5	NA	Constant	Constant	NA
chr2L:836078	chr2L	835929	836227	TRUE	FALSE	FALSE	FALSE	211.72736982533814	182.28876502600738	167.95186823605835	158.64173287311488	-0.08227550209003685	-0.21598213069144748	0.33415993373680963	0.20045330513539902	-0.07747905042090718	-0.20513356443348374	0.3161165500615707	0.18846203604899414	0.9876098167157933	0.6877330563541157	0.22725354368847017	0.650769033499319	2.3149483763477144e-5	7.336251986845405e-5	6.42412499452371e-4	1.08670324030573e-4	NA	Constant	Constant	NA
chr2L:836698	chr2L	836545	836844	TRUE	FALSE	FALSE	FALSE	292.1122216904665	234.8830709697661	227.2790557781463	213.07328945998222	-0.09311499261008692	-0.31457998450489705	0.3620579773503196	0.14059298545550947	-0.08783201433310434	-0.2983244906240475	0.3430433204132229	0.13255084412227977	0.9830791948481826	0.44414332337347506	0.17733558214147502	0.7768013161220874	2.1714587486982804e-5	3.1807961444329375e-4	8.568534398553549e-4	4.1979165999409855e-5	NA	Constant	Constant	NA
chr2L:838037	chr2L	837889	838188	TRUE	FALSE	FALSE	FALSE	211.4516064152358	186.9838183129834	174.25509380872163	177.71694246872917	0.028380396388569793	-0.17741409682353793	0.2791266912435886	0.07333219803148087	0.026323318308533284	-0.16729697280072786	0.26231986832593246	0.06869957721667129	0.9967007854397261	0.7818979014718218	0.35387699180222865	0.9105380717962541	2.1040562172414592e-5	7.353843876441708e-5	4.558246737842666e-4	3.548606191251252e-5	NA	Constant	Constant	NA
chr2L:838683	chr2L	838534	838833	TRUE	FALSE	FALSE	FALSE	221.1706178188117	249.7150709272243	180.85369534643226	205.06103454601046	0.18123030207732896	0.17512315568301956	0.2903366618674366	0.2842295154731273	0.16850672164768857	0.16367276426167057	0.27082248231572387	0.26598852492970587	0.923248896499686	0.7890955949583377	0.3454396057470029	0.4638619755302377	1.285700379686742e-4	7.803910235831996e-5	6.97191402745103e-4	5.608584412959503e-4	NA	Constant	Constant	NA
chr2L:839625	chr2L	839469	839768	TRUE	FALSE	FALSE	FALSE	234.256156001209	224.48905486947373	184.32954358262305	162.80401031355817	-0.17915108112476513	-0.061441853851773955	0.3457996421249978	0.463508869397989	-0.16803165335894943	-0.05927786361950522	0.3264779069961246	0.43523169673556883	0.9168551459764497	0.9427561402627179	0.2155587062612526	0.10201175890977096	7.908151940965595e-5	1.4109374233084546e-5	8.703811805911105e-4	0.005571636369887835	NA	Constant	Constant	NA
chr2L:840101	chr2L	839952	840251	TRUE	FALSE	FALSE	FALSE	219.9038270493604	189.2432702885087	186.00285473697983	140.7414554270783	-0.40227742639981284	-0.21663071484257818	0.24154794833033152	0.4271946598875663	-0.375874955349554	-0.2052964520531994	0.22861245163197172	0.3991909549283264	0.40246703512922677	0.7011581779734037	0.42110682850306125	0.1673017576699131	0.002611456892471627	1.0598132522093836e-4	1.9592329580151759e-4	0.004379812102164538	NA	Constant	Constant	NA
chr2L:843224	chr2L	843075	843373	TRUE	FALSE	FALSE	FALSE	163.83625852429105	161.39052540782924	160.2678454561853	142.69839194148668	-0.16751592929208234	-0.02169878821945175	0.03176966790148483	0.17758680897411544	-0.15659938097387738	-0.020788418924888096	0.03015741195899644	0.16596837400798573	0.9358506369623467	0.9825193875229401	0.9351532682334794	0.7215414788747473	9.281225408699109e-5	1.4406255952321799e-5	1.8838339846170453e-5	1.3520339615186836e-4	NA	Constant	Constant	NA
chr2L:844831	chr2L	844682	844979	FALSE	TRUE	FALSE	FALSE	157.1941995274896	208.51687439043076	150.60428672009064	126.01882260052449	-0.2571235990321099	0.40761615654229805	0.06178514837515681	0.7265249039495648	-0.23913357556892598	0.3819979655191612	0.05750903854920377	0.678640579637291	0.8053052355715203	0.2820409869207703	0.8712133155401384	0.00508012233549857	4.725810852129056e-4	0.0024779668455286136	2.864568242868954e-5	0.11616664859903142	NA	Undetermined	NA	Increased
chr2L:845146	chr2L	844993	845233	TRUE	FALSE	FALSE	FALSE	100.9625962447783	177.91391224264052	93.59965377303115	83.62438008851852	-0.16257958223386296	0.8173584140045399	0.10924581631955313	1.089183812557956	-0.1447584772069218	0.7399908762413043	0.09584274055275191	0.980592094000978	0.9703079973474815	0.025352393954955713	0.8208734780777674	5.754980499909846e-4	0.001762603243380369	0.2551529382555596	9.604370034398317e-4	0.6755721734006932	NA	Increased	Constant	NA
chr2L:845343	chr2L	845234	845492	TRUE	TRUE	FALSE	FALSE	153.6832818302751	225.39946761623432	121.67441741115698	139.73551248108495	0.19967284800421764	0.5525238754488263	0.3369343656122385	0.6897853930568472	0.18289333809656957	0.5156506029701395	0.31006942096252743	0.6428266858360974	0.9166891728217399	0.09455535595952284	0.29656825071952136	0.011301654358048604	3.6024828044026245e-4	0.020327362092663198	0.002377946926947258	0.09213559409967101	NA	Undetermined	Constant	Undetermined
chr2L:847731	chr2L	847582	847843	TRUE	FALSE	FALSE	FALSE	96.37990866779512	153.4266121552505	117.8414915094752	111.52762457316486	-0.07944649629693158	0.6707444038550527	-0.2900432566128057	0.4601476435391786	-0.07152491620974918	0.6060221743408791	-0.26194575331116204	0.41560133723946624	0.9919363601694111	0.09983050112695027	0.4747419156828701	0.2741269022989887	4.343053054680864e-4	0.1116839823708939	0.005381603987526471	0.025218496570721654	NA	Undetermined	Constant	NA
chr2L:847973	chr2L	847844	848119	TRUE	FALSE	FALSE	FALSE	105.64261639866274	122.31214141292527	108.36276165993716	113.83616832127049	0.07108994060140429	0.2113756836775107	-0.03667712909178249	0.10360861398432394	0.06433636893985001	0.19209645268606843	-0.033972881716272114	0.09378720202994631	0.9925248616871761	0.7941486317608463	0.9397629477634352	0.8920533565940572	2.5855460384955654e-4	0.0012291057730776569	1.956270990593629e-4	4.2446790366971e-4	NA	Constant	Constant	NA
chr2L:848296	chr2L	848142	848440	TRUE	FALSE	FALSE	FALSE	165.56548980378244	164.2676906595228	146.20553916025844	162.29877083972153	0.15065410332065232	-0.01135324256582355	0.1794040207705132	0.017396674884037337	0.1398045244426208	-0.0109837674424884	0.16685301262355212	0.016064720738442947	0.9544128851450279	0.9911431346649631	0.6047395259729532	0.9834550775048551	1.2158196033436878e-4	1.7505442907417708e-5	1.9774033045713e-4	3.2076452684423186e-5	NA	Constant	Constant	NA
chr2L:850284	chr2L	850125	850423	TRUE	FALSE	TRUE	FALSE	456.9356510151369	302.3282641535721	356.175716039408	321.290432983342	-0.14871113471186326	-0.5958751484642454	0.35940185158406757	-0.08776216216831459	-0.13696646577183308	-0.5500721594657926	0.3328423027312996	-0.08026339096265984	0.9617295464141853	0.10021526959796791	0.2788374920159243	0.9029316630977273	2.3609834591588073e-4	0.04508015026807572	0.004097113881477549	1.384399752333848e-4	Constant	Undetermined	Constant	NA
chr2L:850648	chr2L	850501	850800	FALSE	FALSE	TRUE	TRUE	251.73952975268634	233.46638674396334	305.93972354040613	318.4628044001513	0.05787743929401765	-0.10871692221759804	-0.2813156646236722	-0.4479100261352879	0.054461064433619887	-0.1002775036144674	-0.2630692198377844	-0.41780778788587175	0.9929279727251179	0.894031282282327	0.3652942074833858	0.15014155258687586	2.53456300716873e-5	4.848969972124116e-5	6.318715344068871e-4	0.0066406474207187476	Constant	NA	Constant	Undetermined
chr2L:852544	chr2L	852406	852704	FALSE	TRUE	FALSE	TRUE	444.44213422919404	425.07466699041436	527.8241482215566	507.0727055761209	-0.057864736282636366	-0.06427931251551289	-0.24806176188201218	-0.25447633811488873	-0.05279858802291674	-0.05824149974856614	-0.22660799770693937	-0.2320509094325888	0.9943310443079237	0.9537753549418077	0.5154037546725679	0.6345522174640441	1.3463757543952175e-4	1.5599022910740636e-4	0.001848012538682183	0.0019427041387888428	Constant	Constant	NA	Constant
chr2L:852973	chr2L	852825	853123	TRUE	TRUE	TRUE	TRUE	514.6693797047661	414.17128094388454	396.37579140175626	437.4242263616807	0.1421642722041828	-0.3134184327514646	0.3767770990336341	-0.07880560592201326	0.12909259773309859	-0.2856939891408152	0.34322619288994766	-0.07156039398396608	0.9711361855656727	0.62379151107308894	0.29994895158199625	0.9220899242451297	5.055599922054685e-4	0.003863612691632603	0.00901061023048623	2.7441411434284076e-4	Constant	Constant	Constant	Constant
chr2L:853642	chr2L	853492	853790	TRUE	FALSE	FALSE	TRUE	239.65717302165132	230.2304739024255	203.74501721092713	228.227496306888	0.16370783735228914	-0.05789331599694257	0.23420734374345126	0.012606190394219547	0.1519869801080644	-0.05433917925637135	0.2179934439734643	0.011667284609028517	0.9463730120987016	0.9516005294718892	0.4809222915834364	0.9879858594363895	1.418819588060319e-4	2.8551100096007775e-5	4.439771533023398e-4	3.1098424868028576e-5	Constant	Constant	Constant	Constant
chr2L:853950	chr2L	853813	854112	FALSE	FALSE	FALSE	TRUE	299.9762497729984	274.7652127687021	198.35601149447547	253.69950831935597	0.3550286020850096	-0.12664892149214532	0.5967561604368081	0.11507863685965324	0.32355267243156377	-0.11727681608878379	0.5462048450229369	0.10537535650258932	0.6703891279927349	0.888268165594385	0.06232177346345844	0.868257251811706	0.004904787884520742	2.3345558904629688e-4	0.05796694615404122	2.646730919577662e-4	Constant	NA	NA	Constant
chr2L:860047	chr2L	859898	860197	TRUE	FALSE	FALSE	FALSE	173.5820382220431	158.87230008625463	172.90792890081983	168.58386171735518	-0.03653759117463333	-0.1277500615716343	0.005613642495199022	-0.08559882790180193	-0.034141158634984854	-0.11939812891216038	0.00552505509332832	-0.0797319151838472	0.995348452538379	0.8663112458241506	0.9891162195014799	0.8929153854939917	2.1714587486982804e-5	4.7417203321301625e-5	1.7612810971281638e-5	4.5535217383671926e-5	NA	Constant	Constant	NA
chr2L:861228	chr2L	861079	861377	TRUE	FALSE	FALSE	FALSE	256.89992754300056	205.99937188623267	188.32477627061692	200.48900469949143	0.09030030256118683	-0.31856654484960734	0.44798366792244293	0.03911682051164874	0.08479410158786359	-0.3026150040117144	0.42445188505231374	0.03704277945273581	0.9847446883365337	0.4245046392828955	0.07884392791781683	0.9536567813313943	2.0966488669230266e-5	2.9335345282923445e-4	0.0029688679695704747	2.763804862064024e-5	NA	Constant	Undetermined	NA
chr2L:863298	chr2L	863150	863448	TRUE	FALSE	FALSE	FALSE	247.50483581805227	180.1240805856533	176.48575948042452	189.03007014408462	0.09906397275178375	-0.45846564682858554	0.48790493516197236	-0.06962468441839695	0.09208354120154073	-0.4301747657977707	0.457709927868974	-0.06454837913033744	0.9846560275316649	0.20546109529673287	0.08135153528780753	0.9185708205908696	4.582285555399821e-5	0.005878660867421136	0.009806430860655795	4.273051809341764e-5	NA	Undetermined	Undetermined	NA
chr2L:863660	chr2L	863512	863794	TRUE	FALSE	FALSE	FALSE	159.50552833891004	144.633859569196	130.99968086514417	142.05341952784158	0.11687026353687921	-0.14120109301202838	0.2840431304113257	0.025971773862418092	0.1077914263762933	-0.13201214905546171	0.26386996382371364	0.024066388391958644	0.9788009147010668	0.8585409971236792	0.3890189161022327	0.9761622835629804	1.1058035781768184e-4	1.1238668280956502e-4	0.001118467829360891	4.466683053844284e-5	NA	Constant	Constant	NA
chr2L:863929	chr2L	863796	864078	TRUE	FALSE	FALSE	FALSE	197.2726034403194	178.72797786927867	145.4512542541579	145.33187031852322	-0.0011846259774007618	-0.14242512345116717	0.43965487617944027	0.2984143787056739	-0.0015396189052224053	-0.13460517800059366	0.4103783622120446	0.2773128031166734	0.9995266876318476	0.8502579027966468	0.13852380121744826	0.4644459620323356	2.50602368730522e-5	7.28249046782718e-5	0.00665623220311595	0.001142848265776592	NA	Constant	Undetermined	NA
chr2L:864264	chr2L	864115	864413	TRUE	FALSE	FALSE	FALSE	165.26922916332956	148.1633493692854	136.76105254990298	149.9336206093514	0.13266649333536	-0.15762952230702373	0.273160708543267	-0.017135307099116658	0.1230268896612381	-0.14772378328260852	0.2548457074233406	-0.015904965520506006	0.9681769485896421	0.8296746136694989	0.39381683442462273	0.9839381820418815	9.403732373669017e-5	9.965497012238693e-5	7.057949891414987e-4	3.235683812136596e-5	NA	Constant	Constant	NA
chr2L:864596	chr2L	864448	864746	TRUE	FALSE	FALSE	FALSE	196.92903236910632	156.6343800401822	158.98019647625594	158.74831726125998	-0.002105766643456626	-0.33027490917804164	0.30882875103356505	-0.019340391501019946	-0.002095234460489298	-0.3054629259593648	0.28592471778307815	-0.017442973715797325	0.9993235959715836	0.5442960543554601	0.36551806313883267	0.9830057812232957	4.334822990081823e-5	0.0025126745815864052	0.002240476870228978	6.868461977981069e-5	NA	Constant	Constant	NA
chr2L:866862	chr2L	866713	866997	FALSE	FALSE	TRUE	FALSE	65.6545842112902	96.97841802481024	165.46629337076934	109.36316805600453	-0.5974104190311987	0.5627679715656828	-1.3335697067054957	-0.17339131610861427	-0.5417785960589826	0.5022104166896554	-1.199022103686788	-0.15503309093815013	0.23535200779673007	0.2694658911956096	1.3062256784717277e-5	0.8086337234884351	0.06651668954895355	0.06360893989862496	0.9261959862402553	0.0019066881767376602	Undetermined	NA	Decreased	NA
chr2L:867136	chr2L	866999	867288	TRUE	FALSE	FALSE	FALSE	145.80015884157388	125.69901145597358	217.73091189734822	148.2125377257811	-0.5548787511834405	-0.2140189874959766	-0.5785539543156413	-0.23769419062817737	-0.5156340995966104	-0.19504724069768936	-0.537984666162835	-0.21739780726391397	0.15914114268520205	0.7606758049408044	0.043475923791769504	0.6393863106016768	0.025023522216888208	4.93750332604142e-4	0.034394721709128676	8.957592869102624e-4	NA	Constant	Undetermined	NA
chr2L:867690	chr2L	867542	867776	FALSE	FALSE	FALSE	TRUE	92.60186961720149	116.28153207559345	238.03989918774533	153.83322457243727	-0.629836284761857	0.32850875836464843	-1.362090185240705	-0.40374514211419976	-0.56913735625678	0.2942001827168428	-1.222432103121022	-0.35909456414739904	0.2035246447297287	0.6629924871005795	1.0422804634175359e-5	0.4153945424437164	0.0873760244570988	0.010025586571588667	0.940266726842919	0.020291172987354472	Undetermined	NA	NA	Undetermined
chr2L:867863	chr2L	867778	868019	TRUE	FALSE	TRUE	TRUE	139.26068848665616	144.0854494228722	245.34234294055395	191.1601438347309	-0.36001448781276507	0.04913659019860823	-0.8170081850083196	-0.40785710699694633	-0.33082672258502943	0.04727879483832726	-0.7492648813428358	-0.371159363919479	0.6430649035350424	0.9673904664932425	0.005786714532828626	0.3198341040875335	0.0045218754607202725	1.384138416158425e-4	0.2530933345276879	0.011092539642718292	Constant	Constant	Decreased	Undetermined
chr2L:868285	chr2L	868126	868424	FALSE	FALSE	TRUE	FALSE	141.977205830747	197.51823094110728	230.7442073306397	177.72785749249462	-0.37662459990530106	0.4763264938614679	-0.7006351041042266	0.1523159896625424	-0.35077496125807267	0.442899518951815	-0.6522181410296131	0.14145633918027467	0.5100386338110979	0.2142023852119861	0.00961982628637606	0.7855232131305268	0.002604687967404123	0.010208843094076365	0.09961788515781436	1.54490085528184e-4	Constant	NA	Decreased	NA
chr2L:869673	chr2L	869526	869825	TRUE	TRUE	TRUE	TRUE	609.751066672062	496.5384292593526	388.56357145097957	430.57084113731213	0.1480999695255666	-0.29631499832016406	0.6500697248605226	0.20565475701479194	0.1345017967504735	-0.2717274421318503	0.5938184309401164	0.18758919205779265	0.9686565347068511	0.6427824181376154	0.043356777897080465	0.7248979985986304	4.6551211495258674e-4	0.0026597845921884733	0.09243684336160218	0.0010730955566327879	Constant	Constant	Undetermined	Constant
chr2L:870686	chr2L	870542	870798	TRUE	TRUE	TRUE	TRUE	496.36348412487337	767.6679908139723	904.5785378562766	945.0785273924959	0.06318844228127106	0.6290855088889247	-0.8658487819032645	-0.299951715295611	0.04771870369453492	0.460924346494611	-0.6379639165943248	-0.2247582737942487	0.9967007854397261	0.5862574126866583	0.18856638301379175	0.8063851763430401	0.024799762094567416	0.22761517040677307	0.427655175142193	0.08064122388510321	Constant	Undetermined	Undetermined	Undetermined
chr2L:870923	chr2L	870800	871064	FALSE	TRUE	FALSE	FALSE	574.5627566851972	827.2733949140979	788.5327986878366	899.0252127745891	0.1891908115145461	0.525899705857506	-0.4567062845384942	-0.11999739019553432	0.14329222115096496	0.3932048571131365	-0.34097483286620717	-0.09106219690403565	0.9866998269986854	0.6716605745472833	0.5219193974161888	0.9381637028163321	0.040974785432069546	0.160683188140534	0.1373149797890177	0.03367102497362656	NA	Undetermined	NA	Constant
chr2L:871652	chr2L	871503	871802	TRUE	TRUE	TRUE	TRUE	591.9145132175499	854.5004777851328	604.1452552774042	722.467518866688	0.25803726757388984	0.5296924677538016	-0.02950662912204222	0.24214857105786958	0.21034327713028794	0.4333109784130305	-0.024283332615644485	0.19868436866709807	0.9547548737478949	0.5553633763081339	0.9688728399402571	0.8058238971132974	0.027039421235407285	0.11478944101896311	0.007362646930894161	0.02787898634208119	Constant	Undetermined	Constant	Constant
chr2L:872283	chr2L	872136	872434	TRUE	TRUE	FALSE	FALSE	267.783151216649	289.6934865873535	224.7019104031598	273.2860390863895	0.28239937087595285	0.1134620578352627	0.25305279957677	0.08411548653607989	0.2655735747386829	0.10682536008397686	0.23794398658556906	0.079195771930863	0.6846843489573318	0.8734882971984262	0.3859336727179083	0.8839343530766169	2.596683297912207e-4	1.8224310917140985e-5	1.9279195223786047e-4	2.763804862064024e-5	NA	Constant	Constant	Constant
chr2L:873339	chr2L	873189	873487	TRUE	TRUE	FALSE	FALSE	263.95283136786276	310.6408408281315	245.94774493023476	246.04716728517724	5.830797710310291e-4	0.23496737579869803	0.10192831438689229	0.3363126104145593	3.815914661622664e-4	0.21844318731538565	0.09446889609169491	0.31253049194091825	0.9995934910240171	0.7026092357043912	0.791240505557453	0.3781817607413529	2.4748118532165644e-5	3.7146567350933703e-4	8.037308940013154e-5	0.001961799525448242	NA	Constant	Constant	Constant
chr2L:873940	chr2L	873791	874089	TRUE	FALSE	FALSE	FALSE	164.42631816386242	190.33714666918772	163.29312122603517	181.38937416094026	0.15162592667399188	0.21111591299262691	0.009977217838550207	0.06946720415718526	0.1424423826204671	0.19885687666559104	0.008744568611449894	0.06515906265657387	0.9445452766586664	0.706406926642387	0.979830549803777	0.9115721804870741	4.511660958122524e-5	8.186684729046514e-5	1.760947218531052e-5	2.772418547328636e-5	NA	Constant	Constant	NA
chr2L:875746	chr2L	875597	875895	TRUE	FALSE	FALSE	FALSE	249.41600311137572	240.00187392846118	187.39966273991215	219.38863854636492	0.22737045839219272	-0.05550836440607467	0.41243567820471067	0.12955685540644332	0.20190564706577396	-0.05037614792942746	0.3678073220679614	0.11552552707275995	0.9326463044015616	0.9664411458727733	0.3054511107459292	0.8712356589593304	0.0034794648555296097	4.781534121573396e-4	0.02202028563645119	0.0013607838038500538	NA	Constant	Undetermined	NA
chr2L:876570	chr2L	876418	876716	TRUE	FALSE	FALSE	FALSE	206.42606122216685	199.52654177655162	188.54811892192842	163.33185455811198	-0.20712657060968484	-0.04904445005926174	0.13069236474103957	0.28877448529146266	-0.1941904232933384	-0.046916141791293296	0.12350246319767352	0.27077674469971863	0.8790467245870848	0.9567915830699385	0.6933450507542973	0.44000423290657464	1.233221691534305e-4	1.4185397047460342e-5	3.786922266981812e-5	4.942366019417775e-4	NA	Constant	Constant	NA
chr2L:879132	chr2L	878983	879281	TRUE	FALSE	FALSE	FALSE	213.80059492504523	188.91835548684656	184.53864738278824	196.13608239246688	0.0879319796622358	-0.17850298537407902	0.21234288024990028	-0.05409208478641454	0.08263830640554805	-0.16870050396919764	0.20053421334430585	-0.05080459703043986	0.9859759668596809	0.7679920564764992	0.47892160062973743	0.9354685888282492	2.2213669604170538e-5	4.596347634102649e-5	9.629906489927371e-5	2.763804862064024e-5	NA	Constant	Constant	NA
chr2L:880121	chr2L	879972	880271	TRUE	FALSE	FALSE	FALSE	160.71634237628967	142.9199594684875	153.35288874831215	139.78669717095042	-0.1336282704001181	-0.16930922644045615	0.0676612930507639	0.031980337010425845	-0.12322961992912623	-0.15674436519021415	0.06321669259421824	0.02970194733313032	0.9707302833293416	0.8283610168245069	0.8699500578360282	0.9702047453769704	1.8021975447125085e-4	2.56356102670237e-4	7.42963538120097e-5	6.887102218132053e-5	NA	Constant	Constant	NA
chr2L:880486	chr2L	880337	880636	TRUE	FALSE	FALSE	FALSE	182.66689863852469	149.66401724882164	169.75212241083878	137.9651373761412	-0.2991258563837119	-0.2874878193160629	0.10578561196991232	0.11742364903756135	-0.27836071997784395	-0.26903747981778836	0.10006518090519195	0.10938842106524752	0.7128850179978556	0.5814249046384601	0.7706340054825909	0.8469101706950574	8.755436425008277e-4	6.338990281227391e-4	4.919759398148628e-5	9.795558574958627e-5	NA	Constant	Constant	NA
chr2L:882362	chr2L	882214	882512	TRUE	FALSE	FALSE	FALSE	178.58521959816974	159.54837776343615	163.132744725327	173.06349610467535	0.0852550571217047	-0.16261874255901818	0.1305662871517096	-0.11730751252901325	0.07970759374561873	-0.15231834099591748	0.12254313573978691	-0.10948279900174933	0.9876098167157933	0.814616770875664	0.706263905127323	0.8389718067196666	3.2486446498818374e-5	7.490344648464236e-5	5.7022342352769835e-5	6.28949484533811e-5	NA	Constant	Constant	NA
chr2L:883768	chr2L	883619	883917	TRUE	FALSE	FALSE	FALSE	229.1601662662531	187.97345381334728	177.11838326095904	192.14438919907582	0.11747689058134293	-0.2858273551474071	0.3716423312728036	-0.03166191445594641	0.10962500209196796	-0.2690339200902965	0.34918315994117444	-0.02947576224108998	0.9714576886405488	0.5580246277861852	0.19675956003387943	0.9656029396888509	4.4688126895699504e-5	3.990795195808792e-4	0.0018045338350864022	2.8354800551751168e-5	NA	Constant	Constant	NA
chr2L:888948	chr2L	888796	889095	TRUE	FALSE	FALSE	FALSE	170.43696510281097	178.63626155340552	159.18956733337063	224.09115946846114	0.49333994443663914	0.067786696883874	0.09849247706810005	-0.32706077048466514	0.46490092610513817	0.06425479620708155	0.09157001511628897	-0.3090761147817676	0.16190803667057843	0.9363069376959345	0.7759931278250625	0.3168728315042978	0.006309185034455369	1.52678201941139e-5	2.5938791775401666e-5	6.004124359431914e-4	NA	Constant	Constant	NA
chr2L:894000	chr2L	893854	894152	TRUE	FALSE	FALSE	TRUE	142.30527206767982	138.9444225700787	180.04037306133296	210.49099581091016	0.2254380610928183	-0.03448118739506827	-0.3393313480130439	-0.5992505965009305	0.21279899956868675	-0.029922572806455893	-0.3184496043244364	-0.561171176699579	0.8405637069820374	0.9732203899469961	0.2469700088474928	0.02596129857294817	1.4490815786724975e-4	1.8202532462464514e-5	0.001154315400870317	0.034465483611052894	Constant	Constant	Constant	Undetermined
chr2L:894644	chr2L	894495	894793	FALSE	FALSE	FALSE	TRUE	115.49870739693623	107.65097604617736	136.3252999899046	176.5474285437254	0.373002477870589	-0.10151530567676449	-0.23917662435635553	-0.713694407903709	0.3480570607307506	-0.0904966630197249	-0.22198042186758826	-0.6605341456180637	0.5418657847836488	0.9133894397262449	0.4886767807268405	0.012702712393516998	0.002935671784219723	1.1455558549380699e-4	6.994588280333479e-4	0.1234859737018343	Constant	NA	NA	Decreased
chr2L:899047	chr2L	898898	899197	TRUE	FALSE	FALSE	FALSE	241.44513500648003	200.63962952667202	206.26234572150653	245.81500420158747	0.2530925047945126	-0.2670888048765772	0.22721492057420797	-0.29296638909688183	0.2348868249753263	-0.2478092174408898	0.21114928323935736	-0.2715467591768587	0.8274636456894777	0.6444029568851479	0.5061545571835326	0.4901857270889139	5.892689030813554e-4	7.187945701293561e-4	4.956804497178073e-4	0.0012637278899067564	NA	Constant	Constant	NA
chr2L:905227	chr2L	905074	905373	FALSE	TRUE	FALSE	TRUE	121.45949763947716	164.38554035116243	155.72614140396175	206.83577380712262	0.40947458544098936	0.43660809526246114	-0.3585358395034179	-0.33140232968194616	0.38405890471779514	0.4077101509999806	-0.33502060003935646	-0.311369353757171	0.39381173882617926	0.263788057293	0.24076618003947725	0.35524175482482145	0.0031008798266867446	0.005260083289341423	0.002268576048200376	0.0012133550948335882	Undetermined	Undetermined	NA	Constant
chr2L:906708	chr2L	906559	906857	FALSE	FALSE	FALSE	TRUE	107.65267844430619	141.84385674301143	141.10006588018683	154.7419083789741	0.13314530979917352	0.3979194540313234	-0.3903344467191316	-0.12556030248698177	0.12407840126302738	0.3689526913216749	-0.3620156706452601	-0.11714138058661254	0.9686565347068511	0.3840045184809484	0.2202176283290237	0.8365358542246188	1.1486167936804024e-4	0.004710351153121181	0.00495695269141454	1.312440043719566e-4	Constant	NA	NA	Constant
chr2L:914332	chr2L	914183	914482	TRUE	FALSE	FALSE	FALSE	144.5727532332119	176.71050062603814	155.34926459913322	164.8996382869461	0.08607282221040428	0.2895920896060643	-0.10371973021214924	0.09979953718351084	0.07963398611394203	0.26845903887783995	-0.09660851250751673	0.09221654025638122	0.9881838616676168	0.605775258290947	0.792803217818968	0.8793448468568311	7.531274403979862e-5	0.0010833496466853764	1.1260116260781097e-4	1.0276285756391032e-4	NA	Constant	Constant	NA
chr2L:916900	chr2L	916751	917049	TRUE	FALSE	FALSE	FALSE	168.58392067660589	147.79268248733416	161.6840221071359	168.5013153205956	0.05958273686995453	-0.18989209987198877	0.06028982414121981	-0.18918501260072348	0.055843741354276416	-0.17740498877541136	0.05677885219476358	-0.1764698779349242	0.9919833265044475	0.7679920564764992	0.8722692661257817	0.6978897177844833	2.498253311366478e-5	1.1624054525441621e-4	2.4012137713968938e-5	1.6396834205173528e-4	NA	Constant	Constant	NA
chr2L:918996	chr2L	918847	919146	TRUE	FALSE	FALSE	FALSE	155.13574060067	166.48384544700554	183.0361394589847	178.3757298297956	-0.0372091961328499	0.101851097231042	-0.23859743194018784	-0.09953713857629592	-0.03483538509448183	0.09628030456970897	-0.22460462876644097	-0.0934889391022502	0.9952059346145374	0.8963318953757852	0.42903541944316326	0.8652234864387853	2.0480585098060687e-5	2.4419828083527274e-5	1.8967621418691918e-4	3.7020852529639245e-5	NA	Constant	Constant	NA
chr2L:951149	chr2L	951000	951299	TRUE	FALSE	FALSE	FALSE	165.30518399540907	169.46269190215034	152.8114903569779	173.4895785641582	0.18309597536163266	0.035835722988059926	0.11337894042796251	-0.033881311945610226	0.17160852296988585	0.0335406474273551	0.10606305282572308	-0.032004822716807685	0.9133043809007224	0.9705753112436637	0.7431898803667873	0.9627506799894331	8.66619332137962e-5	1.4133700323279152e-5	3.6622274552472055e-5	2.763804862064024e-5	NA	Constant	Constant	NA
chr2L:952733	chr2L	952587	952886	TRUE	FALSE	FALSE	FALSE	267.10269151899814	239.12178794029936	227.53640208170273	247.76291831461987	0.1228629099840373	-0.1596489243192211	0.23129714242766045	-0.05121469187559796	0.1145683671697736	-0.14959984940039645	0.21639202704698238	-0.04777618952318766	0.9707302833293416	0.8221394538453973	0.4727491230337804	0.9437612166647157	5.799181165942099e-5	8.186684729046514e-5	3.0746029276982223e-4	3.416180409837224e-5	NA	Constant	Constant	NA
chr2L:953284	chr2L	953135	953434	TRUE	FALSE	FALSE	FALSE	204.7057636115219	186.81858912848367	170.94246167568673	180.20055229452277	0.07609262952356896	-0.13191370727387902	0.2600409195295583	0.05203458273211036	0.07098731425018114	-0.1245260104396826	0.2442700853754811	0.04875676068561735	0.9882960779143793	0.856678150398961	0.3925193128014957	0.9411442836488949	2.7700185398673385e-5	3.705988930536386e-5	3.357838805599342e-4	2.9924977472246353e-5	NA	Constant	Constant	NA
chr2L:956664	chr2L	956516	956815	TRUE	FALSE	FALSE	FALSE	225.02175445526692	238.02866438529867	189.86123176906548	218.80600194998073	0.2047069643483966	0.08107083544535022	0.24511913566903604	0.12148300676598967	0.1900814534019436	0.07524505618376699	0.22794727327552086	0.11311087605734424	0.901854298398598	0.9274734244182162	0.4551273692024271	0.8356306567476266	2.395581176857967e-4	3.309806402657989e-5	4.924510998037659e-4	8.188647756741414e-5	NA	Constant	Constant	NA
chr2L:958471	chr2L	958322	958621	TRUE	FALSE	FALSE	FALSE	181.894464601925	167.6354188204747	185.59313064126974	192.58208539995587	0.05333019234652068	-0.11777463885924747	-0.029041673305546915	-0.20014650451131505	0.04987130269970407	-0.10928869875017924	-0.027036029575001244	-0.18619603102488452	0.9943310443079237	0.8836561203060823	0.943119717259586	0.6849545696737064	2.9074698066000915e-5	5.9705956325721126e-5	2.3959685713194324e-5	2.540576572886372e-4	NA	Constant	Constant	NA
chr2L:962252	chr2L	962103	962401	FALSE	FALSE	FALSE	TRUE	120.11886039103203	132.35528557329482	133.0884063076585	158.5671037052416	0.2527086012613554	0.13995311690004525	-0.1479222069140543	-0.26067769127536444	0.2340905472517494	0.1299556129288192	-0.13724010791682045	-0.24137504223975068	0.8441754126837688	0.8678860483928255	0.6998742946824341	0.5835717250176636	7.923731178875902e-4	1.894029531979566e-4	2.586755034499058e-4	0.001093477922500112	Constant	NA	NA	Constant
chr2L:967556	chr2L	967409	967708	FALSE	FALSE	FALSE	TRUE	126.57646279116075	178.8614874699025	169.57527044258867	191.42613757388722	0.1748620370755187	0.4988336221643764	-0.42191663668972446	-0.09794505160086678	0.1628193001819546	0.4624228221983988	-0.39122665500768694	-0.09162313299124274	0.9380472354488222	0.1950445527137878	0.17892926478131382	0.8803112830485538	1.9658812394819983e-4	0.014774797031333081	0.007174329491013169	8.525378360530569e-5	Constant	NA	NA	Constant
chr2L:970807	chr2L	970656	970954	TRUE	FALSE	FALSE	FALSE	171.0089920352934	179.50820021179734	181.820004110095	188.07529134516687	0.048799389487667336	0.069977562853295	-0.08843874850310207	-0.06726057513747442	0.04566153134990956	0.06563890677948203	-0.08284769607865605	-0.06287032064908359	0.9943461288625316	0.9397264789906107	0.8127632448854378	0.9215213924124154	2.5816574196284617e-5	2.7064244976296136e-5	4.172574760890009e-5	4.037851219577231e-5	NA	Constant	Constant	NA
chr2L:988191	chr2L	988042	988340	TRUE	FALSE	FALSE	FALSE	190.57057576233734	172.13956679518347	185.08050009589832	196.0814457664796	0.08330012452524779	-0.1467466399905991	0.04217248101426226	-0.1878742835015846	0.07778836170810559	-0.13657240973969717	0.03949860363023928	-0.17486216781756347	0.9881838616676168	0.8447174826851094	0.9166927307972298	0.7089865859451104	3.899394136950875e-5	8.463588298526396e-5	2.6519129218566895e-5	2.049594773799399e-4	NA	Constant	Constant	NA
chr2L:989708	chr2L	989559	989826	TRUE	FALSE	FALSE	FALSE	143.99363051967137	122.56937771655572	153.04876089876046	138.1035589267111	-0.14824086637371972	-0.2324064098318071	-0.08798636843448704	-0.17215191189257445	-0.1369847786868513	-0.21378773695258296	-0.08099020044599632	-0.15779315871172797	0.9594808213521615	0.7282551517116959	0.8260639786452908	0.7652372497503095	1.857164274844947e-4	6.378791746281049e-4	8.55947273273575e-5	3.9175676032085114e-4	NA	Constant	Constant	NA
chr2L:989955	chr2L	989828	990105	TRUE	FALSE	FALSE	FALSE	159.4761342505007	106.59596000953147	147.8289576952288	155.5946213512068	0.07386328797339295	-0.5811877785670095	0.10941163787913324	-0.5456394286612692	0.06880141326718973	-0.5347325354957478	0.10270614594764269	-0.5008278028152948	0.9901245903523421	0.1080474575296915	0.7759931278250625	0.09122724208399619	5.8135211469668665e-5	0.03785453100367672	9.697211245717086e-5	0.03192611975732633	NA	Undetermined	Constant	NA
chr2L:991939	chr2L	991788	992087	TRUE	FALSE	FALSE	FALSE	168.25566015524913	185.4560157553259	201.7882825638611	222.4205753352677	0.14044785031203486	0.14042202800929296	-0.2621873642908377	-0.2622131865935796	0.13262013257930888	0.13273050154518676	-0.24697347495806932	-0.24686310599219144	0.9524633334756357	0.8417344264545937	0.37643896888571715	0.495082822733815	3.5716822785119925e-5	3.832536687243241e-5	2.7369958279042445e-4	2.720108414468273e-4	NA	Constant	Constant	NA
chr2L:995100	chr2L	994952	995250	TRUE	FALSE	FALSE	FALSE	154.4650625583789	155.2541623992077	151.2211771151973	172.6566219015947	0.1912454772641556	0.007351386666876124	0.030620371588409717	-0.15327371900886974	0.17905259254974695	0.007142121443982735	0.028302817543499243	-0.14360765356226496	0.9074924475174506	0.9939304471041239	0.9382544032165623	0.7682171029572289	1.2385520307776776e-4	1.4238661502887308e-5	2.0567631784786398e-5	9.103576257267102e-5	NA	Constant	Constant	NA
chr2L:1007399	chr2L	1007252	1007550	TRUE	FALSE	FALSE	FALSE	258.6640467714949	257.11987443881264	499.4262520239365	510.9539690631953	0.03292166957117644	-0.008638409732973047	-0.9491921182711879	-0.9907521975753374	0.031024662969446296	-0.005531035365265343	-0.8781961792378261	-0.9147518775725378	0.995995541102154	0.9935462647961609	3.8855087370151086e-4	2.0424036873644433e-4	3.5514856506596285e-5	3.7396639821108196e-5	0.45264630670331707	0.527161995057094	NA	Constant	Decreased	NA
chr2L:1008329	chr2L	1008180	1008463	FALSE	FALSE	FALSE	TRUE	94.79901674991969	105.19777311254356	195.82435142383105	152.68182753741638	-0.35903181990645616	0.1501601643865398	-1.0466161793684632	-0.5374241950754673	-0.3193385073096001	0.1349492367147533	-0.9258441525475041	-0.47155640852315067	0.7718162213950466	0.8966061368689904	0.0028118830497571175	0.2458966895757373	0.013875511101902592	0.0028591886766668084	0.6085415410144696	0.07084164184576949	Constant	NA	NA	Undetermined
chr2L:1008606	chr2L	1008465	1008756	FALSE	FALSE	FALSE	TRUE	34.37119573078572	57.15855582661458	182.86598470407492	112.31925750910827	-0.7031814374346667	0.7337694234931211	-2.411514793982001	-0.9745639330542132	-0.5835191071039909	0.5636462609737873	-1.922644659035316	-0.7754792909575379	0.45299750550505097	0.3933533772815562	6.894977519558892e-8	0.07745688360760347	0.2256111143855086	0.2776408062835335	1	0.5176844804023435	Undetermined	NA	NA	Undetermined
chr2L:1008990	chr2L	1008842	1009140	FALSE	FALSE	TRUE	FALSE	45.80977296718422	78.72475611622662	213.14963605356616	118.27534420019275	-0.8497172326173399	0.7811619701093372	-2.2181392739437866	-0.5872600712171095	-0.7206478960927605	0.6283398126052006	-1.8318534558687636	-0.4828657471708026	0.19003077603477417	0.2580636988877754	5.369321444411474e-8	0.345822738114149	0.3429486019181865	0.2975007567627042	1	0.15274755269022167	Undetermined	NA	Decreased	NA
chr2L:1009586	chr2L	1009437	1009735	FALSE	FALSE	TRUE	TRUE	118.94877320935686	168.90118218822516	316.0009368288376	201.30400580496445	-0.6505529543405081	0.5058390335612766	-1.4095884430261036	-0.25319645512431893	-0.614401675936323	0.473346461103116	-1.3245727496188031	-0.23682461257936407	0.02577334249519406	0.1433890907065156	2.3559065986066117e-10	0.5394951096637595	0.042352564391453525	0.011456814293509756	0.9988328352242005	3.324683172340978e-4	Undetermined	NA	Decreased	Constant
chr2L:1014158	chr2L	1014003	1014302	TRUE	FALSE	FALSE	FALSE	263.6514126096602	217.77420742046596	261.5317785990884	229.98441509271683	-0.18545015812695478	-0.275798631178219	0.011645468213616674	-0.07870300483764757	-0.171575942875651	-0.2551450678664751	0.011281218850742986	-0.07228790614008113	0.9313045471601089	0.6381368973720847	0.9791163154311633	0.9129120926522805	2.8395913720186464e-4	9.963921070131065e-4	3.3257171706582584e-5	9.557813161354695e-5	NA	Constant	Constant	NA
chr2L:1015644	chr2L	1015495	1015794	TRUE	FALSE	FALSE	FALSE	237.19389574867336	177.81051491540572	207.25358764886852	202.12304518510405	-0.03616325473895592	-0.41572624100406336	0.19466980659107302	-0.18489317967403432	-0.033380366231295956	-0.3840024341771501	0.18093110942081583	-0.16969095852503832	0.9956639314928876	0.36230593532057087	0.5905720035040457	0.7432103356539115	4.9188104751678296e-5	0.006615298494074306	4.2610103050605376e-4	4.5311372493537106e-4	NA	Undetermined	Constant	NA
chr2L:1016300	chr2L	1016155	1016453	TRUE	FALSE	FALSE	FALSE	248.9851163170083	242.37696956948423	212.16425689022077	220.6826566662755	0.0567916261618408	-0.038806882507456945	0.230877877044247	0.13527936837494925	0.05236393938609037	-0.036534330967242123	0.21415359145292429	0.12525532109959175	0.9943310443079237	0.9713562779861775	0.5036401810584935	0.8227327538962089	5.124831798857358e-5	3.2010375358777914e-5	5.87668803971738e-4	1.585822211290895e-4	NA	Constant	Constant	NA
chr2L:1023113	chr2L	1022957	1023256	TRUE	FALSE	FALSE	FALSE	182.5372650084081	164.0880476736594	181.71725160694766	203.67524916155574	0.16457528253235781	-0.1537208650294784	0.006495629908767902	-0.3118005176530683	0.1552038433755475	-0.14387676811563854	0.006102503930263449	-0.2929781075609226	0.9304058192370246	0.8193375440558246	0.9868957617903801	0.3704413639371985	4.797870818034722e-5	4.197118445077868e-5	1.760947218531052e-5	5.967715624309982e-4	NA	Constant	Constant	NA
chr2L:1031632	chr2L	1031477	1031776	TRUE	FALSE	FALSE	FALSE	142.80287623752955	148.71512289859538	136.44453829400572	148.3465623237559	0.12065684876023124	0.05852632563610832	0.06571039096212342	0.0035798678380005054	0.11203637494671913	0.05438995884864966	0.06080263412827818	0.003156218030208719	0.9727423619099583	0.9512347402322026	0.8681038402568135	0.9965751109756188	8.255183693106585e-5	2.9653372251672533e-5	4.384947585334787e-5	3.053353962270758e-5	NA	Constant	Constant	NA
chr2L:1032124	chr2L	1031974	1032273	FALSE	TRUE	FALSE	FALSE	178.5993673052721	208.1420101060998	182.83898510736017	187.52203156805692	0.03648638872038785	0.2208412095081771	-0.0338467463753234	0.15050807441246586	0.03401614438962166	0.20666527675669644	-0.032038743128277494	0.14061038923879732	0.995348452538379	0.7093273064331415	0.9321760741502335	0.7749169653595689	2.2961063521587176e-5	1.7942763408236747e-4	2.211102763394897e-5	9.041370564501488e-5	NA	Constant	NA	Constant
chr2L:1039228	chr2L	1039079	1039378	TRUE	FALSE	FALSE	FALSE	152.06666241619018	148.04413872521337	159.6914863128311	151.82627042586833	-0.07286595872711515	-0.03867653227456098	-0.0705834942985923	-0.03639406784603814	-0.06779295622176024	-0.03579228406531903	-0.06570270323099872	-0.033702031074557506	0.9897652282713028	0.9703734108097346	0.8549583792307756	0.9627506799894331	3.931775489542302e-5	2.342359269965698e-5	3.883719478585385e-5	3.836393119933095e-5	NA	Constant	Constant	NA
chr2L:1052402	chr2L	1052241	1052540	TRUE	FALSE	FALSE	FALSE	239.09008263138406	228.54303387091286	188.80336330960407	209.42939061192223	0.14957945457410138	-0.06508844343157635	0.34066982398933887	0.12600192598366117	0.13940725363569598	-0.061796223728034276	0.31908681142221973	0.11788333405848944	0.9521860241092157	0.9424757970203258	0.24991012959360023	0.8216274881081539	7.381209785906851e-5	1.8661138516914796e-5	0.001288675067229254	6.0667934928722616e-5	NA	Constant	Constant	NA
chr2L:1052726	chr2L	1052580	1052872	TRUE	FALSE	FALSE	FALSE	261.549134976361	214.5999084586644	178.7087193322741	188.6822818217646	0.07834892699314316	-0.28543253789861633	0.5494719723181211	0.18569050742636165	0.07188299499226171	-0.2666262066501318	0.5103242406867725	0.171815039044379	0.9892299459390355	0.6067388658104496	0.0633733397796601	0.731366682915622	7.403370102279071e-5	9.073524817075901e-4	0.0277296281958066	3.3247605898687296e-4	NA	Constant	Undetermined	NA
chr2L:1053235	chr2L	1053090	1053389	TRUE	FALSE	FALSE	FALSE	174.3386420997187	211.1688552415506	198.74907997689144	175.11692085150278	-0.1826296896882086	0.2765046931919864	-0.18905580431385885	0.2700785785663361	-0.17196251005521698	0.26087482381337157	-0.17850445012897673	0.2543328837396118	0.9061432230917078	0.5476825909984467	0.5353606470625897	0.4631812099650706	5.821588932196575e-5	1.992020306889592e-4	6.620341987928606e-5	2.546368008345107e-4	NA	Constant	Constant	NA
chr2L:1053767	chr2L	1053618	1053844	TRUE	FALSE	FALSE	FALSE	81.43905000123866	93.54141742322201	106.13608096610949	117.99910516086676	0.15286073515013035	0.1998845576708916	-0.38212254651733424	-0.33509872399657303	0.13837627233833058	0.1803081522614693	-0.34291938010605105	-0.30098750018291237	0.9711361855656727	0.8323383200359674	0.33534993548487463	0.5350642917437556	0.0011145641669058014	0.0023738602742803066	0.015028742198684738	0.009908637377538745	NA	Constant	Constant	NA
chr2L:1053920	chr2L	1053845	1054067	FALSE	FALSE	TRUE	FALSE	77.0355614567017	97.18784161545203	131.3258423760918	118.71680993096648	-0.14562660796743904	0.3352512591253337	-0.7695543513383865	-0.28867648424561376	-0.12894398417948238	0.2962122702846045	-0.6800956476003014	-0.2549393931362145	0.9795569491881378	0.6780996034198268	0.04076504245189423	0.6543912957153895	0.0018012003685706538	0.014172402894587897	0.24130344883368296	0.009977334051148866	Constant	NA	Decreased	NA
chr2L:1056003	chr2L	1055854	1056152	FALSE	FALSE	FALSE	TRUE	175.78513488322758	159.02740649154921	229.96465326111462	296.72119261658287	0.367695842982605	-0.14453765703670163	-0.387599053241237	-0.8998325532605436	0.34907899031612344	-0.13269642960763098	-0.36585561001280037	-0.8476310299365547	0.4101322861769594	0.8354816106775457	0.1515983831589101	8.834248928439534e-5	7.256660282134509e-4	4.078123188762115e-5	0.001477204545544628	0.3427704635196047	Constant	NA	NA	Decreased
chr2L:1056619	chr2L	1056461	1056759	FALSE	FALSE	FALSE	TRUE	310.5459322938677	243.69746931650204	267.36204814252943	350.89726606974745	0.39225401697481094	-0.34971540124317546	0.21601198026997626	-0.5259574379480101	0.3693451587445037	-0.32822995709186076	0.20327593056971785	-0.49429918526664657	0.38584422838884014	0.39651455523957674	0.4802704815877898	0.05013760887125396	0.001567672570898107	8.973534564837378e-4	1.3043390829098e-4	0.012387882131507152	Constant	NA	NA	Undetermined
chr2L:1057352	chr2L	1057203	1057501	FALSE	FALSE	FALSE	TRUE	152.21440553920868	140.37062766005684	181.7477272641972	226.49687838818141	0.31755384347147936	-0.11686381617361023	-0.2558324218543047	-0.6902500814993943	0.2977812521049338	-0.10608757181126244	-0.23880657848677486	-0.642675402402971	0.6474144478392306	0.888268165594385	0.4295484603870851	0.011298199103945503	9.309115181743961e-4	7.777892613144329e-5	5.450071690442987e-4	0.09261770637044067	Constant	NA	NA	Undetermined
chr2L:1060266	chr2L	1060117	1060416	TRUE	FALSE	FALSE	FALSE	180.02271755438522	151.01786577143966	166.92203448085257	135.59915376812665	-0.2998262345974047	-0.25345974174903996	0.10900456594676372	0.15537105879512844	-0.2753220288167212	-0.23438434831736552	0.10176206324896539	0.14269974374832106	0.7681453232938494	0.6970992890295161	0.7867081362214503	0.8029476695996339	0.0019849376185111546	9.606542811319895e-4	1.5592395984831745e-4	4.0531346364723565e-4	NA	Constant	Constant	NA
chr2L:1060729	chr2L	1060580	1060878	TRUE	FALSE	TRUE	TRUE	275.10662701389094	201.14432376525096	238.81503654074538	196.51881363286705	-0.28122624124689544	-0.45175986689766423	0.20409721694888713	0.03356359129811837	-0.2655557339922202	-0.42809287406653695	0.19465313685704205	0.032115996782725316	0.6685071001353315	0.1477219817597727	0.47637626468075056	0.9612974256739537	1.8928771650155796e-4	0.0025657182613168434	4.977611485959875e-5	2.763804862064024e-5	Constant	Undetermined	Constant	Constant
chr2L:1061618	chr2L	1061467	1061765	TRUE	FALSE	FALSE	FALSE	652.4711569943395	228.3095878363604	251.88773156926527	231.49951668138857	-0.1217716744859709	-1.5149226809556429	1.373133271658285	-0.020017734811387036	-0.11061499022831012	-1.3877808066287405	1.260083643615253	-0.01708217278517733	0.9811968889040676	1.0116543722829297e-7	6.639091155380125e-7	0.9837467522166209	3.9993262933413985e-4	0.9873461056994459	0.9633290864652896	1.479440677204019e-4	NA	Decreased	Increased	NA
chr2L:1062102	chr2L	1061967	1062265	TRUE	FALSE	TRUE	FALSE	752.7037692412343	252.03334848937507	286.76450349152	208.80667789442052	-0.4576986024757407	-1.5784675553905179	1.3922157416460705	0.27144678873129324	-0.4258296387756142	-1.4858543173999028	1.3127660569433046	0.2527413783190162	0.29058939928605404	5.08854716194247e-12	5.347676540002952e-10	0.5160762130339975	0.006358750785993253	1	0.994496222190153	6.292218858442797e-4	Undetermined	Decreased	Increased	NA
chr2L:1062860	chr2L	1062713	1063012	TRUE	FALSE	TRUE	FALSE	376.5096596558395	241.43890660598373	270.0751001772854	197.60826059206437	-0.4507173784056394	-0.6410287013439141	0.47932624348542474	0.28901492054715	-0.4091459383940917	-0.5870511226283514	0.44010521874931896	0.26220003451505935	0.4747591134749837	0.09422252968983774	0.15968237322826612	0.5788550339927148	0.016075535758838275	0.07956014834094424	0.021915622386272097	0.0035489793852595155	Undetermined	Undetermined	Undetermined	NA
chr2L:1063425	chr2L	1063273	1063572	TRUE	FALSE	FALSE	FALSE	266.1172691427009	201.08477756389908	213.91606422300777	164.78376385282172	-0.37647072632256257	-0.40425826270113346	0.3150173071005809	0.28722977072200995	-0.33909659153783467	-0.36765097933402235	0.2871635699629436	0.25860918216675594	0.6798688501513672	0.47675512748200727	0.4127957667821705	0.6057383917796647	0.009941173459635728	0.012121176367460204	0.005525668757800784	0.004809859229698119	NA	Undetermined	Constant	NA
chr2L:1063794	chr2L	1063647	1063946	TRUE	FALSE	FALSE	FALSE	525.6678936709319	236.580708858646	280.78772037253907	168.30243711697784	-0.7384237760772434	-1.1518191828270519	0.9046717778526684	0.49127637110285993	-0.6817205890785537	-1.0774463834685235	0.8485298171318252	0.45280402274185555	0.024707882827749616	6.20162918069466e-6	3.2771871724967085e-4	0.1311998099549698	0.12729967591525115	0.774867108950207	0.36504443204793846	0.016110067842846208	NA	Decreased	Increased	NA
chr2L:1065830	chr2L	1065681	1065980	TRUE	FALSE	FALSE	FALSE	220.7039708049404	182.71165416423761	214.49069102081108	196.62897373823992	-0.1254391137349576	-0.2725439277358753	0.04119755060149752	-0.10590726339942019	-0.11807591046247157	-0.2565829850146589	0.03944827040547505	-0.09905880414671228	0.9625288170902718	0.5687760219398752	0.911481727327614	0.8508258944520982	2.960604729989777e-5	2.2593676296386335e-4	1.760947218531052e-5	3.636305019957639e-5	NA	Constant	Constant	NA
chr2L:1066480	chr2L	1066328	1066627	TRUE	FALSE	FALSE	FALSE	237.0279844988951	163.75558294624093	206.906501905472	186.6202012605748	-0.1488738182134774	-0.5335133061607285	0.19607841800446976	-0.18856106994278135	-0.14064515955860704	-0.5043485045892665	0.18709464161870173	-0.17660870341195767	0.9410854002723994	0.06291829235482742	0.4967840737802515	0.6698504148006682	2.864296872720841e-5	0.009021160681495251	4.507669510276029e-5	7.517829454648058e-5	NA	Undetermined	Constant	NA
chr2L:1066916	chr2L	1066761	1067059	TRUE	FALSE	FALSE	FALSE	282.82912552618393	151.8464431064248	201.95954028700606	184.4488984481274	-0.13084512544892446	-0.8973175806162901	0.4858643968728015	-0.28060805829456426	-0.12285182839254659	-0.8438545951759681	0.46047223802044834	-0.2605305287629732	0.9614132295958282	3.3778485304130734e-4	0.06237924211619633	0.4746415126937975	3.9649091383774936e-5	0.3214961789369053	0.0064748773474974245	5.45473336655658e-4	NA	Decreased	Undetermined	NA
chr2L:1067734	chr2L	1067584	1067870	TRUE	FALSE	FALSE	FALSE	268.53033413859055	174.68178100063886	198.23772244477726	133.20875194645518	-0.573542645537319	-0.6203559237912354	0.43785355181479735	0.39104027356088095	-0.53576673954465	-0.5867050912680095	0.41573064896679	0.36479229724343054	0.09299794305837278	0.026804808402940684	0.09903304838572359	0.2314027655555659	0.022145595312485927	0.03154804668632836	0.003228391683407004	0.0028295802391968047	NA	Undetermined	Undetermined	NA
chr2L:1068036	chr2L	1067894	1068193	TRUE	FALSE	FALSE	TRUE	328.9016064729576	184.2589717036627	208.47882033294434	200.2137787720541	-0.0583595613293642	-0.8359211879246858	0.6577552292050479	-0.1198063973902737	-0.0550749265467183	-0.7900414379274668	0.6235134516181889	-0.1114530597625597	0.9919363601694111	6.510179630155584e-4	0.005778439380193629	0.8267218618903854	2.0797206018372603e-5	0.21413986560000545	0.047517396978127534	4.331738421333301e-5	Constant	Decreased	Undetermined	Constant
chr2L:1068878	chr2L	1068729	1068917	FALSE	FALSE	FALSE	TRUE	111.03181867630866	92.67893015826127	118.45034192517963	109.53451336636805	-0.11289684110823722	-0.2606598770646982	-0.09330919045894757	-0.24107222641540849	-0.1017001833096737	-0.233261866439954	-0.08372819102207749	-0.21528987415235779	0.9860749645255155	0.7414205996944406	0.8405300005115581	0.6974895272710472	5.595709425257663e-4	0.0033965866547713648	4.90949671394388e-4	0.003510042108169879	Constant	NA	NA	Constant
chr2L:1068967	chr2L	1068919	1069115	TRUE	FALSE	FALSE	FALSE	106.61195459421012	73.66218774941669	105.35620560844168	86.95253012075597	-0.2769753807497313	-0.5333730685260232	0.01709392606375162	-0.23930376171254036	-0.2375930661748772	-0.4553274073444523	0.01677960217107517	-0.2009547389985	0.9230208343832894	0.4456006683891182	0.9786288261283861	0.7737923780507824	0.014495238120424811	0.08352092356444599	0.001702198729445847	0.014652520066560966	NA	Undetermined	Constant	NA
chr2L:1069327	chr2L	1069179	1069477	TRUE	FALSE	TRUE	TRUE	358.5192819553858	195.06136388368196	220.07171398205242	194.3543367739005	-0.1792844262655325	-0.8781226629964021	0.7040769860887007	0.005238749357831148	-0.16785811386277047	-0.8273013702538013	0.6651369347451915	0.00569367835416067	0.9212832749268483	4.80931009329041e-4	0.00397391318742781	0.9944724817566872	9.371012816068266e-5	0.2883058409027945	0.08321918795696259	2.763804862064024e-5	Constant	Decreased	Increased	Constant
chr2L:1070313	chr2L	1070162	1070461	TRUE	FALSE	FALSE	FALSE	245.98428359780445	157.31374517697674	183.4040915872026	200.78652472730076	0.1306366251847504	-0.6449214112704947	0.4235403174131011	-0.352017719042144	0.12151290579438213	-0.6009103506821459	0.39662066493403925	-0.3258025915424888	0.9686565347068511	0.03899359430333	0.1519073834027396	0.3457702152339695	8.312833132885252e-5	0.05579604077585949	0.005103416284535785	0.0025014182857992753	NA	Undetermined	Undetermined	NA
chr2L:1070693	chr2L	1070539	1070783	TRUE	FALSE	FALSE	FALSE	98.04820713282803	107.40860001440406	101.22914672285539	101.50895295831401	0.003982234471416373	0.1315463566856266	-0.04606158711393477	0.08150253510027544	0.003511388293411205	0.11744181996524573	-0.0414705671888406	0.07245986448299394	0.9990532199602855	0.9027646463558828	0.9301089504906537	0.9292307920364504	3.102396322058805e-4	0.0011568687950482416	5.658884260761795e-4	8.604396735016179e-4	NA	Constant	Constant	NA
chr2L:1070893	chr2L	1070784	1071042	TRUE	FALSE	FALSE	FALSE	118.47102820273605	126.42604468958498	122.93079836831822	113.77532922346423	-0.11165864449778039	0.09375940511181736	-0.05331211068497137	0.15210593892462637	-0.10116575882386435	0.0850116363244117	-0.04843021104920554	0.13774718409907047	0.9859955837195827	0.9298555167364138	0.9115470953059831	0.8258028602124234	4.268697435332062e-4	2.9546716911144967e-4	2.2676873876169873e-4	8.378615609040816e-4	NA	Constant	Constant	NA
chr2L:1073608	chr2L	1073460	1073636	TRUE	FALSE	FALSE	FALSE	93.10873433849162	82.13172525343545	90.22969717442045	88.00771168900584	-0.035972398186082055	-0.18097690683300235	0.04531416653553862	-0.09969034211138168	-0.03144150710904317	-0.1584723113799637	0.04050467300813839	-0.08652613126278214	0.997099627979713	0.8681921262019245	0.9359396465836013	0.9177537037473321	9.38139186431826e-4	0.003862503930473171	0.0011238271399069966	0.002305545780295548	NA	Constant	Constant	NA
chr2L:1073668	chr2L	1073637	1073818	FALSE	FALSE	FALSE	TRUE	85.23602858075046	109.50183139886235	113.22857624532098	108.08179609322328	-0.06711455207332459	0.3614197188270029	-0.40970282659868895	0.018831444301638547	-0.05838219271533491	0.31571533761843007	-0.35800227912701743	0.016095251206747513	0.9945964058307601	0.654336487838234	0.36059419633046047	0.9869150264437365	0.0014004557671682526	0.020606748297888017	0.03255113733243541	0.001067867874024829	Constant	NA	NA	Constant
chr2L:1074346	chr2L	1074197	1074495	TRUE	FALSE	FALSE	FALSE	184.36523755027847	170.55579086000515	154.52010436297965	156.16070338548408	0.015236899194620493	-0.11232291882103208	0.2547721011730513	0.12721228315739874	0.013989451480869322	-0.10626390933150445	0.239255638975031	0.11900227816265724	0.9975183003991838	0.8833575870152683	0.4067426590753494	0.8204369259841957	2.0797206018372603e-5	3.0381793986806514e-5	3.309901450844627e-4	6.507955984095332e-5	NA	Constant	Constant	NA
chr2L:1075202	chr2L	1075056	1075354	TRUE	FALSE	FALSE	FALSE	313.4820442051623	291.9812128478501	270.24265791556013	194.08275354727118	-0.47758349871047845	-0.10250726617166774	0.2141273872742107	0.5892036198130215	-0.44755926733062307	-0.097693128077744	0.202670466615595	0.5525366058684741	0.2092635516729786	0.8911889398086426	0.4784467274963352	0.023943218555056857	0.006067115860223755	1.8566256659254818e-5	1.0842957051767691e-4	0.027391347320811492	NA	Constant	Constant	NA
chr2L:1076193	chr2L	1076055	1076354	TRUE	FALSE	TRUE	FALSE	288.5048701707941	211.1831550381441	247.55503080017826	215.65897916079533	-0.1989974827063782	-0.4501009096689567	0.22084640484173498	-0.03025702212084359	-0.18673797378832657	-0.4235128133625066	0.2089337332080843	-0.02784110636609578	0.8887347500478066	0.192509493138568	0.4684416802596734	0.9671664234768755	1.0138666796535895e-4	0.004030327530806284	1.3738680143578194e-4	2.763804862064024e-5	Constant	Undetermined	Constant	NA
chr2L:1076784	chr2L	1076635	1076934	TRUE	FALSE	FALSE	FALSE	245.38425852117788	156.94507329606097	210.47141792358423	174.65487882644302	-0.2691173845303413	-0.6447829610074086	0.2214183744098323	-0.15424720206723502	-0.25197109409053287	-0.6044673428821162	0.20987756787629738	-0.1426186809152859	0.7535734818666984	0.02682169405859373	0.4723849214765918	0.771112010424576	3.5261059542911606e-4	0.04745452351481774	1.5668036760680301e-4	1.0947259421488164e-4	NA	Undetermined	Constant	NA
chr2L:1077143	chr2L	1076995	1077204	FALSE	TRUE	FALSE	FALSE	144.77297549906493	149.8448467420783	154.66460232678767	143.07120104443507	-0.11240974916071096	0.04967714715591399	-0.0953507264516277	0.06673616986499725	-0.10367357701304519	0.045963807272471756	-0.08809337283790171	0.061544011447615246	0.9810365811956285	0.9630124836200074	0.8128933722418558	0.9306313726972596	1.3126054872963702e-4	5.124001156201221e-5	1.1164838850663078e-4	9.557813161354695e-5	NA	Constant	NA	Constant
chr2L:1077296	chr2L	1077206	1077445	TRUE	FALSE	TRUE	TRUE	168.01284847541112	162.48274311203107	206.82440979742645	184.6465051061551	-0.16364050901079452	-0.04828506346262144	-0.29983490053647455	-0.18447945498830143	-0.15104184305503698	-0.043500432090565595	-0.2770648771871807	-0.16952346622270936	0.952088584552608	0.9647497701996364	0.37501428846633755	0.7437214623785756	2.427567576353954e-4	6.0115895811442545e-5	0.001792259806023618	4.6233793303488655e-4	Constant	Constant	Constant	Constant
chr2L:1077617	chr2L	1077471	1077769	TRUE	TRUE	TRUE	TRUE	372.22115108439823	295.0101563907312	342.5023849026353	442.81519391155894	0.3705906910000624	-0.33539541402579487	0.12004600354922736	-0.58594010147663	0.3393095208049581	-0.3055860883170081	0.10974446504222196	-0.5351511440797442	0.6342388851879515	0.5736045684911082	0.7775550173914344	0.08289161309926905	0.005798491679150323	0.004231421509497313	3.5873326432509325e-4	0.055793497630818034	Constant	Constant	Constant	Undetermined
chr2L:1078109	chr2L	1077966	1078264	TRUE	TRUE	TRUE	TRUE	613.8549071829015	439.3417464153981	469.1201452354119	505.0801169014731	0.10655479419656394	-0.4825541042604203	0.3879402403914164	-0.20116865806556786	0.09680781985700597	-0.43938434474956367	0.35362687359016776	-0.1825652910164019	0.9860749645255155	0.3109891039938044	0.2835502412273984	0.7413888248921376	3.235060444719689e-4	0.022345743143502364	0.010073309438269054	0.001243324757246328	Constant	Undetermined	Constant	Constant
chr2L:1079644	chr2L	1079496	1079677	FALSE	TRUE	FALSE	FALSE	126.9466400098824	138.64812399046616	115.63848157826484	127.92194509685824	0.14564221040609718	0.127205885180992	0.13460064025736873	0.11616431503226354	0.13303463350309866	0.11658088485331856	0.12288505389796284	0.10643130524818274	0.9686565347068511	0.8857082350746758	0.7401772259354903	0.865788278030057	3.3621456308011746e-4	1.9942053372937156e-4	3.2477162856656383e-4	2.4063667732076522e-4	NA	Constant	NA	Constant
chr2L:1079722	chr2L	1079678	1079872	TRUE	FALSE	FALSE	FALSE	156.82713302434772	161.06136014097032	129.58374320434044	149.44489769460847	0.2057289040238516	0.038435236871712776	0.2752904473003357	0.10799678014819691	0.19045496061689948	0.03512889531294604	0.2556900652116883	0.10036399990773481	0.9032962483726235	0.9703150025897417	0.3945248363279825	0.8624657002833508	2.803224767954286e-4	2.0780135365940748e-5	8.005314778367378e-4	7.646882939165228e-5	NA	Constant	Constant	NA
chr2L:1080570	chr2L	1080421	1080719	TRUE	FALSE	FALSE	FALSE	199.97717718959137	175.65865712153138	197.14064157015224	153.02836527606138	-0.36542613106441685	-0.18706067906036974	0.020610132688465215	0.19897558469251234	-0.3428380942815475	-0.176565363999163	0.020270262635914825	0.18654299291829934	0.4746894638578472	0.7594754938987568	0.9577218167672094	0.6658751738766716	0.0012412954031912615	6.52292583034192e-5	1.760947218531052e-5	1.4072406603525027e-4	NA	Constant	Constant	NA
chr2L:1081098	chr2L	1080943	1081180	FALSE	FALSE	FALSE	TRUE	196.55601817318424	221.14990585170096	257.70539868015726	296.096424713182	0.2003443098685181	0.17008409102090294	-0.39078222355785563	-0.42104244240547073	0.18569980834018568	0.15752332236668726	-0.3605999168040836	-0.388776402777582	0.9181082789039681	0.8316949143189443	0.23463519347266096	0.24662313119525472	3.9837408863231704e-4	3.262258954814265e-4	0.006103575288801783	0.008440435782620307	Constant	NA	NA	Undetermined
chr2L:1081240	chr2L	1081181	1081390	TRUE	FALSE	FALSE	FALSE	260.9167667591935	211.2828448453796	249.94579364336656	270.8329583786654	0.11578806696768719	-0.3044140239838773	0.061974408085601	-0.3582276828659635	0.10892237815830538	-0.2850830896223055	0.05850688341815162	-0.3354985843624593	0.9711361855656727	0.5123619416805618	0.8660503870621854	0.27884269088354174	3.236109606582894e-5	5.224786035297549e-4	2.088998833815824e-5	0.0014472921796638142	NA	Constant	Constant	NA
chr2L:1084258	chr2L	1084110	1084408	TRUE	FALSE	FALSE	FALSE	262.14710718748836	216.92317473311326	185.78980508566005	211.58929791538617	0.18759532013695993	-0.27319243581922054	0.4967052873556088	0.03591753139942831	0.1731111981447217	-0.2549198558786309	0.46135226712483063	0.03332121310147802	0.9289367271931702	0.6291192238548389	0.0985703738391114	0.9641933768956822	2.8186416297294406e-4	7.40923813340563e-4	0.015554174450794848	4.709386434961515e-5	NA	Constant	Undetermined	NA
chr2L:1095604	chr2L	1095455	1095753	TRUE	FALSE	FALSE	FALSE	141.7748353034591	167.67082367834524	134.98889746151934	142.82587975461354	0.0814166627403987	0.24203018769408777	0.07076072668094577	0.23137425163463488	0.07501445289988677	0.22449432215474116	0.06491578536002507	0.21439565461487944	0.9886116819566554	0.6935445866964983	0.8621930386171783	0.6332682408886005	7.18658755690544e-5	4.713493221224399e-4	6.623198609819413e-5	5.530645771890743e-4	NA	Constant	Constant	NA
chr2L:1105978	chr2L	1105833	1106132	TRUE	FALSE	FALSE	FALSE	218.861955657701	220.89197758851122	183.27376930231816	210.53971033717846	0.20009205093665697	0.01331982799836758	0.25602087771473286	0.06924865477644349	0.18702475508193375	0.012035408385519393	0.23980465842825363	0.06481531173183927	0.8944424498818396	0.9893928806637576	0.4036171457281611	0.9149614916451543	1.2891686979186125e-4	1.4109374233084546e-5	3.321158802114935e-4	3.1246633271606275e-5	NA	Constant	Constant	NA
chr2L:1107869	chr2L	1107719	1108017	FALSE	FALSE	FALSE	TRUE	278.10108549411206	289.83575477727277	221.80220490511064	228.29737667936172	0.04164057472724501	0.059626204037639116	0.3263356686712975	0.3443212979816916	0.03840221923186271	0.055030905062693994	0.30425117436405236	0.3208798601948836	0.9952059346145374	0.9488201380139947	0.2924515710791067	0.34313017774674326	2.9624631762215346e-5	2.4148970413638887e-5	0.001453690822758446	0.0018052229202316149	Constant	NA	NA	Constant
chr2L:1108202	chr2L	1108051	1108350	TRUE	TRUE	TRUE	TRUE	396.01858590879027	481.26028413841135	306.9287824390173	321.4840623085372	0.06684327540476617	0.28124922990846346	0.3676641985479129	0.5820701530516103	0.06191218777158398	0.2631077616086466	0.34312742770323074	0.5443230015402933	0.9904909554988187	0.5800259731085735	0.2186771809796568	0.03378889732869937	3.136390252047386e-5	4.440900073940156e-4	0.0022399899475908053	0.02951945161718677	Constant	Constant	Constant	Undetermined
chr2L:1111611	chr2L	1111451	1111750	TRUE	FALSE	FALSE	TRUE	230.10492900532807	238.31276919792037	210.1900951514383	219.56116793259912	0.06292823234366746	0.05056436820970384	0.1305972010430404	0.1182333369090768	0.05893034179645633	0.047269841269547815	0.12268631911306625	0.11102581858615773	0.9908178055758609	0.9553947568603306	0.6955937848328096	0.8288843724611725	2.1492480597801346e-5	1.4387631423646428e-5	4.054094942390465e-5	4.122598731579434e-5	Constant	Constant	Constant	Constant
chr2L:1112138	chr2L	1111989	1112287	TRUE	FALSE	FALSE	FALSE	188.38734676311003	171.2960422839738	145.03864638902297	170.07509353661032	0.22973451662256716	-0.13721024905132978	0.3772647021250236	0.010319936451126667	0.20873164009304862	-0.12633052180489562	0.34440627276918406	0.009344110871239823	0.9061432230917078	0.87955807837319	0.2884029938843084	0.9916795290259025	0.0013442467067510408	3.4831775626546465e-4	0.008022706338376569	1.0116464375559322e-4	NA	Constant	Constant	NA
chr2L:1113395	chr2L	1113250	1113549	TRUE	FALSE	FALSE	FALSE	294.5203103734155	288.1857197490911	205.51953967978096	257.75257628800495	0.3267112836640654	-0.03136827847665324	0.5190915629509397	0.16101200081022116	0.30349180763340894	-0.030153284229080413	0.4839389227772296	0.15029383091474025	0.6367039897372312	0.9753304830524451	0.06658192342296998	0.7554446972400445	0.0012204149057913438	1.6856697414696532e-5	0.015860556325685594	1.1515114964210976e-4	NA	Constant	Undetermined	NA
chr2L:1115802	chr2L	1115670	1115969	TRUE	TRUE	FALSE	FALSE	210.7151268561218	220.49372089272504	182.5467534534568	206.63689886304044	0.17883188620511484	0.06544368570842767	0.2070278752839434	0.09363967478725625	0.16695898297177744	0.06098632842609484	0.19354475645116545	0.08757210190548283	0.9232221402263564	0.9422321311905533	0.5199805159095725	0.877099539610788	1.0543643261402227e-4	1.8661138516914796e-5	1.780245150359893e-4	4.069555511828539e-5	NA	Constant	Constant	Constant
chr2L:1116587	chr2L	1116444	1116743	TRUE	FALSE	FALSE	FALSE	280.9019212275438	259.830219362447	206.95989425391016	229.8269852064081	0.1511969804221728	-0.11249725967589723	0.44071526981397546	0.17702102971590547	0.14018216206959916	-0.10598637469340885	0.4110803185867042	0.1649117818236962	0.9526206587029621	0.8882936212571333	0.13531005474230265	0.7310490628164047	1.1231406100176642e-4	4.7059667503267596e-5	0.00654529709375313	1.7072629456592862e-4	NA	Constant	Undetermined	NA
chr2L:1117865	chr2L	1117714	1118013	TRUE	FALSE	FALSE	FALSE	262.007184553895	392.4067852104823	228.88868629746858	172.11193726869692	-0.4112989912164449	0.5827436150498541	0.19496021883623207	1.189002825102531	-0.3818780363789824	0.5468359570027467	0.18205482846194837	1.1107688218436773	0.4179283456747458	0.053976185411435555	0.5554340845886024	5.068580910448526e-7	0.003989275169339699	0.023648104290388806	1.762821019098258e-4	0.8563802963650652	NA	Undetermined	Constant	NA
chr2L:1118788	chr2L	1118649	1118948	TRUE	TRUE	FALSE	FALSE	186.51561109487952	507.7523737274502	130.30334777640593	113.88114243317328	-0.19434527925789455	1.4448286920098765	0.5174222367287261	2.1565962079964973	-0.17551443079986706	1.3356150113807799	0.46687790367962045	1.9780073458602672	0.9445452766586664	8.53136665403824e-8	0.13029384176049597	1.7978249224093914e-16	0.0012241939195386823	0.9781709950032184	0.033092645264874314	1	NA	Increased	Undetermined	Increased
chr2L:1123347	chr2L	1123193	1123492	TRUE	TRUE	FALSE	FALSE	190.7530973110362	340.32362972035855	152.07865501251408	125.67888761420222	-0.27507536143904376	0.835200842861487	0.3268888047662253	1.437165009066756	-0.2557044370615169	0.789466581206734	0.30524276172025094	1.3504137799885019	0.7606888472239745	5.470841224251735e-4	0.26640494143882276	1.1236543988221245e-10	5.477801815519215e-4	0.21029575256945227	9.49395691466561e-4	1	NA	Increased	Constant	Increased
chr2L:1124288	chr2L	1124140	1124438	FALSE	TRUE	FALSE	FALSE	101.4816767583518	212.93191167776055	122.24978520683615	109.42889243340154	-0.15983822817999696	1.0691729177715554	-0.26861266833209674	0.960398477619456	-0.1440526326182143	0.972483328880191	-0.2436405468152505	0.8728954146831547	0.9681769485896421	7.539983126428342e-4	0.5065167333221543	0.0017663517036798047	0.0010147949690786332	0.6254990523342608	0.0039032017939876792	0.4803048430805374	NA	Increased	NA	Increased
chr2L:1125512	chr2L	1125355	1125653	TRUE	FALSE	FALSE	FALSE	188.24705396329395	239.08829799498352	188.54018245346782	167.32769786236054	-0.17219575393144462	0.3449162329809544	-0.002244742196979149	0.5148672447154199	-0.16004889908350992	0.3217657379378485	-0.002344895560037564	0.4794697414613208	0.938120160892913	0.4497878027853196	0.9954230611369104	0.08523586452502473	1.6273867958193792e-4	0.0014145213763706599	2.1370138594033382e-5	0.016387394333159545	NA	Constant	Constant	NA
chr2L:1126626	chr2L	1126475	1126773	FALSE	TRUE	FALSE	FALSE	178.77291811376625	220.00598352492904	183.85352216698203	163.61006850870297	-0.16829528120208936	0.2994145587897605	-0.040428612565974666	0.42728122742587515	-0.1586028289425297	0.28299964687502144	-0.03840729640486355	0.40319517941268757	0.9223548829121712	0.47368658114343715	0.9119971724059392	0.12449529251835227	4.436810059192674e-5	2.1731087081915305e-4	1.760947218531052e-5	0.00246455862725939	NA	Constant	NA	Undetermined
chr2L:1128278	chr2L	1128129	1128427	TRUE	FALSE	FALSE	FALSE	192.15542199549017	179.10837370501923	214.63021051454177	181.2717546908428	-0.24369901305694336	-0.10144089707170768	-0.15957947344085704	-0.0173213574556214	-0.22923667244124105	-0.09505862107346619	-0.15012955442931325	-0.015951503061538377	0.7930485917900622	0.8951060989724453	0.6145327337141678	0.982658846288486	1.6273941237041287e-4	2.1796867916113754e-5	4.7894001042987595e-5	2.763804862064024e-5	NA	Constant	Constant	NA
chr2L:1128766	chr2L	1128608	1128907	TRUE	FALSE	TRUE	TRUE	259.8247501931406	244.91165246431763	363.95700734806167	318.9689044225107	-0.19035225554705906	-0.085277448085223	-0.48622917671873156	-0.38115436925689544	-0.17397193263054145	-0.07645539757191748	-0.44433340404858107	-0.3468168689899571	0.9400564175567399	0.9362958042869638	0.15240248728695993	0.3765900831063861	6.974364171956019e-4	2.242473340222765e-4	0.023291175116098777	0.008670990534940172	Constant	Constant	Undetermined	Constant
chr2L:1129454	chr2L	1129304	1129603	TRUE	TRUE	TRUE	TRUE	388.27080988685753	514.4304014492055	589.616867372911	469.3475438095037	-0.3291211872923279	0.4059126547400449	-0.602714546866629	0.13231929516574384	-0.2967256431972466	0.3654165912798952	-0.5430112000902132	0.11913103438692851	0.7788367724150576	0.49490371691029633	0.09097639797608391	0.8609904960837523	0.00648814656492478	0.014522960246352978	0.07973372523242597	9.00083024689326e-4	Constant	Undetermined	Undetermined	Constant
chr2L:1130712	chr2L	1130564	1130855	TRUE	FALSE	FALSE	FALSE	221.53393144315106	215.8559338351338	163.9234868274791	179.71253831921908	0.13266848993830477	-0.037458934649753924	0.4345051099324574	0.2643776853443987	0.12288931097730649	-0.03619584650106459	0.4058270714233546	0.2467419139449836	0.967309984689764	0.9703150025897417	0.13571368881586726	0.5274816395057565	8.017371549701708e-5	1.6759116151239997e-5	0.005511914204309567	5.154868055111299e-4	NA	Constant	Undetermined	NA
chr2L:1130983	chr2L	1130857	1131133	TRUE	FALSE	FALSE	FALSE	223.4196099099088	215.82270705707253	163.45445380153623	179.40766605933837	0.13435284954288002	-0.04990915801976297	0.450867130969111	0.266605123406468	0.12278382355192932	-0.047241247912730516	0.4154667317494374	0.24544166028477749	0.9711361855656727	0.9629765878210947	0.1637588553572889	0.5805852729077964	2.3811981855361244e-4	5.327375167439859e-5	0.012364073375827152	0.0013761550663376682	NA	Constant	Undetermined	NA
chr2L:1134505	chr2L	1134362	1134660	TRUE	FALSE	FALSE	FALSE	193.2117488943232	200.59804001274827	165.04290449557575	207.1127004993157	0.3275749090342645	0.05412468505397974	0.2273417090714955	-0.046108514908789276	0.30772640298079423	0.05075544345375091	0.2132254130228376	-0.04374554650420573	0.5706982233117993	0.9503613433199849	0.4527147653346825	0.9454352962818583	6.072610266029262e-4	1.4109374233084546e-5	1.5050128749055037e-4	2.763804862064024e-5	NA	Constant	Constant	NA
chr2L:1135894	chr2L	1135744	1136042	TRUE	FALSE	FALSE	FALSE	121.7974924589611	171.71386002798832	118.69793321934884	143.3706287796283	0.27245468580652527	0.4955220607287782	0.03718961680560883	0.26025699172786176	0.2498460599492464	0.4576613260384075	0.032376512157027366	0.2401917782461885	0.821550290360287	0.21520366388682743	0.9339127571729329	0.5849873443375525	0.001387318993787973	0.01595538384760719	7.911494889350702e-5	0.0010952953758620772	NA	Undetermined	Constant	NA
chr2L:1136201	chr2L	1136052	1136351	TRUE	FALSE	FALSE	FALSE	119.42318943135616	143.62925397985782	105.64366194188831	151.8374854369368	0.5233217895274194	0.2662666185786827	0.17687678851585295	-0.08017838243288365	0.480416588091315	0.24542082623002884	0.16006515179909886	-0.07493061006218729	0.266429009552921	0.6716471062239128	0.648145755300779	0.9123793036067276	0.024519352566375156	0.0011074823693973746	5.485659280087335e-4	1.1094275254937038e-4	NA	Constant	Constant	NA
chr2L:1138874	chr2L	1138726	1139024	TRUE	FALSE	FALSE	FALSE	249.92753684528878	239.17259408832547	183.87802995124682	225.61110283717483	0.29508895332267976	-0.06345777947095751	0.4427607508601593	0.08421401806652205	0.2755820552240836	-0.0604371646533129	0.4149086902817521	0.07888947040435564	0.6903664207537725	0.942976665062743	0.11301245773619702	0.8903988776301974	5.351890154772811e-4	1.6461292315893127e-5	0.004861997654649448	3.373446680033135e-5	NA	Constant	Undetermined	NA
chr2L:1139695	chr2L	1139539	1139803	TRUE	TRUE	FALSE	FALSE	154.4584201050529	153.45717882288406	113.65878121246195	155.5732537843909	0.4528849026817176	-0.009382382241209469	0.44250936954551834	-0.01975791537740871	0.4177580256760102	-0.009633208851906121	0.40861006979316367	-0.018781164734752685	0.3675468274374003	0.992709107240867	0.1544024902976335	0.9817902437234691	0.009165949063944174	1.9859657973065512e-5	0.008960138914529297	3.708063965690639e-5	NA	Constant	Undetermined	Constant
chr2L:1139888	chr2L	1139804	1140038	TRUE	FALSE	FALSE	FALSE	99.93589864995931	128.09969655298698	103.21483356478332	135.5148855171896	0.3928010086836045	0.35819214170283725	-0.04657540673325776	-0.08118427371402503	0.35892574974792957	0.32785670241809173	-0.04430471387049483	-0.07537376120033269	0.5899814382685854	0.5210951582958752	0.9207015015814483	0.915412539236531	0.007860987331081148	0.005135148391640008	1.6289951534550722e-4	1.8461935563440876e-4	NA	Constant	Constant	NA
chr2L:1143034	chr2L	1142886	1143184	TRUE	FALSE	FALSE	FALSE	146.20622328530953	168.6031494185857	151.76635254233221	135.87317089039465	-0.159591358582489	0.20562676423638285	-0.05384725148107135	0.3113708713378005	-0.1484146793428278	0.1916369831232012	-0.05032760171594239	0.2897240607500866	0.9494424022707993	0.7471666850515916	0.8919800756664762	0.4289355374223951	1.3152708338682773e-4	1.858330460968737e-4	3.2426972872430285e-5	0.0012616365494996585	NA	Constant	Constant	NA
chr2L:1143412	chr2L	1143260	1143559	TRUE	TRUE	FALSE	TRUE	154.87604222496134	248.97647584558595	151.97701638887776	238.38431953784647	0.649436181026409	0.6848954470489667	0.02726083070135575	0.06272009672391352	0.6104677539289339	0.6461143953797877	0.02297823579671437	0.0586248772475681	0.028382672691170785	0.008782989757784281	0.9441967557068504	0.9185708205908696	0.04328420872249624	0.058787355536372383	1.7758380313740842e-5	2.763804862064024e-5	Undetermined	Undetermined	Constant	Constant
chr2L:1145612	chr2L	1145459	1145757	TRUE	FALSE	FALSE	FALSE	220.51871673028535	234.40620345493528	193.54534645349565	195.81840733040872	0.016844767279291302	0.08810963948475684	0.18822949073861797	0.2594943629440835	0.015541454673537285	0.08222971489225973	0.17648103269414958	0.24316929291287204	0.9972602136247325	0.9143255552462435	0.5592386497134647	0.5195431412471307	2.0480585098060687e-5	2.08339211160903e-5	1.157134546300954e-4	3.398208392979906e-4	NA	Constant	Constant	NA
chr2L:1146008	chr2L	1145856	1146154	TRUE	FALSE	FALSE	FALSE	267.04493975646125	308.58404343282456	200.55632027442292	245.49878492515205	0.2917084525171811	0.20858091673119414	0.41307511526519597	0.3299475794792091	0.26802042492539313	0.19269148820630513	0.3804672743327027	0.30513833761361464	0.7722271429529416	0.7632821659939567	0.20193273265382922	0.419527413709421	0.0014997701103563038	3.7783337687290365e-4	0.0075572676667644565	0.002449227766719041	NA	Constant	Undetermined	NA
chr2L:1148022	chr2L	1147874	1148172	TRUE	FALSE	FALSE	TRUE	361.1941522852109	358.25659637549586	300.5239312654304	328.465179947286	0.12826056099601071	-0.011781267591747163	0.2652946559168455	0.12525282732908766	0.11896107354422376	-0.011329868929225525	0.24674075279414742	0.11644981032069815	0.9702101805127907	0.9907699509221652	0.4184577656963668	0.8328640988712515	9.08253541600939e-5	1.8799062998131005e-5	7.409574840460326e-4	1.0077317439197924e-4	Constant	Constant	Constant	Constant
chr2L:1150481	chr2L	1150332	1150630	FALSE	FALSE	TRUE	FALSE	358.75556629041216	291.18129744907395	398.14584630849174	356.99426640609477	-0.15739610297249956	-0.3010835218430959	-0.15029579048469974	-0.2939832093552961	-0.14700196030669377	-0.28021183987961307	-0.14028805399087563	-0.2734979335637949	0.9477181892510047	0.5528820850828788	0.6645129943182124	0.4615315745177776	8.844407087152578e-5	8.025274824524837e-4	9.542869292885528e-5	8.775535901054251e-4	Constant	NA	Constant	NA
chr2L:1150932	chr2L	1150783	1151082	TRUE	TRUE	TRUE	TRUE	645.9805266353312	539.0990217928588	571.2353025000275	579.2592345014981	0.020123997519626957	-0.26094038313437395	0.17740553382802668	-0.10365884682597425	0.0181108091170024	-0.23524024737464616	0.1601261308242369	-0.09322492566741165	0.9972602136247325	0.7382245078289548	0.6856540427918443	0.8970264692498289	2.003884916387497e-4	0.0032875627617056477	0.001575575399138177	6.396296779322038e-4	Constant	Constant	Constant	Constant
chr2L:1153188	chr2L	1153039	1153337	TRUE	FALSE	FALSE	FALSE	293.57249300619156	273.36314546073584	209.2471077870356	222.48968450929402	0.08853076666664048	-0.1028980442815366	0.48850911568156935	0.2970803047333923	0.08243979891456046	-0.09796980446489867	0.4592567629848751	0.278847159605416	0.9860749645255155	0.8914557219794319	0.06892632570146155	0.41314150200493077	2.8653858895529167e-5	2.0680921021772878e-5	0.007973953468828876	5.185196116886825e-4	NA	Constant	Undetermined	NA
chr2L:1154364	chr2L	1154212	1154510	TRUE	FALSE	FALSE	FALSE	233.30107602376904	240.58899243160553	212.03553047015902	239.6966211300439	0.17690353700951877	0.04437767570661098	0.13788692603817568	0.005361064735267865	0.16637655325188172	0.04167168532881198	0.12962298743524006	0.004918119512170282	0.9141645941975551	0.96150396988865106	0.6715770194365067	0.9943893220766366	5.608865846451558e-5	1.4109374233084546e-5	3.682499638516253e-5	2.763804862064024e-5	NA	Constant	Constant	NA
chr2L:1155955	chr2L	1155809	1156002	FALSE	FALSE	TRUE	FALSE	158.8531803743422	115.41429978738856	211.50800053830312	243.40130506553507	0.2026246674832721	-0.4608719898903423	-0.413018261700882	-1.0765149190744965	0.19230709475747218	-0.4240388081021149	-0.3885453615298959	-1.004891264389483	0.8741911761353555	0.2141955555751037	0.13321491526435583	6.32498354464657e-6	7.529581290367115e-5	0.006819128894320788	0.002671489450707521	0.6873295313959682	Constant	NA	Undetermined	NA
chr2L:1156045	chr2L	1156004	1156195	FALSE	FALSE	FALSE	TRUE	101.19109590401771	103.27347456712381	164.32455960574754	202.44457765464458	0.3009788832977042	0.029387401851835724	-0.6994657698676803	-0.9710572513135488	0.28041603621225963	0.03169359475626524	-0.6429308787038288	-0.8916533201598232	0.7469967708922819	0.9795234871851632	0.01967655790097644	6.093165910090177e-4	0.0015616413688841848	9.858283357398184e-5	0.11922774643083316	0.4942582247788105	Constant	NA	NA	Decreased
chr2L:1156361	chr2L	1156212	1156511	TRUE	FALSE	FALSE	FALSE	194.18550105708908	190.9281127853174	246.85075691758703	258.87299755704487	0.06860542009024956	-0.024405940535331464	-0.34620358347600544	-0.4392149441015865	0.06527249547491676	-0.02159297736791863	-0.3271777175039425	-0.41404319034677783	0.9886116819566554	0.9790951782042618	0.20242376869206163	0.11489276422761187	2.0480585098060687e-5	1.4109374233084546e-5	6.89734231985708e-4	0.003180188590209475	NA	Constant	Constant	NA
chr2L:1157502	chr2L	1157346	1157637	TRUE	FALSE	FALSE	TRUE	166.53370647293102	278.5475781212582	439.67811253616674	420.1132166575122	-0.06566954266969917	0.74210956352746	-1.4006335072689313	-0.5928544010717721	-0.05922275381296288	0.6660866889829193	-1.2620864155619025	-0.5367769727660202	0.9943310443079237	0.060511666557345974	2.3096947177661268e-6	0.10560130253477157	2.5251256857120844e-4	0.17680994237047834	0.9645578411122536	0.07129496626007997	Constant	Undetermined	Decreased	Undetermined
chr2L:1157755	chr2L	1157639	1157876	FALSE	FALSE	TRUE	FALSE	146.1530976628306	248.5809473325049	356.33734314894707	294.66007275481144	-0.27419209718252513	0.766235317341773	-1.2857632748914842	-0.2453358603671861	-0.2441993722150932	0.6749111691864141	-1.1371239676080065	-0.21801342620649922	0.891100671401914	0.08440399678803355	1.1539029741936478e-4	0.7137056101982666	0.006002958834328264	0.2223345859924434	0.8765693186451183	0.005709022807614694	Constant	NA	Decreased	NA
chr2L:1158034	chr2L	1157878	1158175	TRUE	FALSE	TRUE	TRUE	281.17296819841044	345.057890992577	654.6488262935886	557.4203602933923	-0.23195550911381768	0.2953805245431722	-1.2192633070506596	-0.6919272733936697	-0.20315491439288144	0.2561662195838502	-1.061133517920834	-0.6018123839441024	0.9441098480125217	0.7542800511553907	8.841743855787899e-4	0.11245150583258266	0.006932533896896164	0.013552138949923954	0.8016177558989775	0.182832486333449	Constant	Constant	Decreased	Undetermined
chr2L:1158838	chr2L	1158685	1158984	TRUE	TRUE	TRUE	TRUE	1050.9116367020808	814.0956248942828	800.095302108176	777.4534848230704	-0.041415493481829255	-0.36837119828319065	0.393397609241007	0.06644190443964565	-0.03591197244779697	-0.3203419094746824	0.34202447840824307	0.05759454138135763	0.9967007854397261	0.655610434320256	0.3973839327765901	0.9502698636467296	0.0013980411960334196	0.02404519164677406	0.032449365044127036	0.0020833463203325186	Constant	Constant	Constant	Constant
chr2L:1160033	chr2L	1159885	1160183	TRUE	TRUE	FALSE	FALSE	331.15293748961784	521.238258277004	236.13670785769867	247.05957986686136	0.0652366697117017	0.6544453242135663	0.4878753272759723	1.077083981777837	0.05958682462504128	0.6109542897631383	0.45182107674847827	1.0031885418865751	0.9919363601694111	0.032094500301715165	0.10306596147043542	1.4025909716783688e-5	5.147704163023377e-5	0.05873489026339973	0.013588059423108298	0.6837312709655131	NA	Undetermined	Undetermined	Increased
chr2L:1161460	chr2L	1161322	1161621	TRUE	TRUE	FALSE	FALSE	481.16253612182567	1524.951950649238	284.55797553849266	290.04792890124946	0.027568702111460043	1.6641675637792626	0.7578017013346149	2.3944005630024177	0.022112813687831818	1.429079981631289	0.6335337923315295	2.040500960274987	0.9972602136247325	3.864745241815226e-5	0.10266379433236077	9.441175590920818e-11	0.002939475654584981	0.9823039392753183	0.27080294018420703	1	NA	Increased	Undetermined	Increased
chr2L:1162017	chr2L	1161866	1162165	TRUE	TRUE	FALSE	TRUE	389.3315487197168	1128.2181771268442	243.51119751516575	253.4462360149578	0.05769162420232088	1.5349749255163372	0.6770111412827461	2.1542944425967625	0.04957751728787734	1.3761696240527597	0.5954850438605639	1.9220771506254462	0.9952059346145374	2.676567337879977e-6	0.07673255416186259	1.7224417642839647e-12	7.975658510190017e-4	0.9794864090555491	0.15024429176858994	1	Constant	Increased	Undetermined	Increased
chr2L:1162577	chr2L	1162425	1162723	TRUE	FALSE	FALSE	FALSE	284.2104170704052	433.65935331340506	262.1407659358467	273.04714392473187	0.05880833932988976	0.6096027922383652	0.11661770721414297	0.6674121601226185	0.054186182106450126	0.5683327375439352	0.10755948451479921	0.6217060399522842	0.9942151334849998	0.05618477565562408	0.7572184160645132	0.014948328324244567	4.163613075147072e-5	0.039076737521199674	9.82582380684465e-5	0.07593995314165977	NA	Undetermined	Constant	NA
chr2L:1163231	chr2L	1163079	1163377	TRUE	TRUE	FALSE	FALSE	248.0649146670683	1075.408822535578	217.26262304488372	192.73231980827404	-0.17284147924462728	2.116095606867674	0.19127769987457718	2.480214785986879	-0.15749332925268922	1.9590699693166893	0.1719920614436351	2.2885553600130137	0.9524633334756357	6.34748336777588e-17	0.6247918735010154	8.990850917391059e-23	5.694949505296067e-4	1	7.892075050962739e-4	1	NA	Increased	Constant	Increased
chr2L:1164606	chr2L	1164454	1164752	TRUE	TRUE	TRUE	TRUE	400.46019092692256	334.7185797422001	433.4793567235636	414.819119075699	-0.06348090093666517	-0.2587101987244027	-0.11430445677419385	-0.3095337545619314	-0.057444978811507584	-0.23352102531273247	-0.10345979675570834	-0.2795358432569332	0.9943310443079237	0.7335128346601971	0.8006711356016905	0.552048544858586	2.451241892651892e-4	0.002687200256292166	5.793806337801338e-4	0.005358760253957085	Constant	Constant	Constant	Constant
chr2L:1166094	chr2L	1165946	1166244	TRUE	FALSE	FALSE	FALSE	265.9936321627392	265.8477700628307	211.79897431763683	221.48875983258557	0.06453788360213032	-7.913431808327806e-4	0.3286961055091196	0.2633668787261565	0.05920591917933406	-0.0014513172727895146	0.30398804037169297	0.2433308039195694	0.9925248616871761	0.9998251461940638	0.3215872110186591	0.5742337155606195	6.998287767875883e-5	2.4436366051513405e-5	0.0025359836988449623	0.0010552194326745774	NA	Constant	Constant	NA
chr2L:1166681	chr2L	1166533	1166831	TRUE	TRUE	TRUE	TRUE	292.1648481432194	386.34342973100524	314.3117602344052	465.2041575608742	0.5656677375570349	0.4031012527534355	-0.1054136422583604	-0.2679801270619598	0.5273103793890531	0.3755337009853314	-0.09881295792571729	-0.250589636329439	0.1245203939924737	0.33765314529644763	0.7817324849960618	0.5245265767075235	0.024499426771167367	0.0036793935431678718	7.645710209163003e-5	6.015091313195706e-4	Undetermined	Undetermined	Constant	Constant
chr2L:1167692	chr2L	1167544	1167842	TRUE	FALSE	FALSE	FALSE	247.5713731524653	256.2964085122263	216.6085895316969	199.31311223557148	-0.12005382955640408	0.04996875787067964	0.19275405077313948	0.3627766382002232	-0.1101999903725444	0.04541930901149462	0.17756184419912566	0.33318114358316464	0.9802715273702486	0.9636598469493167	0.6094795082322688	0.37789005375857576	2.1164498064561575e-4	6.536180739304406e-5	5.989676705762823e-4	0.0050646291733277655	NA	Constant	Constant	NA
chr2L:1169020	chr2L	1168871	1169169	TRUE	FALSE	FALSE	FALSE	319.089481048242	301.2524997236937	222.60371338778458	258.6446843961218	0.21649388256879626	-0.0829878376613218	0.5194833908508817	0.22000167062076356	0.199988506567134	-0.07815468700066946	0.48245287544380816	0.20430968187600468	0.8918038626237579	0.9273878436859561	0.07816531385009559	0.6504054703733865	3.718230400511545e-4	4.323450705790547e-5	0.0191264066666811	4.0339552925009516e-4	NA	Constant	Undetermined	NA
chr2L:1169434	chr2L	1169290	1169589	TRUE	FALSE	FALSE	FALSE	292.68842012658945	263.40172428769057	227.03104155666193	223.26072848805535	-0.024160064425298236	-0.15210087850601747	0.36647610017298216	0.2385352860922629	-0.02269511408009647	-0.14305550802603653	0.34259405723952735	0.2222336632935873	0.9972602136247325	0.8342386787272641	0.22431291121037106	0.5974345662212954	2.4785387665466162e-5	7.861440627833418e-5	0.0023479297206586034	4.0570460665296723e-4	NA	Constant	Constant	NA
chr2L:1169729	chr2L	1169599	1169881	TRUE	FALSE	TRUE	TRUE	291.893006048814	257.109729995134	311.7137893183852	270.1869745592162	-0.20626385156849805	-0.18305543513018133	-0.09478233372119652	-0.07157391728287979	-0.19341579195268555	-0.17139775590963152	-0.08873751714304925	-0.06671948109999526	0.881011300826344	0.7754060307638232	0.7900966521200687	0.9127413798543201	1.2426142002322873e-4	8.848252542972958e-5	3.0247129857800718e-5	3.401019679577492e-5	Constant	Constant	Constant	Constant
chr2L:1170341	chr2L	1170192	1170490	TRUE	FALSE	TRUE	TRUE	175.93141330846385	210.54555368987351	355.991997912877	307.8409265494828	-0.20965976575895265	0.25911930373430186	-1.0168317070578217	-0.5480526375645671	-0.19158266629071696	0.23636530337065065	-0.9262932623297431	-0.4983452926683755	0.9234717246323989	0.7261431835741273	5.761931911517441e-4	0.1284805812656133	9.404387036570297e-4	0.0023580673705511116	0.5709010128730574	0.044672429110832204	Constant	Constant	Decreased	Undetermined
chr2L:1171167	chr2L	1171023	1171321	TRUE	TRUE	FALSE	FALSE	217.2432224284693	237.15360368888682	195.24263003072696	216.9217945458888	0.15190691970256068	0.12651062276027553	0.1540430775171886	0.12864678057490347	0.1420459587305748	0.11854344731971449	0.1440758928031704	0.12057338139231011	0.9486596847690383	0.8629577610950064	0.6439923212152322	0.8113439815404121	6.192816608257309e-5	3.281244285314915e-5	7.00271728791931e-5	5.1925250173871414e-5	NA	Constant	Constant	Constant
chr2L:1171548	chr2L	1171399	1171698	TRUE	FALSE	FALSE	FALSE	179.9574859955227	166.39366319297278	175.25512253626204	173.3060727045378	-0.01613440550539204	-0.11305562568568615	0.038199504312685297	-0.058721715867608805	-0.015131626100690151	-0.10618679181600946	0.03615501614160881	-0.05490014957371049	0.9972602136247325	0.8804461553077589	0.919969421690459	0.93119692102124	2.0480585098060687e-5	2.761043770911815e-5	1.7758380313740842e-5	2.9704797571353294e-5	NA	Constant	Constant	NA
chr2L:1172114	chr2L	1171965	1172263	TRUE	FALSE	FALSE	FALSE	195.50712613788738	194.25907387374394	200.6894307234895	196.60956517738367	-0.029631128004335233	-0.00923920527758515	-0.03774344538897327	-0.017351522662223187	-0.027571696274812423	-0.00851918534017098	-0.03516597483597356	-0.016113463901332115	0.9967007854397261	0.992709107240867	0.9255724490972013	0.9834550775048551	2.5612940718213015e-5	1.743066152279711e-5	2.7688220236289546e-5	3.1417201698149516e-5	NA	Constant	Constant	NA
chr2L:1172612	chr2L	1172458	1172756	TRUE	TRUE	TRUE	TRUE	424.8348712494215	405.7491183924958	480.4553535212218	321.5949046597338	-0.579157825615398	-0.06631423003513866	-0.17750018415640464	0.3353434114238547	-0.5360935505132066	-0.06161629314124195	-0.1644699791196779	0.31000727825228674	0.1362288013495814	0.9461264195624606	0.6219814901602416	0.40175391032092617	0.033540342354962636	4.91412548059415e-5	2.733340193488032e-4	0.0024943681532982286	Undetermined	Constant	Constant	Constant
chr2L:1173186	chr2L	1173021	1173320	TRUE	TRUE	TRUE	TRUE	386.93596458055276	326.9379371222824	463.7954506187774	364.0822689946816	-0.34922418616453094	-0.24307803553587998	-0.2613938392700987	-0.15524768864144772	-0.32283335761583887	-0.22386956509948994	-0.24168720783445516	-0.14272341531810623	0.6293140190265588	0.7114181531571261	0.44918924870075233	0.7932534380917078	0.002737288962719975	7.470726432199013e-4	0.0010588618037545442	2.7863040686054236e-4	Constant	Constant	Constant	Constant
chr2L:1174880	chr2L	1174731	1175006	TRUE	FALSE	FALSE	FALSE	146.55194067263298	156.8239006097474	142.24904647826108	153.51599804491653	0.10997002610974102	0.09773337625349761	0.04299309072320817	0.030756440866964774	0.10212482405512811	0.09093255692858106	0.03961857136327392	0.028426304236726884	0.9806346999727209	0.9108196618180492	0.9169780764532105	0.9686899091839248	7.096370506457657e-5	4.7917739587901795e-5	3.368805538524134e-5	3.611790671653111e-5	NA	Constant	Constant	NA
chr2L:1175122	chr2L	1175008	1175272	TRUE	FALSE	FALSE	FALSE	147.52404698658552	165.95325663800776	132.24857914672887	156.52945901267887	0.24318197708580205	0.16982680241317236	0.15769791609398626	0.08434274142135657	0.22571186032611565	0.15816932004252646	0.14587719246084507	0.07833465217725587	0.8405173711618669	0.8094021655708884	0.6566565577052605	0.8972059542352275	4.3726401827111604e-4	1.1196235470122161e-4	1.4825366815819947e-4	5.3254672600462626e-5	NA	Constant	Constant	NA
chr2L:1175931	chr2L	1175782	1176078	TRUE	FALSE	FALSE	FALSE	169.88728545889157	186.71738528755202	164.4217546652493	172.89882524349673	0.07252687182982878	0.13627837963403258	0.047176688934919456	0.11092819673912327	0.06786111744140277	0.12788382643409993	0.04394067918520742	0.10396338817790457	0.9886116819566554	0.8479166058219443	0.9012829166422315	0.8442582270354492	2.470216142120127e-5	3.535807351258736e-5	1.9878580411638278e-5	4.2261879835137656e-5	NA	Constant	Constant	NA
chr2L:1176234	chr2L	1176086	1176384	TRUE	FALSE	FALSE	FALSE	184.74804694495378	178.81211227545998	157.50060537042063	174.34075898676554	0.14655252164189203	-0.04711464876529445	0.23020173929527707	0.036534568888090604	0.13611057649046143	-0.04451322533534944	0.21458492324533804	0.03396112141952716	0.9562401397198402	0.9621416245390473	0.4834364612551118	0.9619680450941696	1.0268125472915926e-4	2.1914792637272492e-5	3.667515590770092e-4	3.431388830786163e-5	NA	Constant	Constant	NA
chr2L:1177004	chr2L	1176855	1177154	TRUE	FALSE	FALSE	FALSE	218.09515622024975	230.95209753805165	204.62946181787842	209.95336900367576	0.03705506436631941	0.08263592016756323	0.09194385472095037	0.1375247105221942	0.034757995303876334	0.07772544432039233	0.08656954763221915	0.12953699664873514	0.9952059346145374	0.9163964087109384	0.7880550392047699	0.7829783699643998	2.0480585098060687e-5	1.5121565012406443e-5	2.099452092665169e-5	4.024117634886737e-5	NA	Constant	Constant	NA
chr2L:1177938	chr2L	1177795	1178094	FALSE	TRUE	TRUE	TRUE	350.75443598252326	408.1567561856459	487.06056169504865	457.018573956787	-0.09184837001440686	0.21866198863185296	-0.4736398202062924	-0.16312946156003266	-0.08304551766725579	0.1977529610146575	-0.42828308785191915	-0.14748460917000586	0.9886116819566554	0.7941486317608463	0.19430485073773598	0.8117432885688841	3.7117549654431826e-4	0.0018303671634216593	0.027155101170740034	0.0010730955566327879	Constant	Constant	Undetermined	Constant
chr2L:1181072	chr2L	1180917	1181216	TRUE	FALSE	FALSE	FALSE	192.4260603445126	211.64704162573486	173.31989325657804	195.75882110279363	0.17564006516695516	0.13735612584486812	0.1508669439499341	0.1125830046278471	0.16481981048397876	0.12922447716942212	0.1414664506503611	0.10587111733580447	0.9178967194882316	0.8399602829999901	0.6404825455522912	0.8343616572904644	6.164921087070647e-5	2.644533159301429e-5	4.708548651969577e-5	3.373215934936422e-5	NA	Constant	Constant	NA
chr2L:1181379	chr2L	1181223	1181521	TRUE	FALSE	FALSE	FALSE	155.74665864785302	176.7865206255497	131.9989488750177	146.6332799830274	0.15168613436495423	0.18280706596233443	0.23867477108232743	0.26979570267970765	0.14033698655491283	0.17020978901782344	0.22161242528445382	0.2514852277473644	0.952818025886623	0.7826127216263015	0.46876714704613737	0.5212292708900984	1.2362758111642564e-4	1.1767110784329748e-4	4.436524470014304e-4	6.212075333677066e-4	NA	Constant	Constant	NA
chr2L:1181723	chr2L	1181574	1181873	TRUE	FALSE	FALSE	FALSE	186.30082488539048	210.63758916501615	172.38124399367015	199.75933808240484	0.21266013592055114	0.17712885222113653	0.11203125213645873	0.07649996843704415	0.19837357790656704	0.16564816422969283	0.1040658544765059	0.0713404407996317	0.8814492390502909	0.7892609379338325	0.7563847432189308	0.9058020757270483	1.9811809693481196e-4	9.277312794723381e-5	5.497665282488369e-5	3.80874193993624e-5	NA	Constant	Constant	NA
chr2L:1183064	chr2L	1182912	1183210	TRUE	FALSE	FALSE	FALSE	271.0809689903999	271.91266806307357	204.21207860983395	245.53178918185333	0.2658416230496631	0.004419532694767548	0.4086556331743506	0.14723354281945508	0.24687619078160397	0.0034631134364956013	0.380670764755023	0.13725768740991465	0.788981712121035	0.9970709892841749	0.1716510682212465	0.7870888015761757	5.437536593218918e-4	1.52678201941139e-5	0.004370545520837573	1.0541814505137445e-4	NA	Constant	Undetermined	NA
chr2L:1183810	chr2L	1183665	1183963	TRUE	TRUE	TRUE	TRUE	414.87194687956685	460.4915510784151	336.8018918190288	334.2299163299286	-0.01105936979153495	0.15050857926722225	0.30076586522225685	0.46233381428101405	-0.010592648195522277	0.14130973925039428	0.28266514912087687	0.4345675365667934	0.9979390956148319	0.8230141360722618	0.30227170823399274	0.10123702884949888	2.0480585098060687e-5	3.689816403311946e-5	5.311447376769473e-4	0.00531695299791464	Constant	Constant	Constant	Undetermined
chr2L:1184340	chr2L	1184207	1184506	TRUE	FALSE	TRUE	TRUE	389.5582377606156	335.3980125514519	314.8983421134241	325.855594242538	0.049346601202736255	-0.21596488285650972	0.30695286094213936	0.041641376882893384	0.04619115034181698	-0.20361586138574056	0.28896918042159886	0.03916216869404134	0.9943310443079237	0.7030741395643121	0.289613448096638	0.9523272399538248	2.0797206018372603e-5	1.0647674396407554e-4	5.693507089678543e-4	2.763804862064024e-5	Constant	Constant	Constant	Constant
chr2L:1185240	chr2L	1185094	1185393	TRUE	FALSE	FALSE	FALSE	294.8927112451318	345.6348673787711	215.26861340386694	276.35781835770274	0.36039944098615284	0.22905859852875915	0.45405217727264346	0.32271133481524983	0.33324461882050144	0.21297157469661798	0.4205790197095238	0.3003059755856404	0.5788774153500355	0.7108946364264908	0.13517764652301914	0.40301432197804504	0.002564137698728386	3.183830537035607e-4	0.009331386654273993	0.001522461058067226	NA	Constant	Undetermined	NA
chr2L:1185935	chr2L	1185786	1186085	FALSE	TRUE	FALSE	FALSE	107.70768676676856	218.9677027095143	110.03877801371308	131.1900874021262	0.25364669175972965	1.0235968766661072	-0.030890809383159298	0.7390593755232184	0.23012382303855797	0.9435647401938695	-0.031244905189814765	0.6821960119654967	0.8709194988081396	4.16116164996246e-4	0.9480493283394488	0.011958534914273407	0.0015711589989303857	0.5583593880592016	1.2076484016873346e-4	0.15506209218201253	NA	Increased	NA	Increased
chr2L:1192560	chr2L	1192414	1192712	TRUE	FALSE	FALSE	FALSE	170.65697445277067	176.04500379696233	172.4488418048919	161.76125816847204	-0.09230231586667129	0.04484490765058358	-0.015069063380806044	0.12207816013644884	-0.08629359122387664	0.041825227389132524	-0.014049072590492217	0.11406974602251693	0.9859955837195827	0.9633605327737048	0.9706257862895106	0.8314598181406788	3.6243349328633476e-5	1.7325249555509925e-5	1.8193867692653744e-5	6.631743983725002e-5	NA	Constant	Constant	NA
chr2L:1204614	chr2L	1204471	1204769	FALSE	FALSE	FALSE	TRUE	142.5360926772268	162.738504802903	157.8584430662365	205.30945049444227	0.3791686116069759	0.19122835916618114	-0.14730414371033093	-0.3352443961511257	0.35737781579486866	0.18036233883840253	-0.1391990793607474	-0.3162145563172135	0.4227190581188707	0.7574635675808062	0.6569002438928777	0.3123032976506439	0.0013335561235222199	8.428309005618621e-5	5.625553112631059e-5	8.253016508349409e-4	Constant	NA	NA	Constant
chr2L:1219378	chr2L	1219230	1219528	TRUE	FALSE	FALSE	FALSE	210.63819397025787	206.1912904418401	216.79978269097086	234.23861860797342	0.11161564004316034	-0.030783662471721665	-0.0415962538486964	-0.18399555636357842	0.10524725936823301	-0.028607580642953486	-0.03930442999098275	-0.17315927000216927	0.9714576886405488	0.9747498927324572	0.9118029346656074	0.6858002752947701	2.6039725716043448e-5	1.4109374233084546e-5	1.7612810971281638e-5	8.139485069980609e-5	NA	Constant	Constant	NA
chr2L:1228066	chr2L	1227917	1228206	TRUE	FALSE	FALSE	FALSE	130.8982991727094	132.3766945063631	132.74076734162776	161.01383495515879	0.2785731365845114	0.01620280001086315	-0.02016516748730712	-0.28253550406095534	0.25664179213263344	0.015602074660225177	-0.01913162888625624	-0.2601713463586645	0.8084892356062795	0.9888777896216001	0.965836323234855	0.5536787112407775	0.0014831351615393425	5.0907757191010385e-5	6.591045166371713e-5	0.0019076957789916943	NA	Constant	Constant	NA
chr2L:1228369	chr2L	1228219	1228517	TRUE	FALSE	FALSE	FALSE	120.06508992215365	128.8960023268612	135.58455981733988	165.2959677849203	0.28585863637857023	0.10239078503550672	-0.17537616112854063	-0.35884401247160413	0.2659558459390209	0.09589834701891355	-0.16309783848237286	-0.33315533740248027	0.7624373563236972	0.9109220370165453	0.6301811580861494	0.3469822054333884	9.702108813589734e-4	9.156319196365094e-5	2.9223650327665876e-4	0.0032565042118754143	NA	Constant	Constant	NA
chr2L:1233657	chr2L	1233508	1233807	FALSE	FALSE	FALSE	TRUE	127.21043503417674	144.50840467261906	149.46415346188542	210.84827337545678	0.49640568847115235	0.18393638362486267	-0.23258249972466233	-0.545051804570952	0.4653084310896305	0.17258453551138217	-0.21758427770266034	-0.5103081732809086	0.2101757337790877	0.7907009965015115	0.48190163920710066	0.05717781214475129	0.009984736995032014	1.7165169645497072e-4	4.1087198411113117e-4	0.021253791234716598	Undetermined	NA	NA	Undetermined
chr2L:1236425	chr2L	1236276	1236544	FALSE	FALSE	FALSE	TRUE	77.48750912671353	80.4244966758395	112.92460668570229	128.12741909462235	0.18221935460448938	0.053671233228732504	-0.5433242149958534	-0.6718723363716103	0.1654818261575602	0.05182786757036691	-0.48604454992388474	-0.5996985085110781	0.9561910762851015	0.9689345702491904	0.15241534625033776	0.07901286148289548	0.0015899091712898476	6.397732048094385e-4	0.05822516494353553	0.13978359816768285	Constant	NA	NA	Undetermined
chr2L:1236668	chr2L	1236545	1236818	FALSE	FALSE	FALSE	TRUE	95.05977638207037	90.31317614334985	117.9314581677108	152.16032810358405	0.36764365424008105	-0.07389852436158441	-0.31104169498873996	-0.7525838735904055	0.3379643621317373	-0.0629851350949704	-0.2836126858159378	-0.6845621830426455	0.6480788022147272	0.9478339857877208	0.4056310725583594	0.019976933814980974	0.006035631697223655	2.8711842616773483e-4	0.00439563667918345	0.1895950018038131	Constant	NA	NA	Decreased
chr2L:1240237	chr2L	1240088	1240387	TRUE	FALSE	FALSE	FALSE	173.58083043364437	174.78295625660695	156.6658544952596	197.7394551484281	0.3359099851398714	0.009956877916496038	0.1479168541480546	-0.17803625307532078	0.31370602336809583	0.0093702478569048335	0.1375476865347178	-0.16678808897647324	0.5980533050858	0.9920008076208744	0.6712331670688789	0.7211161370071811	0.0011984701139566754	1.522536783655167e-5	9.407525776714585e-5	1.3756294500037367e-4	NA	Constant	Constant	NA
chr2L:1256620	chr2L	1256471	1256769	FALSE	FALSE	FALSE	TRUE	106.66849738091948	99.24570079063355	127.45627853636977	227.90231194438658	0.8384131173080118	-0.104057652240739	-0.25686827764581216	-1.199339047194563	0.7809833492003356	-0.09022516379391553	-0.23763259365036737	-1.1088411066446184	0.007527765479488856	0.9146717807774216	0.4717000867047476	5.5301522930004655e-6	0.24407729636247819	1.8690534604528456e-4	0.0012707819740867344	0.8463861427704867	Increased	NA	NA	Decreased
chr2L:1257200	chr2L	1257052	1257350	FALSE	FALSE	FALSE	TRUE	112.96658863925538	115.34234274215677	155.16941370959552	241.6762716442922	0.6392316247471307	0.030026091068446177	-0.45794806843803426	-1.0671536021167187	0.59101916726900094	0.031342047482614536	-0.4190828152643267	-0.9787599350507129	0.10738446631661833	0.9795234871851632	0.17889570644623995	0.00016296648633172761	0.06848640158765139	1.1873258942615642e-4	0.01719452179442687	0.653907829940808	Undetermined	NA	NA	Decreased
chr2L:1284718	chr2L	1284569	1284868	TRUE	FALSE	FALSE	FALSE	140.78845623954345	111.29950029042982	145.05707293307378	148.12160349887975	0.030161430118447543	-0.3390819316613713	-0.04309159558432501	-0.41233495736414383	0.02826657057886371	-0.3114865964305297	-0.039470437077064685	-0.37922360408645805	0.9967007854397261	0.5166843620182578	0.91862240161173	0.26235894995424686	3.5807753980400126e-5	0.002540823472035166	4.4003866901032925e-5	0.007620775860131017	NA	Constant	Constant	NA
chr2L:1286806	chr2L	1286657	1286956	TRUE	FALSE	FALSE	FALSE	188.30917532595507	169.58505019231438	199.94196890184608	218.449980139047	0.12772164124550048	-0.1510943022792553	-0.08647803668543587	-0.36529398021019166	0.12081070648614514	-0.14125477111472184	-0.08159766066043099	-0.343663138261298	0.9589541883041715	0.821679595672563	0.8012732938443632	0.24128469620030588	2.6977913711232285e-5	3.635871816446207e-5	2.010900854350318e-5	0.0012003113335923316	NA	Constant	Constant	NA
chr2L:1289621	chr2L	1289472	1289771	TRUE	FALSE	FALSE	FALSE	141.0040939797722	121.37529308503734	144.1749164435467	188.89780463039241	0.38978574854456643	-0.216262271798784	-0.03208313515799549	-0.6381311555013459	0.3609558144008092	-0.1966446652912018	-0.029922928168542903	-0.5875234078605539	0.5355110581285224	0.7658559327028304	0.9423603786943224	0.03869400249108479	0.004865524643792298	6.785663768578985e-4	6.161093619895811e-5	0.07449209418289972	NA	Constant	Constant	NA
chr2L:1293564	chr2L	1293416	1293714	TRUE	FALSE	FALSE	FALSE	188.84760310276926	160.16280623136018	161.07668652211316	210.75204666207082	0.3877989412857725	-0.23768331573944007	0.22947477258066623	-0.39600748444454636	0.3639044228609593	-0.22251677610217493	0.21508371196883444	-0.3713374869942998	0.4231900474225937	0.6677254921475398	0.4610189822213053	0.20960466254260793	0.0018696671065303605	1.9712856040858849e-4	2.1177889364588118e-4	0.0025745080010398298	NA	Constant	Constant	NA
chr2L:1304648	chr2L	1304499	1304798	FALSE	FALSE	FALSE	TRUE	115.1431418677895	151.28322493373142	154.10505431679724	199.43469811003584	0.3720022550475057	0.3938235387535501	-0.4204856957626811	-0.3986644120566367	0.344619000358003	0.36268801289182784	-0.3871716938693307	-0.3691026813355059	0.5838690443562611	0.43043102233421016	0.20526428768277327	0.28966305019174726	0.003997421344392426	0.006275573656975601	0.009560325684379192	0.0066499141217574225	Constant	NA	NA	Constant
chr2L:1305155	chr2L	1305005	1305303	FALSE	FALSE	FALSE	TRUE	146.41533061530882	153.25256039098036	161.8303645829905	210.64064403009334	0.3803015083458271	0.06584455636039324	-0.14441570830510927	-0.45887266029054313	0.35824846756735185	0.0629200245569731	-0.13616127541282844	-0.4314897184232072	0.427986101795182	0.9422321311905533	0.6676843624898824	0.11283380777231342	0.0014733028614613013	1.9750252492836916e-5	6.0183990754024316e-5	0.0056884534527781305	Constant	NA	NA	Undetermined
chr2L:1338688	chr2L	1338539	1338837	TRUE	FALSE	FALSE	FALSE	142.3380468483152	127.07611073031121	152.15308344454408	150.13822583792162	-0.01923223086658185	-0.16362850370395315	-0.0962022262883027	-0.24059849912567405	-0.017639912772277944	-0.15037183033211377	-0.08902506135876816	-0.221756978918604	0.9972602136247325	0.8338717805231943	0.8063755042141926	0.6260945457902831	3.213278330868408e-5	2.1589652345969484e-4	8.615753104605718e-5	8.110147158589756e-4	NA	Constant	Constant	NA
chr2L:1344692	chr2L	1344543	1344780	TRUE	FALSE	FALSE	FALSE	108.82860946318416	88.75203360282306	112.12500301695427	119.83953806137006	0.0959959438825379	-0.29420578813841014	-0.04305015391064078	-0.4332518859315888	0.08665221869753527	-0.26077735963054305	-0.03827874926816799	-0.3857083275962463	0.9886116819566554	0.7064171987936045	0.9327924528155694	0.3609644199098777	6.219257899904679e-4	0.006229458072694224	4.087514540687801e-4	0.025819794279569132	NA	Constant	Constant	NA
chr2L:1344856	chr2L	1344781	1345005	TRUE	FALSE	FALSE	FALSE	113.43830037697164	105.3193005380196	114.16928690972226	136.02431238939397	0.2526899371959532	-0.10713797715444279	-0.009266776070028534	-0.3690946904204245	0.23187030664243982	-0.09661678176615503	-0.008825978916504173	-0.337313067325099	0.8681498547805045	0.9142552790163853	0.9846455803366218	0.39266793744746403	0.0014114638771967028	2.5006946189033615e-4	8.034111341137997e-5	0.0071101786855811856	NA	Constant	Constant	NA
chr2L:1357050	chr2L	1356901	1357200	TRUE	FALSE	FALSE	FALSE	147.18913763358418	120.20445069060642	136.58976070376625	153.29633940416147	0.1664739093000417	-0.2921808920386908	0.10782186862394043	-0.35083293271479205	0.15465999675603528	-0.26991863232711877	0.10047818904028	-0.324100440042874	0.9470223352038649	0.6021921328779111	0.7790076420671199	0.37032805917180034	1.845709929987089e-4	0.0011425698388921974	9.134215025678523e-5	0.003118711200553202	NA	Constant	Constant	NA
chr2L:1358227	chr2L	1358077	1358376	TRUE	FALSE	FALSE	FALSE	138.49308826803696	125.40040149655309	170.20734535305363	155.79878093979585	-0.1276093533792376	-0.14327201068526318	-0.2974793204052256	-0.31314197771125124	-0.11880005220291036	-0.1312490926888149	-0.27734680606941653	-0.2897958465553211	0.9689140867892051	0.856678150398961	0.34356857609689284	0.4413725705423526	7.282561827807904e-5	1.1805507059913782e-4	9.570888404118638e-4	0.0016028744447296195	NA	Constant	Constant	NA
chr2L:1365166	chr2L	1365022	1365320	TRUE	FALSE	FALSE	FALSE	159.1905590486557	123.30601340786212	144.66855204014544	166.61482606000325	0.20376543944528228	-0.3685116189377799	0.1380034341817786	-0.43427362420128357	0.18853644129795144	-0.33880645658106645	0.12803827323311087	-0.39930462464590705	0.9145068459978061	0.4664780309339723	0.7188897979534268	0.231399956766312	0.00042057803178334224	0.004002733687983476	2.009832343158285e-4	0.010378160831511187	NA	Constant	Constant	NA
chr2L:1367607	chr2L	1367462	1367760	TRUE	FALSE	FALSE	TRUE	154.0504639840325	149.39454992209605	170.30661385800087	188.81919771070093	0.1488709913266303	-0.04427550965042099	-0.14473143554006557	-0.33787793651711684	0.14052690469733747	-0.040459712700780526	-0.1363561476437753	-0.3173427650418933	0.9473672405887255	0.9629765878210947	0.6583216102568994	0.31560344390250306	4.14405644380912e-5	1.533356025488423e-5	4.667020606175098e-5	9.723327812210506e-4	Constant	Constant	Constant	Constant
chr2L:1368624	chr2L	1368480	1368779	TRUE	FALSE	FALSE	FALSE	195.0887401561108	180.24705637120863	199.61486093044354	200.8283649449503	0.008743919087003314	-0.11415481411451696	-0.03308861745021433	-0.1559873506517346	0.008283618006334311	-0.10661265069612152	-0.030931068651854993	-0.14582733735431083	0.9980824740094866	0.8823265300877241	0.9319986809393239	0.7606063533331787	2.0480585098060687e-5	3.476514566731012e-5	1.8654802918688528e-5	8.904391336214452e-5	NA	Constant	Constant	NA
chr2L:1378804	chr2L	1378655	1378954	TRUE	FALSE	FALSE	FALSE	176.93660345998975	145.72624195455867	177.36624967313492	191.02319102986553	0.10701628723997636	-0.2799718369038572	-0.003498976987594683	-0.3904871011314282	0.1006837718406677	-0.2609810360627507	-0.003018110062807603	-0.364682917966226	0.9786427144833473	0.5835649909426673	0.9926517180793322	0.23037254114589073	3.30580624516212e-5	4.3873685135489436e-4	1.760947218531052e-5	0.0027348313500353315	NA	Constant	Constant	NA
chr2L:1380818	chr2L	1380669	1380968	FALSE	FALSE	FALSE	TRUE	95.2635357861443	154.11328271332135	164.12693447948027	154.92534876698588	-0.08323879942100718	0.6939952085436916	-0.7848160138738245	-0.007582005909125679	-0.07435641747944866	0.6196130854224006	-0.7013324907195044	-0.007362987817655205	0.9909223656773283	0.11052471588163856	0.02494857525569339	0.9943742967479711	5.272306286278618e-4	0.14261068183058878	0.24491088368886074	2.800143778971137e-4	Constant	NA	NA	Constant
chr2L:1381794	chr2L	1381653	1381951	TRUE	TRUE	FALSE	TRUE	326.7337017451482	281.29769342360294	250.9920543348183	288.6467786262483	0.20166343113433802	-0.21601754981893453	0.38047357930630565	-0.03720740164696689	0.18630463274095566	-0.20082985218400448	0.35270719639509207	-0.034427288529868094	0.9138065022243326	0.7474074688679105	0.23300536982753176	0.96279633192215	3.516695223444801e-4	3.832832476892866e-4	0.004344542997437671	5.0531648758767785e-5	Constant	Constant	Constant	Constant
chr2L:1382186	chr2L	1382036	1382334	TRUE	FALSE	FALSE	FALSE	294.8905196344223	231.54732804669428	231.74470661174558	269.3153877691589	0.21676027694214883	-0.3488723332057126	0.347643056322437	-0.21798955382542437	0.19906789616561413	-0.32125737883519384	0.320286274432673	-0.200039000568135	0.9068981736358446	0.5158173655251849	0.3080704928991568	0.6860880764528331	6.882126448102223e-4	0.003572232168348299	0.00413747606755339	8.463617074435188e-4	NA	Constant	Constant	NA
chr2L:1383174	chr2L	1383026	1383324	TRUE	FALSE	FALSE	FALSE	131.4487754809156	140.24367183622726	196.35098490318077	179.24037423411193	-0.13153919083541452	0.09343497159855382	-0.5789341321246555	-0.35395996969068716	-0.12267915763417336	0.08875750566868894	-0.5404604655124413	-0.32902380220957905	0.9659654494204248	0.9163964087109384	0.03596513379902344	0.33369045998120755	6.257812096903123e-5	5.546451899472037e-5	0.03039864012870022	0.0023622855658939155	NA	Constant	Undetermined	NA
chr2L:1385056	chr2L	1384891	1385189	TRUE	FALSE	TRUE	TRUE	184.49843127623822	149.43538034483814	250.1849991459403	198.69742461090917	-0.3324221160603018	-0.3040867883407662	-0.43938673985643323	-0.4110514121368977	-0.31125922890090635	-0.2807401816655378	-0.41139686222360167	-0.3808778149882331	0.5957234292311618	0.5542295812232577	0.12214761847853266	0.22113152891313426	0.001001752179253687	9.406867440098307e-4	0.005127616161033327	0.004865843516789287	Constant	Constant	Undetermined	Undetermined
chr2L:1386564	chr2L	1386421	1386720	FALSE	FALSE	TRUE	FALSE	131.08828573840995	125.40525275336756	229.45386969464957	171.0880134608887	-0.4234654505237427	-0.0639409912903771	-0.807665367971667	-0.4481409087383015	-0.3984456349471128	-0.056106476149951505	-0.7586858980677665	-0.4163467392706052	0.3215027713865114	0.9458181900387937	8.674388934583825e-4	0.15458511373333683	0.0028478745425279096	3.01549292449316e-5	0.19767595641563565	0.0070134509119109765	Undetermined	NA	Decreased	NA
chr2L:1386928	chr2L	1386775	1387073	TRUE	FALSE	TRUE	TRUE	128.55676786802758	134.9525553351481	210.48435749397476	155.59293469257284	-0.4359364703342028	0.07004673176758167	-0.711307458101732	-0.20532425599994764	-0.40830223782071234	0.06719580680632609	-0.6656892640628924	-0.190191219435854	0.3272905567386442	0.9419096404158127	0.005840510803201108	0.6774801899843284	0.004425052413692535	3.780818964566375e-5	0.099665302228336	3.0171374020825206e-4	Undetermined	Constant	Decreased	Constant
chr2L:1387225	chr2L	1387085	1387383	TRUE	FALSE	TRUE	FALSE	116.94534593225936	88.50069462542346	196.27057629793487	144.59826511855306	-0.4407936658444202	-0.4020737641779727	-0.7470094608927562	-0.7082895592263088	-0.41180380577937353	-0.3627155928402688	-0.6966150342112583	-0.6475268212721534	0.346912734925417	0.4075411180648904	0.004850021789192931	0.01730929591941568	0.005836108723306099	0.006507503321650302	0.1408095328101166	0.12580553239201184	Undetermined	Undetermined	Decreased	NA
chr2L:1387732	chr2L	1387584	1387883	TRUE	FALSE	FALSE	FALSE	143.37027794128784	138.0520587870377	253.88614125844188	195.20067173188653	-0.37922362797736037	-0.05453356709446895	-0.8244356752766975	-0.499745614393806	-0.3565405646195458	-0.04746166653421398	-0.7736481382250892	-0.4645692401397572	0.4399179055036688	0.9555930416044796	7.275493198057478e-4	0.09508773150711719	0.0015761140291998786	2.793797489885739e-5	0.22359542764780432	0.013136111950592274	NA	Constant	Decreased	NA
chr2L:1389110	chr2L	1388961	1389259	FALSE	FALSE	TRUE	TRUE	128.60694551029917	155.84261928009002	250.6880362676188	199.3208022893361	-0.33080086107142453	0.2771212718695697	-0.9629245886821053	-0.355002455741111	-0.3108594806711058	0.2600465756752479	-0.9021846494927227	-0.33127859314636887	0.579020712238547	0.6074884788530331	5.748278258724343e-5	0.3100318714313226	7.692303087088282e-4	6.02196614472675e-4	0.47075944083308063	0.0018546500705931958	Constant	NA	Decreased	Constant
chr2L:1389422	chr2L	1389289	1389582	FALSE	FALSE	FALSE	TRUE	121.54640830823976	129.73166167704807	254.99496393232613	196.70489893931315	-0.3744358661954809	0.09402335726955219	-1.0689614921945407	-0.6005022687295077	-0.3514266747584244	0.09089003942878693	-0.9992627344732914	-0.55694602028608	0.47275159748092116	0.9172930921516442	9.580626853376435e-6	0.03726941922258114	0.0017427655525195595	6.824171895108049e-5	0.671327138593299	0.04289063403122594	Constant	NA	NA	Undetermined
chr2L:1389875	chr2L	1389725	1390024	FALSE	FALSE	FALSE	TRUE	106.01282755260004	86.86243944071032	259.9045169244792	178.43596303097772	-0.5425752930811722	-0.28743446640303544	-1.2937428654118064	-1.0386020387336696	-0.5116869435903516	-0.2540144346904134	-1.213450512800899	-0.9557780039009608	0.11337038284515089	0.6260346608893973	2.011157320818017e-8	6.83106653228663e-5	0.013851981308417709	0.001392887677495963	0.9506869994545102	0.6127373910673959	Undetermined	NA	NA	Decreased
chr2L:1390210	chr2L	1390060	1390358	FALSE	FALSE	TRUE	TRUE	127.42739477941053	110.3810018828507	213.91241770489552	200.4276806215956	-0.09393846428212803	-0.20718358102803153	-0.7473447675037194	-0.8605898842496228	-0.08740010436698294	-0.18580848498810437	-0.6974906411501146	-0.7958990217712361	0.9859044272242408	0.7677070350522485	0.004292218463880998	0.001290524466852938	3.747679013944831e-5	4.0190211476919354e-4	0.1382634661589612	0.29998763147904645	Constant	NA	Decreased	Decreased
chr2L:1391048	chr2L	1390899	1391197	TRUE	FALSE	FALSE	FALSE	173.9142735340436	140.9818455634725	400.07814005891305	270.93422940720245	-0.5623391302726362	-0.302866946063992	-1.2019054604467858	-0.9424332762381418	-0.5298291921451264	-0.2749336936665361	-1.1288263852750882	-0.8739308867964979	0.0906543483082191	0.565307985485539	1.530019230552285e-7	1.84574349319036e-4	0.017263144941264102	0.0010577175065446408	0.8736657059025448	0.43526741254018325	NA	Constant	Decreased	NA
chr2L:1391366	chr2L	1391221	1391520	TRUE	FALSE	TRUE	TRUE	183.55684725711862	173.25974860561485	370.5413235022573	307.4269937276508	-0.26939059681154287	-0.08329040348041206	-1.013407511133839	-0.8273073178027083	-0.253707506549328	-0.07389874765272977	-0.9519451530742781	-0.7721363941776799	0.7312570824855323	0.9247333504793132	1.3321349413980937e-5	9.19940336920371e-4	2.4827608490964417e-4	3.439811967822012e-5	0.5702371010838191	0.23441994021071522	Constant	Constant	Decreased	Decreased
chr2L:1392258	chr2L	1392113	1392303	FALSE	FALSE	FALSE	TRUE	165.2068523138952	137.75061622530646	215.90765784249146	204.73764756483217	-0.07663800159258777	-0.2622147542308866	-0.386140887057654	-0.5717176396959528	-0.07108442754007242	-0.23968186120817703	-0.35912249991654277	-0.5277199335846474	0.988940315548761	0.6686181902028957	0.2121640262148879	0.06197861606332358	4.5480050787849287e-5	8.483910435716238e-4	0.003845164741657465	0.036911322789592645	Constant	NA	NA	Undetermined
chr2L:1392337	chr2L	1392305	1392487	TRUE	FALSE	FALSE	FALSE	139.65437844120456	109.00303637219554	153.840151894523	146.36649823272236	-0.07184671870395419	-0.3574924826140854	-0.13957128656809634	-0.42521705047822755	-0.06578545256769022	-0.3246760784226091	-0.12784113688516555	-0.3867317627400844	0.9919363601694111	0.5241472947876307	0.7269824420508282	0.28493166239720913	1.1363838273589561e-4	0.005161600603125582	3.161018523075375e-4	0.012910851879702402	NA	Constant	Constant	NA
chr2L:1392780	chr2L	1392630	1392914	FALSE	FALSE	FALSE	TRUE	131.500837264613	114.19115185287852	174.45620197839705	160.24093703498514	-0.12262212407008326	-0.2036211179441656	-0.4077929015795129	-0.48879189545359525	-0.1139739446737098	-0.18530117609721583	-0.37958678072281543	-0.4509140121463215	0.9713329124547064	0.7726996366732182	0.17948304224099873	0.13574443889166304	7.643921624029531e-5	3.742568287330534e-4	0.0047778684225684605	0.015940083745112837	Constant	NA	NA	Undetermined
chr2L:1393065	chr2L	1392922	1393220	FALSE	FALSE	TRUE	FALSE	97.74079355270558	102.95530111000632	154.1216983917204	138.40177114540134	-0.1552075839737092	0.07498539251627573	-0.6570372665068811	-0.42684429001689617	-0.14232935956771814	0.07122578539566334	-0.6022999925239474	-0.388744847560566	0.9594808213521615	0.9452310044628187	0.035102913049862974	0.28794074175008955	3.423194841751004e-4	2.0614146885062154e-4	0.09171764116706542	0.013751798467113127	Constant	NA	Undetermined	NA
chr2L:1393365	chr2L	1393225	1393518	FALSE	FALSE	TRUE	FALSE	127.14305970531969	128.552415548091	219.65352894577458	196.56530689501272	-0.16022096450235462	0.015904006703150838	-0.7887769654001286	-0.6126519941946232	-0.1503759238988175	0.0182605455509865	-0.7396174872321676	-0.5709810177823635	0.9379834692000187	0.9881017956191733	0.001425748979866509	0.02604561143983409	5.7038680400948784e-5	1.907828232327648e-5	0.17592516891193385	0.04322179551295889	Constant	NA	Decreased	NA
chr2L:1394192	chr2L	1394044	1394342	TRUE	FALSE	TRUE	FALSE	161.89975197489355	156.5728147489068	242.57396661940666	228.58478627900342	-0.08569534016270858	-0.048267031763424714	-0.5833239512167466	-0.5458956428174628	-0.08043153300410533	-0.04272137460800737	-0.5491334562731667	-0.5114232978770687	0.9860749645255155	0.9599895961291779	0.021290001831277654	0.04466605061551344	2.1321215934728663e-5	1.750364742805252e-5	0.023449876683688045	0.017597768141452513	Constant	Constant	Undetermined	NA
chr2L:1394640	chr2L	1394487	1394786	TRUE	FALSE	FALSE	FALSE	179.8040119877981	126.68934144858738	214.6047869189833	214.3520793813925	-0.001699844353113579	-0.5051300586000104	-0.2552570446030601	-0.7586872588499568	-0.0011367496842016147	-0.47094353189531163	-0.24119423023054687	-0.7110010124416569	0.9993235959715836	0.11305207691755689	0.36339533066276525	0.0016997278725731039	2.0480585098060687e-5	0.008307753532261082	1.3490115626915486e-4	0.13580528539579145	NA	Undetermined	Constant	NA
chr2L:1395296	chr2L	1395149	1395447	FALSE	FALSE	TRUE	FALSE	109.46906214871241	112.29718057819576	225.1390518428369	182.3816226209436	-0.3038559573258407	0.036798509903275	-1.040293126552476	-0.6996386593233603	-0.2802796779988936	0.03807493438646468	-0.9554403881333178	-0.6370857757479597	0.7557742412891939	0.976120209633125	1.9229523524162803e-4	0.02854928668993652	0.0019512439634230192	1.321892545128375e-4	0.6114558543876685	0.13129802178299474	Constant	NA	Decreased	NA
chr2L:1395974	chr2L	1395829	1396127	FALSE	FALSE	TRUE	TRUE	119.57820210348319	122.50533186700306	233.45675180280526	193.66966043403667	-0.26955734894422895	0.03489011701242837	-0.9652008885748442	-0.6607534226181868	-0.25084692449674695	0.03616586259382888	-0.8953159748533169	-0.6083031877627411	0.7893425114458579	0.9756658644132865	2.2846806641914385e-4	0.02696069129591942	6.70528245650737e-4	5.8375009391717644e-5	0.48005121087783476	0.08547527742699888	Constant	NA	Decreased	Undetermined
chr2L:1396744	chr2L	1396592	1396891	FALSE	FALSE	FALSE	TRUE	185.7286221887437	142.50544403161206	247.71355545078785	210.91368369471297	-0.2320201207196654	-0.38217912809250926	-0.41547665565808173	-0.5656356630309256	-0.21881757054529735	-0.3552233640096383	-0.391816752968121	-0.5282225464324619	0.8084892356062795	0.33776349977120573	0.11969601032362903	0.036352770218945424	1.0880708451222646e-4	0.0017668570085655672	0.0022549103531992742	0.022624003631239266	Constant	NA	NA	Undetermined
chr2L:1397324	chr2L	1397175	1397473	TRUE	FALSE	FALSE	FALSE	208.94041733038415	142.18652228541012	285.54374432792935	227.87469267607318	-0.32547106790949887	-0.555306873756277	-0.4506201848684946	-0.6804559907152726	-0.30827361640807416	-0.518127381611325	-0.42660094413171074	-0.6364547093349616	0.5233776373256296	0.06449866442303241	0.07357857728825054	0.006174170905760914	3.332284008277846e-4	0.015457864523749828	0.002862594176921339	0.069025143422655	NA	Undetermined	Undetermined	NA
chr2L:1397783	chr2L	1397630	1397929	TRUE	FALSE	FALSE	TRUE	179.39610174183164	160.74527463848062	265.34605768931465	216.01131574479925	-0.29676822454412705	-0.15837221311368116	-0.5647265734505719	-0.4263305620201261	-0.28004101441205553	-0.1461969614426018	-0.5326924316066952	-0.39884837863724154	0.6394240243874828	0.8168177310123125	0.023983537516549497	0.15549521632522234	2.9820430717993063e-4	5.645568542565719e-5	0.017281339172433668	0.003673962145012709	Constant	Constant	Undetermined	Undetermined
chr2L:1398259	chr2L	1398113	1398412	TRUE	FALSE	FALSE	TRUE	196.4891491028385	146.068764853345	243.87391370026972	207.03015018709434	-0.23629456118438838	-0.42780193626669455	-0.31168580314346434	-0.5031931782257706	-0.22277429870132773	-0.3987572687886084	-0.2937638510825219	-0.4697468211698026	0.8008686722365842	0.2416541733088609	0.2658628714709749	0.0743374277245935	1.210245495861905e-4	0.0032656269754004277	4.557964791715001e-4	0.010733115729178504	Constant	Undetermined	Constant	Undetermined
chr2L:1399556	chr2L	1399407	1399606	FALSE	FALSE	TRUE	FALSE	101.43835719599035	90.31377567948002	125.19317366775104	116.78880734876114	-0.10025388171382467	-0.1675853204102404	-0.3035526132642606	-0.3708840519606763	-0.090902570467876	-0.14880516324931012	-0.27602504918179704	-0.33392764196323116	0.9881838616676168	0.8574393226792157	0.42122068688738973	0.43462595382115554	3.1494683267166245e-4	9.728453572076836e-4	0.004172190691031431	0.010669968602662191	Constant	NA	Constant	NA
chr2L:1399650	chr2L	1399607	1399717	TRUE	FALSE	FALSE	TRUE	61.36944846917815	48.36537616761904	63.059978982705644	68.24351545605309	0.1139672775239576	-0.3435459982736756	-0.039204071235727694	-0.4967173470333609	0.0956858562723993	-0.2792442172714054	-0.03192782632217918	-0.40685789986598386	0.9901245903523421	0.7603573155421027	0.9554344830143684	0.4747093672951985	0.008125468514043695	0.04132928898375284	0.005386905419837203	0.10331550587784571	Constant	Constant	Constant	Undetermined
chr2L:1399798	chr2L	1399719	1399947	FALSE	FALSE	TRUE	FALSE	78.93970051486086	71.9638123289149	100.03227402048778	94.35715395111578	-0.08426173153446635	-0.13347942957229159	-0.34164258958287447	-0.39086028762069974	-0.0736287496300513	-0.11301727190852319	-0.3001608098148235	-0.33954933209329546	0.9919833265044475	0.9140816583910569	0.44715951146208066	0.5088979080913629	0.0013704690956438538	0.0029027891463283286	0.01717385885322117	0.029343396677068343	Constant	NA	Constant	NA
chr2L:1400282	chr2L	1400138	1400437	TRUE	FALSE	TRUE	TRUE	135.13677529817608	121.90898489613807	193.39076901883323	169.09690418145132	-0.1936686861497985	-0.14861587541240076	-0.5170985990161323	-0.4720457882787345	-0.18007185403909295	-0.13425760507208873	-0.48084222598209686	-0.43502797701509266	0.9157453918855801	0.8565039837023357	0.07769999884895445	0.1608860876914973	2.2092333001187694e-4	1.9025776804994986e-4	0.018052247791546915	0.013746295192929076	Constant	Constant	Undetermined	Undetermined
chr2L:1402355	chr2L	1402199	1402498	FALSE	FALSE	FALSE	TRUE	152.35834554926666	106.06649723683645	222.02990788529584	198.2095046119992	-0.16372787885066675	-0.5224994965550102	-0.5432854967003293	-0.9020571144046727	-0.15260754581882996	-0.4759043913185965	-0.5067023935867634	-0.8299992390865301	0.9424058090854753	0.17607893459126409	0.054642467899378246	8.736820831636803e-4	1.092775540113819e-4	0.021166101023365712	0.021506316808544854	0.3711225714250922	Constant	NA	NA	Decreased
chr2L:1402769	chr2L	1402621	1402920	TRUE	FALSE	TRUE	TRUE	141.09981815896836	139.29479053805807	218.9410107077664	177.41282193418118	-0.30343193725842466	-0.01857482483296103	-0.6338260880760318	-0.34896897565056817	-0.2846544206422493	-0.014965461187970784	-0.5941734413383009	-0.32448448188402235	0.6626982251854471	0.9849734894949761	0.01474444952776946	0.3319791108660159	5.672954875871339e-4	1.8556005249356573e-5	0.04694770296035344	0.001913055352437514	Constant	Constant	Undetermined	Constant
chr2L:1403100	chr2L	1402947	1403246	TRUE	FALSE	TRUE	TRUE	172.06358606489516	114.93148542261437	234.59521565048888	213.63053889723014	-0.13505569344932325	-0.5821677334262831	-0.44723178011666065	-0.8943438200936205	-0.12749742113130857	-0.5394638345645574	-0.4226043076119655	-0.8345707210452141	0.9524633334756357	0.05775866447086086	0.08274221217919425	2.0264416466709935e-4	2.5082817135698012e-5	0.02451508570881687	0.0031361850658713727	0.3401709800102428	Constant	Undetermined	Undetermined	Decreased
chr2L:1403878	chr2L	1403727	1404026	FALSE	FALSE	TRUE	TRUE	92.04688282157606	122.6726206954475	241.81664266476406	202.86334365302045	-0.2534053381254921	0.4143725193156049	-1.393472768829345	-0.7256949113882479	-0.23129479727338845	0.37433916973940695	-1.262156671182567	-0.6565227041697714	0.876639755614351	0.48446552776746077	1.460388430880931e-6	0.03141656896692577	0.0017796552243409237	0.01624696126344036	0.9651256495528641	0.16823666920802519	Constant	NA	Decreased	Decreased
chr2L:1404830	chr2L	1404682	1404885	FALSE	FALSE	TRUE	FALSE	94.65812360875805	71.98516042655176	178.4290373332931	115.2015357983166	-0.6311904668114695	-0.39502679509360256	-0.9145521876878717	-0.6783885159700047	-0.5678456618839388	-0.33890713971461955	-0.8208307288279222	-0.591892206658603	0.22232235056360344	0.579490393244403	0.006542211511138251	0.09593847118173929	0.09337908430135873	0.02166742934955673	0.41657186678485836	0.15745329773963154	Undetermined	NA	Decreased	NA
chr2L:1404939	chr2L	1404886	1405032	FALSE	FALSE	FALSE	TRUE	72.79050605328749	51.43344368833739	110.47021448175038	80.88147505588663	-0.44977622218389346	-0.5010435428303387	-0.6018352361201778	-0.653102556766623	-0.3850561039801339	-0.4094960835882094	-0.5144511793469659	-0.5388911589550414	0.7264556586556915	0.5427284948492683	0.19560996735123531	0.23357409897977247	0.05277096791241744	0.08425514751165239	0.13328321072035865	0.18726397300112135	Undetermined	NA	NA	Undetermined
chr2L:1405137	chr2L	1405034	1405225	TRUE	FALSE	FALSE	FALSE	107.2749830624247	64.83256999135995	121.66047176229964	101.83117926141038	-0.2566811418725003	-0.7265230050745719	-0.18154683036573124	-0.6513886935678029	-0.2267836871026917	-0.6284386944084509	-0.1593876561247	-0.5610426634304593	0.9160773538983839	0.1415027224304425	0.7057143531104015	0.14402415868140994	0.006226561137696236	0.19492290558463907	0.003341408210620139	0.14915209377473218	NA	Undetermined	Constant	NA
chr2L:1405372	chr2L	1405226	1405508	TRUE	FALSE	FALSE	TRUE	179.28331631834575	99.68110194765934	226.7449550361287	170.38719284549526	-0.4122535523984114	-0.8468493184953563	-0.3388292111928024	-0.7734249772897474	-0.38179089337848293	-0.7696853233863309	-0.3133353707313725	-0.7012298007392205	0.4679718162315915	0.008438762703188855	0.29850474764482626	0.011041001233031457	0.0058868613416373445	0.2766125946581891	0.0026362922586281074	0.20200018150340346	Undetermined	Decreased	Constant	Decreased
chr2L:1406352	chr2L	1406199	1406498	TRUE	FALSE	TRUE	TRUE	205.87246933183667	132.08711495646628	353.92916758235447	268.2765006604152	-0.3997399712090284	-0.6402611767232086	-0.7817097444345777	-1.022230949948758	-0.3748491775049643	-0.586058552122936	-0.7319438958549291	-0.943153270472901	0.4114676937576891	0.05166173046102782	0.001991917037272506	7.01402928511333e-5	0.0025789410156155097	0.05930026363047498	0.17164478493218177	0.5843882274171535	Constant	Undetermined	Decreased	Decreased
chr2L:1406708	chr2L	1406555	1406841	FALSE	FALSE	TRUE	FALSE	152.01144764667174	115.0349773703307	256.5764333398009	203.86143855555156	-0.3317997563883888	-0.40210738228076764	-0.7552086903879944	-0.8255163162803733	-0.3042703241086743	-0.35815572399561346	-0.6913857472392497	-0.745271147126189	0.7180951679829939	0.47675512748200727	0.013596728646336305	0.009235367661586523	0.003615215098032375	0.01150604745181554	0.1812052180783478	0.27865462038435196	Constant	NA	Decreased	NA
chr2L:1407042	chr2L	1406889	1407188	TRUE	TRUE	TRUE	TRUE	251.98063789499543	174.0735910387878	309.10562065400137	242.75293593282478	-0.34861114365681223	-0.5336155355985639	-0.29478700603260843	-0.4797913979743602	-0.3265752325703612	-0.4954614235910801	-0.2759902550343811	-0.44487644605510007	0.5469524669362303	0.11698057865375021	0.3271529299158894	0.11826655032486916	0.001204028656987916	0.016880195801704027	6.293010908222521e-4	0.010754415181796574	Constant	Undetermined	Constant	Undetermined
chr2L:1407728	chr2L	1407580	1407854	TRUE	FALSE	FALSE	FALSE	175.8573602959886	121.58861436224112	224.19760224071254	162.0626123764627	-0.468219547357949	-0.5323975782791187	-0.35036513034799394	-0.41454316126916374	-0.4339552474699759	-0.48728449694610926	-0.3246806524682357	-0.3780099019443691	0.3274351845840823	0.17558629520082847	0.273260369866117	0.27550539390365314	0.010621932274637912	0.02541356786847824	0.002765434227755473	0.009076505705645712	NA	Undetermined	Constant	NA
chr2L:1408000	chr2L	1407855	1408142	TRUE	FALSE	TRUE	TRUE	279.23250797281224	171.96296424043766	262.12218484023816	205.30685279858326	-0.3524576790470076	-0.6993690241109717	0.09122744641767538	-0.2556838986462888	-0.33125774503784294	-0.6561890041538327	0.0873660533584205	-0.23756520575756934	0.5010988332544383	0.010695246042429496	0.7911952707367623	0.5358904380329056	9.313724193425421e-4	0.07602275806186301	2.1841482635957187e-5	3.602097783694299e-4	Constant	Undetermined	Constant	Constant
chr2L:1408700	chr2L	1408555	1408812	TRUE	FALSE	FALSE	FALSE	149.20706124056935	97.96749981865801	164.8147932648879	128.28467415046933	-0.36149691461722094	-0.6069406853756004	-0.14352992725700284	-0.3889736980153823	-0.3352636616089594	-0.557275916693004	-0.1322685553632447	-0.3542808104472894	0.583113393089569	0.08793658624588635	0.6929832350427036	0.322127831117421	0.0027732175850816707	0.04906216647332841	1.350157362428592e-4	0.006751148720181779	NA	Undetermined	Constant	NA
chr2L:1408906	chr2L	1408813	1409057	TRUE	FALSE	TRUE	FALSE	139.9566823702952	102.0181004501011	139.44894757182536	111.04815316960821	-0.32855164654390384	-0.4561552279580829	0.005243325141924267	-0.12236025627225482	-0.30066986199974094	-0.41689421617654954	0.006399361893056736	-0.10982499228375184	0.7248060635381584	0.33166965157592	0.9911114535607671	0.8651252757433107	0.003475633012234736	0.01468320193879205	5.431331432120907e-5	4.425650322243982e-4	Constant	Undetermined	Constant	NA
chr2L:1409243	chr2L	1409095	1409382	FALSE	FALSE	FALSE	TRUE	223.69423266024842	134.7301725121077	185.69039898709033	141.58504502274465	-0.3912303352777765	-0.7314550857402824	0.2686288374551976	-0.0715959130073083	-0.36411822091686585	-0.6829338331222471	0.25392528855651164	-0.06489032364886949	0.4684209797775041	0.011913825113092693	0.38487076492153693	0.9197430151328334	0.003065905463722971	0.11407094296732412	4.7350451728978314e-4	6.597928757457326e-5	Constant	NA	NA	Constant
chr2L:1409550	chr2L	1409404	1409702	TRUE	FALSE	TRUE	TRUE	346.09089659007395	186.39175768134908	282.9335964396013	212.37802383163967	-0.41382900852401827	-0.8928129291934503	0.29068749691348983	-0.18829642375594224	-0.3882494179530048	-0.8383283216837858	0.27577917513058064	-0.1742997286002002	0.3490569643085948	4.1818900798071723e-4	0.3128152897698892	0.6969863080953422	0.00256377644882033	0.31503841451228837	3.8654394122215945e-4	1.4937046472100765e-4	Undetermined	Decreased	Constant	Constant
chr2L:1410625	chr2L	1410476	1410691	TRUE	FALSE	FALSE	FALSE	265.5805483525411	108.01237017435383	228.50416254067855	142.50198996552993	-0.6812383804454271	-1.2979529374302599	0.2169290383578451	-0.3997855186269877	-0.635016449673553	-1.2048079210602134	0.20680184189109882	-0.3629896294955614	0.03501259958091607	3.707060729353986e-7	0.4932852138559907	0.2797272368274218	0.07377463587964508	0.9226206382339992	1.889077395601369e-4	0.006237663720526421	NA	Decreased	Constant	NA
chr2L:1410740	chr2L	1410692	1410889	FALSE	FALSE	FALSE	TRUE	232.64714164734778	100.94057573885371	168.98445255978845	146.41244243543952	-0.2068523551646194	-1.2046372414128879	0.46125294470652095	-0.5365319415417477	-0.1882151511319738	-1.093216371881037	0.42597166405128833	-0.479029556697775	0.9304058192370246	9.27000967755938e-5	0.17473565374844208	0.16338145562352746	0.0010650156596288527	0.8051024928823213	0.0176621812740191	0.04661879838421182	Constant	NA	NA	Undetermined
chr2L:1411456	chr2L	1411298	1411596	TRUE	FALSE	FALSE	FALSE	196.36832120832395	120.58697804468613	226.97908135488032	175.74407272439484	-0.36908331054984833	-0.7034880862614058	-0.20899713520553165	-0.5434019109170891	-0.3444980625548446	-0.6492589348326058	-0.194512513907751	-0.49927338618551204	0.5174816522868584	0.02387294281738148	0.5237768873191778	0.08062499041051474	0.0020966956671481167	0.09891864717543745	2.244371837734803e-4	0.027555517700571838	NA	Decreased	Constant	NA
chr2L:1412177	chr2L	1412024	1412322	TRUE	FALSE	TRUE	TRUE	344.6242892064161	168.4724323544057	294.65177235795295	233.01222451366877	-0.3386052992274509	-1.0325118484192777	0.2260134424938032	-0.4678931066980236	-0.31810082543934765	-0.9669993841818423	0.2147750578020317	-0.43412350094046304	0.5488984490802424	2.750999938471804e-5	0.4526395689506131	0.11839277262450382	7.925100320005917e-4	0.5808870890457554	1.3714251555405052e-4	0.007922995197017352	Constant	Decreased	Constant	Undetermined
chr2L:1412808	chr2L	1412663	1412962	FALSE	FALSE	TRUE	FALSE	201.8673686044565	93.17359941042582	209.0364149546454	131.91867240292382	-0.6641055022409046	-1.1154145886075708	-0.05034656609078271	-0.5016556524574489	-0.6029623842868423	-1.0019588625182099	-0.04370498379199075	-0.4427014620233581	0.1289699491622294	7.161796107190883e-4	0.9150144570485854	0.23214714657482136	0.09943196959862173	0.6866323164628098	1.809632925121168e-4	0.040505758819022436	Undetermined	NA	Constant	NA
chr2L:1413199	chr2L	1413042	1413340	TRUE	FALSE	FALSE	TRUE	238.330255196824	134.6774880586799	221.15854660424915	180.39105887302568	-0.29395316298888413	-0.823453390212652	0.1078811124492224	-0.4216191147745455	-0.2767904578013605	-0.7721407033856142	0.10364647634881931	-0.3917037692354345	0.6567516771896336	0.0013592799993506978	0.743533013248506	0.17377874517062802	3.2407900270086114e-4	0.20409001243374775	2.1841482635957187e-5	0.003968828787203564	Constant	Decreased	Constant	Undetermined
chr2L:1413477	chr2L	1413352	1413627	FALSE	FALSE	TRUE	FALSE	239.131483693118	122.0118775449259	210.9752475763139	162.5561133448394	-0.37613593301337117	-0.9707824883183485	0.18073033926761886	-0.41391621603735834	-0.35258652735973967	-0.9065768186604191	0.17248739333445431	-0.38150289796622505	0.45895570452615114	1.552034519638604e-4	0.5658719726069911	0.21408424635768006	0.0016361069601790008	0.4623789856382154	7.418635390058406e-5	0.004927395636924319	Constant	NA	Constant	NA
chr2L:1414382	chr2L	1414230	1414464	FALSE	FALSE	FALSE	TRUE	188.2473427038533	104.43706682290357	175.31879564771376	132.9228903137289	-0.39939110455572674	-0.8499956555987038	0.1026488265662144	-0.3479557244767628	-0.36654156201441956	-0.776769822190867	0.09701655629216525	-0.3132117038842821	0.5480256403857823	0.008790594328555465	0.8015758531021514	0.4480947789958497	0.006956593404059614	0.28267076672281793	1.5592539161940377e-4	0.006227814368720022	Constant	NA	NA	Constant
chr2L:1414540	chr2L	1414465	1414690	TRUE	FALSE	FALSE	FALSE	160.0501942198416	83.66242807716094	171.10475342299782	128.75705632508217	-0.4102283405104479	-0.9358726535363525	-0.09635541198790451	-0.6219997250138091	-0.3793667398487496	-0.8531430627822487	-0.0874982628474752	-0.5612745857809744	0.4785918758021337	0.0024797891453365757	0.8065956653576768	0.061080093198390854	0.0059803028451005	0.41192383642675434	8.94850623610662e-5	0.0752590867254112	NA	Decreased	Constant	NA
chr2L:1415759	chr2L	1415616	1415914	TRUE	FALSE	FALSE	TRUE	300.6833180768269	185.6334264617056	298.16156301855904	267.9914257958116	-0.15390744370530815	-0.6957883136668245	0.012150542274551777	-0.5297303276869646	-0.14416004287291245	-0.6485887389005828	0.012215203321958771	-0.4922134927057115	0.9477181892510047	0.01649148372496999	0.9766551167085445	0.06778895489387375	6.512721102180036e-5	0.08165731544516718	1.7612810971281638e-5	0.01799458726101497	Constant	Undetermined	Constant	Undetermined
chr2L:1416406	chr2L	1416260	1416558	TRUE	FALSE	FALSE	TRUE	213.35840669326524	165.0454632874962	245.0253673186972	214.2376540792598	-0.19371905002321252	-0.370415473555138	-0.19965216189053206	-0.3763485854224575	-0.1809667782839764	-0.3436007873736714	-0.18637236544236538	-0.3490063745320604	0.9067864853622088	0.4057769687289174	0.5423442209125544	0.28416046422344726	1.4426668119351887e-4	0.0022958497995868295	1.796896967273906e-4	0.003070712448812725	Constant	Constant	Constant	Constant
chr2L:1417129	chr2L	1416983	1417282	TRUE	FALSE	TRUE	TRUE	204.01538598832553	129.684869551241	267.08748091580827	229.26757893875535	-0.2202799989510625	-0.6536677894363018	-0.388634396358615	-0.8220221868438543	-0.2059386639269936	-0.6014578891726324	-0.36317836320743047	-0.7586975884530693	0.8662200121648398	0.04225976373238118	0.18711921679307902	0.0022040558152219814	2.1058468784706402e-4	0.06531110956327377	0.002877351795662659	0.2415011242437456	Constant	Undetermined	Constant	Decreased
chr2L:1417484	chr2L	1417338	1417636	TRUE	FALSE	FALSE	TRUE	166.59229927388012	147.60002808876254	244.1436931206389	216.48799437209323	-0.17344348920630362	-0.17462871774385716	-0.5514087961243204	-0.5525940246618739	-0.15995711292272957	-0.1573137396406534	-0.5086876984902884	-0.5060443252082123	0.9449883374562119	0.8313511490035146	0.07411270544622595	0.09687416419691544	2.9739394045474497e-4	4.505844073074962e-4	0.03302546485242826	0.03779016863728455	Constant	Constant	Undetermined	Undetermined
chr2L:1417904	chr2L	1417751	1418049	TRUE	TRUE	TRUE	TRUE	243.54025478118095	208.86616297210492	327.2305239240618	312.18142844888445	-0.0679226140315293	-0.2215814653172221	-0.4261470733814698	-0.5798059246671626	-0.06309407472509454	-0.20371018024546397	-0.3970945442398761	-0.5377106497602455	0.9901284931695261	0.7330251584426734	0.15447626898404831	0.04821138538715467	3.49157198975675e-5	3.6759451025186914e-4	0.005728870370330579	0.03562448168962255	Constant	Constant	Undetermined	Undetermined
chr2L:1418314	chr2L	1418164	1418463	TRUE	FALSE	FALSE	FALSE	174.95977065596358	121.89984721046183	184.3305110361984	168.6246759240768	-0.12847922021143862	-0.5213269166773054	-0.07527165634550524	-0.4681193528113719	-0.12019557614044898	-0.48436778863834024	-0.06975490751129494	-0.4339271200091862	0.9661885334855403	0.1290129823459245	0.8367715142776613	0.1330730866408773	4.769062731447635e-5	0.014378080995225653	2.5688308028969968e-5	0.009474692726860445	NA	Undetermined	Constant	NA
chr2L:1418721	chr2L	1418576	1418874	TRUE	FALSE	FALSE	TRUE	303.9200205949373	207.09281648944395	353.4086044566759	303.7922440580036	-0.21825212797688368	-0.5534142037868431	-0.21764545080541708	-0.5528075266153766	-0.20046079142358494	-0.5045075840813545	-0.19971263299682104	-0.5037594256545906	0.9066626012531274	0.17543223020950932	0.56004646469371	0.10679321103137099	7.41699527697489e-4	0.036494538928694316	9.058586314086131e-4	0.041070356676542706	Constant	Undetermined	Constant	Undetermined
chr2L:1419553	chr2L	1419404	1419703	TRUE	TRUE	TRUE	TRUE	421.79696923005554	283.5453438785396	518.253101999448	382.73002163319035	-0.4373297750608674	-0.5729692629794946	-0.2971081177370919	-0.43274760565571907	-0.39676203645784486	-0.5165030608592818	-0.269535734543853	-0.3892767589452899	0.5256456516685902	0.19933106323793706	0.4432314702682367	0.3143956791430486	0.015737534046444887	0.0548982326346447	0.004447900936762428	0.018936477692065856	Undetermined	Undetermined	Constant	Undetermined
chr2L:1420212	chr2L	1420062	1420361	TRUE	TRUE	TRUE	TRUE	482.26233586838515	349.51297552085845	397.0985229805021	326.33492205334954	-0.2831436120242039	-0.4644721256464856	0.2803211469561948	0.09899263333391305	-0.2536138022116897	-0.4176876694245936	0.25281847995880447	0.08874461274590052	0.8650891397773597	0.4033293983152442	0.4987553688326522	0.9058020757270483	0.004817316694405487	0.02637417106715081	0.00539258089606342	7.923195958189052e-4	Constant	Undetermined	Constant	Constant
chr2L:1421664	chr2L	1421516	1421814	TRUE	FALSE	FALSE	FALSE	201.07513804535506	145.89244022218605	192.82464063516983	156.28752295555174	-0.30308681521782926	-0.4628295821253273	0.060445288341465064	-0.09929747856603299	-0.2835506483180584	-0.43311083148517926	0.058038281001275185	-0.09152190216584567	0.672307147404359	0.1964597486417703	0.8701044274984079	0.8730214646921337	6.358646910347989e-4	0.0061033546760786836	2.158936162962931e-5	6.025850107436987e-5	NA	Undetermined	Constant	NA
chr2L:1422335	chr2L	1422186	1422485	TRUE	FALSE	FALSE	FALSE	191.7716677407568	148.78236869503985	231.7910204330473	170.31790249245148	-0.4445945896658352	-0.36618602153772023	-0.27343508453988113	-0.19502651641176616	-0.4197041916921279	-0.3432781643822347	-0.2581334346472609	-0.18170740733736765	0.23615437796510957	0.34818764152360543	0.32560263893542096	0.6690777886156438	0.0027909359713548633	0.0010468922590547295	1.8842440505264713e-4	1.156795123292574e-4	NA	Constant	Constant	NA
chr2L:1424807	chr2L	1424661	1424850	FALSE	TRUE	FALSE	FALSE	111.73391484073126	124.02062068422495	138.12299054545457	98.78342364483255	-0.4836126001474112	0.1505128581603212	-0.30588631920801	0.3282391390997224	-0.44099595670245567	0.13763310841392232	-0.2800908028419999	0.29853826227437813	0.38838527394818134	0.8650197778422887	0.3941408169206437	0.49006049145314023	0.020368135515134018	4.071140668072576e-4	0.0030827332342641214	0.005110279824048149	NA	Constant	NA	Constant
chr2L:1424890	chr2L	1424852	1425040	TRUE	FALSE	FALSE	FALSE	103.00834366485539	116.85054486720972	119.09019269103021	80.55810182840057	-0.5639530143774965	0.18190326105243412	-0.2092934090655057	0.5365628663644249	-0.5044219575843867	0.1633826428445109	-0.1883743655744553	0.47943023485444225	0.324751192235389	0.8431658264976022	0.6217054294384785	0.1927739930956423	0.05805151571145904	0.001333036148957245	0.0021239878084982223	0.054712122093666146	NA	Constant	Constant	NA
chr2L:1425960	chr2L	1425812	1426110	TRUE	FALSE	FALSE	FALSE	202.53111444231365	138.0784168383621	178.11568573981646	115.17691821770852	-0.6289629472733925	-0.5526557350642759	0.18532899049575594	0.26163620270487253	-0.5804032228889803	-0.5145432118896717	0.17499535914974912	0.2408553701490577	0.09358271506727328	0.11883758361127943	0.5926866891754186	0.5897788491889978	0.05558443974674809	0.024969929927295277	2.2486225255002372e-4	0.00126081815325329	NA	Undetermined	Constant	NA
chr2L:1426277	chr2L	1426122	1426384	FALSE	FALSE	TRUE	TRUE	134.71439024035467	118.26035054291175	135.45129953425794	101.62021905329253	-0.41458675584121396	-0.18793750963859396	-0.007870266734031434	0.21877897946858854	-0.3764491292562307	-0.17211163321884915	-0.0059977005135496315	0.19833979552383194	0.5641670563468751	0.8224772922573242	0.9871667970934362	0.7158965081132823	0.011548052814268362	7.798111981780293e-4	8.631260791685293e-5	0.001772490729237661	Undetermined	NA	Constant	Constant
chr2L:1426548	chr2L	1426388	1426687	TRUE	TRUE	FALSE	FALSE	180.04308490461065	189.17202089338969	163.45113331938572	139.99547678317688	-0.22347916551102306	0.07135653599566358	0.1394828092173377	0.43431851072402433	-0.20632502845087394	0.06539172844212027	0.12974711823140583	0.40146387512440007	0.8884101932422169	0.9413312536106706	0.7088764800284878	0.21150293915835988	5.262123932418664e-4	4.43009736347353e-5	1.5805682288654924e-4	0.008639485929607844	NA	Constant	Constant	Undetermined
chr2L:1427119	chr2L	1426977	1427275	TRUE	FALSE	TRUE	FALSE	169.924603714171	186.05570375979056	212.68610444047835	155.0243258789122	-0.456231163885375	0.13083986041104229	-0.32383102157460025	0.2632400027218171	-0.42285892538453546	0.12151252277751722	-0.30087562818521624	0.2434958199768365	0.3445809950779396	0.8727284304666558	0.31035373855356124	0.5685863941726913	0.00869339060051045	1.0651078342153669e-4	0.0017582296457405746	9.598799392044703e-4	Undetermined	Constant	Constant	NA
chr2L:1428194	chr2L	1428046	1428344	TRUE	FALSE	FALSE	FALSE	158.49240306244735	129.0796314184334	193.82044338201626	147.8637534236316	-0.3904523075343284	-0.2961523266507089	-0.2903070582712146	-0.19600707738759515	-0.36605174301969096	-0.27510873200788066	-0.27224432976400326	-0.18130131875219305	0.4251299101163956	0.5562114110934028	0.326559081938881	0.6912031025774077	0.0020969203119121714	6.64724546205098e-4	4.936838241127832e-4	2.2442894201328518e-4	NA	Constant	Constant	NA
chr2L:1428987	chr2L	1428841	1429139	FALSE	FALSE	TRUE	FALSE	105.24862131136118	111.2736279267465	214.0237224816858	135.43361515629124	-0.6601848484836755	0.08031037652329792	-1.0239693793830402	-0.2834741543760666	-0.6123069152355263	0.07692130258194882	-0.9475632744681359	-0.2583350566506609	0.06844356195832663	0.9386484824409442	1.1428871848687147e-4	0.5600854505218805	0.07242206060335579	1.3956640193126606e-4	0.5862167608240719	0.002181642530338884	Undetermined	NA	Decreased	NA
chr2L:1429728	chr2L	1429579	1429877	TRUE	FALSE	FALSE	FALSE	155.81882597571672	132.5714077068729	169.55136351103414	141.7072981580777	-0.2588083250564293	-0.23309989359850056	-0.12185283654723303	-0.0961444050893043	-0.24012145097643212	-0.21549741455039018	-0.11275611419343189	-0.08813207776738992	0.8173154210179518	0.7158147331738595	0.7433274035800219	0.8867034951769859	6.410723867416744e-4	4.7754491254245815e-4	9.502223255822092e-5	1.1124879787193047e-4	NA	Constant	Constant	NA
chr2L:1430082	chr2L	1429928	1430227	TRUE	FALSE	FALSE	FALSE	95.48682705181942	95.62391692786663	150.71827661141654	110.50449782519536	-0.4477492813429727	0.0020697833531933725	-0.6584807496141599	-0.2086616849179939	-0.40166702780352787	0.004508727710013393	-0.5904019200140485	-0.18422616450050722	0.5652963757505008	0.9991106211672732	0.06821246402910704	0.7645974389764267	0.0237309670422575	3.31311686625494e-4	0.12205166462006999	0.003667879869708601	NA	Constant	Undetermined	NA
chr2L:1430425	chr2L	1430272	1430571	TRUE	FALSE	TRUE	FALSE	136.26611676274774	131.8593677653312	193.91226760841212	136.44656823161165	-0.5070679667272981	-0.047426804443631454	-0.5089772030156744	-0.04933604073200772	-0.46536206401212277	-0.04195426138882453	-0.4676957624667819	-0.04428795984348365	0.30917553575413426	0.9683172876338005	0.11558865837023273	0.9540748678125087	0.022181365918649384	1.0894480975389105e-4	0.02453285463335682	1.562126287047925e-4	Undetermined	Constant	Undetermined	NA
chr2L:1434004	chr2L	1433861	1434160	FALSE	FALSE	FALSE	TRUE	166.12029719531967	161.05314239284678	221.71543623127553	224.76842481683374	0.019730165073323182	-0.044691547732546875	-0.41648085883825264	-0.4809025716441227	0.019018454642175366	-0.039962581838274426	-0.39205206011774674	-0.4510330965981965	0.9972602136247325	0.9629765878210947	0.1281173560426892	0.09002885136494204	2.0480585098060687e-5	1.6291586060829105e-5	0.0027337463803926015	0.007619436255319438	Constant	NA	NA	Undetermined
chr2L:1435272	chr2L	1435113	1435412	FALSE	FALSE	TRUE	TRUE	141.5622230927764	150.0351713052769	265.08560663060223	229.89495103915988	-0.205483556345077	0.08386441438719236	-0.9050220150980911	-0.6156740443658217	-0.1895050711523161	0.07954948554117783	-0.8328678434752889	-0.5638132867817951	0.915498061546113	0.9359845304958115	0.0013176021450744299	0.056001503042395394	4.8556545182288204e-4	1.6754120444833427e-4	0.38082582062739295	0.06655007446609863	Constant	NA	Decreased	Undetermined
chr2L:1436314	chr2L	1436166	1436464	TRUE	FALSE	TRUE	TRUE	204.67950954426868	158.01174107303885	269.7042647132772	230.0244607575019	-0.22959104920308288	-0.3733349195226395	-0.39801165298735647	-0.5417555233069131	-0.21686919906466445	-0.3481764459461744	-0.37594758885908686	-0.5072548357405967	0.8066243428454922	0.3410007797406877	0.1324906378400721	0.04279786195486295	8.838681918437871e-5	0.0013022473419414516	0.0015221921438511666	0.015476029758874616	Constant	Constant	Constant	Undetermined
chr2L:1436830	chr2L	1436686	1436984	TRUE	FALSE	TRUE	TRUE	201.1316072776945	157.68358540522175	259.9338200464257	269.5740788309168	0.05253742399205547	-0.35110732917917414	-0.37000454038321573	-0.7736492935544453	0.050046030213364325	-0.32538156695299697	-0.3480749920225665	-0.7235025891889278	0.9943310443079237	0.4211961028790954	0.1863219878497459	0.0018681195735391941	2.0480585098060687e-5	0.0012749234921235139	0.0014142188840614931	0.15972824429523544	Constant	Constant	Constant	Decreased
chr2L:1437355	chr2L	1437200	1437499	TRUE	FALSE	TRUE	TRUE	184.96273248485153	155.3502115602406	225.9328504414802	236.25770507346164	0.06446732812362492	-0.25171041011631495	-0.2886594363167019	-0.6048371745566418	0.06159653335297133	-0.23497399042944073	-0.2733261338169835	-0.5698966575993955	0.9892369945886106	0.6085468334233829	0.288892297974631	0.01398380175586656	2.0480585098060687e-5	1.4014561588292714e-4	2.1085382643871176e-4	0.027405220230547818	Constant	Constant	Constant	Undetermined
chr2L:1437715	chr2L	1437569	1437868	FALSE	FALSE	FALSE	TRUE	171.59444003440467	128.24775588516786	218.1978275190779	202.63588230570684	-0.10674707162825886	-0.4200692263300231	-0.34663392987293307	-0.6599560845746973	-0.10028410768094884	-0.38939884068307873	-0.3262514831513327	-0.6153662161534627	0.9752112973597353	0.27377207199280895	0.21628146581976385	0.011872590889619885	2.538138501314787e-5	0.0034758533594410027	9.17261329585094e-4	0.06356255245819314	Constant	NA	NA	Undetermined
chr2L:1438437	chr2L	1438291	1438589	FALSE	FALSE	FALSE	TRUE	150.97225591994527	97.33008812976162	211.45571470559855	215.31208378165528	0.026073738444472975	-0.6333256842184347	-0.48607209979700505	-1.1454715224599128	0.025296829472273682	-0.576381713285761	-0.45376580682499573	-1.0554443495830304	0.9970664245322434	0.06482913557346665	0.08970587636599754	9.246146240701165e-6	2.1430489227535168e-5	0.0601484163813551	0.010708999821140902	0.7836606243057854	Constant	NA	NA	Decreased
chr2L:1439787	chr2L	1439638	1439937	TRUE	FALSE	FALSE	TRUE	254.66382538137862	170.62775193006686	272.31676561924627	238.6959913289462	-0.1901114690157301	-0.577741727083474	-0.09669176547894139	-0.48432202354668535	-0.17980300680054268	-0.5431126668938407	-0.09092626302494905	-0.4542359231182471	0.8836948950244435	0.04144408565451651	0.7657204202426763	0.07408837494929378	4.252874172867942e-5	0.017822376969377243	1.7612810971281638e-5	0.006493093120486896	Constant	Undetermined	Constant	Undetermined
chr2L:1440287	chr2L	1440126	1440425	TRUE	FALSE	FALSE	TRUE	144.51408686644118	129.0067094402434	196.27437523346876	153.39040858354306	-0.3556635580837597	-0.1637640298852792	-0.44166170299903834	-0.24976217480055785	-0.33106579383758167	-0.14964534526682116	-0.41126765819445243	-0.2298472096236919	0.5750584743823495	0.83170753647480955	0.13878655119484906	0.6013091596313149	0.002085167788080817	1.9408022836814298e-4	0.007072560854434658	8.320462170650659e-4	Constant	Constant	Undetermined	Constant
chr2L:1440557	chr2L	1440430	1440707	FALSE	FALSE	TRUE	FALSE	114.05881233065446	107.47796772709916	203.67062373612995	145.27661762254615	-0.4874353905461787	-0.08573696825525617	-0.8364599939514873	-0.4347615716605649	-0.45238653340984564	-0.07457132649804478	-0.7748962875087809	-0.39708108059698	0.2879857793744817	0.9325013532711041	0.0021959564441962564	0.24510637534357807	0.013188201193951334	1.3759399396852273e-4	0.26546879153199554	0.011856556492194595	Undetermined	NA	Decreased	NA
chr2L:1441066	chr2L	1440917	1441216	TRUE	FALSE	FALSE	FALSE	179.12773111439537	120.95294568042019	144.47626678941373	203.16903017005407	0.4918479836297721	-0.5665427960051038	0.31015618132108946	-0.7482345983137864	0.4613983827504436	-0.5273811451921604	0.2908631880349469	-0.6979163399076571	0.20232988354710554	0.07938324089909139	0.3007389997350173	0.0038538021410270003	0.008400151122162258	0.023113256386209282	8.17433100884871e-4	0.13877770518601323	NA	Undetermined	Constant	NA
chr2L:1441663	chr2L	1441512	1441811	FALSE	FALSE	TRUE	TRUE	147.51944189092254	113.88180404559705	258.69835899029977	204.18833474862112	-0.34137045495595286	-0.3733678500914456	-0.8103657998033196	-0.8423631949388123	-0.3171231798417079	-0.33610213998533767	-0.7513564476209201	-0.7703354077645498	0.6310421347136839	0.47964918839585063	0.00299968811686349	0.003467105329116026	0.0020712296283178317	0.0053145387131544345	0.22707861934688617	0.28534687823370936	Constant	NA	Decreased	Decreased
chr2L:1443554	chr2L	1443412	1443711	TRUE	FALSE	TRUE	FALSE	160.10699455329498	152.52755582774282	230.91613153463555	184.97464235013535	-0.3200414523250983	-0.06996643048473908	-0.5283326257643163	-0.27825760392395704	-0.29705138823399413	-0.0628061019865232	-0.490366070024356	-0.2561207837768851	0.6802497970294124	0.9444518503588083	0.0746028781655746	0.5439076074697861	0.0015184257251969376	6.665225346663825e-5	0.021724054643304312	0.0013565868902559387	Constant	Constant	Undetermined	NA
chr2L:1447052	chr2L	1446903	1447201	FALSE	FALSE	FALSE	TRUE	119.88947994091026	155.86537514641464	210.67228049198997	180.41060374672224	-0.22371636557551672	0.3785954041064094	-0.8132954312318283	-0.2109836615499022	-0.21010217576656023	0.35462288909983336	-0.7622696128179057	-0.1975445479515122	0.8456677437167764	0.3734125262336482	9.476836372143024e-4	0.6462958399781598	1.4698940996340238e-4	0.0022280899925862566	0.20885989839047492	2.0002624646116743e-4	Constant	NA	NA	Constant
chr2L:1456758	chr2L	1456610	1456908	TRUE	FALSE	FALSE	FALSE	166.40312157127718	154.77938994567447	158.3062464655512	148.38508199185864	-0.09337212582461708	-0.10446911893881679	0.07196431475996012	0.06086732164576042	-0.0868086089982447	-0.09764691446614508	0.06749346262353509	0.056655157155634725	0.9860749645255155	0.9012281692770431	0.8528211838300975	0.9338806744029374	5.746261832578061e-5	5.3142350274366336e-5	4.252501871737971e-5	5.2601850139845585e-5	NA	Constant	Constant	NA
chr2L:1457802	chr2L	1457653	1457952	TRUE	FALSE	FALSE	FALSE	132.04967393037592	116.5580813216128	156.29232175579384	135.76776628604844	-0.20310590570118264	-0.180031704757725	-0.24316616507144515	-0.22009196412798748	-0.18654457573119218	-0.16338872456183645	-0.22344108690569622	-0.2002852357363405	0.9228527754347261	0.8266763091857923	0.502924626740377	0.6949874354409386	6.041491225938212e-4	5.386301346396251e-4	0.001147120751145641	0.0011653348000283626	NA	Constant	Constant	NA
chr2L:1458234	chr2L	1458085	1458308	TRUE	FALSE	FALSE	FALSE	87.56669205087576	74.59642041843075	94.06821112996843	81.15017011521729	-0.21311315015141308	-0.2312758098314826	-0.10332505639904974	-0.12148771607911926	-0.1842576758053342	-0.1986650359985832	-0.08884777549723098	-0.10325513569047998	0.9562401397198402	0.8314510602731039	0.8537321870728507	0.9018628257175743	0.007342764683035954	0.009051637161062567	0.0030260995659842325	0.004526637625629605	NA	Constant	Constant	NA
chr2L:1458378	chr2L	1458310	1458518	TRUE	FALSE	FALSE	FALSE	69.23944894972486	69.2273201315721	79.73995142529763	61.85426608345777	-0.36642962531062384	-2.527420255654218e-4	-0.20370848360517319	0.16246839967988524	-0.3118049563805613	-4.9802897360981944e-5	-0.17396283490141143	0.13779231858178892	0.845388500706139	0.9998251461940638	0.7099405872122101	0.86763375494195	0.031346758594495094	0.0016933687496022058	0.010031689648918393	0.008941174771687222	NA	Constant	Constant	NA
chr2L:1458677	chr2L	1458527	1458825	TRUE	FALSE	FALSE	FALSE	129.38574073237893	124.22801635910218	153.87865688858693	134.3163462556873	-0.19615825144380242	-0.0586880582609316	-0.25011451200694435	-0.11264431882407354	-0.1811605769771153	-0.05314698125076041	-0.23126602885927228	-0.1032524331329174	0.9223548829121712	0.9553704161559815	0.47001951939437175	0.86763375494195	3.7274261144142713e-4	6.567412693200632e-5	8.68495250717401e-4	1.8709435063997166e-4	NA	Constant	Constant	NA
chr2L:1459948	chr2L	1459799	1460097	TRUE	FALSE	FALSE	FALSE	165.65979700685708	145.86233171977443	173.53082843078704	159.29646455161927	-0.12347773815294881	-0.18361616398088557	-0.06696846005479756	-0.12710688588273433	-0.11544912819403058	-0.17123226601111832	-0.0623502948325392	-0.11813343264962695	0.9689140867892051	0.7798226004031434	0.8576552339543642	0.8245752476293668	4.9076929559942856e-5	1.1308440171113447e-4	2.526856792680797e-5	7.916957287986854e-5	NA	Constant	Constant	NA
chr2L:1460726	chr2L	1460577	1460875	TRUE	FALSE	FALSE	FALSE	266.38903604028854	203.8992566958838	173.754642319389	183.26935773601625	0.07691406656073324	-0.38567818952861116	0.616483181820401	0.15389092573105656	0.07091909505358998	-0.3621838422067668	0.5763664580562059	0.14326352079584911	0.988940315548761	0.35693097146435565	0.02370276367553124	0.7788767773215195	4.636371500906868e-5	0.0024304592060253962	0.04479168077165791	1.3876892353189971e-4	NA	Constant	Undetermined	NA
chr2L:1461773	chr2L	1461624	1461923	TRUE	FALSE	FALSE	FALSE	294.7681722006909	167.00718825111744	184.20181887054466	167.7252539787719	-0.13518737885477264	-0.8196705569462459	0.6782934496832014	-0.006189728408271761	-0.12701141788923664	-0.7749417794289595	0.6429886887030324	-0.004941672836690395	0.9574775462419768	9.561907589694258e-4	0.0044263584997218915	0.9938970963171763	4.103193462790264e-5	0.19190719625669575	0.05982136842837549	2.763804862064024e-5	NA	Decreased	Undetermined	NA
chr2L:1463114	chr2L	1462966	1463264	TRUE	FALSE	FALSE	FALSE	185.9650514099635	116.4133462214008	170.80911599560056	112.1238803528043	-0.6072913941680431	-0.6757750540813131	0.12264654683406702	0.054162886920797036	-0.5540294306571656	-0.61900031335922	0.11537061983420882	0.05039973713215446	0.16520113087220598	0.06348028874497309	0.7625418681604033	0.9502661557751462	0.05886094566901431	0.09925273939657282	2.5094413043955593e-4	2.1988356420268756e-4	NA	Undetermined	Constant	NA
chr2L:1465152	chr2L	1465003	1465302	TRUE	FALSE	FALSE	FALSE	152.17681592722803	127.69733503824723	187.13443109373995	151.39230661237465	-0.3057831332886146	-0.25302016437900926	-0.29832644462267593	-0.24556347571307063	-0.28317331039580396	-0.23175991572793048	-0.2763271957557932	-0.22491380108791967	0.725339882096151	0.6935786195064751	0.36533696838189905	0.6246993902649196	0.0014236512664561594	8.75077681203151e-4	0.0014285668523734954	0.0010385897295198659	NA	Constant	Constant	NA
chr2L:1467089	chr2L	1466943	1467241	FALSE	FALSE	TRUE	TRUE	156.46426903596947	144.05201976555298	251.61421549986713	213.06394424876126	-0.23992695908539796	-0.11924334491769838	-0.6853801990505076	-0.564696584882808	-0.22568712306157893	-0.10809956078074029	-0.6440584371987266	-0.5264708749178879	0.8048130647451475	0.8796779393074936	0.0060576228933491875	0.04312028085260787	1.669716587436674e-4	5.2311902356251793e-5	0.0725587045246399	0.02509505403974081	Constant	NA	Undetermined	Undetermined
chr2L:1469382	chr2L	1469233	1469532	TRUE	FALSE	FALSE	FALSE	136.73832015536433	125.31926502188647	172.03459258177665	176.09502958878124	0.03365549852766958	-0.12580939322259377	-0.33128108320602084	-0.4907459749562842	0.03189350319952631	-0.11411027767859848	-0.3082762171851858	-0.45427999806331054	0.9957364918758612	0.8802051722547225	0.2930247351657314	0.12672190383957563	2.7574431407804984e-5	1.1459358526579964e-4	0.0018020085450413204	0.015241292605463454	NA	Constant	Constant	NA
chr2L:1470541	chr2L	1470388	1470687	TRUE	FALSE	FALSE	TRUE	198.80639322904835	146.9391169775392	223.57089895453748	193.67789731557772	-0.20707309062842202	-0.4361456419620202	-0.16936826046473044	-0.39844081179832874	-0.19454848488266407	-0.4067374844497346	-0.15882108518359245	-0.371010084750663	0.8748833590135102	0.23699267221240525	0.5952272196619075	0.21724531163497934	1.0510994304906206e-4	0.004074831660259957	6.428605137474541e-5	0.0030872044766751283	Constant	Undetermined	Constant	Constant
chr2L:1471090	chr2L	1470941	1471240	TRUE	FALSE	FALSE	FALSE	165.45814720978933	119.90148483052405	207.89139642527022	182.67629059102907	-0.1865406536862727	-0.46461680730106314	-0.3293637214270862	-0.6074398750418767	-0.1753645004344212	-0.43046944909157786	-0.30961502939251545	-0.5647199780496721	0.9047623074130304	0.20205582482511059	0.24815676097795775	0.02691965909866429	7.368038452796864e-5	0.0067745717437916984	7.583248200649927e-4	0.040396257304201565	NA	Undetermined	Constant	NA
chr2L:1472026	chr2L	1471874	1472172	TRUE	FALSE	FALSE	TRUE	160.16500383973343	120.67237161578426	199.03728359666735	191.3827497541157	-0.056577902575517126	-0.40846354879755226	-0.31347974887949265	-0.6653653951015278	-0.052455982403030774	-0.3755667781958945	-0.29269759894651076	-0.6158083947393744	0.9938893066508641	0.3438449172695393	0.30566648092814974	0.018062798270261325	2.6730203125097644e-5	0.004625366193453828	0.001040502595614044	0.07882494973490323	Constant	Undetermined	Constant	Undetermined
chr2L:1472462	chr2L	1472313	1472611	FALSE	FALSE	TRUE	FALSE	108.56265100026248	90.89588318171215	193.29320241073606	162.06013864733976	-0.25426162288198895	-0.25624099651597587	-0.8322630472444819	-0.8342424208784689	-0.2357658042919438	-0.2267447701401146	-0.7696640881859402	-0.7606430540341109	0.8350751685061069	0.7152686071599765	0.0027110761567855886	0.004913537903608115	7.203945555242236e-4	0.0016374397060154018	0.26215900844099993	0.27878768789609165	Constant	NA	Decreased	NA
chr2L:1473026	chr2L	1472878	1473176	FALSE	FALSE	FALSE	TRUE	98.86562176630352	101.86213965706233	178.64983672486017	176.72254810388534	-0.015648469690098185	0.043077077622415146	-0.8535937459280838	-0.7948681986155706	-0.013727631777371569	0.04438729698886386	-0.7903931784342126	-0.7322782496679774	0.9975500423551061	0.9701570452685593	0.0016743501347062705	0.005305917446615631	2.647788923213727e-5	7.65331172962611e-5	0.2908516355134473	0.21624442044522918	Constant	NA	NA	Decreased
chr2L:1473395	chr2L	1473242	1473541	TRUE	FALSE	FALSE	FALSE	157.41209658194796	141.4101470101983	226.93760198468968	185.2107578995808	-0.2931277739167598	-0.15466076557093195	-0.5277492620744632	-0.38928225372863534	-0.2745156302195936	-0.14153260675648824	-0.49414544652676745	-0.3611624230636621	0.6993232472580374	0.8361993893219448	0.05424220376472519	0.25843133104058275	5.480012129299996e-4	1.0980604843018271e-4	0.015392110289857477	0.003610270852635408	NA	Constant	Undetermined	NA
chr2L:1480935	chr2L	1480785	1481084	TRUE	FALSE	FALSE	FALSE	159.93318919211666	164.52182830408697	181.3767691994433	186.61212185099308	0.04105301624166133	0.04080965280434808	-0.18152033014028773	-0.18176369357760097	0.03876441700512669	0.03896545858504701	-0.17060737042713695	-0.17040632884721663	0.9952059346145374	0.9673763978458176	0.5721710227996301	0.7044217459039955	2.0797206018372603e-5	1.5951415801482174e-5	9.515087726407503e-5	1.1345141339470255e-4	NA	Constant	Constant	NA
chr2L:1498106	chr2L	1497958	1498256	TRUE	FALSE	FALSE	FALSE	182.94183719774202	169.3242511773936	175.74584373840506	179.17611934145665	0.027887796275777685	-0.11159642898220556	0.057894473542320773	-0.08158975171566249	0.026118437277299483	-0.1045434790828404	0.054460261841038776	-0.07620165451910112	0.9967007854397261	0.8859330566001231	0.8768416452917623	0.8980669478932216	2.0839441016204744e-5	3.406328348467027e-5	2.2987904820298227e-5	3.97745535489455e-5	NA	Constant	Constant	NA
chr2L:1498926	chr2L	1498782	1499081	TRUE	FALSE	FALSE	FALSE	275.638513973722	250.04264464421598	193.19580241908807	214.70357381112447	0.15228245656508307	-0.14060331792498063	0.512713735730852	0.21982796124078832	0.1415785484206897	-0.13307778543735935	0.4802814243827945	0.20562509052474545	0.9510372937105207	0.8446715831997653	0.062470750101099086	0.6248442555026402	8.275419500957461e-5	4.547397939968805e-5	0.012776771531645357	2.2158011277816783e-4	NA	Constant	Undetermined	NA
chr2L:1499839	chr2L	1499690	1499989	TRUE	FALSE	FALSE	FALSE	182.29648103135048	155.93027323755226	164.92405393389447	150.01621683259748	-0.13668336384875412	-0.22538566382629138	0.1444848834156163	0.05578258343807902	-0.12808028954486048	-0.21227955157487577	0.13666190285232271	0.052462640822307435	0.9580554866489797	0.6875613531683784	0.6607844933021376	0.9367687303857438	5.03159639707088e-5	1.409040221964863e-4	4.907894060313627e-5	3.129910339157852e-5	NA	Constant	Constant	NA
chr2L:1501270	chr2L	1501121	1501420	TRUE	FALSE	FALSE	FALSE	204.35373105846458	166.73100726056083	186.0540700230712	169.59887738916103	-0.133595330033904	-0.29354615427333813	0.13534663363645966	-0.02460419060297447	-0.12566611104654682	-0.27688444835949355	0.1285261289074147	-0.022692208405532075	0.9568116046750574	0.5148991328984435	0.6742235435632218	0.9749917956180726	3.476726958547495e-5	3.0944932992413705e-4	3.159934048552379e-5	2.763804862064024e-5	NA	Constant	Constant	NA
chr2L:1502746	chr2L	1502594	1502892	TRUE	TRUE	FALSE	TRUE	351.0240183649071	312.9499360104264	279.60458521621075	290.9646245516909	0.05745574152147516	-0.16563786716055895	0.3281817288879909	0.10508812020595679	0.05328397679869271	-0.15512938510215554	0.3062995134065776	0.09788615150572931	0.9942151334849998	0.8168177310123125	0.28946268908240824	0.8659074269682988	3.33308910910735e-5	1.0904639252879794e-4	0.0014969363912269201	6.950271426354763e-5	Constant	Constant	Constant	Constant
chr2L:1504660	chr2L	1504512	1504810	TRUE	FALSE	FALSE	FALSE	141.38953362851143	151.5569584650429	192.3997027934497	140.22291593695113	-0.4563844294037903	0.10018476390520424	-0.44443124204360607	0.11213795126538856	-0.4227700433067572	0.09332667652548296	-0.41242402081275825	0.10367269901948196	0.3508636019505326	0.9130125435150966	0.14744010943494923	0.8655051217713388	0.009127947609499573	8.828576110420248e-5	0.008596865207929079	1.504448161623209e-4	NA	Constant	Undetermined	NA
chr2L:1508372	chr2L	1508227	1508525	TRUE	FALSE	FALSE	FALSE	145.74465548450706	136.51031659023684	186.86851885560327	137.71300342698135	-0.4403587522216949	-0.0944329951118363	-0.358580563128462	-0.012654806018603403	-0.4104933458493499	-0.08689814939038791	-0.33475721000436093	-0.011162013545399002	0.3447860109154381	0.9148565816339235	0.23299846092530654	0.9879931755919934	0.0056681436153442795	5.166143269168642e-5	0.0020115357635590294	3.570362673242322e-5	NA	Constant	Constant	NA
chr2L:1511192	chr2L	1511042	1511341	TRUE	FALSE	FALSE	FALSE	154.77702602563778	166.24054155773737	192.22584158965637	162.51540735486662	-0.24222579561699262	0.10308091496443056	-0.3126109514401481	0.03269575914127507	-0.2268228966270279	0.09695601992715519	-0.29313279349959803	0.030646123054585063	0.8173154210179518	0.899359143905699	0.2930735366614965	0.9650680068435898	2.4810466260164724e-4	3.452418366731065e-5	7.98589823455993e-4	2.9704797571353294e-5	NA	Constant	Constant	NA
chr2L:1600717	chr2L	1600568	1600867	TRUE	FALSE	FALSE	FALSE	172.88729832779242	181.31754522156098	183.60291806011057	199.09318980117655	0.11685488480209992	0.06868665340266245	-0.08675710709637877	-0.13492533849581625	0.1096428413645455	0.06472402972647423	-0.08159038217079537	-0.12650919380886663	0.9711361855656727	0.9392361857329515	0.8122119457150642	0.8036946572176623	4.0377152190634156e-5	2.112015880793102e-5	3.193508415879683e-5	6.642141665362232e-5	NA	Constant	Constant	NA
chr2L:1602503	chr2L	1602353	1602652	TRUE	FALSE	FALSE	FALSE	157.99996526815764	139.43085056417152	146.41158287895675	162.07030791275275	0.14659011386009843	-0.18037443306131395	0.10989454897647408	-0.2170699979449383	0.13549257419745547	-0.16640328270593327	0.10178044612607892	-0.20011541077730982	0.9617295464141853	0.8126291585637904	0.7813637745560977	0.6770312419077086	1.931058677891116e-4	2.986646017192125e-4	1.3302233428545546e-4	6.431905167958678e-4	NA	Constant	Constant	NA
chr2L:1603139	chr2L	1602988	1603286	TRUE	FALSE	FALSE	FALSE	237.8349330703311	220.45145470967384	198.26546308659897	230.11442746010346	0.2149180501513601	-0.10949963593283488	0.2625272441928522	-0.061890441891342775	0.20180138247147272	-0.10350664276675683	0.24702425644893405	-0.058283768789295524	0.8561770304727783	0.8823265300877241	0.37277105777306097	0.9236274880409394	1.1137371041238213e-4	2.1109212535614315e-5	2.60304283928957e-4	2.763804862064024e-5	NA	Constant	Constant	NA
chr2L:1604260	chr2L	1604111	1604410	TRUE	FALSE	FALSE	FALSE	134.50117892182303	158.77421212472424	142.78475215727775	151.33079407394226	0.0838636656419485	0.239357792826615	-0.08622310535040191	0.06927102183426459	0.0775515631403718	0.22176555560364108	-0.08035740719911631	0.06385658526415298	0.9882960779143793	0.7081564680216949	0.8311346866814249	0.924321418564494	7.697059218755602e-5	5.632388201175031e-4	9.179981170371984e-5	7.551254017527414e-5	NA	Constant	Constant	NA
chr2L:1605302	chr2L	1605156	1605454	TRUE	FALSE	FALSE	FALSE	218.65943517507384	187.87094661738962	178.07793573970878	189.49968859005818	0.0896867032551139	-0.21894362437028297	0.2961768278645871	-0.01245349976080974	0.08227133023383225	-0.20249434993406196	0.2734177709985365	-0.011347909169357722	0.9881838616676168	0.7574861890889675	0.3925193128014957	0.9891161115215936	1.256223450191465e-4	5.985426341833771e-4	0.002033414981016543	6.0913213115270966e-5	NA	Constant	Constant	NA
chr2L:1607151	chr2L	1607005	1607303	TRUE	TRUE	FALSE	FALSE	292.4632034133067	306.11246216112943	272.686251377361	265.1647815142586	-0.040352789326680606	0.06580665788141937	0.10101315925842687	0.20717260646652685	-0.03794400721001325	0.06158511103592183	0.09493475004773583	0.1944638682936709	0.9952059346145374	0.9404058525984276	0.7724265463709775	0.6409755474354423	2.0797206018372603e-5	1.6304766807502784e-5	3.0070869734467668e-5	1.3500306428889552e-4	NA	Constant	Constant	Constant
chr2L:1609580	chr2L	1609431	1609730	TRUE	FALSE	FALSE	FALSE	152.97501642499938	168.08360646279132	172.2816190531947	171.72255623850629	-0.004689232970468155	0.1358829683679499	-0.1714727327143989	-0.030900531375980842	-0.004275320095077202	0.12747871829756832	-0.1607566305277604	-0.029002592135114882	0.9988360348489664	0.8565398769744249	0.6072461947641725	0.9671443620214988	2.0480585098060687e-5	5.4392025974243e-5	1.0884148041714389e-4	2.880155620260365e-5	NA	Constant	Constant	NA
chr2L:1610282	chr2L	1610134	1610432	TRUE	FALSE	FALSE	FALSE	236.3561695074315	231.580362969425	225.87094971285717	212.67346951319922	-0.08685865920846034	-0.029449599155107562	0.06546379214998346	0.12287285220333624	-0.08103114810304916	-0.027797895642579132	0.06135244729177363	0.11458569975224367	0.9876098167157933	0.9768284321680577	0.8650855061068692	0.8328640988712515	4.043448318760433e-5	1.7790848281040437e-5	3.2303866060858986e-5	7.908356529952789e-5	NA	Constant	Constant	NA
chr2L:1610965	chr2L	1610824	1611123	FALSE	TRUE	TRUE	FALSE	324.8981981312771	340.9324760867622	378.44297328431924	345.44964326031976	-0.13160049812896463	0.06949828974839332	-0.22008817755926224	-0.01898938968190429	-0.12058753301724677	0.06387440709687066	-0.2018214243309345	-0.01735948421681709	0.9734199224634422	0.9475672140591487	0.5610533210407959	0.9838660481792761	2.720308327893528e-4	1.2522633074378765e-4	0.0010654880428418525	8.565095371106403e-5	Constant	Constant	Constant	Constant
chr2L:1611640	chr2L	1611494	1611793	TRUE	TRUE	TRUE	TRUE	409.11287219163137	376.6023780535821	516.2727390363086	482.23802697985377	-0.09838800144206443	-0.11945682054747103	-0.33563449046746924	-0.3567033095728759	-0.09067402524199727	-0.10926735712805515	-0.30949843644407204	-0.32809176833012993	0.9860749645255155	0.893679451289524	0.32140023473131724	0.3802318626243076	1.148822833616253e-4	1.7075506994723578e-4	0.003269396551033799	0.0042548788917739205	Constant	Constant	Constant	Constant
chr2L:1613334	chr2L	1613191	1613490	TRUE	FALSE	FALSE	FALSE	260.0551456780281	275.34211749247237	229.9010553926546	253.14122340297916	0.1389293768274973	0.08240772289672404	0.17780449567665785	0.1212828417458846	0.12826109308439693	0.07610385556315888	0.16436870269637738	0.11221146517513932	0.9675876248674032	0.9303433464723703	0.6262525506488161	0.8459221029821571	1.5548080260514009e-4	6.039006606898183e-5	3.1551633819862715e-4	1.368526394321824e-4	NA	Constant	Constant	NA
chr2L:1613983	chr2L	1613834	1614133	TRUE	TRUE	TRUE	TRUE	470.6853973948006	604.279622261905	582.6637021477808	551.8853545765511	-0.07829483764429648	0.3604531964066549	-0.3079003434121174	0.13084769063883397	-0.07026925830160213	0.32356917835235893	-0.27637956590331875	0.11745887075064232	0.9919363601694111	0.5867509710347985	0.4527147653346825	0.86580691010815	4.7766093982352264e-4	0.01035959807788458	0.0072760956631243165	0.001031292682379125	Constant	Constant	Constant	Constant
chr2L:1615162	chr2L	1615006	1615304	FALSE	FALSE	TRUE	TRUE	87.71177363565258	89.14199397982098	246.15986338918714	471.37192575149555	0.9372702881255917	0.02333472234097382	-1.4887531330123769	-2.402688698796995	0.8820514473209821	0.034186892024297	-1.3695680633614382	-2.2174326186581235	9.559876092501532e-4	0.9838726952330624	6.200766214270622e-9	1.8256076765794273e-21	0.3931949691348117	1.1417007726195752e-4	1	1	Increased	NA	Decreased	Decreased
chr2L:1615526	chr2L	1615379	1615674	FALSE	FALSE	FALSE	TRUE	62.49958462329068	72.91909819229127	120.85175819230564	245.67186733233908	1.0234941974842067	0.22245011778491636	-0.9513199554074052	-1.7523640351066956	0.9551633155835272	0.20839552691620536	-0.8637904712824261	-1.610558259949748	7.221855309507136e-4	0.7933259524028798	0.0015265784635159186	7.523702633754739e-11	0.5478677066736288	0.002152964735127827	0.4642808168783337	1	Increased	NA	NA	Decreased
chr2L:1615843	chr2L	1615693	1615992	FALSE	FALSE	FALSE	TRUE	79.26163458409198	118.69183337989651	144.4697557264271	236.39171873758957	0.7104119951630384	0.5825260485112203	-0.8660728759153066	-0.9939588225671248	0.6649183992473233	0.5350902586042762	-0.7956776591717277	-0.9255057998147748	0.030910266980977215	0.1308388444482171	0.002193034837478516	1.518810677923176e-4	0.10028801882096293	0.04469543970752788	0.3178321173687912	0.5328370537537078	Increased	NA	NA	Decreased
chr2L:1616362	chr2L	1616209	1616508	FALSE	FALSE	FALSE	TRUE	120.65793075173376	133.461350460122	209.6800571228928	472.4092449487801	1.1718475464367089	0.14549926139644195	-0.7972669059200483	-1.8236151909603153	1.1035840625517095	0.1394012138218592	-0.7396714204557802	-1.7038542691856304	6.499312593871742e-6	0.8593899122039036	0.0028630846491219442	7.052632811476497e-15	0.7999493420860884	1.8381180595446016e-4	0.20444567114168474	1	Increased	NA	NA	Decreased
chr2L:1617200	chr2L	1617048	1617346	FALSE	FALSE	FALSE	TRUE	120.61212580260508	121.01861330806484	154.31489994030693	503.6214118127235	1.7064622528757025	0.0048540021330075196	-0.3555024120394633	-2.0571106627821583	1.6095724952409567	0.010926689575749285	-0.3320801816841439	-1.930725987349351	3.4682138031355666e-12	0.9968387386162488	0.254269694784315	1.5982643305756297e-19	0.9997848645632791	2.4160191242830036e-5	0.0025166102413486115	1	Increased	NA	NA	Decreased
chr2L:1623910	chr2L	1623761	1624059	FALSE	FALSE	FALSE	TRUE	90.15133406199006	115.10490021556296	126.95267538827044	177.01491640515175	0.4795801375905869	0.35252850684144554	-0.49387005254981803	-0.6209216832989594	0.4448802511688873	0.32436400700712775	-0.4535455390802951	-0.5740617832420546	0.32978375509452745	0.5286156072579982	0.13239122483615565	0.04653272734829869	0.013980153704496255	0.004604863740445289	0.0219873431899095	0.06490261051330308	Undetermined	NA	NA	Undetermined
chr2L:1647211	chr2L	1647070	1647369	FALSE	FALSE	TRUE	TRUE	99.88560374495356	171.25053388488675	187.0009798288322	259.85865731152	0.4746812944395672	0.7777598195882861	-0.9046971632310902	-0.6016186380823713	0.44176896782408254	0.7130031224799518	-0.8299864004048619	-0.5587522457489926	0.3184887246556923	0.01788171524886413	0.0014220917346677961	0.04826349863295925	0.011757561280354089	0.18675164011315057	0.3810698163149229	0.050445068865503394	Undetermined	NA	Decreased	Undetermined
chr2L:1647931	chr2L	1647782	1648081	FALSE	FALSE	FALSE	TRUE	55.24488839723678	81.93792961563598	120.34103138693116	193.2168638355883	0.6830923905037658	0.5686904561631445	-1.1232157379814776	-1.237617672322099	0.6034366716482195	0.48448080689426815	-0.959571353317582	-1.0785272180715333	0.26055005919641616	0.4065108204043075	0.004515227352022815	9.832449466065736e-4	0.15762130005674171	0.10425456557876538	0.691452216546099	0.817921048123803	Undetermined	NA	NA	Decreased
chr2L:1648418	chr2L	1648270	1648538	FALSE	FALSE	FALSE	TRUE	25.005955076732228	53.16891521377462	67.71815582419383	133.01252881005325	0.9739475536647805	1.0883113235828858	-1.43727097634874	-1.3229072064306346	0.7897906929231479	0.8037017002547363	-1.072434772553389	-1.0585237652218005	0.20945592096538967	0.13725875403025786	0.00936585425184921	0.012462331721447898	0.48253397290241207	0.5957917623780691	0.8735864254934643	0.821887743523351	Undetermined	NA	NA	Decreased
chr2L:1648682	chr2L	1648539	1648788	FALSE	FALSE	FALSE	TRUE	31.06280658584884	82.05658436754908	85.76688178589328	127.51634153397254	0.5721895689615109	1.401430916865213	-1.4652324838318118	-0.6359911359281097	0.48665611738593345	1.12273056822423	-1.1760062361633412	-0.5399317853250447	0.584048911421828	0.0052273313447441655	0.001304490438523307	0.2631701298582868	0.11994923084777337	0.8671081786483574	0.9222860730851276	0.17804770889267812	Undetermined	NA	NA	Undetermined
chr2L:1648901	chr2L	1648790	1649014	FALSE	TRUE	TRUE	FALSE	62.99257978198151	121.10676111241649	112.21182673032352	130.79498927865316	0.22108253370676278	0.9430256083232964	-0.8329709376144915	-0.11102786299795793	0.19706203551739565	0.8257950905443429	-0.7287534625681541	-0.10002040754120688	0.9426547937242397	0.023260630054738034	0.029932467709911828	0.8998885534076583	0.004299734674200088	0.441454896633111	0.32204753500904426	0.0016468509263537479	Constant	Increased	Decreased	Constant
chr2L:1649121	chr2L	1649015	1649268	FALSE	FALSE	TRUE	TRUE	80.75045246211062	126.60264577768987	135.70504648940246	176.6172018787438	0.3801514915960056	0.648765306256224	-0.7489321228578132	-0.48031830819759475	0.3471489964845596	0.5833082838141076	-0.6737178774044242	-0.4375585900748762	0.6539047792097464	0.1314462932344216	0.02740546234036444	0.23111731834237978	0.008957538286895996	0.10147770349709748	0.1964019860304311	0.02799795614704163	Constant	NA	Decreased	Undetermined
chr2L:1650745	chr2L	1650596	1650865	FALSE	FALSE	FALSE	TRUE	46.019771467215506	77.76238857940656	144.04602495111803	227.63361041682583	0.6601837403988401	0.756818714799378	-1.6462041245749102	-1.5495691501743722	0.6071535721157604	0.6623121861097445	-1.4543307263665328	-1.3991721123725485	0.1394837659344921	0.10231382777867595	1.709476404994409e-7	3.512030871651404e-7	0.09869146995373161	0.21789837721372013	1	1	Undetermined	NA	NA	Decreased
chr2L:1650986	chr2L	1650866	1651136	FALSE	FALSE	FALSE	TRUE	57.54158658857097	95.16063650636598	189.18287901337132	281.72295306928265	0.5744955793297837	0.7257599207160758	-1.7171046251428674	-1.5658402837565755	0.5359612881474979	0.650181575487045	-1.5508971253853474	-1.4366768380458002	0.16892314575864317	0.07408940571911175	9.543238887761803e-10	9.673913308290964e-9	0.03720068898750534	0.16382794168786127	1	1	Undetermined	NA	NA	Decreased
chr2L:1651638	chr2L	1651497	1651795	FALSE	FALSE	TRUE	TRUE	79.58214149358464	132.5241988501021	398.3409201640993	552.5288759953831	0.4720461735900122	0.7357391926288585	-2.323487063841791	-2.0597940448029446	0.4229626651364531	0.6288899274842485	-2.0151408625462612	-1.8092136001984656	0.5788774153500355	0.16245290778821037	3.087323235240538e-12	4.903687216710345e-10	0.038131697166809544	0.21430946707675774	1	1	Undetermined	NA	Decreased	Decreased
chr2L:1654995	chr2L	1654846	1655144	FALSE	FALSE	FALSE	TRUE	105.02301978468057	148.49383874187052	166.16888124676544	204.4193020812764	0.29888119645627137	0.49969748845417533	-0.6619446472593474	-0.4611283552614434	0.2782373599296268	0.4602951278805595	-0.6098194325786024	-0.42776166462766974	0.741598233808117	0.2288155188119587	0.026250397514994417	0.17749181864343244	0.0013236199141918648	0.019077712648867047	0.08696977944776889	0.012402686416099722	Constant	NA	NA	Undetermined
chr2L:1657224	chr2L	1657076	1657323	FALSE	FALSE	FALSE	TRUE	59.2491086821122	121.09948806657212	89.82225570864566	132.2978742359399	0.5586450224359231	1.0313274102180219	-0.6002795021147243	-0.12759711433262533	0.5019320819384616	0.9163217519797857	-0.5315513260613657	-0.11716165602004158	0.34709930719039017	0.004989088694427885	0.1249284798876966	0.8694979944256473	0.05794291122656889	0.5626877377677149	0.09563030547950818	0.0010126163186765895	Undetermined	NA	NA	Constant
chr2L:1657404	chr2L	1657325	1657553	FALSE	FALSE	FALSE	TRUE	56.67150116641156	94.86665382173753	79.76462836270046	105.06781205312869	0.39749973153595974	0.7432776423142671	-0.4931257065332629	-0.14734779575495555	0.3486654869481698	0.6449989500063527	-0.42756375528456997	-0.13123029222638705	0.7520320031127266	0.1419796325501056	0.2736040457408777	0.86580691010815	0.02672552721569074	0.2163311993784686	0.063846402099906	0.0035275086887071785	Constant	NA	NA	Constant
chr2L:1657822	chr2L	1657674	1657958	FALSE	FALSE	FALSE	TRUE	42.97611156460663	112.01567074839488	93.21354585347402	112.33673536756362	0.26921825367620006	1.382093716110834	-1.1170046684289388	-0.0041292059943047865	0.2309220347155241	1.1513814616578595	-0.9258740400135733	-0.005414613071237896	0.9358506369623467	0.0020245939458881134	0.011277370676310038	0.9972837394311299	0.01713073798953533	0.8759470131969163	0.6735674243817019	0.00228730105389508	Constant	NA	NA	Constant
chr2L:1658106	chr2L	1657960	1658256	FALSE	FALSE	FALSE	TRUE	81.28572554001414	134.88991885907814	143.65441676467913	184.92969435381426	0.3643745480769669	0.7307086007529263	-0.821528420091862	-0.4551943674159027	0.3386835852125167	0.6684987117930685	-0.7520825093702684	-0.4222673827897166	0.599285529100507	0.03479480154129292	0.005306316342213316	0.19602057519995353	0.003571732569082564	0.142417417934232	0.2585646472491614	0.012690712718822853	Constant	NA	NA	Undetermined
chr2L:1659007	chr2L	1658858	1659157	FALSE	FALSE	FALSE	TRUE	104.61027861957007	105.78727259231214	177.55550031903985	228.6096281711601	0.36461611278286	0.01614145289510972	-0.7632454404615718	-1.1117201003493222	0.3448593516343938	0.02052149905414573	-0.7121769234515504	-1.0365147760317985	0.4856131871670039	0.9882773397101196	0.0032343575370168236	6.395655236842731e-6	0.0013301791801646546	2.8479685966807113e-5	0.15451619805151312	0.7417875350995033	Constant	NA	NA	Decreased
chr2L:1660059	chr2L	1659910	1660209	FALSE	FALSE	FALSE	TRUE	73.72819447148355	100.64754729364495	170.53083448918454	183.48961771744982	0.1056658108625564	0.44902368289522127	-1.2097442909901917	-0.8663864189575269	0.09938421424333453	0.4098295010956231	-1.105376093524495	-0.7949308066722064	0.9847446883365337	0.3832962319868468	1.3542503141369232e-5	0.0033360818457012736	1.2785610523197895e-4	0.017408315242263345	0.8433867224017659	0.32612544554042694	Constant	NA	NA	Decreased
chr2L:1662228	chr2L	1662080	1662379	FALSE	FALSE	FALSE	TRUE	37.92520854245567	84.18591840619776	165.35805795245423	355.09461527123847	1.1026101329514106	1.150421823478862	-2.124364331572693	-2.076552641045242	0.9939350568269926	0.9634021991542507	-1.8106751044896787	-1.8412079621624204	0.00485204868789783	0.009036581178050503	1.2291655487440274e-9	2.3325812910545966e-10	0.6470755917076558	0.693239362607305	1	1	Increased	NA	NA	Decreased
chr2L:1662660	chr2L	1662511	1662810	FALSE	FALSE	FALSE	TRUE	74.81808980100833	94.71047759529722	225.66109181577272	343.43091458857253	0.6058622197118243	0.34013690389178647	-1.5926986547476525	-1.8584239705676904	0.5701582704677292	0.3152861292679726	-1.4617435919665018	-1.7166157331662584	0.08799685218783625	0.5801246043570383	7.154589113776135e-10	2.4000220805983927e-13	0.038008915602825294	0.005328886921901526	1	1	Undetermined	NA	NA	Decreased
chr2L:1663097	chr2L	1662948	1663246	FALSE	FALSE	TRUE	TRUE	114.65337350380813	154.90605107573617	382.27600895939827	784.4844026603884	1.037130101666149	0.43411469636032246	-1.7373358570594728	-2.3403512623652993	0.9519532885457384	0.38998174928317114	-1.5599525467170063	-2.121924085979573	0.0020718481239634977	0.4669318026988191	2.316812995659186e-9	6.352176044419335e-17	0.5658698201851524	0.021697012997716484	1	1	Increased	NA	Decreased	Decreased
chr2L:1664080	chr2L	1663931	1664229	FALSE	FALSE	FALSE	TRUE	45.83273754471264	54.4832301869821	193.6163989326982	454.2667003346512	1.2303384023848012	0.24943378094464608	-2.0787507870875364	-3.0596554085276915	0.7459281361994532	0.10167673193324005	-0.9765768812092281	-1.6208282854754414	0.5801121600389065	0.9423479972912823	0.03859678748995304	8.120317441116708e-4	0.6262375723099761	0.18029031839838874	0.948507314158067	1	Undetermined	NA	NA	Decreased
chr2L:1667640	chr2L	1667491	1667790	FALSE	FALSE	FALSE	TRUE	73.91216726283514	95.62744327738754	183.63668531374614	208.64079016611365	0.1841669420723649	0.3716128266724069	-1.3129705140011836	-1.1255246294011416	0.17335177710643865	0.3418404221010879	-1.2043287942112635	-1.0358401492166143	0.930906063708622	0.5172984010556068	8.775224874238242e-7	3.9273478633049964e-5	2.525712530433389e-4	0.007435556761724572	0.9372828957676949	0.745882755084138	Constant	NA	NA	Decreased
[truncated: 40,881 more rows]
