# Supplementary material for: Enhancer–promoter interactions become more instructive in the transition from cell-fate specification to tissue differentiation
Source: Nat Genet. 2024 Mar 11;56(4):686–96. doi: 10.1038/s41588-024-01678-x (PMC11018526; doi:10.1038/s41588-024-01678-x)
Supplement: Supplementary file 7 — BEAF-32 ChIP–seq data—tissue and stage matched. [file 41588_2024_1678_MOESM7_ESM.tsv]

peak_ID	chromosome	start	end	Meso_6-8h_peak	Meso_10-12h_peak	Neuro_6-8h_peak	Neuro_10-12h_peak	Meso_6-8h_normalised_counts	Meso_10-12h_normalised_counts	Neuro_6-8h_normalised_counts	Neuro_10-12h_normalised_counts	Neuro_6-8h_vs_Neuro_10-12h_log2FC	Meso_6-8h_vs_Meso_10-12h_log2FC	Neuro_6-8h_vs_Meso_6-8h_log2FC	Neuro_10-12h_vs_Meso_10-12h_log2FC	Neuro_6-8h_vs_Neuro_10-12h_shrunken_log2FC	Meso_6-8h_vs_Meso_10-12h_shrunken_log2FC	Neuro_6-8h_vs_Meso_6-8h_shrunken_log2FC	Neuro_10-12h_vs_Meso_10-12h_shrunken_log2FC	Neuro_6-8h_vs_Neuro_10-12h_differential_FDR	Meso_6-8h_vs_Meso_10-12h_differential_FDR	Neuro_6-8h_vs_Meso_6-8h_differential_FDR	Neuro_10-12h_vs_Meso_10-12h_differential_FDR	Neuro_6-8h_vs_Neuro_10-12h_constant_FDR	Meso_6-8h_vs_Meso_10-12h_constant_FDR	Neuro_6-8h_vs_Meso_6-8h_constant_FDR	Neuro_10-12h_vs_Meso_10-12h_constant_FDR	Neuro_6-8h_vs_Neuro_10-12h_dynamic	Meso_6-8h_vs_Meso_10-12h_dynamic	Neuro_6-8h_vs_Meso_6-8h_dynamic	Neuro_10-12h_vs_Meso_10-12h_dynamic
chr2L:18818	chr2L	18643	18941	TRUE	TRUE	TRUE	TRUE	132.85021235877318	129.81578689225972	167.74581285793448	139.7247639138651	-0.26368901807886413	-0.03333469386562997	-0.33647622147661416	-0.10612189726337998	-0.2370285454943699	-0.02993140470621653	-0.30172062226110963	-0.09462348147295625	0.8910244153119034	0.9594189976393834	0.5938528459769595	0.9599621432116667	0.007370505739964968	0.002674536712339305	0.01620212832936031	0.002259279798270176	Constant	Constant	Constant	Constant
chr2L:19633	chr2L	19491	19790	FALSE	FALSE	FALSE	FALSE	15.499815429365972	24.24972120998893	25.031259808516054	23.214817681414903	-0.10868495216196443	0.6457171251696886	-0.6914798667445075	0.06292221058714563	-0.06825117742323178	0.377736942265713	-0.40742576405766956	0.03856235563127535	NA	NA	NA	NA	NA	NA	NA	NA	NA	NA	NA	NA
chr2L:21506	chr2L	21366	21596	FALSE	FALSE	FALSE	TRUE	52.21893013959982	39.44473441970261	71.16741935596646	48.70774051881935	-0.5470658622873225	-0.40474017607134966	-0.4466440224487401	-0.3043183362327672	-0.4613718238754902	-0.32975700300032745	-0.37787700101028304	-0.2462621801351203	0.6387316267159096	0.5421670377862268	0.5842778785028753	0.8561239144574938	0.1201087395100296	0.07743323435287883	0.07569720313850584	0.04783293908992584	Undetermined	NA	NA	Constant
chr2L:21706	chr2L	21597	21869	TRUE	FALSE	TRUE	TRUE	61.2428446837557	59.57149137499925	76.27932692559233	69.69565399500623	-0.1302234167309631	-0.03991921901652212	-0.3167508171514743	-0.22644661943703337	-0.1143040317737483	-0.03493056503622851	-0.2760042234076141	-0.1966307566700943	0.9758892301858532	0.9570329707258537	0.6743233855731867	0.888850105105382	0.0048495492289798384	0.005269480418301237	0.025370353120156213	0.013432111764911988	Constant	Constant	Constant	Constant
chr2L:35645	chr2L	35504	35802	FALSE	FALSE	FALSE	FALSE	70.5555601942448	58.036229090907845	70.41067953781055	50.065591605350356	-0.49197483791049845	-0.28180599696747777	0.0029655139918857002	0.21313435493490632	-0.4200670541373947	-0.24034789232868045	0.0012283181249483353	0.18094747993366264	0.6804629751487166	0.6478848682437851	0.9981811455207622	0.9136094086922351	0.08133487111603292	0.02933515888581929	0.0043692806235007	0.019589383148677534	NA	NA	NA	NA
chr2L:64904	chr2L	64755	64944	FALSE	FALSE	FALSE	FALSE	19.659637281317764	14.133752019883806	15.404997052782553	14.002611519075959	-0.13770248817809655	-0.4760922024178451	0.35183829795271326	0.013448583712964717	-0.07962187946702044	-0.2786319679256731	0.2081929195688802	0.009182831110227555	NA	NA	NA	NA	NA	NA	NA	NA	NA	NA	NA	NA
chr2L:64981	chr2L	64946	65129	FALSE	FALSE	FALSE	FALSE	18.64425640782221	7.091379153972784	14.958446438598834	12.208982062800166	-0.2930174278358766	-1.3945931192121088	0.3177709120949597	-0.7838047792812726	-0.14521428319085963	-0.6360630931543386	0.16358686024124855	-0.32726194972223044	NA	NA	NA	NA	NA	NA	NA	NA	NA	NA	NA	NA
chr2L:65376	chr2L	65206	65505	FALSE	FALSE	FALSE	FALSE	71.21275871694992	34.307346826079815	42.47426713270595	22.721664801204252	-0.9025205107934006	-1.0536181836896064	0.7455466876260044	0.5944490147297985	-0.6786134796844964	-0.837391871004223	0.5993105001276863	0.44053210880795973	0.3404171029005013	0.10256778361605706	0.3917884954707628	0.6329211306153308	0.4358688593110733	0.5784903817781861	0.2819493193410902	0.2077215932997599	NA	NA	NA	NA
chr2L:65855	chr2L	65700	65999	TRUE	TRUE	TRUE	FALSE	392.10424594908307	96.97209808069184	136.99973455655785	38.0827075599056	-1.8469651394453523	-2.0155956609092014	1.5170641664410105	1.3484336449771617	-1.6000815387809117	-1.8431913600847074	1.3954069273495482	1.1522971060457525	1.6846375453829617e-8	6.526707693593811e-13	1.939104251716885e-7	1.2165505079988871e-4	0.9999999999999996	1	0.9883096117548605	0.9098577665205587	Decreased	Decreased	Increased	Increased
chr2L:66233	chr2L	66084	66383	FALSE	FALSE	FALSE	FALSE	45.83968962717882	41.52904853539313	27.873711644359947	27.06012413065207	-0.042736666232976166	-0.1424764570694793	0.7176921523653254	0.6179523615288223	-0.029362155989697762	-0.1002440538150326	0.49601903254420593	0.4251371347188711	0.9966101684598997	NA	NA	NA	0.05753552698662035	0.07338592159257157	0.3127829100308105	0.26273126851991097	NA	NA	NA	NA
chr2L:66910	chr2L	66765	67064	FALSE	FALSE	FALSE	FALSE	69.8745843570168	76.95904451388502	58.96847742542829	53.1127426945082	-0.1508859132118369	0.1393230911848777	0.24482385218621522	0.5350328565829299	-0.12418555728484088	0.11727077158908429	0.202438640748497	0.4438949696224222	0.9758892301858532	0.8526241144766686	0.7984002922475135	0.5528316113559943	0.019417563001894216	0.018838395081616055	0.0330733248919612	0.1217576854485807	NA	NA	NA	NA
chr2L:72124	chr2L	71970	72233	FALSE	TRUE	FALSE	TRUE	24.203769441773588	178.03734546896828	44.44471113743009	200.43111174732053	2.1730228114588317	2.8788762432670634	-0.8767800032963227	-0.17092657148809093	1.9021357407971586	2.3955112175049775	-0.6505873579070152	-0.15721188119919627	2.6229289092383536e-10	3.533086878259212e-14	0.1992581721045646	0.9236166957643319	0.9999999999999996	1	0.38532815214296445	0.004762361263061704	Increased	Increased	NA	Constant
chr2L:72330	chr2L	72235	72482	FALSE	FALSE	FALSE	FALSE	25.363680185247098	98.97763442282736	37.82141779348032	125.73218541149805	1.7330786526595574	1.9643384711394958	-0.576439355028133	-0.3451795365481948	1.4947475320991306	1.6134741610956211	-0.42933338908605356	-0.3106067600895627	6.0721272290324755e-6	2.093927387605129e-6	0.49731512440214976	0.7321320189159148	0.9982203183868938	1	0.1489852511013157	0.029522020251469494	NA	NA	NA	NA
chr2L:73294	chr2L	73160	73458	FALSE	TRUE	FALSE	TRUE	73.6417874593395	917.9792563636993	142.24557403551873	688.4070376853939	2.2748780824945065	3.6398650035084104	-0.9497872140141197	0.4151997069997845	2.000884124575741	3.150142949232884	-0.7768491646264015	0.37240966003074166	4.0457640633500156e-12	6.900224677542666e-29	0.05605974510552022	0.5704822859857521	0.9999999999999996	1	0.4527873389189822	0.03712481130888449	Increased	Increased	NA	Undetermined
chr2L:73978	chr2L	73831	74130	FALSE	FALSE	FALSE	FALSE	35.48251983499414	65.05693608902132	41.002382532242734	106.71769414807405	1.3800197514244599	0.8745944109975018	-0.2085992750381536	-0.7140246154651116	1.181731200091281	0.7166488006972276	-0.1596808077930458	-0.6247632071870991	0.0010573820027302292	0.11898635163096387	0.8310100880337101	0.19356716492905357	0.8925853552598776	0.3903512736204896	0.02947537545244731	0.21415761592828114	NA	NA	NA	NA
chr2L:94753	chr2L	94607	94906	TRUE	TRUE	TRUE	TRUE	328.8615065833202	241.36460555990712	297.78824889139855	270.1737991929632	-0.14039905209272074	-0.4462660194097931	0.14319332538798574	-0.1626736419290866	-0.12519180475530775	-0.3971713510798093	0.12765763629756993	-0.14432191002693168	0.9729415038390543	0.3535094497969411	0.8447963443249911	0.928606811803244	0.003096808421049288	0.04108536078897432	0.0042291761670538415	0.004238395862470309	Constant	Undetermined	Constant	Constant
chr2L:102342	chr2L	102205	102504	TRUE	TRUE	TRUE	TRUE	4615.309102049537	3611.5400375476934	4968.564925811945	4921.425624123968	-0.013752925535020902	-0.35381310882874695	-0.10640194428514567	-0.44646212757887177	-0.012531680772250012	-0.3219288473530085	-0.09696681409636528	-0.4063639806771237	0.9970895898244171	0.4124912503980895	0.872722453849148	0.37333093458370653	6.150251521333885e-4	0.012595426813536653	0.0020567340124676764	0.026272282748167366	Constant	Constant	Constant	Undetermined
chr2L:106746	chr2L	106593	106892	TRUE	TRUE	TRUE	TRUE	188.6020667808637	207.75923147530273	189.6509935754355	152.89630273677952	-0.3107934093063683	0.13956709668869663	-0.008001444125336047	0.44235906186972884	-0.2797544782768249	0.12615685847766803	-0.007332780152240959	0.398578556602252	0.8398215261322888	0.787802252424897	0.9926732808449766	0.43485073750194364	0.00992859928174385	0.0035324407221977118	0.001821250644998031	0.03200794784049252	Constant	Constant	Constant	Undetermined
chr2L:107863	chr2L	107718	108017	FALSE	FALSE	TRUE	FALSE	135.15221198537137	100.14177944890989	155.8623273466821	105.34508046770108	-0.5651493210275608	-0.43254112767529157	-0.20568713992114337	-0.07307894656887418	-0.5019530144435006	-0.38091757068921783	-0.18425933634885283	-0.06322389259457006	0.3821091230878338	0.3909516528063516	0.7851029440173753	0.9838116731454165	0.08396946434299825	0.04338934057221097	0.007425828329391494	0.0027569116900061576	Undetermined	NA	Constant	NA
chr2L:114626	chr2L	114482	114780	TRUE	TRUE	TRUE	TRUE	938.3698838721214	399.312191514418	1376.9848306357062	1221.6195435377688	-0.17271761856065557	-1.2326395921471687	-0.5532840490716205	-1.6132060226581337	-0.1562369701752367	-1.1010871534414541	-0.499854192630695	-1.4447043758969125	0.9534471682103782	1.1741990905221967e-4	0.2852077303058237	5.8837986153330555e-8	0.002820567858612791	0.8342052273839499	0.061667278119147614	1	Constant	Decreased	Undetermined	Decreased
chr2L:121682	chr2L	121533	121832	FALSE	FALSE	FALSE	FALSE	44.86977519021931	101.3515930272913	38.144671920387545	54.31198105729712	0.5097889329766017	1.175552904170648	0.2342624014527056	0.900026372646752	0.4127752555282	0.9863110402741572	0.1902536757083366	0.7637894604542936	0.7537649775852763	0.016809426330830712	0.8150076331444406	0.08957691001432092	0.11523013778515731	0.71355842910041	0.03762888711108394	0.4155457442485109	NA	NA	NA	NA
chr2L:122474	chr2L	122324	122623	FALSE	FALSE	FALSE	FALSE	26.825492761985693	39.90247897856685	23.75575544327087	25.390741233179593	0.096025426465823	0.5728737056683081	0.17532758653001498	0.6521758657325001	0.06695202224450979	0.42253567072874226	0.12508260685403214	0.48066625533826457	NA	NA	NA	NA	0.05336041521627702	NA	NA	0.26214229862115035	NA	NA	NA	NA
chr2L:131175	chr2L	131026	131219	FALSE	FALSE	FALSE	FALSE	31.013992259205434	35.33484225335519	31.11131946747807	31.545177146485784	0.01997986992004037	0.18817222030505912	-0.004520334520321237	0.1636720158646975	0.014080552615854797	0.13366890775991952	-0.002675267044269087	0.11691308809979563	NA	NA	NA	NA	0.04290879799204755	NA	0.04177974170408557	0.06975601797943891	NA	NA	NA	NA
chr2L:131282	chr2L	131220	131357	FALSE	FALSE	FALSE	FALSE	12.507865865997088	13.633968733006359	15.32909455593596	14.405701001535174	-0.08963261804226302	0.12436992656713951	-0.29343683076693244	-0.07943428615752991	-0.04648103842995145	0.0598814099256391	-0.14685225515931105	-0.040489806803720496	NA	NA	NA	NA	NA	NA	NA	NA	NA	NA	NA	NA
chr2L:131429	chr2L	131359	131578	FALSE	FALSE	FALSE	FALSE	36.19530760438086	51.50908284215579	35.23933851789371	30.660362810255158	-0.2008120747013432	0.5090241750095931	0.03861583351294631	0.7484520832238827	-0.14568801148605334	0.3810657032694631	0.028868844004666713	0.5556225587601832	0.9758892301858532	NA	NA	0.49404415925081807	0.0679415543685305	0.17724472582665676	0.03824710451975097	0.3240837860932505	NA	NA	NA	NA
chr2L:131879	chr2L	131740	132038	FALSE	FALSE	FALSE	FALSE	86.84634250454091	139.89583083582653	64.63212495296585	99.91421855779893	0.628438574339366	0.6878159712015078	0.42621366691767104	0.48559106377981276	0.5406814975451473	0.6027757954384579	0.3652952931715183	0.427389591064829	0.36713986524575054	0.16394044447349465	0.5594943970232008	0.4729511065767504	0.14011406834945264	0.18115092149514223	0.051950125299384226	0.0637388103528347	NA	NA	NA	NA
chr2L:138293	chr2L	138143	138441	FALSE	FALSE	FALSE	FALSE	19.460580909289735	18.162917109244695	16.326952179138488	17.979337799321556	0.13908438355407757	-0.09955884646085854	0.25329927394069396	0.014656043925757884	0.08483270467501625	-0.06099872384605357	0.1548060419624284	0.00897461344135858	NA	NA	NA	NA	NA	NA	NA	NA	NA	NA	NA	NA
chr2L:143306	chr2L	143157	143455	TRUE	TRUE	TRUE	TRUE	612.6514814221478	623.6545077880842	468.3804733656439	513.712760340651	0.13328097828517146	0.025680423537220814	0.38738567085306364	0.27978511610511303	0.09977293884445526	0.019581550972675447	0.2917026446426989	0.21151125677091906	0.9800085209031756	0.9806662391033973	0.7330778915130217	0.9204577344590885	0.045137382757176735	0.030405977331292786	0.10426076372606971	0.07799075931320834	Constant	Constant	Undetermined	Undetermined
chr2L:155341	chr2L	155195	155493	TRUE	TRUE	TRUE	TRUE	203.75469792050936	186.55328303778532	225.73026191102792	188.51058646937517	-0.2599542971255833	-0.12724557409085654	-0.14776651888402115	-0.015057795849294413	-0.23486552218074416	-0.1145392616493632	-0.13369623199089523	-0.01336997145951429	0.8846928508861513	0.8097805783196134	0.8309013882465771	0.9964941292614186	0.0057919782523939535	0.0034075551382502177	0.003183450165567019	0.0010379991435628478	Constant	Constant	Constant	Constant
chr2L:156107	chr2L	155961	156260	TRUE	TRUE	TRUE	TRUE	569.4426501110094	458.2035063052572	521.2248696678	511.5505525538718	-0.027029104823978415	-0.3135620534854722	0.12764462994292136	-0.15888831871857245	-0.024551110197743527	-0.28452231544366574	0.11590770828327718	-0.14406349696264503	0.9955302207498093	0.48510633639793777	0.8490785734665096	0.9160706844798454	7.169331913500838e-4	0.01006504876875873	0.002386911492973293	0.0020635181183329583	Constant	Constant	Constant	Constant
chr2L:158714	chr2L	158555	158831	FALSE	TRUE	TRUE	TRUE	92.12623588969939	86.42956226365918	81.86073317675903	83.81526237348831	0.034041387792738596	-0.0920872138682201	0.1704404801657113	0.044311878504752635	0.030093624168674383	-0.08148473376232365	0.15096155190813051	0.039383193977132504	0.9952681219458754	0.8776975433216943	0.8189832073434099	0.9902496528397507	0.001505531522190982	0.004082334086145811	0.006028493776151285	0.0017982663900189108	Constant	Constant	Constant	Constant
chr2L:158992	chr2L	158835	159134	FALSE	FALSE	TRUE	TRUE	104.83299940159904	112.05213356068239	105.79058469818412	111.93025347459276	0.08138879895715184	0.09607719828181097	-0.01311831325256182	0.0015700860720973054	0.07198353837657374	0.08455201943379911	-0.01131371098310573	0.0012547700741196504	0.9800085209031756	0.8752696200277371	0.9885496140109011	0.9999149464387275	0.0025171489334230857	0.004800774690624514	0.0026559856143273403	0.0015180127753887602	Constant	NA	Constant	Constant
chr2L:182817	chr2L	182675	182974	TRUE	TRUE	TRUE	TRUE	308.28635302169664	264.50340691389647	351.4718923608247	399.9893741836553	0.18655235514414745	-0.2209847217957151	-0.18913829304855936	-0.596675369988422	0.16565732177389808	-0.19451398189455224	-0.16712778982645637	-0.5272990934949067	0.9549829589919212	0.6865118666244306	0.8033012908930248	0.24372222929534085	0.005771336608378885	0.010624546004725996	0.007315690548297421	0.10375798473627074	Constant	Constant	Constant	Undetermined
chr2L:203748	chr2L	203600	203899	TRUE	TRUE	TRUE	TRUE	3179.364599083513	2298.339139630487	2323.803400929932	2183.260910053277	-0.09000346906867115	-0.46814677378381037	0.4522504508759771	0.07410714616083777	-0.08144695420412477	-0.424345618415198	0.40996721671752895	0.06706855250645577	0.9766973637647153	0.28111659716504694	0.40934131603685703	0.9804668039049135	0.0011690803337441812	0.03489350451468892	0.029571650152591635	0.0011954841289234515	Constant	Undetermined	Undetermined	Constant
chr2L:207342	chr2L	207190	207488	TRUE	TRUE	TRUE	TRUE	251.25409972876633	266.1353771819201	324.019715677846	255.4548752664611	-0.34301313034153974	0.08301316248069136	-0.36693446264110047	0.05909183018113063	-0.30827790365827196	0.07414995365691086	-0.3293932369840915	0.053034620331091256	0.8040343947225073	0.8842724625488941	0.5513689041703348	0.9863307156280059	0.014746366512643862	0.003093879489295129	0.019501035044740427	0.0014640229269692045	Constant	Constant	Constant	Constant
chr2L:224443	chr2L	224293	224592	TRUE	TRUE	TRUE	TRUE	432.90502364018323	308.2824652412185	388.7193744140783	397.37797678186837	0.03178290295042781	-0.48979770946886336	0.15532152661449874	-0.36625908580479244	0.028879654476657468	-0.44344092969905247	0.1408892613450007	-0.33143132283070925	0.9952681219458754	0.2586665883639123	0.8160431096525123	0.5784977105007026	7.604048708616633e-4	0.04054598931609143	0.0028743307253128484	0.01491573257075959	Constant	Undetermined	Constant	Constant
chr2L:224781	chr2L	224627	224926	FALSE	TRUE	TRUE	FALSE	153.39869627338362	216.4501399594377	172.97613282686694	169.68043900847636	-0.027752730524596717	0.4967485119041605	-0.17328676763521442	0.3512144747935428	-0.02494011622304307	0.44550185074157345	-0.1544020699434352	0.3160398970211813	0.9955302207498093	0.2797583045203364	0.8107517138851852	0.6400017322044386	0.0010046348754420178	0.05069133557148805	0.004683967540923837	0.01658033331266553	Constant	Undetermined	Constant	Constant
chr2L:248324	chr2L	248174	248472	FALSE	FALSE	FALSE	TRUE	69.1330004046491	77.83600598941126	95.38742992464405	162.68395935133302	0.7702009414717967	0.17106314214697546	-0.4644246209708828	-1.0635624202957041	0.6882545087198665	0.14510797369498424	-0.4007679231175225	-0.9439144581424047	0.09276861563746228	0.7786265609166308	0.4940268361127052	0.00411746217765362	0.23304408086469128	0.010658608569687514	0.055283749193937845	0.6169109575003628	Undetermined	NA	NA	Decreased
chr2L:248814	chr2L	248669	248968	TRUE	TRUE	TRUE	TRUE	140.2072263420837	143.52201197994142	141.6606580779568	203.88931037439394	0.5253469895066826	0.03371131169758691	-0.014878440986756638	-0.5065141187958523	0.4760657777275776	0.029907950141347787	-0.012812077510754884	-0.4589699050969847	0.3575448526018285	0.9570329707258537	0.9862453548307218	0.29562600266082073	0.05157147440293451	0.0023488988629308057	0.0018797889213854034	0.04728174376372042	Undetermined	Constant	Constant	Undetermined
chr2L:250906	chr2L	250757	251056	TRUE	TRUE	TRUE	TRUE	4309.584213966661	3408.693263282781	3318.178511530296	3498.366174301531	0.07628980162236328	-0.3383299036014522	0.3771571831384029	-0.037462522085412515	0.07055093240050517	-0.31310885564955965	0.3490179956536728	-0.03464179239639202	0.9782850452540204	0.387922312961096	0.4426744152984879	0.9892393871438555	5.203485575688018e-4	0.006492155518090354	0.008153068415455269	7.694423218794026e-4	Constant	Constant	Constant	Constant
chr2L:261714	chr2L	261564	261862	FALSE	FALSE	FALSE	FALSE	16.16253814581094	14.643790037189946	8.348679256581478	10.500801482859423	0.33087955761193577	-0.14236478147082526	0.9530338855550158	0.47978954647225475	0.14271312196377464	-0.07186436817145186	0.447714846663156	0.23313735652792952	NA	NA	NA	NA	NA	NA	NA	NA	NA	NA	NA	NA
chr2L:271772	chr2L	271627	271925	TRUE	TRUE	TRUE	TRUE	1453.3617507671343	1126.335206469955	1274.2483652793694	1285.136290673965	0.012274865128389833	-0.36775759438839933	0.18974734100027268	-0.19028511851651647	0.011092155402406392	-0.332182899145759	0.17151667766377418	-0.17175837688439122	0.9970895898244171	0.41494373932520945	0.7835868031948747	0.8905112954468162	7.704437304771277e-4	0.017458323097844813	0.00403441620122803	0.003213376600509168	Constant	Constant	Constant	Constant
chr2L:273725	chr2L	273573	273871	TRUE	TRUE	TRUE	TRUE	892.6315665900702	708.1763113812065	852.0788525653977	708.3005981137792	-0.2666251850898994	-0.3339562401200989	0.06707788061981693	-2.5317441038256685e-4	-0.24145512474979425	-0.3023418545958046	0.060733077322515705	-1.5365252349462625e-4	0.8766282038651501	0.4601434266651146	0.920827278895522	0.9999149464387275	0.005550712092612554	0.012724674050820357	0.001962811326465913	9.119598915229064e-4	Constant	Constant	Constant	Constant
chr2L:277293	chr2L	277133	277431	TRUE	TRUE	TRUE	TRUE	4981.652935108103	4163.223787559454	3879.0457339496256	3677.2907668228295	-0.07705852904559239	-0.258923404135583	0.3609227291610305	0.17905785407103986	-0.07011445451809768	-0.2359444529348674	0.3287966235491021	0.1629666251323324	0.9800085209031756	0.5598582343410239	0.5188655662115235	0.8926007272930088	8.827358532934798e-4	0.005933748816189818	0.012295919576750908	0.0021839184023767803	Constant	Constant	Constant	Constant
chr2L:283279	chr2L	283132	283430	FALSE	FALSE	FALSE	TRUE	57.82717939305081	113.65567336736387	70.53799504964013	120.57325329206274	0.7734374356305128	0.9748500618316905	-0.28665283539059266	-0.08524020918941504	0.6960577499210436	0.8626616009109176	-0.24563235326023208	-0.07902850227035808	0.05885339046874185	0.009201029576687185	0.6848447912124037	0.9733433101831075	0.2224440512977777	0.4921160764573602	0.015570322678722418	0.0013844319137219494	Undetermined	NA	NA	Constant
chr2L:294680	chr2L	294532	294830	TRUE	TRUE	TRUE	TRUE	851.8088693022755	595.7562827995292	753.9516844807797	674.2185884620743	-0.1612556706462242	-0.5158074907159618	0.17605767759582383	-0.1784941424739137	-0.1494415479663636	-0.4776638488788371	0.16320150301058092	-0.16502079790189256	0.9425696611082193	0.14989252106526824	0.7585078779739769	0.8645026315497218	8.327857642603437e-4	0.030037158306292663	0.001909809243347749	0.001148588840048605	Constant	Undetermined	Constant	Constant
chr2L:295090	chr2L	294941	295239	TRUE	TRUE	TRUE	TRUE	310.69148715440224	263.6478813768827	400.9926648626756	354.5974133034079	-0.17739383431098588	-0.23687030907940013	-0.36809313387121434	-0.4275696086396286	-0.1621128696511609	-0.2150159635424249	-0.3358728615490626	-0.38877595544032656	0.9425696611082193	0.60802914430287	0.5071526637518076	0.4163303963597916	0.0017818477380058177	0.005269480418301237	0.012853462862385645	0.022356309296970932	Constant	Constant	Constant	Undetermined
chr2L:297530	chr2L	297382	297681	FALSE	FALSE	TRUE	FALSE	75.49145326982847	79.67762867436086	105.73915079447316	99.1034977402884	-0.09350176376603406	0.07786139165118447	-0.48612442065774236	-0.3147612652405239	-0.08415978622637117	0.06778444906732832	-0.433436856278108	-0.2814926209844085	0.9766973637647153	0.8977997385628818	0.41192877601787864	0.7283295534496139	0.001543553630990769	0.0036665099804045866	0.047656219999151754	0.013897040910133546	Constant	NA	Undetermined	NA
chr2L:297837	chr2L	297692	297990	TRUE	FALSE	TRUE	TRUE	136.70272250196675	122.41000372432046	150.84990894050583	133.49749030179973	-0.17630120552084608	-0.1593205108596839	-0.1420718504005645	-0.12509115573940235	-0.15758321374871967	-0.14147182751992912	-0.12708384991859517	-0.11097246368980461	0.957067435128908	0.7732663125644739	0.8472609948078984	0.950989182948346	0.003971334306407195	0.005848188634812535	0.004255746925708048	0.0030557063269987176	Constant	Constant	Constant	Constant
chr2L:305735	chr2L	305590	305889	TRUE	TRUE	TRUE	TRUE	305.83163799969174	430.5584919846655	421.557884343153	420.1075007367049	-0.004972197608956542	0.4934715832286553	-0.4629930821277322	0.0354506987098797	-0.004450851870211641	0.4434635729564703	-0.4159916953133604	0.03192272951332157	0.9986774749327687	0.27382744515142554	0.41294198241161806	0.9921524382308405	7.704437304771277e-4	0.04620831141333807	0.03602920347749118	0.0011196440978057424	Constant	Undetermined	Undetermined	Constant
chr2L:313588	chr2L	313451	313749	FALSE	FALSE	FALSE	FALSE	28.532858126341168	39.30287818837703	26.9469019171738	28.445120700215618	0.07806178678839358	0.46201069791569543	0.08250485241561796	0.46645376354291984	0.05430550240773841	0.3323412519797445	0.058805380274695125	0.3368411298467012	NA	NA	NA	NA	0.053587714912097434	NA	0.05425770413967934	0.16753483835842978	NA	NA	NA	NA
chr2L:315227	chr2L	315085	315383	FALSE	FALSE	FALSE	FALSE	35.18961929540461	49.46912388622316	36.19890173568768	37.14118455565563	0.03707390132251084	0.49137844299681394	-0.04079602087601469	0.41350852079828837	0.026717296638195484	0.3612915670785214	-0.028041390668526203	0.30653287977179966	0.9967614727358224	NA	0.9774124907535814	0.8447100036128545	0.03828073426752733	0.1732743706929933	0.040513278112068354	0.1322370368378185	NA	NA	NA	NA
chr2L:327358	chr2L	327212	327510	FALSE	FALSE	FALSE	FALSE	29.809802105530093	39.33436306679676	27.887645779905938	39.828721959569684	0.5141830366177574	0.40000342460255467	0.09616064789372701	-0.01801896412147573	0.3812577304776123	0.2946163810337046	0.07151101484850195	-0.015130334595405796	0.8602034813946126	NA	NA	NA	0.17349793605760425	0.1300110550190621	0.04700528411172546	0.031128203419422407	NA	NA	NA	NA
chr2L:357940	chr2L	357788	358086	TRUE	TRUE	TRUE	TRUE	2711.9466802601996	2419.435160259681	2245.599343364248	2310.4770875983536	0.041090235638434884	-0.16465853766812746	0.2722282667381961	0.06647949343163378	0.0371952997384397	-0.14922565577821836	0.24663446899840302	0.06021351348174497	0.989326940707614	0.7371993222406558	0.658824550398405	0.9829481910790154	8.415704333692178e-4	0.0035831763239032987	0.006894220746358705	0.0011620544912484035	Constant	Constant	Constant	Constant
chr2L:395570	chr2L	395421	395720	FALSE	FALSE	FALSE	FALSE	40.70337376573053	53.44911914484094	39.1317340626617	43.776362303580804	0.16181303300395847	0.39301779257178465	0.05680933711748166	0.28801409668530786	0.1278188522042869	0.31336410799184167	0.045693708296657067	0.23123896408421182	0.9765122747735756	0.5963252396390704	0.9609316629293145	0.8920368577483023	0.03311425679493788	0.091531777249652585	0.022226420282235294	0.056656085096298554	NA	NA	NA	NA
chr2L:403760	chr2L	403602	403900	FALSE	FALSE	FALSE	FALSE	43.161589049814154	42.90983891087154	58.003100347452495	50.37145671975557	-0.2035235626964687	-0.008439495459323676	-0.42638203589366297	-0.23129796865651797	-0.17120111851875897	-0.00782784740622677	-0.35437058050512243	-0.19099730939259024	0.9612653539082848	0.992079858333762	0.6145818052876082	0.9122861858337932	0.021942460174395086	0.011091931729490082	0.0731434628997666	0.031421048178904586	NA	NA	NA	NA
chr2L:404065	chr2L	403902	404200	TRUE	FALSE	TRUE	FALSE	100.2185213535151	69.17451115780494	96.84923230223202	82.10126183006892	-0.23833621778823377	-0.5348367084401724	0.049336639060118544	-0.24716385159182006	-0.21309921536390047	-0.4734927238469553	0.04325329697447733	-0.21714021150857743	0.915463720082761	0.26937416734219194	0.9462281473780438	0.8447100036128545	0.0068367733732818846	0.07346194177279067	0.002380956665048701	0.009838991487073399	Constant	Undetermined	Constant	NA
chr2L:414839	chr2L	414706	415005	TRUE	TRUE	TRUE	TRUE	310.41854895604035	299.5310597745569	359.8461998509728	320.55640628364006	-0.1668021817743686	-0.051509157300093894	-0.21316565502111595	-0.09787263054684124	-0.15216641082815657	-0.046890965158651855	-0.19429411968894617	-0.08901867401944141	0.9503817815103021	0.9258940991319543	0.7326724763884375	0.9587287608422923	0.0016841434848248757	0.0021968870230764676	0.0037237053916347146	0.0011692609811754947	Constant	Constant	Constant	Constant
chr2L:419662	chr2L	419510	419776	TRUE	FALSE	FALSE	FALSE	97.86522119255665	88.95734633609348	121.11145502648242	92.15774427509425	-0.39415801542192425	-0.13768250179271743	-0.30746716627574805	-0.050991652646541236	-0.3462095462650274	-0.11972457870064082	-0.2703125417753551	-0.04382757421096846	0.7854623137935254	0.8265192639213317	0.675557486233885	0.9891895270054557	0.0359441437192352	0.008246607523725287	0.021485052414689967	0.0031780313409466867	NA	Constant	Constant	NA
chr2L:419923	chr2L	419786	420084	TRUE	FALSE	TRUE	TRUE	126.97332206321724	139.13828223172115	171.0049022440958	159.52012034038893	-0.10029928063165049	0.13199400571262754	-0.42951227479182574	-0.1972189884475477	-0.08911123937480071	0.11550810534925088	-0.37923097319596094	-0.17461162847190936	0.9766973637647153	0.8246763173009902	0.5052522272804274	0.901272612382009	0.00260213241826801	0.006012823977703466	0.039487166101978936	0.006824979505709805	Constant	Constant	Undetermined	Constant
chr2L:421497	chr2L	421346	421645	TRUE	TRUE	TRUE	TRUE	2649.169624493815	2140.7972691321856	2315.718612600988	2219.9600953700265	-0.060926215528044475	-0.3073920406815811	0.19408026208541485	-0.05238556306812176	-0.05542070901825914	-0.27968269560515485	0.17664917273855535	-0.04761281384834037	0.9838969795543944	0.4878154222187045	0.7636346164337668	0.9863307156280059	8.327857642603437e-4	0.008883177895588155	0.003360300494813472	0.0010098676476654278	Constant	Constant	Constant	Constant
chr2L:478795	chr2L	478646	478945	FALSE	FALSE	FALSE	FALSE	42.20985696641573	58.09971332026112	37.81921685139016	48.66662793896975	0.36381332649532816	0.4609511044545548	0.15846045182864943	0.25559822978787605	0.29888667947680886	0.38268794045016663	0.13017456127027624	0.213975822243634	0.8846928508861513	0.4756880088913798	0.8743298622715587	0.8920368577483023	0.05951753635282731	0.09414428950439391	0.024437603277743154	0.03306305153849391	NA	NA	NA	NA
chr2L:488701	chr2L	488552	488851	FALSE	TRUE	FALSE	FALSE	37.50994297992567	159.55665005652648	43.36099070499145	32.45078923231611	-0.4181441532450658	2.0887237639802687	-0.2091246496204869	2.2977432676048477	-0.3443105074165845	1.8237039176408985	-0.1665991891865531	2.0014152358709296	0.8255157403290366	1.0628509570894862e-8	0.8189832073434099	5.705508016872937e-11	0.06583999636203536	1	0.023265806066599108	1	NA	Increased	NA	Increased
chr2L:490257	chr2L	490110	490408	TRUE	TRUE	TRUE	TRUE	363.0714751570805	239.18892843443822	349.786724514377	281.6864401973384	-0.3123854185409138	-0.6021029770449638	0.05377805315843961	-0.23593950534561045	-0.279310901753326	-0.5365985058504469	0.047876100674331824	-0.20941150342278905	0.8505446043028728	0.18166354250285294	0.9427380818955412	0.849803866320757	0.012932851877766537	0.09932243448159948	0.0023806779119767115	0.007671092022022245	Constant	Undetermined	Constant	Constant
chr2L:492453	chr2L	492305	492603	FALSE	FALSE	FALSE	FALSE	48.10465104489101	47.949402850529914	43.4124978272011	41.592197883586465	-0.06179750912855958	-0.004663540705651971	0.14806595570940503	0.20519992413231264	-0.050416508304450436	-0.0033556667524723516	0.120268280722494	0.16732912227447208	0.988464073929422	0.9961623122681111	0.8840897941071352	0.9376292226046941	0.013935228320069005	0.012216754179631823	0.0246127300375841	0.03317543607505699	NA	NA	NA	NA
chr2L:540676	chr2L	540526	540825	TRUE	TRUE	TRUE	TRUE	152.5892992178103	155.49566598913538	210.2442145247812	172.04423474861477	-0.2892865533540481	0.027220577385452024	-0.4624123087128301	-0.14590517797332997	-0.2606378711221668	0.02393016910582041	-0.4151136302476324	-0.13054559001964522	0.8638546773094956	0.9658106274007225	0.42697731815180373	0.9384921118218618	0.008709936048376835	0.002493931401508253	0.03844433013507964	0.0028750835269593525	Constant	Constant	Undetermined	Constant
chr2L:541081	chr2L	540927	541225	FALSE	FALSE	TRUE	TRUE	117.06461654388366	130.34117835455243	180.70286231595563	159.81444650931564	-0.17722153121125295	0.15498786404427653	-0.6263142797112414	-0.29410488445571203	-0.16180511830474625	0.13857458503490167	-0.5672865123320419	-0.2669068089923939	0.9432728994412213	0.7585041875107666	0.17025465716290522	0.7235064490257973	0.001921145258668311	0.003763787418674849	0.088765123185523	0.00716953574239858	Constant	NA	Undetermined	Constant
chr2L:542562	chr2L	542418	542717	TRUE	TRUE	TRUE	TRUE	534.3656781843241	431.47406035084055	445.2753778549438	455.9930569028585	0.03431401953726121	-0.3085535187172697	0.26312950973239224	-0.07973802852213861	0.031349707080630805	-0.28205619304211693	0.24061552182037235	-0.07279037830237536	0.9933211499190477	0.47350087083088976	0.6496661409800779	0.9733433101831075	6.059417073916049e-4	0.007811851469239843	0.004773857826352471	0.0010156803440948738	Constant	Constant	Constant	Constant
chr2L:544660	chr2L	544510	544808	TRUE	TRUE	TRUE	TRUE	560.9497024015127	579.835221227439	608.532780908095	493.88619756705106	-0.3011563303502985	0.04777155315314554	-0.11746356395870514	0.23146431954473887	-0.2663351485929091	0.042264450602110246	-0.10401153901566258	0.2045880601793567	0.8739568134526569	0.9404959966346298	0.877334287372546	0.862794797199504	0.015371415828902528	0.003356576788039822	0.004375729278272561	0.009318907540080293	Constant	Constant	Constant	Constant
chr2L:550628	chr2L	550480	550778	FALSE	FALSE	FALSE	FALSE	34.767051944582406	39.863882240143326	25.170148034461437	39.442015013893645	0.6480195564923087	0.1973614777277405	0.4660070381019976	0.015348959337429448	0.4950379772252037	0.154168516966485	0.3515905087414239	0.010721048482705189	0.6883328102957281	NA	NA	NA	0.2320240667684893	0.05084948497662126	0.1314391827205352	0.020192866047690522	NA	NA	NA	NA
chr2L:559578	chr2L	559425	559723	FALSE	TRUE	FALSE	FALSE	73.72860233844516	191.94311922544355	92.11561298114798	111.3851043250765	0.27403870276459147	1.3803825300000125	-0.3212212959300415	0.7851225313053795	0.24805302363119514	1.2527334056937933	-0.2826203295565868	0.7220600525060112	0.8649128917152584	3.2802120145801906e-6	0.6092424205662199	0.016384583797486574	0.0053725386716349886	0.9523699669993497	0.01306882990736222	0.2132623908687688	NA	Increased	NA	Increased
chr2L:560394	chr2L	560245	560543	TRUE	TRUE	TRUE	TRUE	1391.8674146519127	1500.5716072861337	1185.0947562756194	1290.9554513818	0.12343679973581377	0.10849037530707724	0.23201937380604706	0.21707294937731053	0.11090950427137787	0.0976963094098726	0.20857238978712375	0.1953591949256185	0.9758892301858532	0.8431942982215653	0.7240207969231334	0.8568142339482139	0.0019956761986403187	0.0031945936276036838	0.0062946195100937255	0.004823889543170414	Constant	Constant	Constant	Constant
chr2L:564120	chr2L	563974	564272	TRUE	TRUE	TRUE	TRUE	436.2413687179954	473.0623602334273	480.6329587377369	415.5582555480663	-0.20988484550725175	0.11690378860963059	-0.139808995601049	0.18697963851583335	-0.1872086288367354	0.10420724677598131	-0.12469036899397158	0.16672550661874516	0.936780305952098	0.8370359631074353	0.8490785734665096	0.9049982385627737	0.005573147696997385	0.004060170082650245	0.004131873288035945	0.004970335682378963	Constant	Constant	Constant	Constant
chr2L:568269	chr2L	568131	568430	TRUE	TRUE	TRUE	TRUE	2357.6394079288184	1603.979862962884	1948.5701669877253	1709.4625647149535	-0.18887305339519264	-0.5556870507083714	0.27492719728259524	-0.09188680003058351	-0.17114678033662054	-0.5037473826824229	0.24948143654786206	-0.08311916579794035	0.9392778168508458	0.18166354250285294	0.6508924516629229	0.9664888664214548	0.0026182562233865304	0.0620177121269224	0.006893190807723968	0.001319459837606641	Constant	Undetermined	Constant	Constant
chr2L:574399	chr2L	574228	574526	TRUE	TRUE	TRUE	FALSE	144.48727415459615	140.37199178608967	174.16690272770754	140.66134319576386	-0.30824459287252	-0.041687326100797	-0.26952806019269465	-0.0029707934209717126	-0.2764634870278474	-0.03727466685252169	-0.24162441047058064	-0.002435590295254947	0.8505446043028728	0.9455187175050015	0.6848447912124037	0.9999149464387275	0.011562523814331748	0.0027657597568012727	0.00982444966811384	0.0011667986309741656	Constant	Constant	Constant	Constant
chr2L:577004	chr2L	576855	577154	FALSE	FALSE	FALSE	FALSE	63.15809127458401	76.63202622038237	60.673131892422546	37.257399795179985	-0.7035307922272659	0.2789798807688038	0.05790978769343495	1.0404204606895047	-0.5874985832557322	0.24141315554492832	0.048702226654860334	0.8776139654555208	0.34260661797666003	0.6487990230096319	0.9477005626990033	0.026383358218615992	0.21674716532719243	0.02847529333896244	0.007092256486741727	0.5774567415548669	NA	NA	NA	NA
chr2L:602536	chr2L	602391	602689	TRUE	FALSE	TRUE	TRUE	131.174359443291	112.27347886474627	182.7350414362157	143.09281261405656	-0.35280210400894546	-0.22446856904115403	-0.4782675680328069	-0.34993403306501547	-0.31455582058215675	-0.19727125899188055	-0.42527206138134027	-0.30798749979106405	0.8080069058604045	0.6840121200323837	0.44116601388607907	0.6903320169856861	0.02074157297552168	0.011260244143536371	0.04961733690322795	0.024464194005253972	Constant	Constant	Undetermined	Constant
chr2L:740231	chr2L	740083	740382	FALSE	FALSE	FALSE	FALSE	98.61398293148663	114.35636096536058	120.20505282663568	147.73983690291698	0.2975613490079322	0.21367248393602334	-0.28563340849212626	-0.3695222735640351	0.26314765956986175	0.18511086800413828	-0.24816694474274414	-0.3262037363084676	0.878053549078861	0.7100561684627924	0.7026005668527062	0.6717371984162375	0.01653644517636711	0.01276320389897835	0.018758212981044322	0.030763789384690696	NA	NA	NA	NA
chr2L:748238	chr2L	748088	748387	FALSE	FALSE	FALSE	FALSE	35.14633017672154	48.96881463516434	29.762697153712523	47.29918769042929	0.6683101349255188	0.47848921646530146	0.23986878515949236	0.050047866699275016	0.5135444639261969	0.36991632490279464	0.18175856778455687	0.03813042876115453	0.6533142185338703	NA	0.8398555448058133	0.9925720290022707	0.24460862678404713	0.1417643533726696	0.06130199744301712	0.02395897994679276	NA	NA	NA	NA
chr2L:795163	chr2L	795011	795310	FALSE	FALSE	FALSE	FALSE	27.199634434341487	43.34221458586742	26.520268631701278	34.16900118973716	0.3655926872689079	0.6721856086828977	0.03649187263580212	0.3430847940497918	0.2676591933051324	0.49790605989303904	0.029278696874379825	0.25952556346228645	NA	NA	NA	NA	0.11271357508486007	0.2727570348775809	0.04010206967981495	0.09965154025788267	NA	NA	NA	NA
chr2L:809564	chr2L	809415	809617	FALSE	FALSE	FALSE	FALSE	25.46692990403858	27.248396487690624	24.162570923184514	20.983863778535223	-0.2034936199461971	0.09754628279357548	0.07585108283323756	0.37689098557301015	-0.13033887724195306	0.06435618362352251	0.04879360480935845	0.24348866567483402	NA	NA	NA	NA	NA	NA	NA	NA	NA	NA	NA	NA
chr2L:809678	chr2L	809618	809823	FALSE	FALSE	FALSE	FALSE	28.039130437529174	23.672847282722646	24.164977907605827	15.339939338542258	-0.6556248980625355	-0.24420836997207993	0.2145239327085923	0.6259404607990479	-0.4162560049961662	-0.1623924429649016	0.14221404496821327	0.39607760699947786	NA	NA	NA	NA	NA	NA	NA	NA	NA	NA	NA	NA
chr2L:815962	chr2L	815814	816112	TRUE	TRUE	TRUE	TRUE	2089.6478349390563	1764.6315427521029	1645.2005797925258	1533.247896274528	-0.10167251387819518	-0.24389284923362642	0.344996342289051	0.2027760069336198	-0.09134169120653533	-0.2195427982162346	0.31043822986758995	0.1822371228578907	0.9766973637647153	0.6188980443005963	0.572849061695769	0.8807835374106114	0.0016590710299219812	0.007665880839591567	0.01524251540550907	0.004282153255632252	Constant	Constant	Constant	Constant
chr2L:819322	chr2L	819183	819438	FALSE	FALSE	FALSE	FALSE	226.36351774259708	392.90288146731564	204.6628771378526	253.158470509037	0.3067913143994851	0.7955312857285662	0.14539202028583284	0.6341319916149141	0.2816011814501243	0.7345210148309796	0.13372527875232615	0.5866451121331815	0.7903374543609547	0.00986433817048366	0.8149012158228027	0.057393593407543735	0.004264213568058361	0.21656763168122203	0.002029505768367132	0.07725525667879193	NA	NA	NA	NA
chr2L:819548	chr2L	819440	819699	FALSE	TRUE	FALSE	TRUE	645.7421817655179	935.9487031640593	614.1018812062453	652.9506670286464	0.08849597208543496	0.5354711905154109	0.07248024865497715	0.5194554670849532	0.07997437651885811	0.48545913054573	0.06561530123647726	0.47110005526334914	0.9778663728263386	0.2098355705766326	0.9144576907510452	0.26196037965250957	0.0011722281185075065	0.05507609277197395	0.0020567340124676764	0.049273587967414365	Constant	Undetermined	NA	Undetermined
chr2L:819903	chr2L	819763	820062	TRUE	TRUE	TRUE	TRUE	1247.7204171203007	926.0618529447504	1186.7190124494764	995.3362811660504	-0.25372244116657366	-0.43011423720398245	0.07231631993140893	-0.10407547610599992	-0.23275430182687987	-0.3943385816989435	0.0663287938710159	-0.09525548600104776	0.8703115074168746	0.28904286255936906	0.9078645521829408	0.9520503038766481	0.002925947639882033	0.019354348697385778	0.001821250644998031	0.001040464331983519	Constant	Undetermined	Constant	Constant
chr2L:821395	chr2L	821245	821544	FALSE	FALSE	TRUE	FALSE	149.52996026147565	149.83056980798878	211.1679235256244	193.09581372423852	-0.1290738181967807	0.002897429715729797	-0.49795612950938684	-0.36598488159687637	-0.11425319733639938	0.0020769106370675406	-0.43828914205980474	-0.3219590340863378	0.9758892301858532	0.9969598591466909	0.4340907734443441	0.6747230817475613	0.00379866364625651	0.003246634723319307	0.06023248327857962	0.029627556551248935	Constant	NA	Undetermined	NA
chr2L:825927	chr2L	825784	826082	TRUE	TRUE	TRUE	TRUE	2741.348125431194	2239.528205674071	2080.9179800223733	2059.6060724525078	-0.014851673122753326	-0.29169071221052445	0.3976654465440528	0.12082640745628166	-0.013424643146871505	-0.2639486575181807	0.35971674546364685	0.10919273109233768	0.9970895898244171	0.5234900171433575	0.49303025188584115	0.9471409642559832	7.704437304771277e-4	0.009418837171950651	0.02022215376159553	0.0017458734190057988	Constant	Constant	Constant	Constant
chr2L:833329	chr2L	833179	833477	FALSE	FALSE	FALSE	FALSE	27.711450260978943	26.23908850370736	29.73991606008734	23.155679131825462	-0.36103450504066337	-0.0787646109847171	-0.10191836012295838	0.1803515339329879	-0.2436355318329764	-0.05258554866606938	-0.07052396614754614	0.12052601701936089	NA	NA	NA	NA	NA	NA	NA	NA	NA	NA	NA	NA
chr2L:851106	chr2L	850940	851239	TRUE	TRUE	TRUE	TRUE	252.15913879655434	217.50335311773986	299.99146710280934	271.7427797427336	-0.1426797624954339	-0.21329687036382985	-0.2505869529218901	-0.32120406079028607	-0.1269698428699974	-0.18854503547821483	-0.22274990647636989	-0.2843250990845873	0.9729415038390543	0.6926991106607916	0.7186657683175577	0.737726034046821	0.003511657607119372	0.009199067825638816	0.010362301648871898	0.018325187637032486	Constant	Constant	Constant	Constant
chr2L:852800	chr2L	852646	852945	FALSE	TRUE	FALSE	FALSE	105.70783120593251	214.77477687954695	135.5011541602026	129.50772242500224	-0.06526701305669085	1.022742312787559	-0.35822287952115117	0.7297864463230987	-0.05950594721871968	0.9317272630518246	-0.32197022683912	0.6692629834314242	0.982189975596972	0.0010525593965027378	0.5369165905267108	0.031800721999910984	8.10033562199217e-4	0.5640240604248056	0.013843216317587993	0.15746277033447723	NA	Increased	NA	Increased
chr2L:855416	chr2L	855264	855562	TRUE	TRUE	TRUE	TRUE	551.162448252304	482.9539095193846	481.2400233220767	590.6752340613858	0.2956084914274801	-0.19059208512510784	0.19572096560747937	-0.29047961094510855	0.2731646378911997	-0.1758798286232996	0.1806606301178549	-0.2683838363966444	0.7975742170847722	0.6557650931923481	0.7330778915130217	0.6656553819596175	0.0032055227532404285	0.0025804931348554798	0.0022112227502951187	0.0032793381269113093	Constant	Constant	Constant	Constant
chr2L:867814	chr2L	867665	867964	FALSE	FALSE	TRUE	FALSE	81.35872901085794	82.82601291518026	185.83898835310555	99.94643427254289	-0.8948262028619527	0.02578680022164304	-1.1916841590714606	-0.27107115598786496	-0.8158682280780137	0.021271986263208774	-1.0781003625190797	-0.24096014817785721	0.009293739912776967	0.9671840992026733	4.0077282801382946e-4	0.791272634520386	0.36320232069825814	0.0026767568478604144	0.7791864974501163	0.00868157552695951	Decreased	NA	Decreased	NA
chr2L:871062	chr2L	870925	871224	TRUE	TRUE	TRUE	TRUE	308.72740806646834	286.5116162040363	327.95536102743654	280.08621667428326	-0.22762847004578157	-0.10773993540973528	-0.08716589113799436	0.032722643498051936	-0.2100107824627988	-0.099210438125797	-0.0805599860566407	0.03024035828036111	0.888847340498113	0.8184190424142634	0.8870882753818248	0.9917488081501499	0.001755325155216051	0.0021536768859126746	0.001821250644998031	7.893541278021325e-4	Constant	Constant	Constant	Constant
chr2L:871478	chr2L	871329	871582	TRUE	FALSE	TRUE	TRUE	112.14089615844598	94.01097351411883	114.14548508890509	118.58829909331507	0.05508787230488851	-0.2544114324726438	-0.025561292263584973	-0.33506059704111735	0.049359782046164584	-0.22501340820221316	-0.022970325465079648	-0.29734351571345735	0.9838969795543944	0.6323844723757374	0.9749085044140976	0.7037146854793241	0.0015138317731992388	0.012252297181105088	0.0023408100044866992	0.019267677898173467	Constant	Constant	Constant	Constant
chr2L:871726	chr2L	871583	871857	FALSE	FALSE	FALSE	FALSE	85.7432107103928	114.20549929011261	110.40204045219308	102.74428004238382	-0.10370875754183297	0.4135377759354048	-0.3646724903393754	0.1525740431378624	-0.09313675995691421	0.3678767462445531	-0.3241330055582583	0.13688050064320897	0.9766973637647153	0.39006110668516136	0.5656083098076943	0.9322922557097892	0.0017932773551329263	0.032553130395370694	0.0216825203549465	0.0029641268049560446	NA	NA	NA	NA
chr2L:896504	chr2L	896361	896659	FALSE	FALSE	FALSE	FALSE	33.09118619780383	29.721793563311905	20.05607453672941	28.003177592576115	0.48155127982511675	-0.15492582989245893	0.7224077449593078	0.08593063524173221	0.3334146869097935	-0.11113730473314118	0.5058861373258975	0.061334145682962866	NA	NA	NA	NA	NA	NA	NA	0.05355366063275851	NA	NA	NA	NA
chr2L:901715	chr2L	901566	901864	FALSE	FALSE	FALSE	FALSE	60.88686955929289	76.82022421171702	76.59011033570741	59.759917804988945	-0.35797995299775576	0.3353550345532577	-0.33102697676336873	0.3623080107876447	-0.3084705567111878	0.287190814460667	-0.28385911961739607	0.31180225155445873	0.8553779669194068	0.5639155700098496	0.675557486233885	0.7366780058320407	0.0370766644052303	0.03710540047324452	0.034057217602125864	0.04043351391386267	NA	NA	NA	NA
chr2L:1006717	chr2L	1006589	1006888	FALSE	FALSE	FALSE	FALSE	43.33863555583093	43.96231599754351	59.94478755834435	51.83425310372499	-0.20972853634474115	0.02061365820706941	-0.46798057761048945	-0.23763838305867888	-0.1751900714571712	0.015560579104134525	-0.3856340220555818	-0.19488337149427604	0.9608805321036072	0.9810335479013548	0.5838762938422432	0.9114633470584524	0.025358134471069597	0.013235889778902964	0.09188657515346399	0.035363434732805316	NA	NA	NA	NA
chr2L:1007139	chr2L	1006991	1007289	FALSE	FALSE	FALSE	FALSE	33.73249454867446	57.14781959814995	41.82849610559647	37.20956575994859	-0.16881257437078018	0.7605594443961361	-0.31034711759776834	0.6190249011691479	-0.12966864937931835	0.5854519456816867	-0.23239705177509296	0.4827235432859121	0.9766973637647153	0.3085592007160013	0.7932516132259364	0.573479815679422	0.04485623767495549	0.320055348786356	0.07733979750579781	0.21240239054948415	NA	NA	NA	NA
chr2L:1024431	chr2L	1024284	1024582	FALSE	FALSE	FALSE	FALSE	24.617621364357557	37.38363906834588	32.506469444639436	25.86613150759839	-0.3296625689346026	0.602715642836006	-0.40103550158768836	0.5313427101829202	-0.2352080364416168	0.4275118548393452	-0.28056474511304935	0.38215514616791263	NA	NA	NA	NA	0.11334265779665267	NA	NA	0.1995865575608433	NA	NA	NA	NA
chr2L:1047715	chr2L	1047573	1047872	FALSE	FALSE	FALSE	FALSE	36.631939200351084	48.84367939244585	28.730274498269274	37.24170030668122	0.37434716516210875	0.4150698069581728	0.3505302987133194	0.3912529405093835	0.2643062473332993	0.3042302534886902	0.2473727562041875	0.2872967623595784	0.9382922563669179	NA	NA	NA	0.12799835205505272	0.14464301058383186	0.11561890733074623	0.12911190355358176	NA	NA	NA	NA
chr2L:1049568	chr2L	1049420	1049719	FALSE	FALSE	FALSE	FALSE	28.851849314128657	47.87404623337783	33.57826199066026	48.61190191337191	0.5337820214876561	0.7305799512387492	-0.2188637642609417	-0.022065834509848548	0.42302913469100295	0.5639279110106961	-0.16055531295030967	-0.019656536630616644	0.7971691317240738	NA	0.8490785734665096	0.9967629194322519	0.15126593848211636	0.2912132077124401	0.052666876659871194	0.016547219837077985	NA	NA	NA	NA
chr2L:1077914	chr2L	1077769	1078068	TRUE	TRUE	TRUE	TRUE	6001.519140728761	5090.848924575855	4483.30685259105	4753.3792476145945	0.08439026576298941	-0.23742147762803653	0.4207644849535019	0.09895274156247592	0.07674727364949296	-0.21625747086319436	0.383053909211456	0.09004916469876871	0.9782850452540204	0.6037213544124587	0.4368385379335613	0.9587287608422923	9.331705386554951e-4	0.005084857387182836	0.02052458361590714	0.0011937129836317396	Constant	Constant	Undetermined	Constant
chr2L:1089732	chr2L	1089584	1089882	FALSE	FALSE	FALSE	FALSE	29.323844206200626	29.696996153099686	25.987742447673842	26.7058481472319	0.03932439081024185	0.0182427641885278	0.17424293332698512	0.1531613067052711	0.025594838220314452	0.01254514913342118	0.11468695930329754	0.10163727021640427	NA	NA	NA	NA	NA	NA	NA	0.08981259840259297	NA	NA	NA	NA
chr2L:1108368	chr2L	1108217	1108515	FALSE	FALSE	TRUE	FALSE	142.8559728452843	192.04620978524164	179.97965598043572	148.91236398650128	-0.2733702967273287	0.4268921342007867	-0.3332724835941811	0.3669899473339343	-0.24679918188731517	0.3843011751062777	-0.2996602034682373	0.3314401535253556	0.8739568134526569	0.3473287776081284	0.5842778785028753	0.5911924970914214	0.006616420147615077	0.029567688389455078	0.013568215853779344	0.016815441882126716	Constant	NA	Constant	NA
chr2L:1118317	chr2L	1118174	1118473	FALSE	FALSE	FALSE	FALSE	74.61981410261768	97.50792900805374	61.12145583794695	59.07001178012993	-0.0492530073330345	0.38596077258061023	0.28787985902484164	0.7230936389384863	-0.04244379757858455	0.33656775194392197	0.246564853603116	0.6255764031256225	0.9899675428368101	0.4900075000203295	0.7180834481282491	0.1649171413551467	0.004642692465203351	0.04415831081118398	0.02654911830840029	0.2160959867485348	NA	NA	NA	NA
chr2L:1119095	chr2L	1118935	1119234	FALSE	FALSE	FALSE	FALSE	127.53488607051953	121.1701806104816	51.27673423518308	46.79554405742266	-0.1319332203109633	-0.07385723559264183	1.3145156517156762	1.3725916364339976	-0.10999738926098278	-0.06337360223285696	1.1255474655723146	1.1721712526004404	0.9766973637647153	0.9132776697876795	0.002440776523386083	5.60371432575615e-4	0.012206396360518656	0.005915886155730869	0.8451193269920829	0.9024540944865349	NA	NA	NA	NA
chr2L:1128989	chr2L	1128854	1129152	TRUE	TRUE	TRUE	TRUE	2017.7388009615763	1506.5653634774158	1763.4013306610357	1778.1181504830301	0.011990336521791609	-0.4214761609861515	0.1943785742117415	-0.23908792329620154	0.01108971640032366	-0.38960846853430514	0.1797892204473363	-0.22090896448729247	0.9970895898244171	0.27549323287697114	0.7325850031470977	0.7715164472756396	4.4573478506188544e-4	0.013947091466571457	0.002108717383427898	0.0019347678044542673	Constant	Undetermined	Constant	Constant
chr2L:1136572	chr2L	1136406	1136705	FALSE	FALSE	FALSE	FALSE	40.981814290338875	46.41989866256843	31.10353006042807	39.366109366340574	0.3398758083089038	0.1797595184284627	0.3979055280557351	0.237789238175294	0.2469698571951907	0.13497774376648275	0.28943429396526393	0.17744218053655594	0.9432728994412213	NA	0.7462308629124196	0.9432015134712066	0.10532539854246507	0.06244075628942719	0.1215476666216915	0.0731293642068724	NA	NA	NA	NA
chr2L:1142831	chr2L	1142678	1142976	FALSE	FALSE	FALSE	FALSE	52.31106866260285	107.94550294663951	65.04206321509359	95.32006572366144	0.5514069240551696	1.045114993112233	-0.31425677909087674	0.17945128996618676	0.4860243395827224	0.909836266495942	-0.2644793694859398	0.15933255742727964	0.4402961328235565	0.009834218334597624	0.6814240972537184	0.9152035717958029	0.08408709749728627	0.5862394065995478	0.026938365420596935	0.0054991204546660545	NA	NA	NA	NA
chr2L:1147799	chr2L	1147652	1147950	FALSE	TRUE	FALSE	FALSE	117.79584665700057	167.81459639736283	152.0482167771288	161.89201667347638	0.09050294773227632	0.5105795335158475	-0.36824022419244457	0.05183636159112654	0.07884154120575211	0.4400985057359938	-0.31636552347653824	0.0448914410537034	0.9800085209031756	0.34508769243521786	0.6193706394689951	0.9891895270054557	0.004475837380674244	0.08316585647732812	0.03762888711108394	0.0035132735175843143	NA	Undetermined	NA	Constant
chr2L:1150747	chr2L	1150597	1150895	TRUE	TRUE	TRUE	TRUE	1011.9415206050868	1009.3074210317753	1071.265711277659	875.4509611539938	-0.29121809047266006	-0.0037602538358226514	-0.08219044308535783	0.20526739355147958	-0.25972009651420075	-0.003344544703081697	-0.07339727685276473	0.18297827495835436	0.8732024689786299	0.9953563627786702	0.9095354816407851	0.8863360810807518	0.011337088619395596	0.0023757015422913746	0.0028743307253128484	0.005789298068202215	Constant	Constant	Constant	Constant
chr2L:1158225	chr2L	1158079	1158377	FALSE	FALSE	FALSE	TRUE	123.23651839385775	136.86906340924773	176.86648464055946	171.33783039092535	-0.045816964843655064	0.15136656039096813	-0.5212308601763476	-0.3240473349417244	-0.04185727155807866	0.13612782227690984	-0.47381805725841897	-0.2958329634234305	0.9838969795543944	0.7576278475823276	0.2895719546465099	0.6411409499483404	6.402067468285599e-4	0.003269166935910907	0.0434337334772388	0.00793537181326172	Constant	NA	NA	Constant
chr2L:1164443	chr2L	1164294	1164593	FALSE	FALSE	TRUE	FALSE	131.39067953996036	148.1883112364886	153.21657587910875	115.99244717208404	-0.4015415174478873	0.17356871672574056	-0.22170944618539498	0.3534007879882329	-0.35934004028103694	0.15517983021057882	-0.19863745875596164	0.3158824117356541	0.6996830030192949	0.7434685444899095	0.7507404921357396	0.6512937370123627	0.025677347261390017	0.0056089476894815036	0.006841047605310999	0.0192184895430469	Undetermined	NA	Constant	NA
chr2L:1169973	chr2L	1169825	1170040	FALSE	FALSE	FALSE	FALSE	2054.4186324500374	1562.0668645452993	2097.8984765161103	1956.0274626190167	-0.10101823747795888	-0.3952739824696577	-0.030214671259023326	-0.3244704162507222	-0.09301926922703348	-0.3635095806264083	-0.02785807805360746	-0.2983483894529823	0.9758892301858532	0.32360819790820755	0.9633837150376449	0.6021907295365375	7.247339509114716e-4	0.012964686949976637	0.001821250644998031	0.005589103560732355	NA	NA	NA	NA
chr2L:1170119	chr2L	1170042	1170275	TRUE	TRUE	TRUE	TRUE	2423.5613819151963	1838.346344924358	2271.394324895017	2146.809834157167	-0.08138378456183326	-0.39872002597718054	0.0935504357961258	-0.22378580561922148	-0.07538904981174897	-0.36914753326660854	0.08666151128176186	-0.20709697217309772	0.9766973637647153	0.2957706145756835	0.8755778696549812	0.7963681449242792	5.203485575688018e-4	0.010690444766006637	0.001821250644998031	0.001564318354303238	Constant	Constant	Constant	Constant
chr2L:1172913	chr2L	1172754	1173053	TRUE	TRUE	TRUE	TRUE	731.5480782522536	618.3725864721117	748.4015790208233	683.6244897869509	-0.1306085222113129	-0.2424763196871214	-0.032859919265785374	-0.14472771674159393	-0.11701083552666802	-0.21687500968203077	-0.02950886820492863	-0.1293730423602914	0.9758892301858532	0.6325806094016093	0.9664809411036449	0.9389749318788903	0.0024700033747216184	0.00865159024118114	0.0020831156529405475	0.0030241573124526653	Constant	Constant	Constant	Constant
chr2L:1177673	chr2L	1177525	1177824	TRUE	TRUE	TRUE	TRUE	818.4807352283306	800.0392749038416	729.8404112626151	706.9267485501806	-0.04602030382544654	-0.032877634652173526	0.1653674248933701	0.17851009406664314	-0.04141521213925132	-0.0295798192349632	0.14885010947778335	0.16068550238207147	0.9855226277125579	0.957860395335648	0.8136594564614064	0.9050632654539749	0.0010494881465403108	0.002325589036916651	0.003781956472209225	0.003284444606219059	Constant	Constant	Constant	Constant
chr2L:1183899	chr2L	1183748	1183964	FALSE	FALSE	FALSE	FALSE	128.21330836997242	217.22354719452437	141.0416322835268	172.61276825759583	0.2914181091116209	0.7606344812923599	-0.13757505672091752	0.3316413154598214	0.2634445658550358	0.6872397423082791	-0.1221676095057374	0.301627566947506	0.8526741550188407	0.04163585843251261	0.8447963443249911	0.6441063858494677	0.007261459686855004	0.20680040052534765	0.0031715047176697916	0.010260150666724028	NA	NA	NA	NA
chr2L:1184014	chr2L	1183966	1184166	TRUE	TRUE	TRUE	TRUE	186.47889715345545	278.9486155316646	194.81678501186298	232.90924715571816	0.25764993735801917	0.5809870136423915	-0.0631056049744194	0.26023147130995294	0.22891291031464084	0.5163172488503193	-0.055178537735603196	0.23222580080007527	0.906860014648235	0.21665649903776807	0.9335914646103162	0.8263646880271079	0.00931605805755835	0.09254408686681648	0.002979120117646837	0.009690188893020155	Constant	Undetermined	Constant	Constant
chr2L:1198587	chr2L	1198437	1198736	FALSE	FALSE	FALSE	FALSE	30.698005919786002	33.77883640858044	28.875239919458814	33.72646513974267	0.2240481841774764	0.13797468787863715	0.08831201040848306	0.0022385141096438266	0.16648065989085759	0.10202658640265436	0.06548199927563961	0.001027925787436391	NA	NA	NA	NA	0.06791729550096832	NA	0.043630157216213265	0.030112876126373787	NA	NA	NA	NA
chr2L:1229692	chr2L	1229542	1229840	FALSE	FALSE	FALSE	FALSE	17.248566038623288	19.152179732075503	19.914384725218486	22.732328325918445	0.1909345507926878	0.1510321680420054	-0.20733447861818313	-0.24723686136886558	0.11345078629914605	0.08345242230655738	-0.11578082080173373	-0.1457791847943224	NA	NA	NA	NA	NA	NA	NA	NA	NA	NA	NA	NA
chr2L:1254178	chr2L	1254029	1254327	FALSE	FALSE	FALSE	FALSE	24.804014903264296	40.38293186805252	23.69578131029482	31.57210452482193	0.41402019954605956	0.7031719951050032	0.06594343034071046	0.3550952258996541	0.2824484364354784	0.4885260888795014	0.04643633633778225	0.25251398878180525	NA	NA	NA	NA	0.1597941250093235	NA	NA	0.13091040545375227	NA	NA	NA	NA
chr2L:1258691	chr2L	1258544	1258843	FALSE	FALSE	FALSE	FALSE	21.914960712731244	22.63010173425445	16.702361200269902	22.733661564595078	0.44477799864584117	0.046326977770731255	0.3918640226921258	-0.006586998182984074	0.26226374760442034	0.02855398729508537	0.22882054438522395	-0.0048892159241109975	NA	NA	NA	NA	NA	NA	NA	NA	NA	NA	NA	NA
chr2L:1270328	chr2L	1270176	1270475	FALSE	FALSE	FALSE	FALSE	30.93723972425287	40.26829211839711	37.241439846677196	44.63933993882473	0.2614068427106847	0.3802998024800211	-0.26756436945065476	-0.14867140968131828	0.2012057428289161	0.28183021112602985	-0.1962337258217283	-0.11560925752461455	0.9599004521551733	NA	NA	0.9733433101831075	0.06725969925796056	0.11466512008349346	0.0725374134550791	0.04529388751791944	NA	NA	NA	NA
chr2L:1320292	chr2L	1320143	1320441	FALSE	FALSE	FALSE	FALSE	24.43842315846063	37.26848705311789	30.282504059825964	40.77880639827021	0.42933504138558853	0.6088050517074987	-0.3093333056095173	-0.12986329528760712	0.32380307904590355	0.4393760148960364	-0.21638001546404662	-0.10080707961391373	NA	NA	NA	NA	0.13091886052205673	0.23616584239098837	0.09484238119725823	0.04701637655030556	NA	NA	NA	NA
chr2L:1335321	chr2L	1335173	1335472	FALSE	FALSE	FALSE	FALSE	26.427001338183544	45.44041116572306	27.41689208527902	38.57242720520347	0.4925048918735704	0.7819631568619994	-0.05305230764493762	0.23640595734349135	0.3672253007168698	0.5818332318118749	-0.03364906904181362	0.18095886205319142	0.8694172921519349	NA	NA	NA	0.15923465043759588	0.34771851900091677	0.04033020415551591	0.06490150038546671	NA	NA	NA	NA
chr2L:1346230	chr2L	1346079	1346378	FALSE	FALSE	FALSE	FALSE	23.588732413559896	36.835289688069494	34.95753858622846	47.02830250750113	0.4279256528268837	0.6429906939895011	-0.5675057114149077	-0.3524406702522902	0.33754193888479184	0.47190428668114837	-0.41388236585719684	-0.27952001806084037	0.880824386451334	NA	NA	NA	0.1115996031491002	0.2454964885653701	0.1879532325609519	0.08653709015308185	NA	NA	NA	NA
chr2L:1349656	chr2L	1349507	1349806	FALSE	FALSE	FALSE	TRUE	30.212790354276017	30.746726122240254	54.208861883929444	133.8972943976919	1.3045261861231205	0.02527336923634487	-0.843369285028415	-2.1226221019151907	1.1502693642399822	0.013565354780729493	-0.6815230551296735	-1.8182270645889262	0.0010514744910406501	0.9770350840893623	0.2113315548083876	2.2294070272673882e-8	0.8539579613814943	0.014429138133267445	0.3480586978274256	1	Increased	NA	NA	Decreased
chr2L:1362432	chr2L	1362285	1362583	FALSE	FALSE	FALSE	FALSE	30.76641658652579	49.384571787000226	35.871011510738406	56.569467398169664	0.6572051602779017	0.6827039799862976	-0.22146200731620427	-0.19596318760780831	0.5305346765760897	0.5332871928652988	-0.16540404726127708	-0.16265153097206797	0.5808579250407333	0.3377412313316939	0.8428603217762375	0.9434072426826463	0.21576883311117387	0.24844341274023365	0.0480110089047063	0.03473727901289647	NA	NA	NA	NA
chr2L:1462324	chr2L	1462179	1462478	TRUE	TRUE	TRUE	FALSE	1401.4051509280694	217.00757294185095	316.9108897357266	81.55915460774573	-1.9581585082067043	-2.691056809465114	2.144724964274197	1.4118266630157876	-1.74289923750436	-2.4770604502720275	1.9807723746869383	1.2466111619192708	1.4481714531631156e-11	1.3812824972698583e-25	3.3713347403690776e-16	2.9392510351663466e-6	0.9999999999999996	1	1	0.9667068374602186	Decreased	Decreased	Increased	Increased
chr2L:1463667	chr2L	1463514	1463812	FALSE	FALSE	TRUE	FALSE	119.50460461189499	77.27239002651861	124.72578686142393	62.0973826994786	-1.0061554032860547	-0.6290412813629739	-0.061693563431960766	0.31542055849112005	-0.8797724663540614	-0.5508475830826141	-0.05653566646834113	0.2723892168031062	0.0149096438580664	0.20802631362742804	0.9368822061784982	0.7819977899206687	0.5335791065910259	0.13506909173495865	0.0033541362291075105	0.026810619668699503	Decreased	NA	Constant	NA
chr2L:1478661	chr2L	1478516	1478815	FALSE	FALSE	FALSE	FALSE	58.27151310870609	60.055584479612044	80.85984534805684	68.34263812757567	-0.24263750530592723	0.04350763328942305	-0.47263267137579523	-0.18648753278044494	-0.21313404130398145	0.03643881052740166	-0.41109277299791935	-0.16151992116653627	0.9259521035227157	0.9523367324801343	0.4940268361127052	0.9236287979197476	0.012347424357955994	0.005703611286793344	0.06112439300009696	0.010260150666724028	NA	NA	NA	NA
chr2L:1492014	chr2L	1491865	1492163	FALSE	FALSE	FALSE	FALSE	65.30299342749163	53.98222061811769	64.08336739976824	79.925772466666	0.3187108231494748	-0.2746648001890611	0.027199165780621086	-0.5661764575579148	0.2790243763489702	-0.23513815924196102	0.02356214377696661	-0.49060039181396464	0.8763368759364599	0.6478848682437851	0.9773512721155169	0.3649209898553543	0.024328759894111072	0.02538574608328073	0.004349470761720072	0.10569434673109877	NA	NA	NA	NA
chr2L:1504504	chr2L	1504354	1504652	FALSE	FALSE	FALSE	FALSE	41.08254579522442	49.45933632639961	50.38994280259858	42.50260326201663	-0.24558461044545532	0.26771729587986015	-0.29461023363933403	0.21869167268598147	-0.20335105211460988	0.218628616361711	-0.2414598491733964	0.1805198193029244	0.9503817815103021	0.7058223322875632	0.7572011423393749	0.924547838291183	0.03296989071103701	0.043234741584678014	0.044721183260320096	0.031126420979152324	NA	NA	NA	NA
chr2L:1527604	chr2L	1527452	1527751	FALSE	FALSE	FALSE	FALSE	31.959537689437592	35.375549966772795	32.409178858283745	38.92730436722251	0.26437997660637963	0.14650603789175734	-0.02015592886647799	-0.13802986758110025	0.18490304709004363	0.10005865730987269	-0.012729401189372717	-0.09757379096954363	0.9736397578653427	NA	NA	NA	0.1027862114488397	0.07840094790099575	0.04992108281120777	0.07164931086622098	NA	NA	NA	NA
chr2L:1611225	chr2L	1611080	1611378	FALSE	FALSE	FALSE	TRUE	84.82661673021366	111.15421601898191	131.0304751624461	136.07649123219363	0.054515452483094425	0.38997374307004573	-0.6273134668714605	-0.29185517628450924	0.04996375642479432	0.3467045368499984	-0.5618283002055774	-0.2650875197803733	0.9838969795543944	0.4052208283372414	0.1998059693211349	0.7354875357903166	8.473631046381936e-4	0.024953970345878627	0.09745523357633397	0.007733394351185321	Constant	NA	NA	Constant
chr2L:1614254	chr2L	1614108	1614407	TRUE	FALSE	TRUE	TRUE	134.02947216767944	151.5892459179592	207.26031625123923	168.09084644679643	-0.302202749413447	0.1776171347315632	-0.6288936383652545	-0.14907375422024433	-0.2667721477546508	0.15406803435046465	-0.5515170741642246	-0.13067689205910904	0.8772395977766057	0.7610181071691875	0.28188751015688696	0.9434072426826463	0.017368459188810904	0.009750344879383272	0.12272002825199939	0.0058578077786716745	Constant	Constant	Undetermined	Constant
chr2L:1618137	chr2L	1617989	1618287	FALSE	FALSE	FALSE	FALSE	19.70733632992361	35.28524166343348	17.252209327296466	24.162596901531842	0.4859943921914918	0.8403320978744961	0.19195166692462198	0.5462893726076263	0.32439089048764946	0.5870584863723434	0.12831123770144495	0.39097883358613883	NA	NA	NA	NA	NA	NA	NA	NA	NA	NA	NA	NA
chr2L:1625734	chr2L	1625590	1625888	FALSE	FALSE	FALSE	FALSE	31.868035965485472	50.365629168824675	30.172692354728817	41.619000315078694	0.463998875997383	0.6603294282119712	0.07886667214522054	0.27519722435980876	0.34211034238621085	0.4917041481300426	0.05935261514123134	0.2089464208850631	0.888847340498113	NA	NA	0.9236287979197476	0.14974153532113219	0.2626923928796302	0.044028345343312306	0.0781135692169441	NA	NA	NA	NA
chr2L:1627518	chr2L	1627372	1627671	FALSE	FALSE	FALSE	FALSE	14.351395852951795	20.64940249880577	15.790251958642564	30.911653663476294	0.9691166434305611	0.5249089732345951	-0.13784312799791873	-0.5820507981938848	0.543848581060804	0.2679143270666048	-0.06375533478058099	-0.3396895887747803	NA	NA	NA	NA	NA	NA	NA	NA	NA	NA	NA	NA
chr2L:1654426	chr2L	1654277	1654576	FALSE	FALSE	FALSE	FALSE	41.578121042091226	61.623056168801206	38.13443184727121	43.888076060848014	0.20273482191899125	0.5676456711860528	0.1247303571367371	0.48964120640379866	0.16032431435404443	0.4586878238646645	0.09964624883646854	0.39800975834708857	0.9729415038390543	0.40966934128407473	0.9069097967775824	0.6704697779378879	0.03831719892263746	0.1647528756843595	0.028981838594415686	0.1173330724009727	NA	NA	NA	NA
chr2L:1672153	chr2L	1672005	1672304	FALSE	FALSE	FALSE	FALSE	27.380351803104414	49.890330908811045	37.705486361586516	37.313103668051305	-0.015092091927512485	0.8656192548438004	-0.46163347552554035	0.4190778712457726	-0.011673194397972998	0.6592890062950905	-0.3421700320710109	0.32879216862205257	0.9972757575495148	NA	NA	0.7997373905018608	0.02124403514987576	0.40795655844221473	0.13159320517073017	0.10841531290969487	NA	NA	NA	NA
chr2L:1704903	chr2L	1704766	1705064	TRUE	TRUE	TRUE	TRUE	1466.1390606187308	1425.1724236877083	1399.388396741245	1212.138709375789	-0.20724163345140711	-0.040885473469174316	0.06722551248568517	0.23358167246791794	-0.18756400890170769	-0.037020816473837634	0.06087413248908238	0.21141732491695242	0.9259521035227157	0.9424923854991053	0.920827278895522	0.8336920190417587	0.0032059182979273172	0.0022763978807048718	0.001974989705628961	0.0044091222821495855	Constant	Constant	Constant	Constant
chr2L:1710428	chr2L	1710277	1710575	TRUE	TRUE	TRUE	TRUE	544.1317073289985	565.7562482009242	617.915102878278	531.7614196984038	-0.216629525025465	0.056224713935402015	-0.183452737010335	0.08940150195053204	-0.19393665626665754	0.05024499100141217	-0.16420189626731405	0.07997975100075565	0.9301997300984616	0.9258940991319543	0.7984002922475135	0.9733433101831075	0.0052972216989409454	0.002792787949519246	0.005093048719390511	0.0019859477834909983	Constant	Constant	Constant	Constant
chr2L:1715895	chr2L	1715748	1716047	TRUE	TRUE	TRUE	TRUE	1088.6187958510814	872.1715389953132	915.6206431777445	433.93236090251673	-1.0772798091558178	-0.3198150328693539	0.24967695590708835	1.0071417321935523	-0.9518445185624406	-0.28474879785251167	0.222317071651234	0.889412792361163	0.003493421595724956	0.5223298098963194	0.7185864154939707	0.006194940220451992	0.6332446236222138	0.01833578947629546	0.010032741510681191	0.5400762947476898	Decreased	Constant	Constant	Increased
chr2L:1724432	chr2L	1724284	1724583	TRUE	TRUE	FALSE	TRUE	162.35343093930993	277.2769159070841	172.2154140222496	211.8280308552271	0.2986792354849731	0.7721896401585878	-0.08507640319438942	0.3884340014792254	0.2654211467973247	0.6871653310450941	-0.07420429737498835	0.3475398868727811	0.869155074441222	0.06358054695725876	0.9088715614825563	0.5911924970914214	0.01289849939275095	0.23561472299209707	0.003384146762942384	0.026770557042853194	Constant	Undetermined	Constant	Constant
chr2L:1727824	chr2L	1727683	1727941	FALSE	TRUE	FALSE	FALSE	181.5501517883459	694.640888883216	346.1282013661747	827.8041974001497	1.2579830715544564	1.935899198738658	-0.930938355920187	-0.25302222873598523	0.9638072552376084	1.4372554231239354	-0.6715142469343381	-0.19806607904801107	0.07392226255626695	4.957526891794596e-4	0.30400334610478225	0.9322922557097892	0.7419922450472062	0.9996579652919885	0.45491558387912984	0.06900024800351395	NA	Increased	NA	Undetermined
chr2L:1728008	chr2L	1727942	1728165	TRUE	FALSE	TRUE	FALSE	267.66742690043753	610.6894546217081	345.5204064729524	662.9580114516851	0.940146581061011	1.189997348360042	-0.3683293342612019	-0.11847856696217111	0.8227053716249019	1.0346951407992424	-0.3166340468018046	-0.1046442776274641	0.030802176046350375	0.0020428094689665037	0.6093814056142571	0.9587287608422923	0.44549720585815733	0.7603087685040354	0.03441289666389381	0.005003455567572263	Increased	Increased	Constant	NA
chr2L:1752139	chr2L	1751995	1752294	TRUE	TRUE	TRUE	TRUE	2435.5386401121327	2204.8749898621304	1871.3340023372177	1999.7612519128484	0.09576069048480873	-0.14354401049153137	0.38017379299510895	0.14086909201876885	0.08600526569469061	-0.12918341155366855	0.3418503308316399	0.12666165358328074	0.9766973637647153	0.783529382178261	0.5259391200829171	0.9395014781402934	0.0015872268468303215	0.0038187823948780102	0.020189130648369375	0.0024980830019923727	Constant	Constant	Constant	Constant
chr2L:1759126	chr2L	1758976	1759275	TRUE	TRUE	TRUE	TRUE	175.72735022221704	183.08168711099603	474.02633636054617	280.1152532883937	-0.7589466703220598	0.05914874163051604	-1.4316284658138674	-0.6135330538612914	-0.690336516344204	0.051641180333548364	-1.2927641995778938	-0.5507865029001413	0.04907430098523716	0.9200469039631792	6.18027276196054e-6	0.155378997528908	0.1982261557247867	0.0027229806045460892	0.959039796184177	0.09454584534094289	Decreased	Constant	Decreased	Undetermined
chr2L:1839283	chr2L	1839134	1839432	FALSE	FALSE	FALSE	FALSE	30.827528053367182	30.225561743643535	25.98405749031478	28.34526085731907	0.12548081649671067	-0.02845005736230301	0.2465924800138814	0.09266160615486774	0.08028997942165425	-0.018058769881197367	0.1584673566549277	0.06011860735207609	NA	NA	NA	NA	0.08993939036477962	NA	NA	0.08259364564120303	NA	NA	NA	NA
chr2L:1884530	chr2L	1884389	1884687	TRUE	TRUE	TRUE	TRUE	371.81662443732426	396.8001832629697	405.3747112880113	348.6886628623016	-0.21731663356957784	0.09382141543948395	-0.1246648145822894	0.1864732344267724	-0.19317214591300397	0.0833476833632126	-0.11083073844874357	0.165689090827473	0.9354839298844326	0.8726125930429074	0.8678241414039826	0.9095451923465119	0.006620422514179717	0.0038430511221195134	0.004109332751047857	0.00550539247155725	Constant	Constant	Constant	Constant
chr2L:1902456	chr2L	1902310	1902608	FALSE	FALSE	FALSE	FALSE	28.631276236632452	32.7469145978504	21.383314753760416	27.991922407585086	0.3885250595439392	0.1937670030858317	0.42110646871286533	0.22634841225475782	0.2626156451463319	0.1367309814247784	0.2845615362488449	0.15867687252729143	NA	NA	NA	NA	NA	NA	NA	0.09242747376755212	NA	NA	NA	NA
chr2L:1909880	chr2L	1909733	1910032	FALSE	FALSE	FALSE	FALSE	59.94598292992031	60.3864991457757	77.41698409947159	63.78387658221492	-0.27945832357281186	0.010562956703910355	-0.3689870265441108	-0.07896574626738863	-0.22900372382109882	0.00800261155702988	-0.30061832693203944	-0.06361199155391073	0.9392778168508458	0.9901427526092121	0.6958363045211817	0.9863307156280059	0.04493592758713852	0.014114046180080072	0.06627472175478943	0.017663796785806735	NA	NA	NA	NA
chr2L:1974092	chr2L	1973943	1974242	TRUE	TRUE	TRUE	TRUE	1515.1499861994093	1186.1723463122823	1099.9640540738824	1062.016007450733	-0.05065086680737895	-0.3531469713858999	0.46200423615420105	0.15950813157568003	-0.04542063175847494	-0.3173761979872841	0.41502343273924963	0.14306786651044048	0.9838969795543944	0.4541722493266046	0.4235879006722505	0.9257503608929	0.0011852335068732206	0.018243700937784962	0.03745497753463507	0.0031185459827556025	Constant	Constant	Undetermined	Constant
chr2L:1980810	chr2L	1980661	1980959	TRUE	TRUE	TRUE	TRUE	14453.103398009018	11801.715410251978	10379.073573014493	10199.98161493507	-0.02511112395297005	-0.2923827298953032	0.4777016284765978	0.21043002253426477	-0.023776134239795212	-0.2770082415927649	0.45249582862501675	0.19926372127204706	0.9949123336816984	0.36663158534016826	0.14138539679362716	0.7416595889945704	1.3924812166887112e-4	0.00220751256184232	0.00773167053892564	7.893541278021325e-4	Constant	Constant	Undetermined	Constant
chr2L:1982179	chr2L	1982030	1982329	TRUE	TRUE	TRUE	TRUE	1003.0514328279378	781.7883085089145	1006.2163916238803	835.6222436124709	-0.26801779549851257	-0.3595456693200178	-0.004545012944911268	-0.09607288676641657	-0.24196776276388351	-0.32426428704493343	-0.004190526811932748	-0.08648705109298266	0.8772395977766057	0.4295006893423117	0.9967239173420273	0.964977323997585	0.006357487004331236	0.016991416415339553	0.001821250644998031	0.0015711319134589505	Constant	Constant	Constant	Constant
chr2L:1987825	chr2L	1987687	1987986	FALSE	TRUE	TRUE	TRUE	92.56341415010928	2102.3753506359435	264.05131821358765	1967.4503348726626	2.897436968817786	4.505434377292744	-1.512304360195636	0.09569304827932174	2.517522035707434	3.8220648077350647	-1.219980259761502	0.08456251226612843	1.5921752547834874e-17	7.755564767140124e-40	3.18215359556037e-4	0.9761147717037281	0.9999999999999996	1	0.9486083764108664	0.005015300054143919	Increased	Increased	Decreased	Constant
chr2L:2004912	chr2L	2004760	2005058	FALSE	FALSE	FALSE	FALSE	29.051246689644685	30.661640787593747	22.678215960589778	27.17611564915633	0.2610321113176308	0.07783482558783929	0.35729292452329914	0.17409563879350762	0.16194086617400252	0.050561048014464864	0.22257730957569258	0.11119749141615494	NA	NA	NA	NA	NA	NA	NA	0.10793241041969975	NA	NA	NA	NA
chr2L:2009830	chr2L	2009686	2009985	FALSE	FALSE	TRUE	FALSE	76.306958136669	99.99258853368342	123.31819102761963	98.80830143539892	-0.3196814707552974	0.39000654922336914	-0.6924991096536484	0.0171889103250181	-0.2881732498642461	0.34401742959769005	-0.6168441447055688	0.01534653475636733	0.8287577056983606	0.4268350182136978	0.1555381454780285	0.9955872953301655	0.011580156478958659	0.02980834746301451	0.14945483551455854	0.0011715778696325815	Constant	NA	Undetermined	NA
chr2L:2014073	chr2L	2013922	2014220	FALSE	FALSE	FALSE	FALSE	52.948002065429826	60.582638417390704	52.6943886761597	50.78145722718437	-0.053347545001799904	0.1943281631706141	0.00692690650669252	0.25460261467910655	-0.04474849261290254	0.16293011935107043	0.006064836006304601	0.21374344797027756	0.9899675428368101	0.7806698116895519	0.9967239173420273	0.8905112954468162	0.008048105462393198	0.023834922571971024	0.007571139077020202	0.030856401065524765	NA	NA	NA	NA
chr2L:2014832	chr2L	2014686	2014985	FALSE	FALSE	FALSE	FALSE	36.13525258345146	45.33312842337309	35.456801892974276	32.357400684091196	-0.13196669625586935	0.32715874584797866	0.02734456375391074	0.48647000585775874	-0.09985862996100454	0.25134534507949763	0.021118961990904597	0.3723229370314068	0.9800085209031756	NA	NA	NA	0.04281561991010339	0.08963684655150618	0.028696265000393024	0.14684959290922187	NA	NA	NA	NA
chr2L:2037678	chr2L	2037527	2037825	TRUE	TRUE	TRUE	TRUE	4389.709110583899	4352.864046508389	3997.209421052035	4198.124635976708	0.07075183855307719	-0.012160380012321411	0.13513218083703746	0.05221996227163887	0.06400757736984473	-0.011003878350156537	0.1222727118248885	0.04726125610488722	0.9800085209031756	0.9839235234158267	0.8431184980345282	0.9863307156280059	0.0010430373701107163	0.0021536768859126746	0.0027109790275466773	0.0011238695844237926	Constant	Constant	Constant	Constant
chr2L:2045454	chr2L	2045300	2045598	TRUE	FALSE	TRUE	FALSE	168.9036025526417	118.70423566208011	173.23583127544794	73.71941584602975	-1.2326208169244297	-0.5088286849336843	-0.036537261333881896	0.6872548706568634	-1.109759297462021	-0.4619043217404525	-0.0348461893082423	0.6130087864133262	8.825570531282301e-5	0.23685643113845561	0.9583227797912515	0.08995091792719824	0.8366647826283133	0.04586944439311114	0.001821250644998031	0.1444893879934709	Decreased	Undetermined	Constant	NA
chr2L:2063648	chr2L	2063495	2063793	FALSE	FALSE	FALSE	FALSE	24.12131455050028	30.707571708591722	31.10369906777563	24.501320636726586	-0.3442266523651511	0.34828589887416767	-0.36677763326353136	0.3257349179757874	-0.23402403964819202	0.2327365758889682	-0.24620533040120915	0.22055528513595105	NA	NA	NA	NA	NA	NA	NA	0.13330316526806532	NA	NA	NA	NA
chr2L:2075534	chr2L	2075388	2075686	FALSE	FALSE	FALSE	FALSE	39.80948653558606	36.25320067414767	34.48254649028465	41.14226642703996	0.25475495112568114	-0.13500389212575797	0.20724594413375522	-0.1825128991176839	0.1957887723264471	-0.10279241371339332	0.15792986127816114	-0.14065132476167927	0.9612653539082848	NA	NA	0.954477181616704	0.06320562546376748	0.04387087865361006	0.05318162222175486	0.04968896940169585	NA	NA	NA	NA
chr2L:2100027	chr2L	2099881	2100180	FALSE	FALSE	FALSE	FALSE	35.24923745561996	34.25130776901153	29.7828442713811	35.06386443646901	0.2355034679059243	-0.04143297462495183	0.24311050977614254	-0.03382593275473356	0.1752342241909525	-0.030575699742253118	0.18005092765970587	-0.025758996273499753	0.9729415038390543	NA	NA	NA	0.06931978962711095	0.0365045978485209	0.07011284757006776	0.03334064536258386	NA	NA	NA	NA
chr2L:2130277	chr2L	2130134	2130432	FALSE	FALSE	FALSE	FALSE	42.75104117243943	81.31367886364559	41.00267150497516	73.31754993859066	0.8384406652281912	0.9275385115033783	0.06024164553885912	0.14933949181404632	0.7071052230149326	0.7816356411673981	0.053433520447878656	0.12796393860034413	0.1612338773987135	0.07401547646602373	0.9513958331541631	0.9483612871885365	0.34027100470971544	0.4438131561814129	0.011515961963794256	0.010532948887261525	NA	NA	NA	NA
chr2L:2145194	chr2L	2145045	2145343	FALSE	FALSE	TRUE	FALSE	113.9536460052709	118.27916031121478	133.6895468240677	127.6363510924357	-0.06684739551447841	0.053748821501421816	-0.2304395805124478	-0.1098433634965476	-0.06073407484123671	0.048179023790574906	-0.2084826319105153	-0.09956953327870367	0.9818527377042867	0.9258940991319543	0.7170483426850185	0.9520503038766481	8.827358532934798e-4	0.00234463525963998	0.005177494168159281	0.0014640229269692045	Constant	NA	Constant	NA
chr2L:2178670	chr2L	2178521	2178820	FALSE	FALSE	FALSE	FALSE	63.54241815306621	74.2659027201554	53.50917632277033	63.52638101803285	0.24756951235371952	0.22497999252969847	0.24793367248518353	0.22534415266116253	0.20728059254429382	0.19072871534331232	0.20754127796549046	0.190989400764509	0.9425696611082193	0.7322016049061315	0.7893886745367386	0.909314205108699	0.026624362295237618	0.025177860662335558	0.028995515828922735	0.022836349575642328	NA	NA	NA	NA
chr2L:2192401	chr2L	2192256	2192554	TRUE	TRUE	TRUE	TRUE	2056.306967158795	1855.401522643898	2435.2869287181275	1787.2106400976386	-0.4463820825595171	-0.14832421675009944	-0.2440361152696036	0.05402175053981405	-0.3999534745433325	-0.1327580860547012	-0.21885477163652764	0.048340616852103675	0.5911984721061362	0.7811070130896389	0.7157623232563122	0.9863307156280059	0.03546760248609542	0.0043859697205862105	0.007647006558586713	0.0014795950284994203	Undetermined	Constant	Constant	Constant
chr2L:2193564	chr2L	2193415	2193713	FALSE	FALSE	FALSE	FALSE	64.08218527942145	145.0090372317982	116.32965500321008	149.08360488515507	0.35790269080302667	1.178147563138914	-0.8602236672556804	-0.03997879491979304	0.31553516834650924	1.01047120228207	-0.731178347141646	-0.036242313206085175	0.8278711431725381	0.0037218418025454125	0.09984620880977962	0.9921524382308405	0.028255015359291147	0.7414414905489631	0.3444914881066991	0.0024227625769100434	NA	NA	NA	NA
chr2L:2196768	chr2L	2196629	2196928	FALSE	FALSE	FALSE	FALSE	120.72564714563556	107.13370186463837	87.79391061853815	83.97644384650837	-0.06413618236374784	-0.17231980599279867	0.4595394139639182	0.35135579033486736	-0.05622533216944897	-0.15176883687929624	0.40371100137322086	0.3081674966633736	0.9838969795543944	0.7625136993748381	0.4887652329423754	0.7086319799373155	0.0028830098205491076	0.008160968486183993	0.05012586830991219	0.028332955065553653	NA	NA	NA	NA
chr2L:2197364	chr2L	2197215	2197485	FALSE	TRUE	FALSE	FALSE	71.35029083476296	161.9473543042974	56.56364721303299	68.50530141103003	0.2763404902068451	1.1825336838846436	0.3350441625162053	1.241237356194004	0.23809534407418442	1.058886850990845	0.291364197642226	1.1121557045588863	0.906860014648235	8.194385352177185e-4	0.6424506250512325	2.1186431546495337e-4	0.015788765976346736	0.7657831117245896	0.026724534707775475	0.8362602481045646	NA	Increased	NA	Increased
chr2L:2197609	chr2L	2197486	2197757	FALSE	TRUE	FALSE	FALSE	54.302370009782976	203.91338363119144	34.540205214415224	57.88263880832221	0.7448540399055716	1.9088693976824507	0.6527385109676682	1.8167538687445473	0.6247640662188712	1.7177820704102258	0.5490094637560967	1.6420274679474514	0.20036170451917418	2.182922320443531e-9	0.31723147977362537	2.7204695864654823e-9	0.23272282624622853	1	0.15783499149598576	1	NA	Increased	NA	Increased
chr2L:2214067	chr2L	2213911	2214138	FALSE	TRUE	FALSE	TRUE	213.1125611108603	320.0285390420893	206.1037574675126	439.29115528575977	1.0918066455957685	0.5865849356118601	0.048244822989315324	-0.45697688699459293	0.9791370246142505	0.5229501357288702	0.04372763345536072	-0.41245925543001966	0.0014977494633281654	0.19397809036332495	0.9477005626990033	0.42579570102140385	0.6582936940119584	0.08980832517362447	0.0024452578034210234	0.038669093371551916	Increased	Undetermined	NA	Undetermined
chr2L:2214214	chr2L	2214140	2214287	TRUE	FALSE	TRUE	FALSE	152.13012617852917	171.26641678201622	146.36776386506125	247.05120690192365	0.7552122552209273	0.17093640774131558	0.05570802834864815	-0.5285678191309636	0.6830943704544775	0.15298454265408556	0.05058177649483247	-0.47952805130555953	0.05678964821475063	0.7392703077495194	0.938889147922795	0.25984079580932173	0.19785066760688702	0.004662957107332098	0.002182107328190745	0.05472182305185409	Undetermined	Constant	Constant	NA
chr2L:2214341	chr2L	2214289	2214491	FALSE	FALSE	FALSE	FALSE	179.62583257931004	191.35303646095312	159.67552459370287	228.58384137143582	0.5175802325011569	0.09124195070937509	0.16985165338776573	-0.2564866284040161	0.4677100028615345	0.08212177864741373	0.1529450692538139	-0.2326431549603069	0.3827061557716097	0.8666753886341368	0.8080033986173244	0.7987607465754875	0.049762359281860034	0.0028105367057328703	0.003903839391524757	0.005788837731453921	NA	NA	NA	NA
chr2L:2217267	chr2L	2217118	2217416	TRUE	TRUE	TRUE	TRUE	264.7043984263929	228.42324604161644	286.65370118796636	236.10372188208564	-0.27988812276702724	-0.21267268988155377	-0.11492673942125824	-0.047711306535784766	-0.2526127621939246	-0.19132657978104411	-0.10399802258172429	-0.042711840168843745	0.8685744365942136	0.6681059538893533	0.8693337679532526	0.987787825952713	0.0072423822311051015	0.0060025574605018514	0.002674762086581329	0.0011961229412749915	Constant	Constant	Constant	Constant
chr2L:2226313	chr2L	2226146	2226444	TRUE	TRUE	TRUE	TRUE	1995.3434861546154	1486.8602620403067	1689.2787192389894	1753.323314762903	0.05368467276820142	-0.42436805240404374	0.24022973651161694	-0.23782298866062826	0.04971278877744635	-0.39285625707925825	0.22250489363192516	-0.22006415222477946	0.9838969795543944	0.2673210397496298	0.6563749818007246	0.7675087659362376	5.101727134081576e-4	0.013632926212272576	0.002648225254819931	0.0017788537713413143	Constant	Undetermined	Constant	Constant
chr2L:2236895	chr2L	2236746	2237045	TRUE	TRUE	TRUE	TRUE	739.0087360071154	652.9302105652337	683.6155507194655	508.9801249824255	-0.42557589344171354	-0.17866262356402354	0.11240620346965839	0.35931947334734843	-0.3766018533187377	-0.15846432752667816	0.09968375974302658	0.3178212855350861	0.6873139123895077	0.7450109949310002	0.8822874658659211	0.6711487568835491	0.037232358318169935	0.007078440446017631	0.0040380432505677305	0.025083610677476064	Undetermined	Constant	Constant	Constant
chr2L:2266458	chr2L	2266308	2266606	FALSE	FALSE	FALSE	FALSE	22.306384108409546	22.201074983857108	23.23198175523391	24.10228787136061	0.05305787303317955	-0.006827135872189449	-0.058655555515421266	-0.11854056442079026	0.03553418737269062	-0.004725509877926727	-0.03819301098715076	-0.0784527082377681	NA	NA	NA	NA	NA	NA	NA	NA	NA	NA	NA	NA
chr2L:2279918	chr2L	2279774	2280072	FALSE	FALSE	FALSE	FALSE	24.71029764834172	28.2774476744012	23.694343656680495	20.586048204669783	-0.20287578828787306	0.19453951942665518	0.06056969051835158	0.4579849982328798	-0.13508059996692603	0.13329088929195332	0.04055768510889911	0.30892917436777845	NA	NA	NA	NA	NA	NA	NA	NA	NA	NA	NA	NA
chr2L:2288450	chr2L	2288298	2288596	FALSE	FALSE	FALSE	FALSE	19.61693521892698	29.229481052886282	23.778128070221925	24.936736455468445	0.0686375241597016	0.5753245505132981	-0.27753547868101003	0.22915154767258658	0.047278138432335026	0.3878314603056985	-0.18114415503626985	0.15940916683709358	NA	NA	NA	NA	NA	NA	NA	NA	NA	NA	NA	NA
chr2L:2317674	chr2L	2317522	2317821	FALSE	FALSE	FALSE	FALSE	34.75738820132149	49.30401617882004	32.03674823519428	40.28912560845219	0.33066277507428454	0.5043854928460966	0.11759195672364402	0.29131467449545606	0.24171688446595996	0.37401828466528875	0.08634105841173541	0.21864245861106416	0.9477978344940482	NA	NA	0.9164639234185902	0.10181753730182953	0.17609041018449287	0.05084449721429111	0.08617138775458878	NA	NA	NA	NA
chr2L:2345495	chr2L	2345343	2345642	FALSE	FALSE	FALSE	FALSE	26.966827067451053	36.86374374910076	23.741941867234743	21.46475853317674	-0.14546799532732912	0.45101681010144334	0.18374784454969395	0.7802326499784665	-0.10172394739023109	0.33101544321594073	0.12996462813486895	0.5627040187410408	NA	NA	NA	NA	NA	NA	NA	0.3571939628059003	NA	NA	NA	NA
chr2L:2357392	chr2L	2357247	2357546	TRUE	TRUE	TRUE	TRUE	175.58054759243845	224.78035122049042	218.29329378357195	201.65980559053924	-0.11434425213404417	0.3563829115494819	-0.31413479092067353	0.15659237276285246	-0.10384702307236199	0.3222229568864851	-0.28391573187541647	0.14215424808343063	0.9758892301858532	0.42657302986780776	0.6003223037024967	0.9204577344590885	0.0012698296095202798	0.01526770658460631	0.009887047705137706	0.0020339241786002057	Constant	Constant	Constant	Constant
chr2L:2365005	chr2L	2364864	2365127	TRUE	TRUE	TRUE	TRUE	1173.733694621943	941.4044218218731	981.7010444329001	952.3827463813147	-0.04374226562447773	-0.3182185816953122	0.2577494609233485	-0.01672685514748597	-0.04023474759579283	-0.292756760093788	0.23718057387197986	-0.015341438626015272	0.9838969795543944	0.4383051567329039	0.6437899256816482	0.9949420794643424	5.273966650571877e-4	0.00679608450917855	0.0036868609123157196	7.893541278021325e-4	Constant	Constant	Constant	Constant
chr2L:2365256	chr2L	2365128	2365425	TRUE	TRUE	TRUE	TRUE	996.3496780696843	787.4077664506418	908.4021844261779	894.7075937337535	-0.02191491413323624	-0.3395412159156651	0.13332098295393188	-0.18430531882849702	-0.020241116188729796	-0.3134127985465187	0.1231320510250957	-0.1700396313326932	0.9955302207498093	0.3925099799012375	0.8247013391834875	0.862794797199504	4.721978712525467e-4	0.0071047314299797805	0.001821250644998031	0.0012937975161471118	Constant	Constant	Constant	Constant
chr2L:2374679	chr2L	2374532	2374831	TRUE	TRUE	TRUE	TRUE	135.60671305665696	127.14429251895454	196.20701111028046	160.78018882768438	-0.28728694458837833	-0.09296189802619297	-0.5329479954069605	-0.3386229488447752	-0.256602558929665	-0.08220488976553353	-0.47383814921889383	-0.29944048005476237	0.8772395977766057	0.8776975433216943	0.36826947052895753	0.704317627528543	0.011441876352996075	0.004394196737812872	0.06622754626474764	0.020974826722569527	Constant	Constant	Undetermined	Constant
chr2L:2375834	chr2L	2375689	2375987	TRUE	TRUE	TRUE	TRUE	3546.48839137981	2719.9353908278094	2677.057924263953	2489.117868964873	-0.10501380642084578	-0.3828188430711257	0.4057428699480895	0.12793783329780958	-0.09600418655940315	-0.35046219576543725	0.3714298686818081	0.11697185947577403	0.9758892301858532	0.3595000672278576	0.44116601388607907	0.9397743289934313	8.97686869394557e-4	0.013964518107835317	0.015582890078911	0.0012261801575783194	Constant	Constant	Undetermined	Constant
chr2L:2376269	chr2L	2376119	2376418	FALSE	FALSE	FALSE	TRUE	327.53345377265	399.4686203575175	352.593114712171	445.23019026760244	0.33654711998216125	0.2864399100462853	-0.10636203373022539	-0.15646924366610138	0.3029394863331629	0.2568409754138836	-0.09502463249800881	-0.1411231434172881	0.80535786307123	0.5485035123116089	0.8822874658659211	0.926774956344631	0.013301740023606028	0.01108656059292768	0.00283821577466921	0.0028149298706811945	Constant	NA	NA	Constant
chr2L:2380924	chr2L	2380775	2380971	FALSE	FALSE	TRUE	FALSE	57.36462149533026	40.89886588695816	73.24244085728272	65.34212473319307	-0.16466650306471536	-0.48810041907068596	-0.35251861349130253	-0.6759525294972731	-0.13956701982066622	-0.39796654848506413	-0.29774402230741703	-0.5561435509718149	0.9758892301858532	0.4513034588044213	0.6814240972537184	0.3312254297903717	0.015170774893023684	0.10713285977734943	0.04857109049040507	0.2095441627609056	Constant	NA	Constant	NA
chr2L:2381034	chr2L	2380972	2381193	FALSE	FALSE	FALSE	FALSE	59.61951735384547	50.578776269384285	81.88301764775301	61.032521206342096	-0.4239860829478858	-0.23725256405753092	-0.45777957508180744	-0.2710460561914526	-0.3646276818122139	-0.19867898423139424	-0.3927127409838385	-0.22676404340301895	0.7971691317240738	0.7177267158437817	0.5476980554828459	0.8644636313365118	0.05767251905451106	0.027596127366996213	0.06844757691407208	0.030593009062586857	NA	NA	NA	NA
chr2L:2383143	chr2L	2382991	2383289	TRUE	TRUE	TRUE	TRUE	182.8261472760829	188.98277629566851	193.92428967116453	217.6134539882082	0.16627423702706925	0.047782339333767354	-0.08502110188376856	-0.20351299957707045	0.15174807149581848	0.043196106144438924	-0.07702570703525703	-0.18557767238663656	0.9503817815103021	0.9321912619833208	0.8986241690983626	0.8567583737377297	0.0017044818246637673	0.00220751256184232	0.0019773946095292846	0.0026643481770489185	Constant	Constant	Constant	Constant
chr2L:2402077	chr2L	2401932	2402230	FALSE	FALSE	FALSE	FALSE	33.28631222976744	49.939150569213645	36.70303825331073	47.73296194744008	0.3790863685797381	0.5852422381913795	-0.1409704493283629	0.06518542028327856	0.29470028132564025	0.4478973599946393	-0.10293370294185061	0.050263375727148465	0.9146388982989508	0.44758607571781284	0.9054129381340541	0.9902496528397507	0.09474705019495948	0.1993085985341652	0.04223583317447829	0.026221379051482224	NA	NA	NA	NA
chr2L:2451188	chr2L	2451040	2451339	TRUE	TRUE	TRUE	TRUE	1012.0321406023761	860.1826349080534	332.452329329913	149.45086887554257	-1.1534762014052238	-0.23454019653815547	1.6060357174810647	2.524971722348133	-1.0161514427919494	-0.21305001276160696	1.450183306090746	2.2532847361210884	7.260052248213236e-4	0.6291966858584876	1.929888589912068e-7	1.7875008971413843e-18	0.7375444733560702	0.00646928383265959	0.9955913879659085	1	Decreased	Constant	Increased	Increased
chr2L:2451874	chr2L	2451730	2452028	FALSE	FALSE	FALSE	FALSE	79.23213039267559	71.68712166609043	52.27937487123947	53.48866181810004	0.03299122046002162	-0.14437162669419062	0.5998437036545419	0.4224808565003296	0.02755249764429392	-0.1258245904910135	0.5201076403760692	0.36673055224076173	0.9955302207498093	0.8138056457327829	0.3494462395471986	0.6115507815370728	0.0033914829557651106	0.00831527580295607	0.11555751401495445	0.05002461080739941	NA	NA	NA	NA
chr2L:2484334	chr2L	2484194	2484492	FALSE	FALSE	FALSE	FALSE	28.580490176035475	32.286559357688006	32.50161825345509	31.462691917189332	-0.0468694400085171	0.1759030473167144	-0.1854808917143008	0.037291595610930706	-0.033014779588176245	0.12131035836180289	-0.12828393510720795	0.02604120284277116	NA	NA	NA	NA	0.05016357145436735	NA	0.07736474043361857	0.05068603133995903	NA	NA	NA	NA
chr2L:2492879	chr2L	2492733	2493031	TRUE	TRUE	TRUE	FALSE	188.31265684607555	191.93112484891856	205.77216664355808	175.4959981205129	-0.22960971943198674	0.02745871824328537	-0.1279178827537021	0.12915055492157	-0.20477947262824436	0.02442934401383743	-0.11414584076605121	0.1150629758760306	0.9210758595377	0.9664882517034049	0.8648427682540755	0.9471409642559832	0.006674005422418917	0.0027229806045460892	0.003935940957389184	0.0031045874912535936	Constant	Constant	Constant	Constant
chr2L:2505603	chr2L	2505454	2505753	FALSE	FALSE	FALSE	FALSE	24.66002554670585	33.76513290562481	28.31858992284905	24.05010282462252	-0.23570636845030501	0.4533599419207134	-0.1995751362955807	0.48949117407543774	-0.15934102329985786	0.30856483437938526	-0.13293539815116634	0.33497045952807675	NA	NA	NA	NA	NA	NA	NA	0.19884792721464267	NA	NA	NA	NA
chr2L:2532083	chr2L	2531945	2532244	FALSE	FALSE	FALSE	FALSE	29.562264315063437	33.33464245472209	26.04264485757533	26.309015402642522	0.01468128341400981	0.1732654763194849	0.1828808024219772	0.34146499532745234	0.009928840460263103	0.1259793265836408	0.12995623885016525	0.24600672497354292	NA	NA	NA	NA	0.041505858424176464	NA	NA	0.11599889990344046	NA	NA	NA	NA
chr2L:2539923	chr2L	2539768	2540066	FALSE	FALSE	FALSE	FALSE	29.970381417109817	41.28729126426844	28.719011482545397	39.77430293397132	0.4698305547760032	0.4621603263297751	0.06153135238490281	0.05386112393867469	0.3224892786690326	0.3161819294642084	0.043160980804493786	0.03685363159966964	0.915417876832175	NA	NA	NA	0.18470104390589234	0.18754720989578932	0.0603428713231775	0.05651530227303925	NA	NA	NA	NA
chr2L:2575062	chr2L	2574901	2575200	FALSE	FALSE	TRUE	FALSE	101.88717031384354	107.62838700014319	128.74985065391058	130.91818691297325	0.024094768925945597	0.07908624105459948	-0.3375983607915291	-0.28260688866287526	0.02190506946008175	0.06968284034290019	-0.3012242197464427	-0.2534464488636242	0.9957772890363285	0.8937643880100704	0.5971491292931096	0.7746033221776394	9.397755168471026e-4	0.003398615443611634	0.01710092692322347	0.00989065858658432	Constant	NA	Constant	NA
chr2L:2576988	chr2L	2576840	2577138	TRUE	TRUE	TRUE	TRUE	379.6841909856801	458.8656954646328	528.8877773324647	616.8951609172867	0.2220636945571601	0.2732720254101838	-0.47816170456818563	-0.4269533737151619	0.20416533034035533	0.2492802136215215	-0.43708245854766564	-0.39196757526649945	0.9061101322640499	0.5234900171433575	0.33052798365089714	0.37826556930353855	0.00214846755175148	0.0056779992753672286	0.028274702697491706	0.01807215567647549	Constant	Constant	Undetermined	Undetermined
chr2L:2577672	chr2L	2577527	2577825	FALSE	TRUE	FALSE	FALSE	103.2629485719645	161.19159263143285	79.9516246439341	113.36947539151518	0.5038329933222014	0.6424537997613727	0.3691234433733196	0.5077442498124909	0.4438889570330008	0.5746012530086675	0.32465425184148816	0.4553665478171549	0.5101442070210709	0.1516581247840075	0.5804654676273683	0.34547780033635406	0.05970497261565048	0.1267736160880581	0.02759571513581259	0.056574271633499394	NA	Undetermined	NA	Undetermined
chr2L:2585496	chr2L	2585354	2585652	TRUE	TRUE	TRUE	TRUE	631.3511763066796	794.6671489236975	755.8706923712773	941.2205450393498	0.31639336004097224	0.3319080071194102	-0.2596967537600509	-0.24418210668161291	0.28162976781921867	0.2941761349604903	-0.2300165115193585	-0.2174701443780869	0.8551277381566251	0.5066709080494434	0.7123431061480484	0.8447100036128545	0.01544681604081858	0.020050592488683447	0.010946781366464738	0.008984698938622604	Constant	Constant	Constant	Constant
chr2L:2621497	chr2L	2621347	2621645	FALSE	FALSE	FALSE	FALSE	20.58896070767853	22.700877898814987	23.70273254844362	24.48117329869188	0.046619314587800276	0.1408770839084675	-0.2031823812718669	-0.10892461195119969	0.030724707505885414	0.08782388821951743	-0.12806318187177174	-0.0709640011581397	NA	NA	NA	NA	NA	NA	NA	NA	NA	NA	NA	NA
chr2L:2685365	chr2L	2685214	2685512	FALSE	FALSE	FALSE	FALSE	29.377601857843736	31.316301904036894	28.30521608149158	26.237664262155974	-0.1094286436013588	0.09219722583296436	0.05364869391343604	0.2552745633477592	-0.07476263579426315	0.06381365789519568	0.03654015762437811	0.1751164513138369	NA	NA	NA	NA	0.06928672072167734	NA	NA	0.10606946080684979	NA	NA	NA	NA
chr2L:2690089	chr2L	2689939	2690237	FALSE	FALSE	FALSE	FALSE	38.48013552764222	47.37074859999361	33.466226060484836	39.42321491796721	0.2363395618103277	0.29988259069929774	0.20140801081692192	0.264951039705892	0.17830756417061872	0.23047529674870018	0.15198686792655633	0.2041546005046378	0.9708959853745578	NA	0.8678241414039826	0.9236287979197476	0.06259547601016108	0.08078343136054161	0.055200855124682834	0.06758856861341946	NA	NA	NA	NA
chr2L:2700456	chr2L	2700308	2700607	FALSE	FALSE	FALSE	FALSE	37.11479052462588	58.971380985766565	39.675681786528386	51.73238526204508	0.3828126979151995	0.668020753126695	-0.09626078821736973	0.18894726699412576	0.3156636303147481	0.5473374555558097	-0.07403025417002847	0.15764357107103327	0.8744727617387258	0.2939600263537317	0.9239483210162523	0.9394799061701273	0.06522132321175542	0.2151264452560881	0.019202351302573677	0.023362590005765738	NA	NA	NA	NA
chr2L:2724623	chr2L	2724490	2724788	FALSE	FALSE	FALSE	FALSE	15.245227429381648	15.134556950527427	18.126283892801325	33.64151707425654	0.892159580341431	-0.010511230449077986	-0.2497255127472824	-1.1523963235377914	0.5818119914511423	-0.009161725392809359	-0.1413712719073053	-0.7323449887512569	NA	NA	NA	NA	NA	NA	NA	NA	NA	NA	NA	NA
chr2L:2732267	chr2L	2732118	2732417	FALSE	FALSE	FALSE	FALSE	38.327026598831154	80.79242974997294	29.104454198669043	41.50274961737567	0.5119669575587387	1.0758580402378823	0.39712211585139556	0.9610131985305393	0.24311477023135117	0.5796598198206101	0.18720464054416974	0.5237496901334286	0.9546462352933779	0.4256374097962762	0.8490785734665096	0.6748136726029583	0.28945674658264264	0.5665918262194986	0.23721061006191566	0.5090779806705764	NA	NA	NA	NA
chr2L:2740003	chr2L	2739861	2740159	TRUE	FALSE	TRUE	FALSE	141.5318765623467	107.05114934689209	175.29860939094212	146.21118890195675	-0.2617608328814571	-0.4028267359107753	-0.30868753042167046	-0.4497534334509887	-0.23770967275492338	-0.36076747938580395	-0.28025274535770783	-0.40331055198858834	0.8772395977766057	0.38520485302324403	0.6108620923970984	0.42444996036341354	0.005190642932184231	0.026220568675266127	0.009963353013124418	0.03437567318111962	Constant	Undetermined	Constant	NA
chr2L:2751525	chr2L	2751377	2751676	FALSE	FALSE	TRUE	FALSE	163.3810443661394	154.84976067452052	170.24466430220912	130.5001054229016	-0.3835586106751042	-0.0773714569754513	-0.05936897267778419	0.24681818102186873	-0.3407018713534596	-0.06863032678778518	-0.05321432234677622	0.21885722221889814	0.761579531652359	0.8979098845293935	0.9370900667592184	0.8447100036128545	0.026189089746551646	0.0035872242375710644	0.002779355010502134	0.009627205289081387	Constant	NA	Constant	NA
chr2L:2759872	chr2L	2759738	2760036	TRUE	TRUE	TRUE	TRUE	4312.957068965409	2549.298701734558	3439.558769577522	2772.199609650789	-0.3111923651454486	-0.7585769315326248	0.3264538493310068	-0.1209307170561694	-0.28462227061607565	-0.6941162988918098	0.2990837918356046	-0.11041023644012964	0.8037223005298063	0.023671311024376366	0.5560629627454526	0.9445373595845414	0.005808897392915271	0.1864961325113394	0.007737343835101728	0.0011715778696325815	Constant	Decreased	Constant	Constant
chr2L:2767864	chr2L	2767716	2768014	TRUE	TRUE	TRUE	TRUE	652.6782471410055	538.8150766040952	592.6550887820371	555.6520032670417	-0.09301110772967416	-0.27658173761532157	0.13917922241527336	-0.04439140747037406	-0.08218093556929017	-0.24432761251067114	0.12303348180918129	-0.039113195132199664	0.9800085209031756	0.6001106222303789	0.8567577062654204	0.9902496528397507	0.0028027424072554815	0.015113851233034877	0.005163723601395416	0.0021122527421069013	Constant	Constant	Constant	Constant
chr2L:2769716	chr2L	2769570	2769868	TRUE	TRUE	TRUE	TRUE	610.9998583488369	877.1611577707162	504.8342206363083	465.50091589818715	-0.11702570163341254	0.5216698827909793	0.275362337576147	0.9140579220005388	-0.10771867964505169	0.4824680661692902	0.2537206476452045	0.8439073934595465	0.9733412076440626	0.156517598527578	0.6107398857430542	0.0013184990732839985	7.670479824484634e-4	0.03449062425941327	0.003941896422977898	0.3816886260642261	Constant	Undetermined	Constant	Increased
chr2L:2770082	chr2L	2769939	2770237	TRUE	TRUE	TRUE	TRUE	694.5373563405005	606.6091078267026	612.0599910241002	639.2301088850595	0.06266229787319137	-0.19528513377609807	0.18237922747591132	-0.07556820417337816	0.05670477801907796	-0.17670534460136214	0.16505476804237632	-0.06835535457806377	0.9838969795543944	0.6878370399219134	0.7893886745367386	0.9801368826800128	9.737033248807464e-4	0.0045107530031317355	0.0036222189584798003	0.001233923212032392	Constant	Constant	Constant	Constant
chr2L:2782978	chr2L	2782824	2783122	FALSE	FALSE	FALSE	FALSE	36.95938244674981	44.88038660358864	35.25398325352815	33.273648673713666	-0.08340619712063492	0.2801444524961829	0.06815437802049239	0.4317050276373103	-0.06118813614710221	0.20855413191225836	0.050211199024468314	0.3199534670838289	0.9855226277125579	NA	NA	NA	0.04415312393565459	0.08876783666111729	0.04176266412857415	0.13803238834700068	NA	NA	NA	NA
chr2L:2786112	chr2L	2785958	2786256	FALSE	FALSE	FALSE	FALSE	14.657944007746583	19.70075139004215	20.481177790945623	21.839775660324804	0.09265935550323831	0.42656789690570346	-0.4826159229061381	-0.14870738150367294	0.05865529318556024	0.24556160845447764	-0.28041332940669134	-0.0935070141377739	NA	NA	NA	NA	NA	NA	NA	NA	NA	NA	NA	NA
chr2L:2798500	chr2L	2798347	2798646	FALSE	FALSE	FALSE	FALSE	19.61841050096062	33.27673371236566	25.579650299441163	32.37678426345574	0.3399631597673541	0.7623056742642608	-0.3827883831991843	0.03955413129772242	0.24199458947248625	0.5196313650964216	-0.2507662085526369	0.026870567071298423	NA	NA	NA	NA	NA	NA	NA	0.04751188280014873	NA	NA	NA	NA
chr2L:2812395	chr2L	2812247	2812545	FALSE	FALSE	FALSE	FALSE	20.732120718090002	17.643092865910255	19.454501361405708	17.915111720104395	-0.11892696270687043	-0.23276420922069924	0.09176369627354669	-0.02207355024028211	-0.06814911281347402	-0.13193626997859106	0.05208535350973887	-0.011701803655378153	NA	NA	NA	NA	NA	NA	NA	NA	NA	NA	NA	NA
chr2L:2834722	chr2L	2834574	2834872	FALSE	FALSE	FALSE	FALSE	17.626398598685153	12.124254229326901	12.153510188820569	9.599189763498273	-0.34038851175076845	-0.5398417263882702	0.5363646806948102	0.33691146605730854	-0.15999988293296513	-0.2755400179749656	0.2741419642401596	0.15860182919815913	NA	NA	NA	NA	NA	NA	NA	NA	NA	NA	NA	NA
chr2L:2841780	chr2L	2841631	2841930	FALSE	FALSE	FALSE	FALSE	23.92278987864657	31.24704065609799	25.073055119128103	27.149900506400513	0.11480911373975151	0.3853339149033494	-0.06775215077809033	0.20277265038550754	0.07764245028263547	0.2601101639297916	-0.043335132025301794	0.13913258162185435	NA	NA	NA	NA	NA	NA	NA	NA	NA	NA	NA	NA
chr2L:2855424	chr2L	2855273	2855571	FALSE	FALSE	FALSE	FALSE	25.79498476462239	29.732772322476425	25.17733661144005	34.21286455818396	0.4424132270317655	0.20496339389777407	0.03496491898294895	-0.2024849141510425	0.32706970429361293	0.14747496190678672	0.02695659611277633	-0.15263814627404984	NA	NA	NA	NA	0.1438136310635316	NA	NA	0.06660968125071579	NA	NA	NA	NA
chr2L:2855727	chr2L	2855581	2855879	FALSE	FALSE	FALSE	FALSE	80.72906668990643	57.96344828732576	108.79455828068737	91.50129376872499	-0.24974234981125187	-0.4779447883583914	-0.43044627934646235	-0.6586487178936019	-0.21517973841237426	-0.39905019538401715	-0.369500541509037	-0.5533709984806799	0.9362336433060026	0.42615063673614567	0.5722540549945448	0.29705559286175065	0.020457999420969264	0.08856549191832541	0.059107167870677144	0.18182634532344027	NA	NA	NA	NA
chr2L:2856060	chr2L	2855905	2856203	TRUE	TRUE	TRUE	TRUE	300.3956238840151	260.49696036722867	434.75230825356965	343.6805934263209	-0.33912529781933864	-0.20559725766981043	-0.5333298912778979	-0.39980185112836963	-0.3035820279332909	-0.18246497579565	-0.4764562220486264	-0.3553391699109856	0.816047798813133	0.6968522847237698	0.3494462395471986	0.5773661805953746	0.01653644517636711	0.007840127855859401	0.06251509472360177	0.030010398898510062	Constant	Constant	Undetermined	Constant
chr2L:2857137	chr2L	2856987	2857286	TRUE	TRUE	TRUE	TRUE	1754.1566792601407	1314.5852145337417	1603.7889590975456	1502.3519496133604	-0.09426148507030975	-0.4161699494981758	0.12929330184291296	-0.19261516258495318	-0.08552825722727282	-0.3773994265051672	0.11735655857567444	-0.17451461070221994	0.9766973637647153	0.3401403769886847	0.8478056331987569	0.8815562495945857	0.0011330200445677462	0.02300159305594935	0.00245222626742276	0.002837483273790008	Constant	Undetermined	Constant	Constant
chr2L:2874558	chr2L	2874398	2874696	TRUE	TRUE	TRUE	TRUE	1867.642907546275	1321.2299858059291	1220.152138131513	1210.1988459463341	-0.011816931506990175	-0.4993370211869228	0.6141575932663546	0.12663750358642195	-0.010926333637941103	-0.4615898278223221	0.5675604405041443	0.11689694631976338	0.9970895898244171	0.1787318881241508	0.10506027991854211	0.9354884641760663	4.54925815129558e-4	0.02816811218895184	0.0620338778746407	9.73451914393848e-4	Constant	Undetermined	Undetermined	Constant
chr2L:2874829	chr2L	2874706	2875004	TRUE	TRUE	TRUE	TRUE	2870.833601452625	1971.2528086894663	1683.2694542253398	1683.6535857040926	3.2919349523480307e-4	-0.5423569012305569	0.7702035731003909	0.2275174783745992	2.754487868083415e-4	-0.4942472103198763	0.7013498303852406	0.20682717127855585	0.999976663954978	0.18288252494106907	0.04314921273645827	0.8336920190417587	5.930320319031951e-4	0.05309356622270613	0.19377865941780423	0.003428604460850547	Constant	Undetermined	Increased	Constant
chr2L:2878353	chr2L	2878211	2878510	FALSE	FALSE	TRUE	FALSE	91.75569264545587	114.6459541868643	135.67639510959185	105.7304018998593	-0.3597794720870356	0.32131587107674675	-0.5643001708815348	0.1167951722822475	-0.3268380462829383	0.2877853804043559	-0.5089875776803146	0.10563584900697956	0.7319426751926073	0.4963368962897066	0.2687391510498573	0.950989182948346	0.012743327684075687	0.01389461919857641	0.06493578021969129	0.0016751688697463206	Constant	NA	Undetermined	NA
chr2L:2883146	chr2L	2882996	2883294	FALSE	FALSE	TRUE	TRUE	87.66716219222062	90.3772471260478	211.64508591559118	249.52424043391494	0.23753298349217722	0.04392306513322714	-1.2715385383721443	-1.4651484567310944	0.21924719127278094	0.036095514554479576	-1.1438367874786088	-1.32698846419691	0.8952610301616979	0.9424923854991053	9.584143421322392e-5	4.927689712533612e-7	0.0029675986552483587	0.0027764053846352525	0.8617132531616319	0.9878968963715636	Constant	NA	Decreased	Decreased
chr2L:2885263	chr2L	2885117	2885416	TRUE	TRUE	TRUE	TRUE	574.5838204824221	519.1619871913244	571.2750420776395	562.374576057356	-0.022654128452513744	-0.1463326153473706	0.008331866374946288	-0.11534662051991058	-0.020486067291274758	-0.13218759060890437	0.007494705497966952	-0.10420681781966264	0.9957772890363285	0.7742302757207894	0.991832521578748	0.950989182948346	7.972825533133841e-4	0.00347440757225091	0.001821250644998031	0.0016752129634810152	Constant	Constant	Constant	Constant
chr2L:2885892	chr2L	2885743	2886042	TRUE	TRUE	TRUE	TRUE	4754.904918858405	3972.8999258340787	3923.482407175713	3418.95171174898	-0.19858068447482777	-0.25922403906679486	0.27728176142141614	0.2166384068294491	-0.1815938450948503	-0.2373522064277015	0.2538754296069127	0.19811706827406148	0.9236250628113402	0.5464945001630213	0.628773685589413	0.8401415739365111	0.0019543885921374056	0.005032908666810434	0.005151732978343166	0.0024767086167879807	Constant	Constant	Constant	Constant
chr2L:2897296	chr2L	2897145	2897443	FALSE	FALSE	FALSE	FALSE	64.21910280014977	86.80353112022027	57.40060681174296	57.85098417498682	0.011275514556735545	0.4347512224798551	0.16193652096659883	0.5854122288897184	0.009257997396256497	0.38146215403282707	0.14030188000864885	0.5125060366452194	0.9971188966833967	0.414202711127007	0.8455891182453127	0.30275814912800625	0.0025887516242975076	0.052042775783759425	0.009942382069812435	0.10856080269615642	NA	NA	NA	NA
chr2L:2937679	chr2L	2937533	2937831	FALSE	FALSE	FALSE	FALSE	25.03596985872956	39.3093756129316	25.453362013683503	29.75108680772359	0.22508614343623476	0.6508711037800063	-0.023853883114103913	0.40193107722966764	0.14594484004647507	0.4294174987429393	-0.012774634637074367	0.27069802405938986	NA	NA	NA	NA	0.11170541021433389	NA	NA	0.17022759526593004	NA	NA	NA	NA
chr2L:2945074	chr2L	2944925	2945224	FALSE	FALSE	FALSE	FALSE	24.126232552852613	32.7872214772433	30.75388714024882	30.60799401539346	-0.00686027482772745	0.4425309988719084	-0.35016612336009295	0.09922515033954281	-0.004818494950846172	0.3131815966695301	-0.24603078058723832	0.07196931103313797	NA	NA	NA	NA	0.03531089256689448	NA	NA	0.051344457719799494	NA	NA	NA	NA
chr2L:2946061	chr2L	2945912	2946210	TRUE	FALSE	FALSE	FALSE	163.04700045037504	117.92599011803361	129.2248903263319	54.8018106481953	-1.2375885122290973	-0.46740618637463116	0.33540392243664235	1.1055862482911085	-1.092647965574607	-0.4230923870712251	0.3035193943026277	0.9730749728060096	3.023034488546616e-4	0.29690814270599514	0.5763401704483461	0.001557580765897877	0.8257029757058505	0.038603546518289934	0.012904918717327416	0.6765417168957573	NA	Undetermined	Constant	NA
chr2L:2955805	chr2L	2955658	2955957	FALSE	FALSE	FALSE	FALSE	51.96587914534588	72.13018677520951	46.56092774528856	59.539135308709334	0.3547184645468053	0.47303850063482356	0.1584448541093692	0.2767648901973875	0.2931427849706001	0.39480624349772087	0.13099202901249915	0.23265548753961995	0.888847340498113	0.45508154296320524	0.8719049355512457	0.8665608664611745	0.05473246005891634	0.0952523665007844	0.022168604123448787	0.035478727051834184	NA	NA	NA	NA
chr2L:2957228	chr2L	2957068	2957366	FALSE	FALSE	FALSE	FALSE	54.66841440107669	66.99572093165484	47.99313264393193	40.32143401075029	-0.2512810363596138	0.2933614201517466	0.18787954751097255	0.7325220040223329	-0.20456190690940376	0.24592319442267807	0.1543790956424967	0.6048641969745785	0.9503817815103021	0.6665134552769484	0.8482930509132274	0.2722384900683785	0.037409258429007004	0.044027039255906564	0.02656841431361889	0.2586270610111379	NA	NA	NA	NA
chr2L:2957950	chr2L	2957802	2958100	FALSE	FALSE	FALSE	FALSE	38.194702094670404	64.61262001372424	35.79981359140239	54.21409110276267	0.5987158042210997	0.7584434378868037	0.09342046356134404	0.2531480972270482	0.4679466208594812	0.5968638562485501	0.0741143097815724	0.20303154517064126	0.7200256927909331	0.28506236557267317	0.9357011514721721	0.9152035717958029	0.19079227164652532	0.3088142758012947	0.03181101893053747	0.05090742077027984	NA	NA	NA	NA
chr2L:2959103	chr2L	2958954	2959253	FALSE	FALSE	FALSE	FALSE	42.549536041300904	62.56240138111295	39.44543454287942	40.71693749336428	0.04577072299632058	0.5561524888901606	0.10928507007742777	0.6196668359712678	0.03442334518335011	0.4351964062629361	0.08430737400017715	0.4850804350797631	0.9955302207498093	0.46239537300268996	0.9249621192451384	0.5682964217365833	0.02587067558683414	0.17793737376285584	0.036248700037741624	0.21083789567138958	NA	NA	NA	NA
chr2L:2967092	chr2L	2966942	2967240	FALSE	FALSE	FALSE	FALSE	57.657138339367805	54.53414414626118	71.92838242273348	62.949412156798736	-0.1923682544784268	-0.0803394416544581	-0.3190619258740995	-0.2070331130501308	-0.16227032825211998	-0.06675781611105325	-0.2674901727522439	-0.17197766061117717	0.9654262354512625	0.9184577168955885	0.7146310595016847	0.9284880213026051	0.01921463611854781	0.014076985559748218	0.04261218827813559	0.025318365215529156	NA	NA	NA	NA
chr2L:2969668	chr2L	2969520	2969818	TRUE	TRUE	TRUE	TRUE	449.45345884586317	471.3812134231928	594.141718465272	427.64077770098214	-0.47440766502684134	0.06872253050185234	-0.40263536127459665	0.14049483425409698	-0.42573533053531265	0.06144814101280624	-0.3613473930309834	0.12583607851713552	0.5162059514810691	0.907031477206963	0.50420108232323535	0.940775893081498	0.04212323954574657	0.0028830125436697536	0.025684705655432693	0.0028187471176708712	Undetermined	Constant	Undetermined	Constant
chr2L:2972504	chr2L	2972361	2972659	TRUE	TRUE	TRUE	TRUE	198.82796316998582	185.80623988889607	223.11043820343414	225.55342860258202	0.015711204877437306	-0.09772171960300866	-0.16623733969127855	-0.2796702641717245	0.014235889867335068	-0.0875590288322395	-0.14927895950220496	-0.25107387820177945	0.9970895898244171	0.8620821725902205	0.8140845805737545	0.7746033221776394	8.758371380442277e-4	0.0032786301500519143	0.004127632570794191	0.008949756366925514	Constant	Constant	Constant	Constant
chr2L:2972849	chr2L	2972702	2973001	TRUE	TRUE	TRUE	TRUE	211.63167556216496	160.67285878090541	225.93535996004368	208.11969152811966	-0.11849660295939443	-0.3974293298888839	-0.09435450084116574	-0.3732872277706552	-0.10888909593277096	-0.36274797948782267	-0.08697128817571055	-0.34083017173076224	0.9749470617111545	0.3420690337220917	0.8826761169794275	0.5173716206202037	8.671420952574487e-4	0.01617967575310748	0.001821250644998031	0.011364145162775558	Constant	Constant	Constant	Constant
chr2L:2977014	chr2L	2976842	2977141	TRUE	TRUE	TRUE	TRUE	1968.8391462163743	1507.4497258741399	1455.654199142795	1487.4360636737335	0.031159982666586962	-0.38523535974411555	0.4356775742238924	0.019282231813189932	0.027955059574265195	-0.3463752280354931	0.3916598015192035	0.017329513909445232	0.9953734497469975	0.4052208283372414	0.46073541988564304	0.9949420794643424	0.0010067311818404891	0.02268062617478903	0.031022298374367995	0.0011428512582643024	Constant	Constant	Undetermined	Constant
chr2L:2987771	chr2L	2987624	2987913	TRUE	TRUE	TRUE	TRUE	694.5547862010986	457.146199198241	583.9674175616417	437.33956175507336	-0.4171340156634748	-0.6034328728163757	0.25020062165786183	0.06390176450496096	-0.37838598092044123	-0.5478933517266085	0.22751829917740476	0.058010928371237516	0.5911984721061362	0.13113679040121318	0.6831409908808093	0.9838116731454165	0.020929859996822252	0.08198333718424605	0.005327044707382973	0.0011323305390993914	Undetermined	Undetermined	Constant	Constant
chr2L:2988053	chr2L	2987915	2988201	FALSE	TRUE	FALSE	FALSE	387.5895568886257	276.3436129012272	332.9025590242083	269.89672053516347	-0.3026925135350361	-0.48806643159025725	0.2194297391525523	0.034055821097331136	-0.2810145297103733	-0.4531688145683003	0.20395499953638188	0.031800714678454856	0.7537649775852763	0.17342516131978078	0.6814240972537184	0.9902496528397507	0.0026543588553045593	0.022138651568167765	0.00207737582247832	7.536514461940491e-4	NA	Undetermined	NA	Constant
chr2L:2992944	chr2L	2992799	2993097	TRUE	TRUE	TRUE	TRUE	1369.946167402114	1053.3126824632104	1176.8316661547062	1224.4720940877671	0.05725192280203241	-0.3791854300071397	0.21921123077795585	-0.21722612203121627	0.05201458092884796	-0.34435645663525494	0.19920548502694393	-0.19716555253715895	0.9838969795543944	0.3860858676089275	0.7268410267457921	0.8459859875796294	8.463863899990814e-4	0.01662146412762768	0.00419586906922441	0.0033277773377150973	Constant	Constant	Constant	Constant
chr2L:2999250	chr2L	2999106	2999405	TRUE	TRUE	TRUE	TRUE	2727.225867434404	2574.6142281691573	1772.24844403565	618.4733733740329	-1.5187974729169649	-0.08307790870585403	0.6218533250535615	2.0575728892646725	-1.3906366959042435	-0.0766774081738722	0.5736679055465288	1.8876271932769002	1.1698070959130231e-8	0.8635424879539199	0.10963574271136811	2.7789003808094356e-16	0.9975236795074681	0.0021536768859126746	0.06883632936341444	1	Decreased	Constant	Undetermined	Increased
chr2L:2999841	chr2L	2999690	2999989	TRUE	FALSE	FALSE	TRUE	152.8197981537065	118.53364431175076	161.8904727499405	122.1842953453693	-0.4059592217210287	-0.3665348514898992	-0.08318662565588653	-0.04376225542475703	-0.369387740290688	-0.33176602810672334	-0.0765363672013308	-0.03891465501736612	0.6048086598870214	0.4104442579408565	0.9011418904800536	0.9891895270054557	0.017835393399971308	0.01626208710161969	0.001962811326465913	0.0010551027988119637	Undetermined	Constant	Constant	Constant
chr2L:3000651	chr2L	3000501	3000800	TRUE	TRUE	TRUE	TRUE	791.5132653161161	327.36819736945034	644.8277220778384	389.1367961019567	-0.7286363632416701	-1.2736993532810872	0.295699760571859	-0.2493632294675581	-0.6715916358120521	-1.1727378517981457	0.2734335757396207	-0.227712640246473	0.027861567306734034	1.8719910994513746e-6	0.5741789141249444	0.7662570812979022	0.14394190684615366	0.9048408151639815	0.0044168264842314	0.002715300706136852	Decreased	Decreased	Constant	Constant
chr2L:3023173	chr2L	3023022	3023320	TRUE	TRUE	TRUE	TRUE	282.2971698802369	288.2201920242587	338.8938126481066	293.32305889579135	-0.20834280746768816	0.029956745472943278	-0.26361863168657057	-0.025319078745939114	-0.187848116681563	0.026814826460304798	-0.2373860145202969	-0.022723071378429077	0.9319276442456118	0.9617317645911284	0.68241805188048	0.9936898807181815	0.0038865770641326215	0.002325589036916651	0.007817791765424189	0.0011238695844237926	Constant	Constant	Constant	Constant
chr2L:3029212	chr2L	3029062	3029361	TRUE	TRUE	TRUE	TRUE	1116.1599402714817	852.2163185766525	1010.6725818189524	837.1142589766215	-0.2718192395269626	-0.3892521909467988	0.14322807667995516	0.02579512526011888	-0.240243452927584	-0.3442168206744918	0.12679652754810297	0.022823159801195265	0.9040876813465725	0.43976262616331796	0.8496173085100873	0.9948873782324915	0.012226185896232061	0.03206928632276157	0.005193645176502353	0.0018015180404473842	Constant	Constant	Constant	Constant
chr2L:3030507	chr2L	3030358	3030657	TRUE	FALSE	FALSE	TRUE	159.55903397795814	124.31142369132917	174.0538586546949	157.2909707045127	-0.1460979428212193	-0.3601314139982784	-0.1254435039545367	-0.33947697513159586	-0.12990904863364644	-0.3173392166692629	-0.11181511656713526	-0.29924528460275174	0.9729415038390543	0.48224538444892096	0.8678241414039826	0.7099601394636275	0.003679983249374273	0.027299997570119233	0.0043692806235007	0.02223030170252267	Constant	Constant	Constant	Constant
chr2L:3035162	chr2L	3035013	3035312	FALSE	FALSE	FALSE	FALSE	42.286267277048594	49.46888625659805	42.241117461493296	44.64832662566528	0.07995810483479214	0.22633220359806427	0.001541214634640352	0.14791531339791247	0.06099768807040442	0.17272251664268312	0.0018110821530182412	0.11353591072529695	0.9838969795543944	0.7977212618014751	0.9990316105015147	0.9733433101831075	0.032185654291470724	0.06244075628942719	0.024770926362574858	0.04391025460364932	NA	NA	NA	NA
chr2L:3037294	chr2L	3037146	3037364	FALSE	TRUE	FALSE	FALSE	156.8277305430654	137.4813052147055	148.37189910227605	155.76707950018275	0.07017248151372756	-0.1899452282824781	0.07996280318795564	-0.18015490660825	0.0636073474424999	-0.17132991430871045	0.0721813586422108	-0.16275590310899957	0.9800085209031756	0.6996649679146534	0.9068177599151758	0.898354564382072	0.001004650843489522	0.00469785135316928	0.002108717383427898	0.0028442215853135065	NA	Constant	NA	Constant
chr2L:3037463	chr2L	3037365	3037604	FALSE	TRUE	TRUE	TRUE	184.76623450345372	147.04642992490835	168.0219340753449	181.23771483302409	0.10923362667580278	-0.329429374386327	0.13705155354944587	-0.30161144751268393	0.09989572745315292	-0.299682046712663	0.12490822093851685	-0.2746695532272991	0.9758892301858532	0.4531106349203965	0.8334040231391089	0.6861493228238139	9.735440701992944e-4	0.010491257243247657	0.0022676692203265217	0.00649186566417697	Constant	Constant	Constant	Constant
chr2L:3040043	chr2L	3039879	3040178	TRUE	TRUE	TRUE	TRUE	341.408821917786	328.6470429058292	329.7322032424382	353.80021031318273	0.1016401111573228	-0.05496133366958052	0.050205543255313664	-0.10639590157158965	0.09270377818151823	-0.05004352303490915	0.045736710018044115	-0.09701059119838326	0.9758892301858532	0.9189050913419017	0.9410073053340857	0.9520503038766481	9.906019271190658e-4	0.0021968870230764676	0.001821250644998031	0.0011937129836317396	Constant	Constant	Constant	Constant
chr2L:3094440	chr2L	3094294	3094592	FALSE	FALSE	FALSE	FALSE	29.864547338434026	28.7086301286724	23.190134011883572	21.92262009705891	-0.08109092380427267	-0.056949362761640816	0.3649226976933126	0.38906425873594447	-0.05326793376565801	-0.03748475312224506	0.24249749506343296	0.25828067570684593	NA	NA	NA	NA	NA	NA	NA	NA	NA	NA	NA	NA
chr2L:3095055	chr2L	3094904	3095203	FALSE	FALSE	FALSE	FALSE	40.98834070435938	56.07557263665155	40.942621739086874	42.94172070066891	0.06877651448436965	0.4521588602300406	0.001610100244212011	0.3849924459898829	0.05361616793310785	0.35730528322748056	0.002598412229139482	0.3062875275235122	0.9870543361403636	0.5421670377862268	0.9988778154787572	0.820949886166872	0.023027446301700002	0.11911092447571492	0.01874299248657401	0.08767580469861713	NA	NA	NA	NA
chr2L:3108474	chr2L	3108309	3108607	FALSE	FALSE	FALSE	FALSE	38.8279120018048	59.5452816642276	43.808963690294256	37.263299121943795	-0.23347067827816192	0.6168930668522429	-0.1741319604329615	0.6762317846974434	-0.18945797686880522	0.5059971986217423	-0.13914151575085631	0.5563136597396912	0.9589965495499063	0.3444012695054132	0.8667743186129977	0.3635204569148911	0.03664959890493336	0.18357832676307673	0.02947167927958373	0.21800140545148897	NA	NA	NA	NA
chr2L:3131896	chr2L	3131748	3132047	FALSE	FALSE	FALSE	FALSE	53.11555312372819	72.20750670299749	52.195948460849536	49.085344807042894	-0.08864547688359384	0.4430144595308153	0.025196541491861096	0.5568564779062702	-0.07442641726730835	0.37548433697109196	0.021741389959175187	0.47165214419757545	0.9832929951139037	0.46598456979323066	0.9807509205443214	0.46294267268180045	0.009703372582861337	0.07585728333432629	0.007836635100523284	0.1199066904259606	NA	NA	NA	NA
chr2L:3136472	chr2L	3136315	3136613	FALSE	FALSE	FALSE	FALSE	32.31501419576523	38.74659472795729	22.386517533157143	31.58978238379912	0.49682787995425226	0.26186489829605686	0.5295745066781102	0.2946115250199149	0.3531295963801629	0.19562838008098654	0.37633533531120994	0.21883411901203356	NA	NA	NA	NA	0.17672365089098202	NA	0.18741687540099128	0.09087433438725213	NA	NA	NA	NA
chr2L:3144898	chr2L	3144757	3145055	TRUE	TRUE	TRUE	TRUE	1799.5941513328926	1758.7911607171952	1742.0844038262603	1626.449615217778	-0.09908839336078451	-0.03308739626392435	0.04685705921968888	0.11285805631654904	-0.08900204542103145	-0.02972437895698949	0.04209515480595978	0.10137282127000175	0.9766973637647153	0.9580446013112457	0.947143806996141	0.953673836995891	0.0016791210160378384	0.0023647527597727286	0.0020651629988447866	0.00206665216587237	Constant	Constant	Constant	Constant
chr2L:3145746	chr2L	3145597	3145896	TRUE	TRUE	TRUE	TRUE	1140.1810864837632	914.5254967451982	1044.7508038286996	911.9303202904925	-0.1961633698788358	-0.31816767748425007	0.12610410644658102	0.004099798841166787	-0.1730532961449735	-0.2807720632618168	0.11137718057170712	0.0036584134548638373	0.9503817815103021	0.5380291961580675	0.87033932674216	0.9999149464387275	0.006877978886079314	0.020720484681315054	0.004898145435101049	0.0016445956684003088	Constant	Constant	Constant	Constant
chr2L:3158741	chr2L	3158590	3158888	FALSE	FALSE	FALSE	FALSE	89.91479534683178	77.83228023088985	75.03768044848273	65.75061118706635	-0.1906109271197911	-0.2081899046304768	0.26094329640392966	0.24336431889324397	-0.16280718347669929	-0.17855026951423927	0.22375270672345396	0.20800962068591392	0.9612129966158136	0.7387666146138623	0.7532885026948692	0.8863360810807518	0.013646710687512028	0.017304859623496892	0.022326677127384183	0.021414546083511836	NA	NA	NA	NA
chr2L:3159665	chr2L	3159504	3159803	TRUE	TRUE	TRUE	TRUE	1201.3969702099375	869.9453478387941	1058.4229599122218	1038.2486296417712	-0.02776429524211367	-0.46571625548543405	0.18279666783533	-0.25515529240799045	-0.025289019525138224	-0.42390190026308294	0.1665592611692242	-0.23205361956872056	0.9955302207498093	0.27293024077578765	0.7824177281820841	0.7801790109456426	6.785886253228797e-4	0.030812648214554306	0.0030308647430765073	0.004367678814902745	Constant	Undetermined	Constant	Constant
chr2L:3172806	chr2L	3172656	3172954	FALSE	FALSE	TRUE	FALSE	104.85870124185836	105.58007325779334	110.6330728535504	92.18060597416371	-0.2632475751843325	0.009890989994171583	-0.07733614979326116	0.19580241538524293	-0.2351647407257239	0.008907801023563061	-0.06940231489859133	0.17467022685069564	0.8993975295240583	0.9866586399935505	0.9151320845465487	0.8934065934867214	0.00841721383736767	0.002487698998942529	0.0027932796571998866	0.0052752704937594885	Constant	NA	Constant	NA
chr2L:3179831	chr2L	3179681	3179980	FALSE	FALSE	FALSE	FALSE	27.01353628222041	40.363324141542385	24.7047643664325	24.973647689849805	0.015617263486388006	0.5793624809784343	0.12889321676943327	0.6926384342614798	0.010433659180283912	0.4358040117977355	0.0945494187130412	0.5199197713304927	NA	NA	NA	NA	0.03479932954329081	NA	NA	0.28087840383612706	NA	NA	NA	NA
chr2L:3183380	chr2L	3183234	3183532	FALSE	FALSE	FALSE	FALSE	38.473367999808644	48.34853909721922	41.30471539795317	42.56080603797109	0.04321898266652893	0.32961216755748124	-0.10244636068558373	0.18394682420536856	0.03266217212277359	0.24813000768504548	-0.0755307858901694	0.13993704967210246	0.9955302207498093	0.7014375499423743	0.9330049302653348	0.954477181616704	0.029907723036338707	0.09502925793479702	0.04073190719525173	0.05389300629518806	NA	NA	NA	NA
chr2L:3199246	chr2L	3199092	3199390	FALSE	FALSE	FALSE	FALSE	35.18953873314041	31.76825815582746	32.50822472233602	26.734912379897935	-0.28207982394329406	-0.14756061358840017	0.11434183081970724	0.24886104117460112	-0.20234406017605222	-0.10638085664561742	0.08218744037436179	0.17815064390479657	NA	NA	NA	NA	0.09523333895995413	NA	0.05230333364807683	0.08784257069953103	NA	NA	NA	NA
chr2L:3248779	chr2L	3248632	3248931	FALSE	FALSE	FALSE	FALSE	27.554756105069576	30.24783333949721	19.988054251265428	26.67148059606123	0.4161598755444414	0.13453044792572894	0.4631633185934136	0.18153389097470116	0.27623427415561225	0.09371017203630888	0.3074038869544534	0.12487978483515007	NA	NA	NA	NA	NA	NA	NA	NA	NA	NA	NA	NA
chr2L:3303671	chr2L	3303520	3303819	TRUE	TRUE	TRUE	TRUE	165.21083784901154	178.78541351246594	206.8014072986512	164.6009775247034	-0.3292730997353341	0.113920705977609	-0.3239376725171553	0.1192561331957878	-0.2899057355345911	0.09965748484317395	-0.2848153940669689	0.10474782631079615	0.8564350023051047	0.8544676200707763	0.6454314987155773	0.9562321755063723	0.02167850532948815	0.006005281022015895	0.022233196460183874	0.004486252083253905	Constant	Constant	Constant	Constant
chr2L:3319923	chr2L	3319758	3320057	TRUE	TRUE	TRUE	TRUE	252.17877259667506	314.9682205810495	358.07190959453015	190.92903902961945	-0.9072128013298612	0.3207594315692464	-0.5058025045624029	0.7221697283367046	-0.8291508956395527	0.29335664851349785	-0.463624642116574	0.6588829020364766	0.004263286320403004	0.45508154296320524	0.288986090866535	0.03573680659181217	0.37419028156481704	0.008588664249801668	0.03565827818731327	0.15212352765341486	Decreased	Constant	Undetermined	Increased
chr2L:3323198	chr2L	3323050	3323348	FALSE	FALSE	FALSE	FALSE	33.471556429491784	33.31562457749973	32.93640348471788	36.32770394765159	0.14138715719276054	-0.006736697520631824	0.0232526104971989	-0.12487124421619347	0.10222838547060993	-0.004924240498540423	0.016870229512302288	-0.09028239645684807	0.9800085209031756	NA	NA	NA	0.06043152693251305	0.042531248356357625	0.041808197251576064	0.05937112739874468	NA	NA	NA	NA
chr2L:3327065	chr2L	3326916	3327214	FALSE	FALSE	FALSE	FALSE	22.88180227516999	28.809364225992987	16.244221915254016	23.564275783936573	0.5366747013313705	0.33233713316942304	0.49427404840951505	0.2899364802475676	0.31698907813259675	0.20912953466757814	0.2903565998239925	0.18249705635897384	NA	NA	NA	NA	NA	NA	NA	NA	NA	NA	NA	NA
chr2L:3357280	chr2L	3357136	3357434	FALSE	FALSE	FALSE	FALSE	13.331549201279447	18.621180561847233	12.125955825081196	13.54865254314945	0.1600509062594598	0.4821001015578751	0.13674596766127986	0.4587951629596952	0.08133635785439634	0.261058726665425	0.07070439226542669	0.25042676107645534	NA	NA	NA	NA	NA	NA	NA	NA	NA	NA	NA	NA
chr2L:3373456	chr2L	3373305	3373604	TRUE	FALSE	TRUE	FALSE	121.76692928656713	102.62742918090527	139.33135806332442	101.9313009577905	-0.4509228481295264	-0.24670599365026363	-0.19439762445608214	0.009819230023180608	-0.4039667767290016	-0.21949553576537859	-0.17516559426629807	0.00930564669732486	0.5880976933108693	0.6348797543414765	0.7893886745367386	0.9979653201262046	0.03700104699635239	0.010181491607523815	0.005541358936536866	0.0012921269767961164	Undetermined	Constant	Constant	NA
chr2L:3376805	chr2L	3376656	3376954	TRUE	TRUE	TRUE	TRUE	2728.828538164819	2028.0350087167978	2356.012721859309	2019.0572529496544	-0.22266550865776677	-0.42819919097737563	0.21193441851827927	0.006400736198670363	-0.20022602038467452	-0.3853099421803356	0.19086129048431877	0.005777368688657739	0.9206162136879964	0.3473417850189371	0.7540884420865762	0.9992033051508022	0.0046920082875216455	0.03028750905883513	0.005321396172376083	0.0010480638040454222	Constant	Undetermined	Constant	Constant
chr2L:3395702	chr2L	3395553	3395852	FALSE	FALSE	FALSE	FALSE	33.47774750911449	49.885819214658156	32.58014135904992	34.937358161055826	0.10077765744677493	0.5754273043636345	0.03920959851874717	0.5138592454356068	0.07270936514065862	0.42659169771130784	0.029760535427917446	0.38364286799856673	0.9838969795543944	NA	NA	NA	0.0483416460783953	0.21535118040742923	0.040080139314663886	0.1758811872145677	NA	NA	NA	NA
chr2L:3438289	chr2L	3438144	3438442	FALSE	FALSE	FALSE	FALSE	31.217539234267818	40.41343573479852	32.96285804191403	27.541444020903445	-0.25923713353865063	0.37247818760969753	-0.07848451733542483	0.5532308038129233	-0.18201970482356822	0.26637929829606827	-0.054842250444960015	0.39355675267467644	NA	NA	NA	NA	0.09574045531123358	0.13644173217082614	0.0529278329363666	0.2150457222626314	NA	NA	NA	NA
chr2L:3466133	chr2L	3465989	3466287	FALSE	FALSE	TRUE	FALSE	154.02357814027283	151.2178157547582	169.14027502832852	137.81635722972385	-0.29547309996825033	-0.026523096604684302	-0.13506901206092567	0.13388099130264036	-0.2654015668287615	-0.02374932496491611	-0.12157894053798697	0.1200733013258584	0.85808189537665025	0.9665450581695804	0.8490785734665096	0.9446709263209507	0.009634868041197021	0.002441574494288061	0.0034022910118826698	0.0026044906981165226	Constant	NA	Constant	NA
chr2L:3470037	chr2L	3469886	3470185	TRUE	TRUE	TRUE	TRUE	2770.97294071141	2211.2102476225423	1886.836697693057	378.7284686547619	-2.316733789282484	-0.3255564157133719	0.5544230568945789	2.5456004304636912	-2.10530251267856	-0.2995375324471874	0.5098148126261115	2.315579792857484	1.5983767813546542e-18	0.4372988218436162	0.21217979541723836	4.354224254203469e-23	0.9999999999999996	0.008117397858388107	0.04725154150440587	1	Decreased	Constant	Undetermined	Increased
chr2L:3472438	chr2L	3472286	3472584	FALSE	FALSE	FALSE	FALSE	93.4060264883651	115.45611106532604	144.60410762958574	99.7246094376659	-0.5360870608667097	0.30575699697165365	-0.6305209944422845	0.21132306339607884	-0.46902161794380504	0.2637401533739041	-0.5489396219991511	0.1838221493185581	0.5104936792241398	0.5890722142840833	0.3044747025991064	0.901272612382009	0.08425746850942409	0.026583035346559748	0.13116696305111114	0.01202822519825583	NA	NA	NA	NA
chr2L:3480660	chr2L	3480507	3480805	FALSE	FALSE	FALSE	FALSE	22.05707235812913	23.219755201481416	25.268968329597012	21.513104010311448	-0.23215106525839918	0.07411144811895254	-0.1961254494738044	0.1101370639035473	-0.16046061086898358	0.049889745016309044	-0.13480413893249218	0.07554621695280049	NA	NA	NA	NA	NA	NA	NA	NA	NA	NA	NA	NA
chr2L:3505450	chr2L	3505306	3505604	FALSE	FALSE	FALSE	FALSE	33.324519159077674	41.89207537795453	39.61894272188552	37.303496979054195	-0.08687949990073979	0.33009329986558766	-0.2496063219704672	0.16736647779586028	-0.06888365601551909	0.25752029557526296	-0.19381024201236163	0.1325937095784204	0.9838969795543944	NA	NA	0.954477181616704	0.02343132367452576	0.07793104494966235	0.052795372833055264	0.03708284405725719	NA	NA	NA	NA
chr2L:3530395	chr2L	3530249	3530547	TRUE	TRUE	TRUE	TRUE	169.83478461997842	142.98609875884753	171.72743767238484	161.84610930586143	-0.08549787934853227	-0.24825708029172136	-0.015988589730265526	-0.17874779067345462	-0.07628076775539103	-0.2203987076223367	-0.014512188835535492	-0.1586301287024812	0.9800085209031756	0.635402603617137	0.986113603170627	0.9134491999887229	0.0019622793520558323	0.010889367259827313	0.002145514653554264	0.004970335682378963	Constant	Constant	Constant	Constant
chr2L:3555833	chr2L	3555683	3555982	FALSE	FALSE	TRUE	FALSE	104.6099168347491	70.08429325591328	92.46489766137476	52.88785459992063	-0.8059693274413979	-0.5778565629652439	0.17804193692146983	0.4061547013976239	-0.6830117403682204	-0.4946990130825278	0.15266692200710172	0.34097964929279445	0.1765965148692893	0.3017934260906915	0.8345904943311229	0.7012485666087247	0.3024605605123701	0.12610516284547968	0.012904918717327416	0.06052717486168142	Undetermined	NA	Constant	NA
chr2L:3564148	chr2L	3563998	3564297	FALSE	FALSE	FALSE	FALSE	6.770263883650586	3.0380227412204266	5.149862402601824	2.6232759311885667	-0.9731643194267325	-1.156079397401507	0.39467818068434496	0.2117631027095706	-0.19173864886828548	-0.2556159381390763	0.10059370323448866	0.03671641396369783	NA	NA	NA	NA	NA	NA	NA	NA	NA	NA	NA	NA
chr2L:3564547	chr2L	3564403	3564701	FALSE	FALSE	FALSE	FALSE	20.457897685729645	16.076498343288133	22.75876460459138	14.90447943799783	-0.6106762592819318	-0.3477046928554336	-0.15376435005769007	0.10920721636880816	-0.34659964020452333	-0.19360706160001703	-0.09252100556591523	0.06047157303859108	NA	NA	NA	NA	NA	NA	NA	NA	NA	NA	NA	NA
chr2L:3618583	chr2L	3618426	3618724	FALSE	FALSE	FALSE	FALSE	77.12031541911682	66.07086896976887	62.52306182788829	91.17301891586561	0.5442185162683228	-0.2230966328574281	0.30272252160618174	-0.46459262751956915	0.4800918026664787	-0.1949207629292508	0.26461219712847805	-0.4104003684672514	0.4534473421783672	0.6944667783390884	0.6809918063858337	0.49369168598808494	0.08047579160868101	0.013113056246459911	0.02069114328765945	0.05347888233446939	NA	NA	NA	NA
chr2L:3618877	chr2L	3618746	3618983	TRUE	TRUE	FALSE	TRUE	216.16924387681973	166.44233519751813	204.7617763334046	215.83579987057004	0.07598775201019858	-0.37713883918955254	0.07821484688663205	-0.37491174431311913	0.0687238768811256	-0.33884901044453447	0.07038281170695503	-0.33719007561870507	0.9800085209031756	0.4139508449647155	0.9095354816407851	0.5855133264342665	0.0011734342528022502	0.02101002736503829	0.0022241336501115476	0.01916061439041548	Constant	Constant	Constant	Constant
chr2L:3619071	chr2L	3618984	3619174	TRUE	TRUE	TRUE	FALSE	178.15305184316793	133.7529111539942	177.82746165438712	136.34994052411358	-0.3831640638668942	-0.4135469053589386	0.002639062891863729	-0.027743778600180683	-0.3433509442284293	-0.36932075067798326	0.0017928240743617133	-0.02417698237519221	0.7318651251495362	0.38520485302324403	0.9978322671519437	0.9925725316122468	0.021883062224660965	0.0313091496211453	0.001909809243347749	0.0013601572848078822	Constant	Undetermined	Constant	Constant
chr2L:3619247	chr2L	3619176	3619400	FALSE	FALSE	FALSE	FALSE	187.6155887855294	161.52083273060754	197.26539778819736	144.43906531836888	-0.44967692634728146	-0.21605945117033126	-0.07235821105814345	0.16125926411880676	-0.41448113710315587	-0.19878884512040407	-0.06733855242205483	0.14835373956069692	0.408145773615048	0.61743718564929	0.9060718691940062	0.9016964838491991	0.01741778162772496	0.003246634723319307	0.001821250644998031	0.001270696116258086	NA	NA	NA	NA
chr2L:3632106	chr2L	3631946	3632244	FALSE	FALSE	FALSE	FALSE	60.15947119750725	73.24496363996172	49.396314506523154	49.54431607013364	0.004316149591507144	0.28393767675439435	0.2843884804219975	0.5640100075848847	0.0030563214776070193	0.2439331149235287	0.23964646322399785	0.4805232566699195	0.9993969264339722	0.6483535089175084	0.7441262572734213	0.4303457793315837	0.004825935910370437	0.031049472073574273	0.03253523416969199	0.11878960603970885	NA	NA	NA	NA
chr2L:3634069	chr2L	3633925	3634223	FALSE	FALSE	FALSE	FALSE	30.985569917310404	27.758339929931573	36.38994316122876	25.37594519079021	-0.5200782376860589	-0.15867521300445814	-0.2319432937531164	0.12945973092848428	-0.3865616540191405	-0.11587811028435148	-0.1756076371214484	0.09507590661334062	NA	NA	NA	NA	0.17686645535527815	NA	NA	0.055022709719810624	NA	NA	NA	NA
chr2L:3648340	chr2L	3648198	3648496	FALSE	TRUE	FALSE	TRUE	25.327527317080037	191.05686017284071	36.02276038930379	175.2666493183396	2.2825708555142152	2.9152239194740432	-0.5082025017160089	0.12445056224381901	2.0114600780240592	2.4946979059531924	-0.3709742577797865	0.11226357014934638	3.1540498266212968e-12	1.0479194247171933e-16	0.5296581313475288	0.9461663540362149	0.9999999999999996	1	0.1010290292755421	0.001678739413895489	Increased	Increased	NA	Constant
chr2L:3656924	chr2L	3656766	3657065	FALSE	FALSE	FALSE	FALSE	37.75827415728003	48.41837730964933	18.602739628657297	25.36598119502203	0.447379864277265	0.3587619057807173	1.0212777210524477	0.9326597625559	0.3014133674451542	0.2756310665337503	0.7178275744543573	0.6920452735429534	NA	NA	NA	NA	0.16306643255313535	0.11323418962199616	0.5324065005534271	0.47280624720174513	NA	NA	NA	NA
chr2L:3657508	chr2L	3657368	3657666	FALSE	FALSE	FALSE	FALSE	36.26373869435883	39.35492004863512	43.140755773828865	44.70513507978028	0.05138910589059948	0.11801633820329566	-0.2505237802452445	-0.18389654793254837	0.04150500906834735	0.0908195921723677	-0.1957583119420731	-0.14644372883805276	0.9952681219458754	0.8949060198952209	0.8170603429292081	0.950989182948346	0.017971172819829326	0.03348026041734173	0.05155523577223017	0.03944410833970176	NA	NA	NA	NA
chr2L:3658068	chr2L	3657919	3658218	FALSE	FALSE	FALSE	FALSE	30.630636156240115	29.73956101162143	22.884409214002158	21.87380441608367	-0.06516088376174341	-0.042591978248267146	0.4206102823699818	0.44317918788345817	-0.0451726654564609	-0.029138954318628105	0.2930754603768099	0.3091091715146427	NA	NA	NA	NA	NA	NA	NA	NA	NA	NA	NA	NA
chr2L:3662551	chr2L	3662398	3662697	FALSE	FALSE	FALSE	FALSE	54.969038539511274	83.87254912118829	35.42218216369473	60.027906773107105	0.7609802695256612	0.6095794587700099	0.6339661542476247	0.48256534349197344	0.6282016321292625	0.5224553817915211	0.520627298760491	0.4148810484227495	0.2829246217893803	0.28872982908546163	0.4098608282576825	0.565453687391199	0.27091630690958735	0.1509172067237126	0.16958865030897796	0.08022835821764342	NA	NA	NA	NA
chr2L:3667848	chr2L	3667690	3667988	FALSE	FALSE	FALSE	FALSE	45.66046417530883	44.329119946905244	30.15286886663314	31.926200340188373	0.08244558991064886	-0.042690804408100955	0.598650253259455	0.47351385894070513	0.05746034541134187	-0.030435883384788222	0.43276731527796186	0.34487108648183173	0.9870543361403636	NA	NA	0.8055577049606716	0.04981505967742486	0.041098771440102065	0.2220572321206237	0.16382025397109695	NA	NA	NA	NA
chr2L:3677556	chr2L	3677405	3677703	FALSE	FALSE	FALSE	FALSE	32.3034989348487	34.28718300553511	29.346221313813494	36.717827690985516	0.32330595760300224	0.0859789409579741	0.1385156874635741	-0.09881132918145401	0.23683948001025285	0.06248945575663712	0.10049843137881513	-0.07385159287480055	NA	NA	NA	NA	0.1016414262714465	0.049827728135699564	0.055970506264066196	0.0482608176933962	NA	NA	NA	NA
chr2L:3682288	chr2L	3682145	3682444	FALSE	FALSE	FALSE	FALSE	36.042387980064255	16.613275083264735	27.918720083441297	23.642977042793778	-0.2398210974184663	-1.1173580905238683	0.368461796147382	-0.50907519695802	-0.16565856130290432	-0.750992289357106	0.2595215533358797	-0.3258121747183221	NA	NA	NA	NA	NA	NA	NA	NA	NA	NA	NA	NA
chr2L:3711756	chr2L	3711608	3711906	TRUE	TRUE	TRUE	TRUE	231.4356282026738	229.6182865785072	378.1434685988354	327.7677938291202	-0.20625959702081947	-0.011373434835274478	-0.7083227242317326	-0.5134365620461876	-0.18463339608872387	-0.010492138916736463	-0.630697205487493	-0.45655594831550556	0.9382922563669179	0.9856503394109121	0.14438993769706066	0.35255584365013903	0.0052993749756077724	0.0026860549875680267	0.16370406935926315	0.0613557047406049	Constant	Constant	Undetermined	Undetermined
chr2L:3713330	chr2L	3713170	3713468	TRUE	TRUE	FALSE	TRUE	666.5752674389894	789.5998600478804	774.9927687285161	733.7034453282993	-0.07898578921830544	0.2443539452970925	-0.21741506022089266	0.1059246742945053	-0.07168919621915792	0.22149429657036573	-0.1970547743955048	0.09612871839401885	0.9800085209031756	0.599348775226502	0.7330778915130217	0.954477181616704	0.0010046348754420178	0.006049633877214709	0.0043692806235007	0.0013933028734835476	Constant	Constant	Constant	Constant
chr2L:3719602	chr2L	3719447	3719746	FALSE	FALSE	FALSE	FALSE	28.682248812698013	41.882126332389724	34.37706026191439	30.616840719368838	-0.16712075653524291	0.546176546935056	-0.26128803668276085	0.4520092667875381	-0.12201687169047239	0.39785542518187256	-0.18636024886952055	0.3335120480028244	0.9771877692298657	NA	NA	NA	0.061052493896019966	0.20409879173988377	0.08328870787266225	0.15013965732496257	NA	NA	NA	NA
chr2L:3732624	chr2L	3732482	3732781	FALSE	FALSE	FALSE	FALSE	34.427438926493174	43.85983193376507	33.45323963047753	31.00406228336271	-0.10968867313855817	0.34934142163603527	0.04141293310284686	0.5004430278774403	-0.0782259989180742	0.25380021533219205	0.029997405579538065	0.36202361982980436	0.9838969795543944	NA	NA	NA	0.05630471670208863	0.12167919191435991	0.044157069216839595	0.18145459475514686	NA	NA	NA	NA
chr2L:3740643	chr2L	3740495	3740794	FALSE	FALSE	FALSE	FALSE	15.642812335177263	19.7007927024153	24.587093164712613	18.395832004610007	-0.41852225302265267	0.3327537705197049	-0.6524012706885376	0.09887475285381993	-0.2609185250085365	0.19248880494087475	-0.3934110398021802	0.059996290147231054	NA	NA	NA	NA	NA	NA	NA	NA	NA	NA	NA	NA
chr2L:3748903	chr2L	3748770	3749069	FALSE	FALSE	FALSE	FALSE	40.879612848757944	46.27990540377101	36.722174374485114	38.527150055693596	0.0692239849870592	0.17900438231036847	0.15473004786924272	0.264510445192552	0.05133108210832934	0.13560579586423854	0.11554585954372258	0.19982057329963177	0.9900424471157884	NA	0.9002762864268464	0.9288430386010701	0.03619564692774857	0.057300082150926315	0.05007548414214769	0.07453433724100118	NA	NA	NA	NA
chr2L:3756156	chr2L	3756006	3756304	FALSE	FALSE	FALSE	FALSE	26.42694349612958	32.20873208871635	26.958134331482622	34.56360911459109	0.35853321423970724	0.2854422949891023	-0.028711082106599884	-0.10180200135720481	0.2531729830835297	0.19693352657728128	-0.01764878163896589	-0.07388823814521428	NA	NA	NA	NA	0.129654832230938	NA	NA	0.06032148263608112	NA	NA	NA	NA
chr2L:3762918	chr2L	3762762	3763061	FALSE	FALSE	FALSE	FALSE	38.715279116586146	52.40439824870261	36.53369289428144	43.27048827507828	0.24415580919085475	0.43678485754026036	0.08367545186033433	0.2763045002097399	0.1358719298499965	0.24895377190852805	0.046606339290398396	0.15968818134892995	0.9766973637647153	0.7463454346637902	0.9677203835607625	0.9583418280785309	0.1633421032648477	0.23739321556088103	0.11275731247677326	0.17349873988162973	NA	NA	NA	NA
chr2L:3785628	chr2L	3785477	3785776	FALSE	FALSE	FALSE	FALSE	23.815290317886735	25.710144145416045	24.71016352197452	20.985048635309948	-0.2357427510342217	0.1104495629107213	-0.05321642203973856	0.29297589190520446	-0.1545513808857919	0.07303492117977917	-0.03529552205058743	0.19229078001498365	NA	NA	NA	NA	NA	NA	NA	NA	NA	NA	NA	NA
chr2L:3786424	chr2L	3786279	3786578	FALSE	FALSE	FALSE	FALSE	77.80325958082007	61.62808598913233	77.35135435537849	66.28042063079575	-0.22284379397603823	-0.33624261305127284	0.008404046193184234	-0.10499477288205038	-0.19070938760692674	-0.28517808113903537	0.006333175271765126	-0.08813551826034345	0.9503817815103021	0.5781345033837327	0.9943367212849371	0.9757120668494753	0.01748258225065331	0.04135030905702432	0.004867446903165627	0.009122786365099783	NA	NA	NA	NA
chr2L:3813456	chr2L	3813308	3813606	TRUE	TRUE	TRUE	TRUE	922.5331753285141	766.3139687062824	926.9047764029747	827.3613375498838	-0.16390359198502766	-0.2676651890207636	-0.006820341208146971	-0.11058193824388292	-0.14736576275258426	-0.24038361744082448	-0.006195310132621512	-0.09921316482086176	0.9589965495499063	0.57860929337641	0.9943367212849371	0.954477181616704	0.002862350656128932	0.00939039004770208	0.0018640739625537682	0.0020299500758890203	Constant	Constant	Constant	Constant
chr2L:3862641	chr2L	3862491	3862789	TRUE	TRUE	TRUE	TRUE	2753.681333582839	1979.8598480529474	2030.772452975782	2367.7499376326837	0.22148812792923286	-0.47596330777015006	0.4393330195648723	-0.25811841613451064	0.2059880648970771	-0.4427621155874347	0.40873889580640216	-0.2400112846781097	0.878053549078861	0.1787318881241508	0.31445884311856087	0.7086319799373155	0.0011114799199675924	0.018457874760631324	0.012064921054374879	0.0017089938420546194	Constant	Undetermined	Undetermined	Constant
chr2L:3867675	chr2L	3867530	3867829	TRUE	TRUE	TRUE	TRUE	1455.3713860528806	1264.1127833990654	1441.276785209598	1006.6055969420744	-0.5178488950309021	-0.20326216571906922	0.014039931686312483	0.32862666099814536	-0.46431280722423335	-0.18247938738258926	0.012554370608310729	0.2943877904499548	0.4172401497616909	0.6889160548134325	0.9866824690762674	0.6861493228238139	0.05527565060321308	0.006076630074858417	0.0019500302823807283	0.014436685627712706	Undetermined	Constant	Constant	Constant
chr2L:3868078	chr2L	3867927	3868226	FALSE	FALSE	FALSE	FALSE	111.3956102466634	107.90428967973433	109.36663102150034	91.68451936875975	-0.25442255777048794	-0.0459401621212072	0.0265197587622664	0.23500215441154712	-0.2301024138953485	-0.0413731078025837	0.02367127581625581	0.2124005819090206	0.888847340498113	0.9361367032656744	0.97110043678755	0.8336920190417587	0.005030583118795547	0.002325589036916651	0.001821250644998031	0.0047264492570157895	NA	NA	NA	NA
chr2L:3872490	chr2L	3872350	3872649	TRUE	TRUE	TRUE	TRUE	2844.749648684475	2248.1551373409557	2596.0735247462226	2383.8433680030544	-0.12304179754370698	-0.33956009984170543	0.13197045095510054	-0.08454785134289794	-0.11017142601043892	-0.3040442153043261	0.11826102288006533	-0.07561176641382186	0.9758892301858532	0.47932197589130543	0.8557513351174905	0.9758941224316516	0.0023146950482720212	0.017475054940100765	0.003482855716954038	0.0018528767370999553	Constant	Constant	Constant	Constant
chr2L:3889822	chr2L	3889672	3889970	FALSE	FALSE	FALSE	FALSE	19.662515278554615	29.267816979545167	25.606094752618827	24.077618901237763	-0.08879451354311822	0.573867255717771	-0.3810393541329705	0.28162241512791863	-0.0617049117190384	0.3892488665925237	-0.253912535005184	0.19704124330637812	NA	NA	NA	NA	NA	NA	NA	NA	NA	NA	NA	NA
chr2L:3890200	chr2L	3890051	3890350	FALSE	FALSE	FALSE	FALSE	24.275740090248878	25.209788988399588	19.56366670829623	23.568299683656743	0.268670888378963	0.054468763058503275	0.311338487636179	0.09713636231571926	0.17001555607778318	0.03592066284719825	0.1967733492723722	0.06267845604178725	NA	NA	NA	NA	NA	NA	NA	NA	NA	NA	NA	NA
chr2L:3893527	chr2L	3893369	3893667	FALSE	FALSE	FALSE	FALSE	35.98763810607496	43.32023138242426	36.85553375783015	46.42452413243017	0.3330058698009171	0.26753952842062645	-0.0343798320256331	-0.09984617340592374	0.26551983500673154	0.20936982430656884	-0.025040209472033403	-0.08119022017219607	0.9212982065073838	NA	0.9776807445067071	0.9841330517399336	0.0691481600902634	0.059863818935327454	0.021168181320854452	0.024899288312928567	NA	NA	NA	NA
chr2L:3908476	chr2L	3908325	3908623	FALSE	FALSE	FALSE	FALSE	23.631952251016692	38.19122763145081	26.539632855928794	32.84660131732995	0.3075956877589048	0.6925024789574006	-0.16740959667128408	0.21749719452721172	0.21522811635928743	0.47942819618541904	-0.10882830723235778	0.15537177259377383	NA	NA	NA	NA	0.11385894943625798	NA	NA	0.08489541943211708	NA	NA	NA	NA
chr2L:3948457	chr2L	3948310	3948609	FALSE	FALSE	FALSE	FALSE	29.37244088783853	32.265037191802186	20.902006676026428	24.887438790832338	0.25177631429352537	0.13550852800398208	0.4908217070345091	0.37455392074496585	0.15800766899322463	0.09130181658633314	0.3133704906810757	0.24666463827418422	NA	NA	NA	NA	NA	NA	NA	NA	NA	NA	NA	NA
chr2L:3968570	chr2L	3968419	3968718	FALSE	FALSE	FALSE	FALSE	26.870658667226337	32.211554014498724	26.09611935754776	29.844030420845023	0.1936070982410007	0.26154657793435243	0.04219640013046471	0.11013587982381641	0.13847054904391662	0.18691556944136878	0.030921060791426983	0.07936608118887914	NA	NA	NA	NA	0.0733490944402869	NA	NA	0.055696509018962004	NA	NA	NA	NA
chr2L:3968979	chr2L	3968825	3969124	FALSE	FALSE	FALSE	FALSE	27.938116606112146	26.210925556880152	22.315241911887327	21.905818385607333	-0.026715332720909524	-0.09206646871009082	0.324205321103398	0.2588541851142167	-0.018302239298995958	-0.062263602214381666	0.21901477883325796	0.17505341591787224	NA	NA	NA	NA	NA	NA	NA	NA	NA	NA	NA	NA
chr2L:3983490	chr2L	3983342	3983640	FALSE	FALSE	FALSE	FALSE	32.858049101371826	31.731100279184954	33.93099594429886	36.32890960909471	0.0985142880303498	-0.05034927719921518	-0.04635695180584053	-0.1952205170354055	0.07273596830533956	-0.03652587642665779	-0.03341477881377982	-0.14267662354577718	0.9838969795543944	NA	NA	NA	0.04770638798679536	0.045621968532048814	0.04126562120823643	0.06952172755377532	NA	NA	NA	NA
chr2L:3989898	chr2L	3989751	3990050	FALSE	FALSE	FALSE	FALSE	37.550490671483075	36.239804633069674	31.675877505848263	33.68206842957468	0.08859615121628296	-0.05125658161885157	0.2454471731288776	0.10559444029374307	0.06493961174119524	-0.037579729435593	0.18086068819306478	0.0783413470162765	0.9838969795543944	NA	NA	NA	0.043196177172105076	0.039439425387816245	0.07250881297127577	0.046799202809731745	NA	NA	NA	NA
chr2L:4001508	chr2L	4001359	4001658	FALSE	FALSE	FALSE	FALSE	32.813055307137816	26.248498630348315	27.41953151381526	38.024799079731494	0.471736703227341	-0.32203502769330716	0.2590660114727691	-0.5347057194478791	0.3382449749252548	-0.22436493443452982	0.18199539374111584	-0.38061451561866877	NA	NA	NA	NA	0.17136838653866962	NA	0.09188657515346399	0.20597640037662113	NA	NA	NA	NA
chr2L:4019957	chr2L	4019809	4020107	FALSE	FALSE	FALSE	FALSE	53.35616922620477	52.352991140373135	46.716017829218046	29.391336302954755	-0.6685263472458883	-0.027383123546191344	0.19173778899646868	0.8328810126961657	-0.5192464352495161	-0.0210043073484425	0.1526535551888903	0.6508956830899639	0.607157246482731	0.9759049204308146	0.8583405739102545	0.2665888502481446	0.23466854374651577	0.01781369150411593	0.037306009605131855	0.37000804255133357	NA	NA	NA	NA
chr2L:4031478	chr2L	4031330	4031628	FALSE	FALSE	FALSE	FALSE	62.89449408230431	58.688008194054454	39.920368511547494	39.849160887395094	-0.002575693107365804	-0.0998679805664613	0.6558086875480009	0.5585164000889055	-0.002738849003814372	-0.07821510869455496	0.5100572534014787	0.4345809937107382	0.999976663954978	0.9128931335695506	0.49268448659608977	0.6391934404554178	0.02031449830562326	0.030311507172943366	0.22451223756494024	0.1734956523229224	NA	NA	NA	NA
chr2L:4057105	chr2L	4056963	4057261	FALSE	FALSE	FALSE	FALSE	37.21708937777783	42.41151261162852	34.814702755157406	39.41347895533089	0.1789923932814403	0.18849070621464858	0.09626852567315025	0.10576683860635855	0.13432938597583494	0.141889650484379	0.07231372523104228	0.07987398973958633	0.9766973637647153	NA	NA	0.9863307156280059	0.05411697466515434	0.059593447653138	0.04105305952306484	0.04135812391718682	NA	NA	NA	NA
chr2L:4063822	chr2L	4063674	4063973	FALSE	FALSE	FALSE	FALSE	25.94291563329757	22.124946279300996	21.389493109154326	25.800561157306735	0.27050015058994975	-0.22966667588742912	0.2784383343940158	-0.2217284920833631	0.17408849515646413	-0.14634865467939137	0.17755602848352858	-0.1428811213523269	NA	NA	NA	NA	NA	NA	NA	NA	NA	NA	NA	NA
chr2L:4073910	chr2L	4073761	4074059	FALSE	FALSE	FALSE	FALSE	31.976645016065103	42.8475575503116	39.13243156577154	53.865515134576896	0.46099719324229005	0.42219438893710254	-0.29134617808965974	-0.3301489823948473	0.37257350959089214	0.32600007958372124	-0.2221852066791841	-0.268758636686355	0.8440190370655025	0.5766528194682526	0.7939954773285302	0.8536328747984444	0.10911724744389761	0.10900563762415783	0.06222085227475136	0.06623832871379237	NA	NA	NA	NA
chr2L:4074855	chr2L	4074704	4075002	FALSE	FALSE	TRUE	TRUE	59.43655238528564	41.906995895144526	261.0733595025837	267.00484146376186	0.03241065241004967	-0.5041593293211243	-2.135032909448455	-2.6716028911796292	0.03002695704676663	-0.4102403203971035	-1.8663450973742473	-2.3066123748181173	0.9953734497469975	0.3902820017540268	6.859367245621645e-10	1.867152354087863e-15	0.0012989491677243678	0.0952286713641089	1	1	Constant	NA	Decreased	Decreased
chr2L:4089896	chr2L	4089744	4090043	FALSE	FALSE	FALSE	FALSE	31.22984014842106	32.85271585822993	31.187201292360676	33.69016092472761	0.11137322712724085	0.07308745488135243	0.0019710923278800575	-0.036314679918008366	0.0819556380572303	0.052953767858822276	0.0019108701252387526	-0.027091000073169273	NA	NA	NA	NA	0.04927072698047675	NA	0.035156656592141754	0.03902200684515599	NA	NA	NA	NA
chr2L:4105568	chr2L	4105422	4105721	FALSE	FALSE	FALSE	FALSE	23.89859476928308	43.36119475965096	22.335774798706275	35.913250865836005	0.685159950896829	0.8594787181359054	0.09756948992704206	0.2718882571661184	0.49115773642815447	0.6234594099302435	0.07120757460204398	0.203509248104133	NA	NA	NA	NA	0.28421461055634906	NA	0.05642193025081828	0.08402039648121752	NA	NA	NA	NA
chr2L:4106449	chr2L	4106306	4106605	FALSE	FALSE	FALSE	FALSE	21.916848410379714	24.211331716889546	25.647183333851974	27.115845160325904	0.0803357451391219	0.14364207815998825	-0.22676003539414796	-0.1634537023732816	0.05679551723567198	0.09568891565217903	-0.15314342064852668	-0.11425002223201965	NA	NA	NA	NA	NA	NA	NA	NA	NA	NA	NA	NA
chr2L:4110323	chr2L	4110174	4110473	FALSE	FALSE	FALSE	FALSE	26.770669882976794	35.79533575952602	23.766300832370803	33.208658210679616	0.48264206347132066	0.41911837219487386	0.17173587127876397	0.10821218000231712	0.3399651455597216	0.2976879582542669	0.11976527943819822	0.07748809213274356	NA	NA	NA	NA	0.17885055317679593	NA	NA	0.056869906527118846	NA	NA	NA	NA
chr2L:4132890	chr2L	4132741	4133040	FALSE	FALSE	FALSE	TRUE	31.628845324349133	29.812107598351716	77.32322075891071	204.95357766791926	1.4063235370989748	-0.08534251650500281	-1.2896608433681245	-2.7813268969721023	1.2453281221793953	-0.0724311341960119	-1.048065432175028	-2.3658246885504353	2.520607562947516e-4	0.9204594512323072	0.0115063461818061	1.2649544653919402e-13	0.9215196006403173	0.021408754901956203	0.8017698657771531	1	Increased	NA	NA	Decreased
chr2L:4140673	chr2L	4140520	4140818	FALSE	FALSE	FALSE	FALSE	35.60002336963836	43.82244642578071	35.30139294930076	37.2342844528911	0.07690652134987502	0.2997918380191418	0.012153076667832089	0.23503839333709883	0.057328726348077653	0.22499079770663521	0.0099613010907309	0.17762337244928847	0.9866566431405565	NA	NA	0.940775893081498	0.037321468957582295	0.0888095901680315	0.030902205872642915	0.06726617054281764	NA	NA	NA	NA
chr2L:4161123	chr2L	4160981	4161280	FALSE	FALSE	FALSE	FALSE	31.965736939732544	23.202793886172714	29.833861002419745	27.570103354481425	-0.11384602299533295	-0.4622278211201152	0.09957565547845512	-0.2488061426463271	-0.08287679705952583	-0.3291655995893868	0.07134994319133783	-0.17493885933852316	NA	NA	NA	NA	0.052880161260934935	NA	NA	0.08886339683576305	NA	NA	NA	NA
chr2L:4179607	chr2L	4179456	4179755	FALSE	FALSE	FALSE	FALSE	21.41992633969388	42.32156566001559	22.833841120490916	24.152897154763487	0.08102268071283145	0.9824394811870562	-0.09222005202066028	0.8091967484535644	0.05594145372727643	0.7110783121157607	-0.05880818910810764	0.5963286692803765	NA	NA	NA	NA	NA	NA	NA	0.37555582303369955	NA	NA	NA	NA
chr2L:4187822	chr2L	4187675	4187973	FALSE	FALSE	TRUE	FALSE	76.93306342932267	75.7509347062319	93.71293763289627	93.01478774162365	-0.010788136333710509	-0.02234006635251485	-0.28464447757802935	-0.29619640759683374	-0.00942296500281953	-0.020137137072748383	-0.2518690844337987	-0.2625832565037275	0.9971188966833967	0.9743497301143744	0.6831409908808093	0.775035977952472	0.001135804001741811	0.003269166935910907	0.014450321187881273	0.014972532131700803	Constant	NA	Constant	NA
chr2L:4196463	chr2L	4196319	4196617	FALSE	FALSE	FALSE	FALSE	33.5446989196612	37.371761573939615	41.87292948071828	38.981312938141194	-0.10323517115465675	0.1558637740690297	-0.3199330594531884	-0.06083411422950194	-0.08036636776448619	0.1173520483420763	-0.24480359647660851	-0.04708518037004602	0.9838969795543944	NA	NA	0.9917488081501499	0.031350679149434874	0.04748918737020247	0.07734776130518158	0.02906314421303305	NA	NA	NA	NA
chr2L:4198063	chr2L	4197913	4198212	FALSE	FALSE	FALSE	FALSE	42.5987446071678	75.24273428423237	60.254331089575224	100.06131991217644	0.7317475369070457	0.8207413620576159	-0.5002540315974333	-0.41126020644686306	0.6478084542444674	0.6982490914131206	-0.41829573976859896	-0.3678551025999458	0.15409159942873502	0.09414052620523715	0.49185136392130363	0.5882280079211836	0.20467893418664465	0.31503039121668497	0.07818688020624433	0.03860815876861286	NA	NA	NA	NA
chr2L:4226982	chr2L	4226828	4227127	TRUE	TRUE	TRUE	TRUE	2492.5784650872056	2435.4666234076153	2113.880635332718	2096.8212387665085	-0.011690042288824342	-0.03344070858203709	0.23774500639164547	0.2159943400984327	-0.010718380421072019	-0.03065871918065239	0.21794585641941785	0.19800551765983745	0.9970895898244171	0.9511721866565135	0.6829670238583186	0.8360064031315763	5.186398370383039e-4	0.0021536768859126746	0.0035749669718172015	0.0022874057895111975	Constant	Constant	Constant	Constant
chr2L:4227710	chr2L	4227574	4227873	TRUE	FALSE	TRUE	TRUE	134.27959910241458	114.24174650276039	118.88854073057878	142.09756621550935	0.25727217971992455	-0.23315019467215836	0.17563046969819376	-0.3147919046938891	0.23303012049714467	-0.2099310462743833	0.15842319484108258	-0.2845379719304454	0.8846928508861513	0.6348797543414765	0.7992194099734824	0.6913331005841817	0.005216050598058635	0.006742679379202071	0.0038092116566541202	0.01012102340447721	Constant	Constant	Constant	Constant
chr2L:4244118	chr2L	4243967	4244265	FALSE	FALSE	FALSE	FALSE	31.705955164107188	46.28444457900889	39.899592651934945	42.01335337782526	0.07447392436694626	0.5457735697834657	-0.3316201778778225	0.13967946753869695	0.05440773828258397	0.38919647922078204	-0.23282383001840423	0.10196491091979384	0.9899675428368101	NA	0.8014091995920236	0.9804668039049135	0.04617689436609905	0.2094525043566768	0.10777522484821066	0.058587838515936526	NA	NA	NA	NA
chr2L:4269996	chr2L	4269850	4270149	FALSE	FALSE	FALSE	FALSE	39.20932815011403	46.815279294337564	34.75969752211273	38.090905931620036	0.13203107260024077	0.25578254339083184	0.17378139364236642	0.2975328644329575	0.09453645548831688	0.18727538065757995	0.1249878133444136	0.2177267385136767	0.9813704724225819	NA	0.8956733066632426	0.9218061655569196	0.05744657523531964	0.08809935439626158	0.06452154006484456	0.09640575931883061	NA	NA	NA	NA
chr2L:4301556	chr2L	4301406	4301704	FALSE	FALSE	FALSE	FALSE	21.91818283805572	41.88244593374347	27.45623053069711	38.97987969784903	0.5055960667680732	0.9342175037610645	-0.32500537697814774	0.10361606001484358	0.38110017390259726	0.6828985361900864	-0.22359976353282637	0.07819859875466291	NA	NA	NA	NA	0.16373586583903893	0.4725604336289255	0.1001996746767014	0.03954831770938739	NA	NA	NA	NA
chr2L:4306034	chr2L	4305890	4306188	FALSE	FALSE	FALSE	FALSE	36.52489777654845	39.19105582160474	26.959144959546414	36.788862602342334	0.44849433283521534	0.10164420488847091	0.4381054948115696	0.09125536686482516	0.3145772709427053	0.0737032506410384	0.3061494409223423	0.0652754206206754	0.9146388982989508	NA	NA	NA	0.1628325379099856	0.05868179873096572	0.15335297645992343	0.05433546466151469	NA	NA	NA	NA
chr2L:4318164	chr2L	4318005	4318303	FALSE	FALSE	FALSE	FALSE	34.41665550266295	38.83548716591185	36.29562740999453	37.200734499638195	0.03553535150771238	0.1742686559104949	-0.07668884716842066	0.062044457234361854	0.027236146799357968	0.13183240975694516	-0.05729286716438026	0.047303395793206915	0.9965730397886823	NA	NA	NA	0.026128428431471902	0.052847338292399626	0.03482276504458101	0.031362528146209906	NA	NA	NA	NA
chr2L:4345885	chr2L	4345741	4346040	TRUE	TRUE	TRUE	TRUE	291.91543994264686	214.91595345031175	313.731056133041	310.9747028674765	-0.012731123205946465	-0.44177794004462573	-0.10397782851017419	-0.5330246453488535	-0.011145405723793411	-0.38616488348540645	-0.09166207544298151	-0.46668155320459453	0.9970895898244171	0.3931247252175187	0.8949213044912538	0.37333093458370653	0.0017398523360106334	0.049948201895422865	0.004760298139837508	0.08003436909314411	Constant	Undetermined	Constant	Undetermined
chr2L:4382743	chr2L	4382590	4382888	TRUE	TRUE	TRUE	TRUE	265.2459566442996	234.81017668645427	286.5424936546744	220.58909133721426	-0.3773876555731717	-0.17583582286799565	-0.11141834435957422	0.09013348834560184	-0.3445772145638887	-0.16021777703803652	-0.1021188369899073	0.08224060053594484	0.6587279534332328	0.7080430391266962	0.8661529883632091	0.9654152527839259	0.012042534418155245	0.003304578766043308	0.00200907251558586	0.0011312281066278092	Constant	Constant	Constant	Constant
chr2L:4386082	chr2L	4385934	4386232	TRUE	TRUE	TRUE	TRUE	314.561024648653	196.22097137405513	296.90719571262446	206.4150322992422	-0.524464018549075	-0.6808606864976086	0.08332786794970401	-0.07306879999882966	-0.47219762870707654	-0.6118101973082529	0.07484419160341485	-0.06476837699776147	0.38653006138333007	0.09459167971188968	0.9054129381340541	0.9804668039049135	0.05473246005891634	0.14213599438981941	0.0022868003172350046	0.0015646686926325869	Undetermined	Undetermined	Constant	Constant
chr2L:4387106	chr2L	4386960	4387258	TRUE	TRUE	TRUE	TRUE	993.3975315801607	970.5567012649185	732.5831351572186	186.6727984555787	-1.9724807724834053	-0.03355866229291625	0.4393786728789201	2.378300783069409	-1.8039856224034634	-0.030932575910737746	0.40741418839243576	2.1804672348851613	1.3956584671616094e-14	0.9462150010804303	0.3427884962392296	5.506419510834561e-22	0.9999999999999996	0.0021536768859126746	0.014681768149308138	1	Decreased	Constant	Undetermined	Increased
chr2L:4393896	chr2L	4393747	4394046	TRUE	TRUE	TRUE	TRUE	841.7338470018797	818.6487954092407	747.4088971991016	790.1896601806466	0.08030123068509695	-0.04011946987193102	0.17146639303867764	0.051045692481649675	0.0736940461806473	-0.03681737716154057	0.15738186134788046	0.04687043800569257	0.9782850452540204	0.9393965632173727	0.7867028159101422	0.9863307156280059	7.076235641322669e-4	0.0021536768859126746	0.0022868003172350046	8.203373448071423e-4	Constant	Constant	Constant	Constant
chr2L:4403222	chr2L	4403074	4403372	TRUE	TRUE	TRUE	TRUE	580.1849252344114	591.7362807176914	564.0563774196988	580.4952375531134	0.04144486394911798	0.028441541840324717	0.040673443762338266	0.027670121653545012	0.03626020491826635	0.02488972351969179	0.03558136809338105	0.02421088669480649	0.993717161626978	0.9671840992026733	0.9615142857261045	0.9948873782324915	0.0025277468345291836	0.003751485377812878	0.003528196132126814	0.0024562446188655645	Constant	Constant	Constant	Constant
chr2L:4416031	chr2L	4415881	4416180	FALSE	FALSE	FALSE	FALSE	43.67094382203784	39.363389314823806	32.98912092218451	31.070140702533205	-0.08646155940542569	-0.14981926444216723	0.4046833769758044	0.3413256719390628	-0.0642437215523938	-0.11285017045739999	0.3034139848991046	0.25480753599409844	0.9838969795543944	NA	NA	NA	0.04078574442715963	0.05094195353180909	0.11421341159594901	0.0994459579698536	NA	NA	NA	NA
chr2L:4418212	chr2L	4418059	4418358	FALSE	FALSE	FALSE	FALSE	48.66312916384821	77.15960842465023	45.721106209845466	47.78197053326899	0.06360604231719592	0.6650167296634576	0.08996878265302535	0.691379469999287	0.05239744898325401	0.565813111891265	0.07608718827244797	0.5895028511804591	0.9838969795543944	0.25180717439493394	0.923443354653615	0.24979237988481567	0.00828521618070329	0.1916752611861981	0.012272993582465955	0.20470163739361483	NA	NA	NA	NA
chr2L:4419035	chr2L	4418884	4419183	FALSE	FALSE	FALSE	FALSE	29.02018119769509	31.286913270313057	30.1925701196977	32.81096739047265	0.11998456014517409	0.108502803615148	-0.05713704299707006	-0.06861879952709615	0.0860094819165178	0.0759154735926251	-0.039457128431557596	-0.049551136755450295	NA	NA	NA	NA	0.05913475083328471	NA	0.049494421418011046	0.05177012401348059	NA	NA	NA	NA
chr2L:4425459	chr2L	4425311	4425610	FALSE	FALSE	FALSE	FALSE	30.44976763058977	32.729558694426544	35.752224261976885	33.71554914605468	-0.08461890350071467	0.10416293146143646	-0.23160178080172186	-0.042819945839570744	-0.06144196570834059	0.07320928248594956	-0.16554414706565573	-0.0308928988713656	NA	NA	NA	NA	0.04880262987892438	0.05898419075363317	0.07921561213690921	0.04479773495536624	NA	NA	NA	NA
chr2L:4430025	chr2L	4429873	4430172	FALSE	FALSE	FALSE	FALSE	30.95624128501472	30.690620472691045	35.40706486460423	28.018991795390768	-0.3376322094104266	-0.012432496619174971	-0.19380694405656274	0.1313927687346889	-0.23842489107592257	-0.00873380061496718	-0.13774158313326468	0.0919495073276907	NA	NA	NA	NA	0.12142489249605846	NA	0.07658421741986755	0.0688176339192211	NA	NA	NA	NA
chr2L:4438380	chr2L	4438233	4438531	FALSE	FALSE	FALSE	FALSE	27.4560435428113	28.721302241830795	34.90487292795452	35.38628887451621	0.01976200821811846	0.06499741740433927	-0.34630471337105856	-0.3010693041848378	0.01485998770224923	0.04378379934522047	-0.2442675374413914	-0.21534372579842015	NA	NA	NA	NA	0.0398181527175304	NA	0.11641968809962189	0.10566645573253076	NA	NA	NA	NA
chr2L:4442445	chr2L	4442299	4442598	TRUE	TRUE	TRUE	FALSE	264.3980858887071	289.21312251988235	241.77978428252436	512.3679900629223	1.0834867239790207	0.12942128095468325	0.12901810962941948	-0.825047333394918	0.9610014054566548	0.11363396121041022	0.11378660921947778	-0.7335808350267667	0.003640251916469125	0.8268999067195871	0.8678241414039826	0.04275188803103023	0.6401633439311042	0.005691219531979262	0.005099168992802116	0.29713258676690124	Increased	Constant	Constant	Decreased
chr2L:4444708	chr2L	4444557	4444856	TRUE	TRUE	TRUE	TRUE	312.90862490486137	292.25837672535283	286.68476231999824	261.97172028702926	-0.13005414346030336	-0.0984970491202684	0.12627619963493666	0.15783329397497164	-0.1177611978296302	-0.08916614301996587	0.1143251529469939	0.14292020775665826	0.9729415038390543	0.8544029595657892	0.8529666964122125	0.9212049309456372	0.0015876408541080815	0.002634484762553795	0.0025265495280774584	0.002247949624128779	Constant	Constant	Constant	Constant
chr2L:4448910	chr2L	4448762	4449061	TRUE	TRUE	TRUE	TRUE	443.2947240524728	302.2853409366606	459.09689238142727	302.72561982861015	-0.6007878901334316	-0.5523551736978451	-0.05053247438161546	-0.0020997579460290683	-0.5459685915674702	-0.5011121304451204	-0.04641709440142687	-0.0015606332790771178	0.19073580114464178	0.18163139120151203	0.9410073053340857	0.9999149464387275	0.07732947391685634	0.059593447653138	0.001821250644998031	8.813270757743121e-4	Undetermined	Undetermined	Constant	Constant
chr2L:4453031	chr2L	4452880	4453178	TRUE	TRUE	TRUE	TRUE	1867.640812551218	1086.3106431495612	1558.0871633270094	1395.6263414245568	-0.15886321094404457	-0.7817803029270716	0.2614410768190838	-0.36147601516394323	-0.14277478460754126	-0.7020064391467308	0.2353006314073172	-0.32393102313187233	0.9599004521551733	0.04093326341108436	0.6876639067139816	0.6215733681749736	0.0027767310967942373	0.23403865433945095	0.007946941308732743	0.018498947574993835	Constant	Decreased	Constant	Constant
chr2L:4454499	chr2L	4454353	4454651	TRUE	TRUE	TRUE	TRUE	1495.863601673088	1290.20828842636	1425.1768161586772	1326.6894053952979	-0.1033102626971663	-0.2133746409929517	0.0698377110417457	-0.04022666725403969	-0.09215978422415456	-0.19030645388669723	0.06231268993691363	-0.035833979725629045	0.9766973637647153	0.683093213389693	0.9237964599301058	0.9912535545650479	0.0022456078711818933	0.007678195669660105	0.0026874440342401495	0.0015181290287571564	Constant	Constant	Constant	Constant
chr2L:4458386	chr2L	4458255	4458554	TRUE	TRUE	TRUE	TRUE	311.0085450979881	276.78444206732894	340.39376749669253	342.880747962867	0.010502280266087266	-0.16819136759265696	-0.13025040238338925	-0.3089440502421335	0.009656048469304833	-0.15309152928557596	-0.11888875992999468	-0.2816363376848755	0.9970895898244171	0.721022910091109	0.8425169099990858	0.6736702754005399	5.508748761981038e-4	0.003246634723319307	0.002175274154356091	0.006862981072573672	Constant	Constant	Constant	Constant
chr2L:4458824	chr2L	4458670	4458969	TRUE	TRUE	TRUE	TRUE	1013.4149215334601	698.5189676974322	896.7836231312044	812.651105778414	-0.14212383696928654	-0.536853779933977	0.1763931390772021	-0.21833680388748838	-0.12946515850558146	-0.48865063904670986	0.16076902112209038	-0.19841645941903804	0.9636512340118492	0.1875795146484772	0.7893886745367386	0.8447100036128545	0.001417702652542889	0.05084948497662126	0.0028931949404474226	0.0030938132400545157	Constant	Undetermined	Constant	Constant
chr2L:4459653	chr2L	4459499	4459797	FALSE	FALSE	TRUE	FALSE	118.9845387120971	111.25508871486169	138.3657942794152	96.0723812938753	-0.5262936826730159	-0.09690279136606868	-0.217713218530691	0.21167767277625624	-0.4713267871727368	-0.08644449254086989	-0.19611021226784728	0.1887720823640197	0.4105820681877499	0.8651696035954202	0.7537639979443025	0.8786050246315225	0.05961184963473428	0.0035457658030413467	0.00644959378297869	0.006002077819870384	Undetermined	NA	Constant	NA
chr2L:4463509	chr2L	4463360	4463658	TRUE	TRUE	TRUE	TRUE	457.60955454172154	413.49405057125574	497.9060514183496	460.2324501482929	-0.11351084070723295	-0.14625060302983842	-0.12175637483104781	-0.1544961371536533	-0.10252777267854928	-0.13177374808618886	-0.10997862680825102	-0.13922460221589059	0.9758892301858532	0.7771940070253683	0.861968255278999	0.926774956344631	0.0015750373041894005	0.003645368953843376	0.0027198594997243047	0.002497056011966026	Constant	Constant	Constant	Constant
chr2L:4465118	chr2L	4464964	4465263	TRUE	TRUE	TRUE	TRUE	487.54731373561265	477.72791476253116	350.59526829370014	448.45053661852023	0.3551423416314496	-0.029353051800802412	0.47573570580997343	0.09124031237772146	0.31101176599331154	-0.025718101849626727	0.4168959780628072	0.08016611021986896	0.828919587077567	0.9658719988048149	0.4697217265511646	0.9769321054855968	0.02729676349626935	0.003500066979590147	0.055089459681120924	0.003531500375426694	Constant	Constant	Undetermined	Constant
chr2L:4478175	chr2L	4478029	4478327	FALSE	FALSE	FALSE	FALSE	33.574551734160195	27.758252847979538	28.813034079928844	24.069681342573997	-0.2595045454974229	-0.2744513727695013	0.2206465501825242	0.20569972291044578	-0.18135626020539877	-0.19395385991025432	0.156124849984604	0.14352725027974847	NA	NA	NA	NA	0.09775451898123196	NA	NA	0.0855295655287321	NA	NA	NA	NA
chr2L:4661120	chr2L	4660969	4661268	FALSE	FALSE	FALSE	FALSE	25.338574939123315	50.422208170970144	29.8793218877886	60.41187878042396	1.0156848479088445	0.9927239119314561	-0.23781201800104684	-0.26077295397843514	0.8196950778518994	0.7700776483170354	-0.1697587062670952	-0.21937613580195928	0.1278251074604632	0.13311345165844157	0.8356075773709983	0.9017569671575922	0.5413913797589405	0.5208044388172702	0.055409015009530896	0.0441386647955746	NA	NA	NA	NA
chr2L:4720104	chr2L	4719954	4720253	FALSE	FALSE	FALSE	FALSE	25.206401075325218	45.40018493371642	27.383901832808306	35.940357982693975	0.39227675320978106	0.8489080267279924	-0.11953787813043905	0.3370933953877722	0.2843608525130497	0.6155147451630784	-0.07894057055631544	0.2522133220937131	0.9259521035227157	NA	NA	NA	0.12827830628185824	0.4066424344137702	0.05732276667704349	0.1033130990701031	NA	NA	NA	NA
chr2L:4726240	chr2L	4726098	4726396	FALSE	FALSE	TRUE	TRUE	51.106003860145165	66.58944766442627	102.89269692800396	131.27573755948586	0.35145971442550067	0.381800786700541	-1.0095758949208204	-0.9792348226457801	0.3200480874362859	0.32417416225315687	-0.8822062699156445	-0.8780801950987736	0.7854623137935254	0.4770244577781079	0.016518123916157083	0.0062105206994009215	0.014904480507227796	0.03758129423010257	0.5285750906830612	0.4989070270302533	Constant	NA	Decreased	Decreased
chr2L:4766430	chr2L	4766287	4766585	FALSE	FALSE	FALSE	FALSE	35.559294955385646	29.720433430972115	24.158733761566797	34.5916986078928	0.5178810179936694	-0.25877156399156725	0.557681879443702	-0.2189707025415347	0.36211154324719974	-0.18274588701492708	0.3885913269672554	-0.15626610329487145	NA	NA	NA	NA	0.19849854892256633	NA	0.21297820031380033	0.08521386241040457	NA	NA	NA	NA
chr2L:4811958	chr2L	4811822	4812120	TRUE	TRUE	TRUE	TRUE	396.85188660905936	274.0389970943305	494.76794764814167	222.5364369277734	-1.1527104672107484	-0.5342194535999402	-0.31815137783181807	0.3003396357789903	-1.0296707078737735	-0.47665920247719074	-0.28649790444786466	0.2665136009487183	7.75483638505723e-4	0.25180717439493394	0.6193706394689951	0.7568253259251905	0.7359562380535094	0.06747075411413812	0.01409372596973251	0.013716068726368885	Decreased	Undetermined	Constant	Constant
chr2L:4812438	chr2L	4812290	4812478	FALSE	FALSE	FALSE	FALSE	7.4136942355162105	4.029713166465319	10.791718145945714	13.035781539416355	0.27255250581639856	-0.879515463128669	-0.5416600539872178	-1.6937280229322855	0.10944636953806033	-0.22849527329607358	-0.1854614099800046	-0.5234030528141385	NA	NA	NA	NA	NA	NA	NA	NA	NA	NA	NA	NA
chr2L:4812530	chr2L	4812480	4812683	FALSE	FALSE	FALSE	FALSE	19.121794915748126	15.116022006132317	14.876218827917647	25.75847214738352	0.7920391480185776	-0.33913942789257967	0.3622100767614166	-0.7689684991497406	0.4740125072707016	-0.1924402488367871	0.20666496348986985	-0.4597877926176188	NA	NA	NA	NA	NA	NA	NA	NA	NA	NA	NA	NA
chr2L:4818240	chr2L	4818086	4818384	TRUE	FALSE	FALSE	FALSE	101.01112860287662	89.44094281963422	100.66135197602054	83.79827165185677	-0.26451748621254895	-0.1755069452124094	0.0050043665800644415	0.09401490758020396	-0.23577860595392502	-0.1558960483014551	0.003910364723435486	0.08379292237590545	0.9013497963447532	0.7465502432171737	0.9967239173420273	0.9733433101831075	0.009114929939003735	0.006514347379266784	0.0020620848959521047	0.002502656312683124	NA	Constant	Constant	NA
chr2L:4821274	chr2L	4821126	4821424	FALSE	FALSE	FALSE	FALSE	30.764327667701416	29.833462752801974	52.92867264695633	50.85402812813595	-0.05768742037606729	-0.04432702364625405	-0.7827910104889633	-0.76943061375915	-0.04634028102853214	-0.03592471992975451	-0.6165454365193686	-0.6061298754205909	0.9909515295627095	0.9647770509626364	0.3649427583478224	0.3343542570399607	0.01603090683743736	0.027827759294597375	0.3146420632851516	0.31438296856523007	NA	NA	NA	NA
chr2L:4830705	chr2L	4830556	4830854	TRUE	TRUE	TRUE	TRUE	1945.6970151829205	1614.7228681708473	1868.6376874156233	1464.3574750517794	-0.3517190866931008	-0.2690004913402482	0.05830020030088302	0.14101879565373562	-0.3204341452384429	-0.24517849708410425	0.05314048630346263	0.12839613445780124	0.7304088801081061	0.542328417046772	0.9285772422872649	0.9322922557097892	0.010061799510072142	0.006271094180709538	0.001821250644998031	0.0015404366758957433	Constant	Constant	Constant	Constant
chr2L:4838024	chr2L	4837853	4838152	TRUE	TRUE	TRUE	TRUE	1969.705443682496	1041.6965627497698	2010.1796349149104	1704.3709397084115	-0.23808507193215392	-0.9190448062334526	-0.029344529784428027	-0.7103042640857269	-0.21543277451638526	-0.8286869454012626	-0.026649628669110696	-0.639903799553988	0.906860014648235	0.007234166392807792	0.968521631027841	0.06295603938961053	0.0045879426556900485	0.40480163136663666	0.0018289626101162203	0.15743766980576376	Constant	Decreased	Constant	Undetermined
chr2L:4847719	chr2L	4847562	4847860	TRUE	TRUE	TRUE	TRUE	1759.0025032820104	1559.7669647542095	1339.8161269249217	2037.79720388221	0.6049754631590768	-0.17342703500593448	0.39272251360482835	-0.3856799845601829	0.5525455492835716	-0.15836256857104467	0.3583656080615873	-0.3525425097930289	0.1581953136292764	0.7081529229048334	0.4692672191864882	0.49882099942531627	0.07393051709690479	0.0031275707899293833	0.014835767666835673	0.013864939861011626	Undetermined	Constant	Constant	Constant
chr2L:4883121	chr2L	4882974	4883273	TRUE	TRUE	TRUE	TRUE	2784.9110412207037	2099.1419145606455	2507.291568850195	2446.2589732060587	-0.035552631721681154	-0.407831539354953	0.1515014695216811	-0.22077743811159073	-0.032712155414344656	-0.3751099666775148	0.139436482337946	-0.20296132892522417	0.9899675428368101	0.3057103223255809	0.8068048817791412	0.8230237407424993	5.198660034765125e-4	0.014518233509305322	0.002002397057045069	0.0020581068833228776	Constant	Undetermined	Constant	Constant
chr2L:4888934	chr2L	4888781	4889080	FALSE	FALSE	FALSE	FALSE	37.54293547227651	37.853827807351514	39.527438114082535	42.71470327299763	0.11187830741533202	0.011897735462183848	-0.07431299448440055	-0.17429356643754873	0.0804315159326549	0.008022222567445935	-0.05211308012968983	-0.1245223734948988	0.9838969795543944	NA	0.9588456855384315	0.9713385508897272	0.0576503613983154	0.04589369227964461	0.051399491265241216	0.07307037509667508	NA	NA	NA	NA
chr2L:4892240	chr2L	4892091	4892389	FALSE	FALSE	FALSE	FALSE	79.40097727284908	99.57694723034543	54.69526449560787	81.27547118118646	0.5714040845329417	0.32665502254215706	0.5377408340758774	0.2929917720850927	0.4885450466787938	0.28529547444639797	0.45890667957743	0.25565710734503416	0.49275200197608954	0.5580276645894947	0.44701922606167827	0.8171657639858796	0.111685093004629	0.03023765014613299	0.09317961948532857	0.022162115548864474	NA	NA	NA	NA
chr2L:4903676	chr2L	4903529	4903827	FALSE	FALSE	FALSE	FALSE	18.633618454795865	20.220088063296988	24.18765251000521	20.077731338725915	-0.2686744951358826	0.11788142268641146	-0.37636290003835843	0.010193017783935573	-0.16722817874955906	0.06916064274054609	-0.2298647125365873	0.00652410895351787	NA	NA	NA	NA	NA	NA	NA	NA	NA	NA	NA	NA
chr2L:4904041	chr2L	4903893	4904125	FALSE	FALSE	FALSE	FALSE	6.872084651844873	8.096727485517967	8.368666555045925	9.591555255743883	0.19676699973729933	0.23659111301533564	-0.28424995720795626	-0.24442584392991995	0.07237073717653925	0.07581314383769958	-0.09238049252061628	-0.08893808585945594	NA	NA	NA	NA	NA	NA	NA	NA	NA	NA	NA	NA
chr2L:4904218	chr2L	4904127	4904367	FALSE	FALSE	FALSE	FALSE	26.27129588358441	36.25154371138663	24.597189205873004	25.359656023275928	0.04404171306753875	0.46455506518163087	0.09499390208972512	0.5155072542038173	0.028524180632070108	0.31656060547183723	0.06354286302725015	0.35157928786701725	NA	NA	NA	NA	0.06344066806595736	NA	NA	0.21492586906837413	NA	NA	NA	NA
chr2L:4908340	chr2L	4908187	4908431	FALSE	FALSE	FALSE	FALSE	13.325413592567118	14.153619056497359	13.001861694897507	16.582275083293183	0.35092374482841915	0.08699068304167654	0.03546209894990601	-0.22847096283683657	0.17971795032824844	0.04234239219054091	0.01844139138939322	-0.11893416674831432	NA	NA	NA	NA	NA	NA	NA	NA	NA	NA	NA	NA
chr2L:4908531	chr2L	4908432	4908675	FALSE	FALSE	FALSE	FALSE	5.585556167008574	6.077978793049257	5.104972507855204	9.134798220170492	0.8394696696297959	0.12189070068573278	0.12979774872738953	-0.5877812202166735	0.24036751037099735	0.03032003700863428	0.033236578673873626	-0.17681089468848943	NA	NA	NA	NA	NA	NA	NA	NA	NA	NA	NA	NA
chr2L:4909014	chr2L	4908866	4909164	FALSE	FALSE	FALSE	FALSE	23.52879643311416	31.78602449154173	21.820247353577095	25.74459604949841	0.2386021773350481	0.43396506414072594	0.10876006827483864	0.30412295508051645	0.15108655969795196	0.28125048499746746	0.06937296012029785	0.19953688541981335	NA	NA	NA	NA	NA	NA	NA	NA	NA	NA	NA	NA
chr2L:4949841	chr2L	4949692	4949990	FALSE	FALSE	FALSE	FALSE	101.3398398964566	131.36719028144987	113.48419598431228	133.324948178402	0.2324553680977053	0.37440354447799323	-0.16328994445978232	-0.02134176807949445	0.21210432253423148	0.33873136441094487	-0.14656633247693576	-0.01993929060022238	0.9043166816584364	0.39769972569788975	0.8113433681753577	0.9948873782324915	0.0031338794195943207	0.01704091633127395	0.0031715047176697916	8.310043086626408e-4	NA	NA	NA	NA
chr2L:4968894	chr2L	4968742	4969040	FALSE	FALSE	FALSE	TRUE	168.54198333681435	175.83755039021457	176.70184147832617	174.8742932057646	-0.014998848430017234	0.061135185741996244	-0.06820906737690077	0.007924966795112709	-0.01350153463637054	0.05486188474959967	-0.061250742542959875	0.007112676843010336	0.9970895898244171	0.9167783572677166	0.9225057577448571	0.9986472780680666	8.466071563674022e-4	0.0026376977003601445	0.0022792125420217297	0.0010379991435628478	Constant	NA	NA	Constant
chr2L:4971501	chr2L	4971349	4971647	TRUE	TRUE	TRUE	TRUE	229.4052275744906	226.75327559483702	365.4116365932156	305.5731155230956	-0.2580049576367698	-0.016774875610671775	-0.6716243103964289	-0.430394228370331	-0.23796323622289808	-0.015697639318150464	-0.6169253458542763	-0.39465974894952865	0.85808189537665025	0.9759049204308146	0.0803995703760891	0.3649209898553543	0.002610641805341929	0.0021536768859126746	0.10002810978349116	0.018064490207695367	Constant	Constant	Undetermined	Undetermined
chr2L:4977040	chr2L	4976891	4977190	TRUE	TRUE	TRUE	TRUE	1943.8422642512612	1480.1727040881312	1584.9275031017478	1512.0223606314582	-0.06793737579908464	-0.39314563729187035	0.2944943033277649	-0.030713958165020844	-0.0626037774366126	-0.36243301005653067	0.271569207438679	-0.028260025181239018	0.9800085209031756	0.32146022399565843	0.5804654676273683	0.9921524382308405	5.644441569129784e-4	0.012086918410995564	0.004597534193328761	7.893541278021325e-4	Constant	Constant	Constant	Constant
chr2L:4981561	chr2L	4981415	4981713	TRUE	TRUE	TRUE	TRUE	311.88067166747516	286.24550743779093	320.57834609045733	266.1133957072632	-0.2686358448784276	-0.12374109604492982	-0.039682833302479396	0.1052119155310184	-0.24594598030684445	-0.11314756903070619	-0.036522837841303016	0.09627557343483521	0.8564350023051047	0.7970831686908082	0.9524740555757787	0.9520503038766481	0.003650568898455253	0.0023740174439953288	0.001821250644998031	0.0011102097688804385	Constant	Constant	Constant	Constant
chr2L:4997572	chr2L	4997428	4997727	FALSE	FALSE	FALSE	FALSE	91.123669837205	99.95675806864449	47.618165037377295	69.1773127167455	0.5387869438942443	0.1334782606774789	0.9363138225615277	0.5310051393447623	0.45842254357199225	0.11930479272843034	0.8055169780933854	0.4663992272498234	0.5539041485727997	0.8267587032656237	0.05605974510552022	0.3857974364446074	0.09407483645518794	0.006869483208432688	0.4349410399084924	0.08086356306683774	NA	NA	NA	NA
chr2L:4998198	chr2L	4998048	4998346	FALSE	FALSE	FALSE	FALSE	59.88643636493394	66.61306311177889	70.07510397428427	55.258338226442035	-0.34270980295774395	0.15357583875185213	-0.22667269479567373	0.26961294691392235	-0.2973651100714945	0.13247372681167513	-0.19657876887683956	0.23326006800633015	0.85808189537665025	0.8091104514236879	0.7868001791200344	0.8459859875796294	0.03041543396126008	0.011017568612669051	0.01547040794986681	0.020726825660035315	NA	NA	NA	NA
chr2L:5001486	chr2L	5001340	5001638	FALSE	FALSE	FALSE	FALSE	97.52954075638068	137.13046616796262	111.72622852858989	88.99404024966675	-0.3281872784602288	0.49163796058446657	-0.1960567399595411	0.6237684990851543	-0.2932547817429779	0.4410085847541636	-0.17465932509253604	0.5596040414046055	0.8259866839139332	0.2888110154357195	0.7892525382270812	0.15822548487403448	0.014170836638689866	0.050545899391983735	0.005873225350220891	0.10475149078095812	NA	NA	NA	NA
chr2L:5003882	chr2L	5003729	5003996	FALSE	FALSE	FALSE	FALSE	45.98978453805258	31.25568180404456	39.62002795313889	43.82840442664185	0.1456362604027505	-0.5571949652453487	0.21508354062033236	-0.4877476850277669	0.11716539102977377	-0.43706205119573144	0.17115040771773002	-0.3830770345077752	0.9766973637647153	NA	0.8400953446584004	0.7029163756076159	0.02849194655530518	0.16876829382837252	0.04103468757647031	0.12837826684216916	NA	NA	NA	NA
chr2L:5004113	chr2L	5003997	5004269	FALSE	FALSE	FALSE	FALSE	48.16020138304968	37.36088635230064	53.140548368819395	59.64444625985823	0.1665746935072459	-0.3663127427221232	-0.1419716906130733	-0.6748591268424424	0.14119102457281313	-0.2975083231543729	-0.11826135643399006	-0.5569607041611762	0.9758892301858532	0.5902283400452929	0.8826761169794275	0.3413565409127788	0.01717249259561795	0.06735028301560737	0.018596559483323113	0.21083789567138958	NA	NA	NA	NA
chr2L:5009770	chr2L	5009621	5009920	TRUE	TRUE	TRUE	TRUE	8030.235892202735	6967.182776872427	6433.939628883539	5989.645165923935	-0.10323186043331004	-0.2048669568462245	0.3197399693357214	0.21810487292280697	-0.09523197721428883	-0.18920176692827795	0.2952210205873283	0.2012512308733392	0.9758892301858532	0.6313654521716983	0.5383244880467628	0.8184984864984701	6.82231550025907e-4	0.002753017623804556	0.005368487503868919	0.0017073212341853275	Constant	Constant	Constant	Constant
chr2L:5011000	chr2L	5010834	5011133	TRUE	TRUE	TRUE	TRUE	959.8623648320187	688.1117929759279	789.0894793147098	807.1464724882056	0.0326415975893768	-0.480184582766391	0.2826386470078342	-0.23018753334793357	0.0296812477109729	-0.43651214516665665	0.25717167183075734	-0.2090217210468722	0.9952681219458754	0.25885897355411935	0.6303350945657911	0.8315347054291291	7.169331913500838e-4	0.03531087471206825	0.0066300447612684076	0.0036126635588462994	Constant	Undetermined	Constant	Constant
chr2L:5025993	chr2L	5025840	5026138	FALSE	FALSE	FALSE	FALSE	40.11169843967017	36.26428863558783	23.738014109615698	25.770396235060907	0.11851547355805273	-0.14547350600816394	0.7568238090247912	0.49283482945857443	0.0786332583156015	-0.1037193618924616	0.5278055320607357	0.3454529118526725	NA	NA	NA	NA	0.06833027207615962	NA	0.336007053134399	0.18944107297309007	NA	NA	NA	NA
chr2L:5027471	chr2L	5027329	5027628	FALSE	FALSE	FALSE	FALSE	67.40738983506017	85.31476289237969	33.39652912206682	46.41433352630822	0.4748722304344001	0.33988864559070614	1.0132085897380545	0.8782250048943605	0.36091986919513763	0.27961835139899643	0.7890407260729324	0.7077392082767913	0.8522083577441066	0.6454312697166145	0.17071607566034092	0.19233792788053788	0.12758905026284184	0.06917865383933298	0.5283002994907623	0.4078451547267664	NA	NA	NA	NA
chr2L:5036330	chr2L	5036181	5036480	FALSE	FALSE	FALSE	FALSE	66.11374424135445	68.69204187515555	92.3571722582392	79.40372280387213	-0.21801735314456944	0.055192747694504773	-0.4822737805133269	-0.2090636796742527	-0.1934465204849032	0.04706798909824448	-0.4238256628185092	-0.18331115323536157	0.936780305952098	0.9349530627022653	0.4637016644857565	0.8934065934867214	0.007717198627766448	0.004734784870840058	0.05712649292336676	0.009204113842510386	NA	NA	NA	NA
chr2L:5043225	chr2L	5043070	5043369	FALSE	TRUE	TRUE	FALSE	145.77357012638367	167.18864898964682	173.15243029114512	138.1094280174775	-0.326230828410286	0.1977477296069657	-0.2483134650824115	0.2756650929348402	-0.29956496455095827	0.18107594194612858	-0.22778196092131672	0.25285894557577016	0.7537649775852763	0.6603970393700747	0.6706730821487525	0.7247117070666725	0.0057919782523939535	0.0033000700820120746	0.003927814811901193	0.003854105511952425	Constant	Constant	Constant	Constant
chr2L:5055107	chr2L	5054955	5055254	TRUE	TRUE	TRUE	TRUE	180.29441233878222	220.2926946238934	236.63329336829543	196.37408576439097	-0.26904851049317224	0.2890669673400683	-0.39229838379947846	0.16581709403376202	-0.2400424116922419	0.25649075732201504	-0.34882277918486004	0.14771038982939688	0.8952610301616979	0.5644222460982434	0.5369282591886655	0.9250976718302893	0.009537889467597841	0.014504641870320316	0.027861905542472035	0.004271767055446907	Constant	Constant	Constant	Constant
chr2L:5059821	chr2L	5059675	5059974	TRUE	TRUE	TRUE	TRUE	1088.2320863741934	874.4320161782646	1103.2302535328033	944.7308094732846	-0.22375871196403943	-0.31556814233238445	-0.01974765327139566	-0.1115570836397407	-0.2044132400724	-0.2879919757588938	-0.018115956813304104	-0.1016946924997979	0.9082833993454621	0.4654799577766526	0.9780520226131181	0.950826077537078	0.002644338200176073	0.008548151581498327	0.001821250644998031	0.0011771812553687208	Constant	Constant	Constant	Constant
chr2L:5060176	chr2L	5060022	5060321	TRUE	TRUE	TRUE	TRUE	691.4775612373728	508.4058403496701	634.0789472745203	719.2841724352656	0.1818993813228986	-0.44370183251848455	0.1250199588270763	-0.5005812550143068	0.1693417201289867	-0.4119934594448627	0.11622948222660179	-0.4651056973472476	0.9210530753268271	0.22510017884885242	0.8274088834111265	0.1644232286202717	8.211190809325596e-4	0.014335232243077747	0.001821250644998031	0.02314810397837441	Constant	Undetermined	Constant	Undetermined
chr2L:5070953	chr2L	5070806	5071104	TRUE	TRUE	TRUE	TRUE	159.66460359387474	152.97632246814567	190.39842651902347	149.7422708200647	-0.3465400180581893	-0.06173614266789847	-0.25397704216985467	0.030826833220436164	-0.3128956544711023	-0.05552344231640341	-0.22943836640474152	0.0279338457499574	0.7854623137935254	0.9166187929867416	0.6958363045211817	0.9925720290022707	0.013231635736702212	0.002617832889878448	0.007059903081956928	0.001148588840048605	Constant	Constant	Constant	Constant
chr2L:5093580	chr2L	5093413	5093712	TRUE	TRUE	TRUE	TRUE	1547.2014882949773	1291.091840061559	1178.7782304855316	1239.29807575143	0.07223090364140161	-0.26106945925116637	0.3923687653687628	0.059068402476194784	0.06539354518770418	-0.23677085217490226	0.35569349848798054	0.05352910112537407	0.9800085209031756	0.5676556459767218	0.49303025188584115	0.9863307156280059	0.0010040269963517002	0.006949901413365981	0.01832140672034056	0.0011237581446399368	Constant	Constant	Constant	Constant
chr2L:5093946	chr2L	5093799	5094097	TRUE	TRUE	TRUE	TRUE	2908.1341678022914	2470.190706837465	2282.4856450238367	2249.5399853862373	-0.02097577593166449	-0.23547140313457265	0.34948804317987037	0.13499241597696224	-0.019379325820593533	-0.21768868551341375	0.3230170623727913	0.12470770267997111	0.9957772890363285	0.5627871724359399	0.49303025188584115	0.9257503608929	4.659396084289607e-4	0.0031945936276036838	0.006686986097685879	0.0010047094367074795	Constant	Constant	Constant	Constant
chr2L:5096394	chr2L	5096246	5096545	TRUE	TRUE	TRUE	TRUE	559.117143676075	393.0996105447706	392.1435220776538	443.2213139288415	0.17664549200263013	-0.5082556471856257	0.511768813272593	-0.17313232591566285	0.15233097234647264	-0.4393676863298443	0.44246952126095174	-0.1492291374153652	0.9647668980442441	0.3490608092882272	0.4637016644857565	0.9368607317081015	0.010243433172387911	0.08272889678457464	0.0774326907611161	0.010747378641724979	Constant	Undetermined	Undetermined	Constant
chr2L:5242750	chr2L	5242608	5242907	FALSE	FALSE	TRUE	FALSE	62.45511239550686	55.51709695739767	164.28185986282114	112.66104022361444	-0.5441844880523165	-0.16988754155330063	-1.395281608879677	-1.0209846623806613	-0.49875429758604384	-0.14892259985172468	-1.255236206511025	-0.9054045087767058	0.28723484473976196	0.7677727527730969	2.5417714153340066e-5	0.0037168403562518873	0.053922212976576636	0.008180807618144036	0.9369838709385315	0.5601839641614799	Undetermined	NA	Decreased	NA
chr2L:5270383	chr2L	5270226	5270525	FALSE	FALSE	FALSE	FALSE	38.313621958328014	32.84307683137676	34.520280222500794	31.043415866378332	-0.15315686241428222	-0.22226812747714422	0.15041324082033933	0.08130197575747733	-0.11307056932207306	-0.16393883549789462	0.11106918814951672	0.06020092197369514	0.9800085209031756	NA	NA	NA	0.05488467964673182	0.07358106169249919	0.05204828390641937	0.04483418891507784	NA	NA	NA	NA
chr2L:5270758	chr2L	5270607	5270905	TRUE	FALSE	FALSE	FALSE	88.7373345208527	61.643721166605516	69.69559710216977	51.655418987574784	-0.4321478141573912	-0.525587264562438	0.3484736991166246	0.25503424871157787	-0.36975105079148385	-0.45420917599755595	0.3020949012883822	0.21763677608231	0.7763081066359945	0.3393193298656713	0.6398733940378211	0.8728884832348719	0.057715136334129814	0.09242008228732845	0.03354024170879778	0.02319974113091834	NA	Undetermined	Constant	NA
chr2L:5271379	chr2L	5271207	5271506	TRUE	TRUE	TRUE	TRUE	2534.517392836166	1628.4857314952694	1730.2509276922704	1546.823832936416	-0.16167237999846235	-0.6381799851415993	0.550729786032911	0.074222180889774	-0.1476182942484034	-0.5837571515549451	0.5039199237145351	0.06778106640799328	0.9516365267411746	0.08329155454762403	0.23147651772941716	0.9784589002547135	0.0014699439113502178	0.09256014768289435	0.04843956792776112	0.0010047094367074795	Constant	Undetermined	Undetermined	Constant
chr2L:5278574	chr2L	5278426	5278725	TRUE	TRUE	TRUE	TRUE	6880.019095218184	5245.219952639231	5134.294157636224	4785.416488761696	-0.10152146205754292	-0.39140929714445133	0.4222466148827719	0.13235877979586344	-0.09508147459090588	-0.366873752443043	0.39576196865602087	0.12396969080388372	0.9758892301858532	0.26256629458658115	0.3025548605159656	0.9122861858337932	4.4573478506188544e-4	0.006201666021723007	0.00740784461277389	7.893541278021325e-4	Constant	Constant	Undetermined	Constant
chr2L:5279005	chr2L	5278847	5279146	TRUE	TRUE	TRUE	TRUE	2556.946465019409	1984.8767921912342	2000.6462252653123	2042.7672175708421	0.03005873420845964	-0.3653724977438064	0.35395587738207074	-0.041475354570195314	0.028069206312291293	-0.34143131643810143	0.3307804912927151	-0.03872003145767766	0.9933154323629888	0.30689920548541216	0.4399270765558409	0.9863307156280059	3.7308338462267894e-4	0.005562494986128493	0.004440840224267769	7.536514461940491e-4	Constant	Constant	Constant	Constant
chr2L:5300701	chr2L	5300555	5300854	FALSE	FALSE	FALSE	FALSE	34.71154228609089	41.382483830121906	28.337185409854932	41.17668339100196	0.5391311618928117	0.25360477251253977	0.2927189979762139	0.007192608595941986	0.40272987798792037	0.19117326188832592	0.21586286924619327	0.004306253146598806	0.8411340074398077	NA	NA	NA	0.18085624162512218	0.0750657624799174	0.08275203356920934	0.026755816758834376	NA	NA	NA	NA
chr2L:5306780	chr2L	5306632	5306930	FALSE	FALSE	FALSE	FALSE	40.575988300504484	56.03429880774871	57.47441334368195	61.42399097812226	0.09588241834201988	0.4656839420688342	-0.5022936004443759	-0.13249207671756155	0.08293921701522572	0.3865850406493072	-0.4181653878461069	-0.11451956421202543	0.9800085209031756	0.4472267443496201	0.5188655662115235	0.9562321755063723	0.006770850413706835	0.08590703549579189	0.09160149040802269	0.01007614497573235	NA	NA	NA	NA
chr2L:5307325	chr2L	5307175	5307474	FALSE	FALSE	FALSE	FALSE	26.735239173741103	35.32522055960999	27.9134076273513	39.41278646344944	0.4977054936451637	0.4019559851633575	-0.06221567406355717	-0.1579651825453634	0.36991441415528564	0.29062330819825194	-0.04150326255329878	-0.12079436851033251	NA	NA	NA	NA	0.16687855887597436	NA	0.04398715963863408	0.05533669680964777	NA	NA	NA	NA
chr2L:5325049	chr2L	5324901	5325200	TRUE	TRUE	TRUE	TRUE	1751.4179684174474	1253.999921043269	1311.331975525313	1237.5902321667286	-0.08349924777292791	-0.4819861605672135	0.41749045480023234	0.019003542005946786	-0.07568605849376374	-0.4374518017713871	0.3790213896839685	0.01725564640634508	0.9800085209031756	0.26434317269101126	0.453787002383821	0.9948873782324915	0.0010576047355951624	0.03742924716114545	0.02182646684420809	9.562719531618141e-4	Constant	Undetermined	Undetermined	Constant
chr2L:5325446	chr2L	5325312	5325610	TRUE	TRUE	TRUE	TRUE	844.221876289212	704.9455005894895	652.5772870792151	648.7255159031121	-0.008540590845172136	-0.2601104873636036	0.37147343890868106	0.1199035423902496	-0.0077415882937298276	-0.23532649954200305	0.3359428485462285	0.1083579372979553	0.9977240903458271	0.5773205094626067	0.5248355135251621	0.9475090645320288	7.491190099574393e-4	0.007471810009331277	0.016469970678785806	0.0017458734190057988	Constant	Constant	Constant	Constant
chr2L:5326780	chr2L	5326634	5326933	TRUE	TRUE	TRUE	TRUE	1045.3753494569562	646.2035611238141	955.370506077247	765.3959197332445	-0.3198541289007456	-0.6939604390470713	0.12988880110101525	-0.2442175090453105	-0.29417728581682123	-0.6375318535097347	0.11950484819062386	-0.22384971950228955	0.7640446121451384	0.03940498134568949	0.8334040231391089	0.7769874718479205	0.0051024429119716904	0.12290522277979764	0.0018797889213854034	0.002683764038940651	Constant	Undetermined	Constant	Constant
chr2L:5327254	chr2L	5327100	5327399	TRUE	TRUE	TRUE	TRUE	696.5169941869004	551.8729382937127	560.735001382742	1066.783763508247	0.9278767407579989	-0.3358224102000026	0.3128394268789822	-0.9508597240790193	0.685768923580914	-0.24406018489564538	0.22757269963887128	-0.7022564088376881	0.4107427187405852	0.7110833906582987	0.8047691004630679	0.2799952504414554	0.464769656846215	0.10769132973503963	0.09228981966919299	0.4880009044040623	Undetermined	Undetermined	Undetermined	Undetermined
chr2L:5329288	chr2L	5329137	5329435	FALSE	FALSE	FALSE	FALSE	27.88116211840169	17.671437059867262	25.558847078242742	23.63282327226265	-0.11303077014669882	-0.6578713294823539	0.1254679357072219	-0.4193726236284332	-0.07560640303180802	-0.4246068540476619	0.08288967262556518	-0.26611077839028874	NA	NA	NA	NA	NA	NA	NA	NA	NA	NA	NA	NA
chr2L:5339067	chr2L	5338921	5339199	FALSE	FALSE	FALSE	FALSE	12.567425676470847	13.614111259426785	9.739925028010793	14.846545135623124	0.6081446753424917	0.11541364813034967	0.36770658450757904	-0.12502444270456295	0.28261628632612296	0.05475516834168626	0.16487050764426592	-0.06299061034017078	NA	NA	NA	NA	NA	NA	NA	NA	NA	NA	NA	NA
chr2L:5339294	chr2L	5339201	5339447	FALSE	FALSE	FALSE	FALSE	19.12168628217533	23.60029346582164	20.481030437045472	23.196236076107418	0.17960242454771147	0.30359504364992246	-0.09907854598815732	0.02491407311405367	0.11100634889452472	0.18323223361294053	-0.05745144795323783	0.014774436765177982	NA	NA	NA	NA	NA	NA	NA	NA	NA	NA	NA	NA
chr2L:5365881	chr2L	5365734	5365982	FALSE	FALSE	FALSE	FALSE	30.30554229253481	24.213450714364615	38.28887135979975	35.93343037105608	-0.0915984662860202	-0.3237729628421707	-0.3373434759174501	-0.5695179724736007	-0.07126172379669986	-0.23927097494118352	-0.2602640531836659	-0.4282733043281496	NA	NA	NA	NA	0.030216401181570346	NA	0.0837548884024295	0.19376344392741623	NA	NA	NA	NA
chr2L:5366065	chr2L	5365983	5366220	FALSE	FALSE	FALSE	FALSE	30.39666943909746	15.637625933391643	36.47404851358062	38.20896037183925	0.0670406603925224	-0.9588917535434304	-0.2629570871908121	-1.288889501126765	0.05338328004432922	-0.6658976840769881	-0.2020749104934167	-0.921355874614734	NA	NA	NA	NA	0.031384178297646746	NA	NA	0.7545607362193089	NA	NA	NA	NA
chr2L:5461363	chr2L	5461214	5461513	FALSE	FALSE	FALSE	FALSE	76.68748343172498	78.2451911876591	51.877570089959384	61.45491639847992	0.2444175246201249	0.02901096217822579	0.5638802207630758	0.3484736583211767	0.20934290018557583	0.026311337881626557	0.48730766323443725	0.30427610093048796	0.9353318640896817	0.9671840992026733	0.3996807234926864	0.7310277338299755	0.016064670622270547	0.0040348108744402	0.0983822883429519	0.030837708619757823	NA	NA	NA	NA
chr2L:5479462	chr2L	5479313	5479612	FALSE	FALSE	FALSE	FALSE	22.59440138034176	40.39275199622419	27.89600223230298	25.832537461868828	-0.11086902213847136	0.8381311070372549	-0.30409305015134025	0.644907079024386	-0.07898675720737508	0.5990771063661287	-0.20747577464942032	0.47058808892408355	NA	NA	NA	NA	0.057301678468368825	NA	NA	0.2620813360244325	NA	NA	NA	NA
chr2L:5515285	chr2L	5515137	5515352	FALSE	FALSE	FALSE	FALSE	22.938278977424293	31.182410230314716	24.071877505907295	29.788508587955917	0.3074072240407642	0.4429752925064692	-0.06959151808782944	0.06597655037787563	0.196809918986895	0.27972439408039107	-0.040706760668827675	0.04220771442466841	NA	NA	NA	NA	NA	NA	NA	0.07883020895885648	NA	NA	NA	NA
chr2L:5515402	chr2L	5515354	5515535	FALSE	FALSE	FALSE	FALSE	10.7462514713167	8.076539689554407	8.798782043824213	9.149497286634091	0.056388642597544	-0.41202428123329327	0.288457763710262	-0.17995516012057525	0.02064274264408815	-0.15068902680369584	0.10759871425049641	-0.06373305519728757	NA	NA	NA	NA	NA	NA	NA	NA	NA	NA	NA	NA
chr2L:5515678	chr2L	5515537	5515824	FALSE	FALSE	FALSE	FALSE	19.76382411253395	27.16520377265135	17.650262713885045	26.616896628826897	0.5926527140980694	0.4588977473074946	0.16317246440873953	0.029417497618164822	0.357290585884223	0.2777899457944276	0.09649968789534592	0.016999047805550498	NA	NA	NA	NA	NA	NA	NA	NA	NA	NA	NA	NA
chr2L:5517567	chr2L	5517418	5517717	FALSE	FALSE	TRUE	FALSE	75.80748222795513	22.204324948730495	154.9963596561668	139.17333027404766	-0.15535155720030416	-1.7714995385280843	-1.0318221767392863	-2.6479701580670665	-0.14143409988567607	-1.4342741933915537	-0.9321011429686609	-2.2249412364745385	0.959302734323352	8.636866034540695e-6	0.006478735009129302	9.452490733404092e-14	0.0022284076408262436	1	0.5614208992929933	1	Constant	NA	Decreased	NA
chr2L:5519955	chr2L	5519816	5520114	TRUE	TRUE	TRUE	TRUE	478.1279173241369	386.0689078113515	555.1288362553913	467.27052385801073	-0.2485646034134919	-0.30853827437333986	-0.21542599066484158	-0.27539966162468954	-0.22776348524056214	-0.28165530380237447	-0.19747154436418177	-0.2513633629259941	0.8772395977766057	0.47431662611665126	0.7179704147231907	0.7373336140196592	0.003018750560654379	0.00786777593536982	0.0032508556613098784	0.0044879885381439765	Constant	Constant	Constant	Constant
chr2L:5524261	chr2L	5524112	5524411	TRUE	TRUE	TRUE	TRUE	1939.9644602556423	2019.2935815541127	2080.8924334234243	2333.118091756994	0.1650569413321685	0.05782045403935304	-0.1011721676742791	-0.20840865496709454	0.15109486638951733	0.05284520601512302	-0.09249446880577886	-0.19074412918017314	0.9503817815103021	0.9130507735159141	0.8755778696549812	0.8462026555615626	0.0014318386716760199	0.0021536768859126746	0.0018797889213854034	0.0023206752747015895	Constant	Constant	Constant	Constant
chr2L:5525896	chr2L	5525750	5526048	TRUE	FALSE	FALSE	FALSE	208.86857398162505	152.00860959076766	210.37311823553347	181.08680370876294	-0.21626894988349443	-0.45844240468444747	-0.010354923628227913	-0.252528378429181	-0.19523872831735928	-0.4115539861666316	-0.009779639671894718	-0.22609489752116702	0.9212982065073838	0.31325718072461545	0.9892273270119709	0.8192142172103606	0.003993511704387781	0.037929599254716104	0.001821250644998031	0.006744744951844657	NA	Undetermined	Constant	NA
chr2L:5526927	chr2L	5526777	5527076	TRUE	TRUE	TRUE	TRUE	575.6149193587459	455.60367467039555	543.8900394028063	501.81128051731	-0.11617010275157628	-0.33732460261817904	0.08178898069276243	-0.13936551917384032	-0.10361202983835394	-0.300465712203041	0.0729010704171573	-0.12395261194752974	0.9758892301858532	0.4932552395825014	0.910301278786934	0.9434072426826463	0.0025341930568038044	0.019305974579715477	0.0028931949404474226	0.0033312764655834748	Constant	Constant	Constant	Constant
chr2L:5528072	chr2L	5527923	5528222	TRUE	TRUE	TRUE	TRUE	268.37144989472256	236.48770946310012	242.97184910737639	233.86031825038847	-0.055142087910214826	-0.18246599476796538	0.1434420299368547	0.016118123079104138	-0.04996782427780239	-0.16514464306922283	0.1298524666277241	0.014675647836303657	0.9838969795543944	0.7081529229048334	0.8321463680464601	0.9955872953301655	8.952158664159158e-4	0.004093018500126119	0.0027971291180151443	9.654128662022495e-4	Constant	Constant	Constant	Constant
chr2L:5532256	chr2L	5532108	5532406	TRUE	TRUE	TRUE	TRUE	433.99616589788525	552.8457466255973	402.6496579563939	516.7447896342034	0.35992682909975277	0.3491947027716413	0.10815718950794728	0.09742506317983578	0.3168686573960494	0.3077012136882458	0.09513692825078257	0.08596948454297897	0.816047798813133	0.501458870338282	0.8903285815111699	0.9733433101831075	0.02628580044568123	0.026579286840720705	0.004684836151406649	0.0033277773377150973	Constant	Constant	Constant	Constant
chr2L:5542404	chr2L	5542270	5542569	TRUE	TRUE	TRUE	TRUE	2549.379461788023	2018.1862512818216	2252.202677667244	2136.9463246662285	-0.07578599146941807	-0.33708680512935557	0.1788094643129937	-0.08249134934694383	-0.06781925778217811	-0.3017106511161774	0.16014858040685034	-0.07374281292714896	0.9800085209031756	0.48415725466574355	0.8024413479030266	0.9787242331109053	0.001593777020948296	0.017366538229390455	0.0048631792832758165	0.0018528767370999553	Constant	Constant	Constant	Constant
chr2L:5569559	chr2L	5569412	5569711	FALSE	FALSE	FALSE	FALSE	18.5351157277579	33.285947568574954	19.989139839470095	30.19702906708637	0.5951902248251234	0.8446521158545708	-0.10895526929653913	0.1405066217329084	0.40632702630129236	0.5684226749709937	-0.06389420193746324	0.09820144673223802	NA	NA	NA	NA	NA	NA	NA	NA	NA	NA	NA	NA
chr2L:5603649	chr2L	5603502	5603800	FALSE	FALSE	FALSE	FALSE	32.60472349721698	53.43545374147122	32.00179926142852	49.97554443213231	0.6430692626031275	0.7127162842645285	0.02692796395081064	0.09657498561221176	0.48507063368072606	0.5354855395178263	0.023192896475909084	0.0736078023130093	0.7299023599200161	0.367990320795515	0.9861236371490713	0.9863307156280059	0.23800031000971011	0.29263020398315925	0.03390980666025387	0.03646423332245406	NA	NA	NA	NA
chr2L:5615279	chr2L	5615136	5615434	FALSE	FALSE	FALSE	FALSE	36.5267199083067	41.76727486323999	26.561148312475883	36.80958959161082	0.4707641447273867	0.19342081105754852	0.4596346860471432	0.18229135237730504	0.34917519412172426	0.148406406419537	0.33987807972869616	0.1391092920265089	0.8772395977766057	NA	NA	NA	0.14723095625294594	0.058008829909716376	0.13879940391896664	0.05273801921161183	NA	NA	NA	NA
chr2L:5618316	chr2L	5618163	5618462	FALSE	FALSE	FALSE	FALSE	37.95952566708191	52.97793537638324	34.40949049499494	51.31498898648322	0.5765737650942162	0.4809296560680098	0.14165543481512366	0.046011325788917326	0.4547982653911167	0.3794385349065749	0.11117885116246842	0.035819120677926704	0.7337886405855578	0.5114631879415219	0.9002762864268464	0.9925720290022707	0.17395549190471868	0.13108651365039195	0.036478694763790474	0.01813297274750098	NA	NA	NA	NA
chr2L:5624210	chr2L	5624059	5624357	FALSE	FALSE	FALSE	FALSE	26.301602405370076	35.808399566831135	28.48212263760205	44.7487845944367	0.6517918308562312	0.4451473424743689	-0.11490597022742546	-0.3215504586092877	0.5102432603610978	0.3345655352948422	-0.08139994790644463	-0.25707767297270023	0.661307745981496	NA	NA	NA	0.2299231412193097	0.13368686647276798	0.04077396066555631	0.07493238680676717	NA	NA	NA	NA
chr2L:5635364	chr2L	5635216	5635515	FALSE	FALSE	FALSE	FALSE	46.320317365638616	60.39280244190495	34.94601291819554	43.78364494839049	0.3252641984128262	0.3827314826925959	0.40651727389990433	0.463984558179674	0.2511226996075644	0.30654295474015647	0.3151271582110499	0.37054741334364194	0.9353318640896817	0.6127240443538398	0.6961868039380736	0.7310277338299755	0.07382825317299715	0.08983045976160264	0.09660848701821617	0.11635944528056205	NA	NA	NA	NA
chr2L:5642630	chr2L	5642483	5642782	FALSE	FALSE	FALSE	FALSE	32.886578537062775	40.24291285961303	26.069223193462918	32.83891745635043	0.33305897475559065	0.2912358134955043	0.33515132615744253	0.29332816489735625	0.2361924122251304	0.21365794470721633	0.23760210859276226	0.21506764107484813	NA	NA	NA	NA	0.11209833758163187	0.09927812117964428	0.10974681320560688	0.0952799530745286	NA	NA	NA	NA
chr2L:5646967	chr2L	5646816	5647114	FALSE	FALSE	FALSE	FALSE	33.42433801599776	40.253176422598465	35.308917447677295	42.44815674618927	0.2656693185315729	0.26820364499860183	-0.0791336021460911	-0.07659927567906219	0.1956909768748127	0.19348378147472137	-0.05538436804043613	-0.05759156344052747	0.9654262354512625	NA	NA	NA	0.08379854916942758	0.09154893776432868	0.04637048773607831	0.044543469869444595	NA	NA	NA	NA
chr2L:5649594	chr2L	5649446	5649745	FALSE	FALSE	FALSE	FALSE	31.377470448981033	41.79262324095877	28.791247844106863	38.581032858045894	0.4222614482538108	0.41351926509206316	0.12409873331318254	0.11535655015143491	0.3084749249981688	0.3034114666567858	0.09050142846343552	0.08543797012205251	0.9146388982989508	NA	NA	NA	0.137017107166194	0.13887637520860005	0.05378364941274091	0.048626326976189856	NA	NA	NA	NA
chr2L:5659376	chr2L	5659228	5659526	FALSE	FALSE	FALSE	FALSE	37.55432790669261	43.920921666528734	34.35865745820994	41.204094249507996	0.2621140328635964	0.22592915005216271	0.12830551387952024	0.09212063106808654	0.1990219193537805	0.172159877572076	0.09721325845246942	0.07035121667076491	0.9599004521551733	NA	NA	0.9863307156280059	0.06833027207615962	0.06353671801672671	0.042865624396670174	0.03545579927784433	NA	NA	NA	NA
chr2L:5707322	chr2L	5707172	5707471	FALSE	FALSE	FALSE	FALSE	21.329895214662535	35.27503250316796	33.40579013575041	28.904693869529858	-0.2087943900140016	0.7257705338472977	-0.6472213045178717	0.28734361934342767	-0.1475803993156864	0.49274476463048195	-0.4372847030335527	0.20304046091261566	NA	NA	NA	NA	0.08422830474599442	NA	NA	0.10728141597550322	NA	NA	NA	NA
chr2L:5708785	chr2L	5708633	5708931	FALSE	FALSE	FALSE	FALSE	38.194535226965506	39.30893387401819	35.83906900732579	42.04678926237838	0.2304624780103718	0.041490999881142895	0.09183307509169285	-0.09713840303753607	0.1796084584098694	0.03197451253625417	0.07117120944877495	-0.07646273642484025	0.9672007496844227	NA	NA	0.9863307156280059	0.05299216491072185	0.027102741060009268	0.03210259902481913	0.031209986371683433	NA	NA	NA	NA
chr2L:5721086	chr2L	5720950	5721248	FALSE	FALSE	TRUE	FALSE	106.92378031592808	109.1637078716552	139.49323922332016	138.1452322438363	-0.01400942928391838	0.029910552938461385	-0.38361245065928157	-0.3396924684369018	-0.01252769812055629	0.026228595394426537	-0.34551772321858326	-0.3067614297036005	0.9970895898244171	0.9617317645911284	0.517995975041855	0.6460611552712946	7.169331913500838e-4	0.0023740174439953288	0.01985227049191386	0.013124787140687426	Constant	NA	Constant	NA
chr2L:5724088	chr2L	5723947	5724246	TRUE	FALSE	TRUE	FALSE	92.47540325356127	69.71884073744947	101.70013947295317	101.77969943993374	0.0011281783618322346	-0.4075211054699088	-0.1371800661537687	-0.5458293499855098	0.0012700526349265088	-0.3566070460712316	-0.1222139620204705	-0.48009106072662866	0.999976663954978	0.42768194614662125	0.8583405739102545	0.329155624517371	0.0011319728188272792	0.03974460641930054	0.0049134380796140385	0.08056662051494826	Constant	Undetermined	Constant	NA
chr2L:5724630	chr2L	5724488	5724786	TRUE	TRUE	TRUE	TRUE	10140.94435567307	9077.339589709294	7420.883348062836	7257.51338964366	-0.032115600363302244	-0.15985057099561414	0.45052917275066423	0.32279420211835236	-0.030227643153999065	-0.1505808819914744	0.42425300285782475	0.3038997640203494	0.9886012781669091	0.6657952716456326	0.22532637265623467	0.4669940030432505	2.0201629286171677e-4	0.0021536768859126746	0.007817791765424189	0.0016668075484379957	Constant	Constant	Undetermined	Constant
chr2L:5732514	chr2L	5732362	5732660	FALSE	FALSE	FALSE	FALSE	24.40222173721335	24.75817128160192	25.98880534082877	31.939508987600913	0.29745181687441946	0.02089225025601637	-0.09087781108675587	-0.36743737770515894	0.2018016805239761	0.01281507052695946	-0.05838787294328983	-0.24737448294030645	NA	NA	NA	NA	NA	NA	NA	NA	NA	NA	NA	NA
chr2L:5733972	chr2L	5733817	5734116	FALSE	FALSE	FALSE	FALSE	52.20330669721653	34.8640133407336	41.32405972096675	27.508443438947335	-0.587107485823011	-0.5824025402415334	0.3371592007470491	0.34186414632852674	-0.4192811427834856	-0.42674591513755605	0.24906245004040556	0.24159767768633517	0.832594555263444	NA	NA	0.9017569671575922	0.22449441986793106	0.22342676123449137	0.10063650615637254	0.1173330724009727	NA	NA	NA	NA
chr2L:5756736	chr2L	5756579	5756877	FALSE	FALSE	FALSE	FALSE	20.741440529578075	28.73857186934182	33.890206466691694	16.65970600176466	-1.0245054847610544	0.47047227514412576	-0.7083523307259768	0.7866254291792033	-0.6865246084750234	0.31291225368548287	-0.4822594155762493	0.5171774465842569	NA	NA	NA	NA	NA	NA	NA	NA	NA	NA	NA	NA
chr2L:5757235	chr2L	5757087	5757385	FALSE	FALSE	FALSE	FALSE	38.58513778888755	41.33581890498359	34.41660739360894	38.5990750382283	0.16546138498157173	0.0993472106747391	0.16494036649891639	0.09882619219208377	0.12684040368001298	0.07689428520279971	0.1262381951961826	0.07629207671896931	0.9766973637647153	NA	NA	0.9863307156280059	0.04413038109919305	0.03599533458406486	0.04480656035018785	0.03374721678383434	NA	NA	NA	NA
chr2L:5771368	chr2L	5771220	5771519	FALSE	FALSE	FALSE	FALSE	65.40087501769618	65.05839924884773	64.65287905978795	57.03711918170288	-0.18081349987567522	-0.007574612554256846	0.01659532192403503	0.1898342092454534	-0.1551112280401042	-0.006256534992438094	0.013896664744046532	0.16275135779171263	0.9647668980442441	0.9920631789877745	0.9870001847630445	0.9284690327619847	0.01194905299339443	0.005269480418301237	0.004791208138251539	0.01421409016407839	NA	NA	NA	NA
chr2L:5772200	chr2L	5772051	5772349	FALSE	FALSE	FALSE	FALSE	27.447357285854878	27.71827639425309	19.50932054610613	30.55198090291084	0.647102389414168	0.01417030025208937	0.492503715022251	-0.14042837413982762	0.4166763647505563	0.009767579877808373	0.31201249715576157	-0.094896287716986355	NA	NA	NA	NA	NA	NA	NA	NA	NA	NA	NA	NA
chr2L:5800284	chr2L	5800134	5800433	TRUE	FALSE	TRUE	TRUE	183.2600797163874	180.88684846102686	256.77642330426227	213.16292118171162	-0.26855623415973057	-0.018805032664289404	-0.48662019116647065	-0.23686898967102954	-0.24300115292511237	-0.01715218663992743	-0.4388121665739725	-0.21296320028878754	0.8772395977766057	0.9759049204308146	0.38345814217018787	0.8392956415833752	0.0062492125700785274	0.002325589036916651	0.041437259308899715	0.005537364906190581	Constant	Constant	Undetermined	Constant
chr2L:5803906	chr2L	5803760	5804058	FALSE	FALSE	FALSE	FALSE	37.16524925401274	57.60736506745224	33.96683993872214	37.14774900239508	0.12914778696876358	0.6322989874769953	0.12982727850543185	0.6329784790136637	0.09644387872058151	0.4893244482413557	0.09862947905324289	0.4915100485740171	0.9800085209031756	0.40966934128407473	0.913082218934073	0.5682964217365833	0.042022280440223235	0.2297272861148697	0.043091570594218795	0.2248925708657156	NA	NA	NA	NA
chr2L:5804306	chr2L	5804160	5804459	FALSE	FALSE	FALSE	FALSE	6.654000597532452	5.057899715047664	7.4311709640195875	6.515555631473255	-0.18970134708806655	-0.3956835633685925	-0.15936756503928687	-0.3653497813198128	-0.05205462764716421	-0.09593648911818187	-0.044411879454995695	-0.08829374092601333	NA	NA	NA	NA	NA	NA	NA	NA	NA	NA	NA	NA
chr2L:5810160	chr2L	5810016	5810315	FALSE	FALSE	FALSE	FALSE	25.9388618600718	22.71050143290944	26.92679422763442	28.895001509373515	0.10177746542394207	-0.19175561855612858	-0.05392730114229139	-0.34746038512236205	0.07085152341691767	-0.12786354476454462	-0.03683052039347752	-0.23554558857493982	NA	NA	NA	NA	NA	NA	NA	NA	NA	NA	NA	NA
chr2L:5815782	chr2L	5815630	5815929	FALSE	FALSE	FALSE	FALSE	36.03924089767079	45.798965688272034	25.598025196476183	35.85977193466896	0.48633379747158734	0.3457463935732238	0.49353610833685346	0.3529487044384899	0.3496481217719875	0.26007165520760983	0.35457329700278467	0.264996830438407	0.8796328453630256	NA	NA	NA	0.16677162867517786	0.10799794378781827	0.1652052418507205	0.10540029673979512	NA	NA	NA	NA
chr2L:5827261	chr2L	5827105	5827404	FALSE	FALSE	FALSE	FALSE	28.34137626984984	22.640137857882674	24.56953710302488	17.474194152673437	-0.4916447519764014	-0.32402707497111605	0.2060391406938922	0.3736568176991775	-0.29080563027562284	-0.19819784555885583	0.12637775685758654	0.21898554157435354	NA	NA	NA	NA	NA	NA	NA	NA	NA	NA	NA	NA
chr2L:5855306	chr2L	5855158	5855456	FALSE	FALSE	FALSE	FALSE	34.516572255416555	36.25142574423292	32.12519856531941	44.27862402570762	0.462905018936485	0.07074853486366608	0.10358382999876	-0.2885726540740589	0.3524950542911925	0.05249088486466009	0.07803497355107797	-0.22196919587545444	0.8772395977766057	NA	NA	NA	0.13863295407136159	0.03880217885294223	0.04179060941198784	0.07769604068108676	NA	NA	NA	NA
chr2L:5865821	chr2L	5865668	5865966	FALSE	FALSE	FALSE	FALSE	38.67120357607695	48.93798719818055	25.97055726001155	34.074913591379875	0.39183302778910317	0.3396950985365003	0.5743826957743108	0.5222447665217078	0.2696937089770428	0.24916877696125733	0.3995484697207249	0.3790235377049394	0.936588807030706	NA	NA	NA	0.141482694189684	0.11905026097668654	0.219942577091076	0.19373249982540555	NA	NA	NA	NA
chr2L:5867027	chr2L	5866883	5867182	FALSE	FALSE	FALSE	FALSE	32.50551101710688	56.0366366135802	28.307066800528972	45.48608513300216	0.6842630071803589	0.7856860312238018	0.19952207100224387	0.30094509504568673	0.5039747909977617	0.5890898934155049	0.14550186364391635	0.23061696606165955	0.7053805848167354	NA	0.8765766894276336	0.9090480982434626	0.2724304554237839	0.3497393142693618	0.0656617102856072	0.08257933093369288	NA	NA	NA	NA
chr2L:5879436	chr2L	5879288	5879586	FALSE	FALSE	FALSE	FALSE	75.94977551672815	70.16947640960801	45.15644760258586	53.402683880222355	0.24198025415824648	-0.11420210323397242	0.7501137049048626	0.3939313475126438	0.19834474969828772	-0.09605356016463568	0.6255608268990746	0.3311625170361512	0.9503817815103021	0.8731115238657514	0.2793175022529272	0.7354875357903166	0.029941261315112586	0.013204342930270957	0.2545553575086424	0.060819451106979394	NA	NA	NA	NA
chr2L:5927733	chr2L	5927585	5927883	FALSE	FALSE	FALSE	FALSE	30.78201477464379	51.3758490189818	28.86179968502468	39.40430481639881	0.4491919866622362	0.739002667007297	0.09292640119001577	0.38273708153507674	0.3324150970208671	0.5558398795132065	0.07031528898173206	0.29374007147407155	0.8952610301616979	NA	NA	NA	0.14031706915239411	0.3138392955552692	0.0446538877942363	0.10740709399752928	NA	NA	NA	NA
chr2L:5932032	chr2L	5931884	5932182	FALSE	FALSE	FALSE	FALSE	28.227304438042957	39.87296533508109	32.57716902507069	44.722160400078735	0.45712864407653336	0.4983195364960879	-0.2067698728412552	-0.16557898042170063	0.35709465400518453	0.37557386975372287	-0.15078584760299726	-0.13230663185445898	0.8685744365942136	NA	NA	NA	0.12435198818828276	0.15717981567079295	0.055340599916018564	0.04181187796431175	NA	NA	NA	NA
chr2L:5943632	chr2L	5943490	5943788	TRUE	TRUE	TRUE	TRUE	416.3894411249997	347.49071049337977	354.02937186224153	379.0171006977924	0.0983938844416462	-0.2609590743628015	0.23406442727692828	-0.12528853152751943	0.08721470952852592	-0.23125366939844444	0.20750128103488644	-0.11096709789208394	0.9772510591671333	0.6200591916721852	0.7462497635815911	0.9520503038766481	0.0026228695650451607	0.012697006310787304	0.009386250779048401	0.003508846373949311	Constant	Constant	Constant	Constant
chr2L:5949151	chr2L	5949015	5949277	FALSE	FALSE	FALSE	FALSE	1730.0128500544838	1329.3592820978115	1516.8198964876856	1555.9220260729571	0.03671996885131759	-0.38005168349920304	0.1897329601922382	-0.22703869215828248	0.03421177231432764	-0.3539246401208192	0.1767717967092903	-0.21136461572585655	0.9860539383121609	0.3002148328371036	0.7199335369422228	0.7715164472756396	4.0330395567756935e-4	0.007225639044686519	0.001821250644998031	0.0012513366494825299	NA	NA	NA	NA
chr2L:5949393	chr2L	5949278	5949535	TRUE	TRUE	TRUE	TRUE	3327.9328248012043	2190.6849252585857	2531.17695586694	2453.2959062167183	-0.04508711432905026	-0.6032443086192697	0.39481794207670856	-0.1633392522135108	-0.04181203064569107	-0.5595849583421313	0.3664290133971167	-0.15134391429932345	0.9838969795543944	0.0683192751996297	0.4051479592830147	0.8905112954468162	4.659396084289607e-4	0.05744175332365698	0.00871774577544206	0.0010358571456106512	Constant	Undetermined	Constant	Constant
chr2L:5977692	chr2L	5977543	5977842	FALSE	FALSE	TRUE	TRUE	134.69270672361426	172.43437581110314	262.62407175514556	300.27011447100347	0.19326173460955598	0.3563756783224755	-0.9633274231485915	-0.800213479435672	0.1692085215861913	0.301818985225737	-0.8269128984246279	-0.6943024347850821	0.9587307976158106	0.5331769978124238	0.04952847063121087	0.0953346273820735	0.010336965421032712	0.04015824097431472	0.4695971202450315	0.2886398235776118	Constant	NA	Decreased	Undetermined
chr2L:5981065	chr2L	5980922	5981221	TRUE	TRUE	TRUE	TRUE	2691.0651590414645	2011.7206773932305	2167.710064346976	1958.2198925707753	-0.14662902892921073	-0.4197473192354994	0.3120055173428644	0.038887227036575774	-0.13477006327069385	-0.38609949394600057	0.28708119732311077	0.035751766647804065	0.9587307976158106	0.29389865699512635	0.5607166009268251	0.9894042180936884	0.0010046348754420178	0.016280253666207306	0.005820064109991927	8.026345143311706e-4	Constant	Undetermined	Constant	Constant
chr2L:5981607	chr2L	5981474	5981772	TRUE	TRUE	TRUE	TRUE	7567.42146304032	5480.648413892878	6105.635575390411	5261.984844716976	-0.2145343892191181	-0.4654552093035138	0.3096603148535556	0.05873949476915992	-0.20124755138305075	-0.4368449652258373	0.2906943943482301	0.05509698050544349	0.8732320111201277	0.15296263518379924	0.4940268361127052	0.9804668039049135	7.169331913500838e-4	0.01196658570688789	0.0025993585812964046	6.916959585710629e-4	Constant	Undetermined	Constant	Constant
chr2L:5982543	chr2L	5982386	5982685	TRUE	TRUE	TRUE	TRUE	240.1838382305378	202.0350801661259	196.1467062499768	209.1946641853071	0.09291294453301675	-0.2495332608794793	0.2922059670854514	-0.05024023832704471	0.08414670325837167	-0.2261516914223086	0.2648434096732939	-0.045454985007386386	0.9766973637647153	0.5910489348525875	0.628773685589413	0.9863307156280059	0.001135804001741811	0.0064584102935276244	0.007921154499693253	0.001061286534449126	Constant	Constant	Constant	Constant
chr2L:5986292	chr2L	5986133	5986432	TRUE	TRUE	TRUE	TRUE	955.3794763415309	992.4350209658654	1165.1474351785912	1046.791219439852	-0.1545387937497417	0.054898760962864536	-0.28636673188614603	-0.07692917717353984	-0.13714460755531968	0.04856197069241941	-0.2538739745780276	-0.06816739633028845	0.9672007496844227	0.9309871525697793	0.6809918063858337	0.9804668039049135	0.004174121492987904	0.0033299608380507983	0.013928691995196649	0.0024257422220905966	Constant	Constant	Constant	Constant
chr2L:5999536	chr2L	5999385	5999684	TRUE	TRUE	TRUE	TRUE	205.67575123985196	253.3947148718441	234.8257318685457	244.77482997458765	0.05986470875681759	0.3010147210515825	-0.19121879254785287	0.04993121974691209	0.05398900979211823	0.2702585702387581	-0.1713527991262547	0.044916761320385176	0.9838969795543944	0.5234900171433575	0.787990053620471	0.9869540650618173	0.0011227738893354944	0.012098511100435064	0.004760298139837508	0.0011961229412749915	Constant	Constant	Constant	Constant
chr2L:6013246	chr2L	6013091	6013389	FALSE	FALSE	FALSE	FALSE	42.165393141469636	43.91120581304663	34.44640970602429	42.880556963549	0.31597002370161736	0.05852974589212402	0.2917057849167805	0.034265507107287166	0.24594945531256446	0.046339558669506495	0.2261131808046377	0.026503284161579703	0.9380364668349039	0.9513703482385207	0.7975552369083759	0.9948873782324915	0.07170191606067246	0.026071052655210963	0.06488535111812861	0.020685484360388053	NA	NA	NA	NA
chr2L:6014789	chr2L	6014631	6014930	FALSE	FALSE	FALSE	FALSE	26.966335227052703	22.72787805742797	29.301775489087774	29.77362573143705	0.02304683395453893	-0.24669647394608823	-0.11982861477035127	-0.38957192267097845	0.017002186224687764	-0.16992830686489974	-0.08529780824246407	-0.27222830133205156	NA	NA	NA	NA	NA	NA	NA	0.14261252697298785	NA	NA	NA	NA
chr2L:6020330	chr2L	6020184	6020482	FALSE	FALSE	FALSE	FALSE	44.16386562479693	53.95686995518727	38.58340967276655	30.204143308329208	-0.3532341746638947	0.2889402043060761	0.194885813379348	0.8370601923493187	-0.26727068906229784	0.2285444180227609	0.1501139311858051	0.6459290382708639	0.9259521035227157	0.721022910091109	0.8672445678827012	0.30118348416699264	0.09201486287966788	0.07025163666680637	0.04762011745854138	0.3802742374060771	NA	NA	NA	NA
chr2L:6024551	chr2L	6024403	6024701	FALSE	FALSE	FALSE	FALSE	82.00416899206087	92.92474914741678	123.55270019981248	97.45334207222527	-0.34234297325614815	0.18036563204884237	-0.5913573790260068	-0.06864877372101628	-0.30815621915368185	0.1586434954274266	-0.5279159070175191	-0.0611161924364107	0.8050925602583829	0.7407903026482977	0.27405304567954814	0.9839084612951261	0.014770663732777535	0.006943544657658166	0.08643038059920737	0.0017667679982452157	NA	NA	NA	NA
chr2L:6047965	chr2L	6047815	6048114	TRUE	TRUE	TRUE	TRUE	4203.592756392444	4122.709131016063	3474.6753425249854	3334.7874760417026	-0.05928336316003041	-0.02803022939897625	0.27474472250154935	0.3059978562626035	-0.05397408152965162	-0.025549351732114475	0.2503523098948793	0.27877703969241646	0.9838969795543944	0.9617317645911284	0.6398733940378211	0.6786308627873809	7.926284425741139e-4	0.0021536768859126746	0.005871523872543105	0.006957726716776417	Constant	Constant	Constant	Constant
chr2L:6048705	chr2L	6048556	6048855	TRUE	TRUE	TRUE	TRUE	347.1673715398221	332.32630822516995	371.624108039727	319.50776238467137	-0.2179931138073539	-0.06303085590785576	-0.09821273269523899	0.05674952520425916	-0.199889527708142	-0.05770577849766162	-0.09014888415421758	0.0520348650562628	0.9083117369810486	0.9030969005622206	0.877334287372546	0.9863307156280059	0.0021365672001028508	0.0021536768859126746	0.001821250644998031	8.808644927095917e-4	Constant	Constant	Constant	Constant
chr2L:6050808	chr2L	6050663	6050961	TRUE	TRUE	TRUE	TRUE	4662.2263072022	3708.17270405001	3543.621238892766	3409.375769741239	-0.05571679204898841	-0.330310597973735	0.3957946262255048	0.12120082030075816	-0.05116054775967164	-0.3036514493713557	0.3637945821887224	0.11130368057703836	0.9838969795543944	0.4217878528681989	0.44116601388607907	0.9423002539637553	5.930320319031951e-4	0.007823997755328738	0.01253149227201036	0.001069322503925135	Constant	Constant	Constant	Constant
chr2L:6062785	chr2L	6062639	6062937	FALSE	FALSE	TRUE	TRUE	143.6586502776485	179.81191674624057	179.8390216949885	190.7288735956096	0.08481717078112673	0.3238437702369116	-0.32406122650373337	-0.08503462704794852	0.07675477634431697	0.2899401188325927	-0.29020107982643967	-0.07701573733816398	0.9800085209031756	0.4963056502686997	0.6032380371055959	0.9740269678141296	0.0012572144160744752	0.014632446571154683	0.013358251541363188	0.0014589170447491511	Constant	NA	Constant	Constant
chr2L:6065983	chr2L	6065834	6066132	TRUE	TRUE	TRUE	TRUE	315.9225279336363	255.27744497669312	338.0511773935803	265.0503376459187	-0.35097529344870804	-0.30750474290228635	-0.09767085485585535	-0.054200304309433664	-0.31735734310090685	-0.2772488292762699	-0.08868582949414883	-0.048577315669511914	0.768568837783509	0.5068346248956448	0.8870882753818248	0.9863307156280059	0.01306340455756402	0.011495761275785393	0.002317753917932098	0.0011863325394419063	Constant	Constant	Constant	Constant
chr2L:6069061	chr2L	6068912	6069211	TRUE	TRUE	TRUE	TRUE	2426.7652694811986	2017.4340049459786	1964.7102237811253	1837.397112235088	-0.09665307789770224	-0.2665130892834163	0.30471802531083503	0.134858013925121	-0.0863925008775229	-0.2386196342697084	0.27278786524357235	0.12056073185138684	0.9766973637647153	0.5900783052649088	0.635643810237835	0.9454600405883813	0.0019436019713661664	0.010405506685018301	0.012729464340220351	0.0028442215853135065	Constant	Constant	Constant	Constant
chr2L:6071005	chr2L	6070863	6071161	TRUE	TRUE	TRUE	TRUE	1180.7688030580762	992.8371990707549	962.5325077737175	843.9599619473757	-0.1896607078110234	-0.2500974340656589	0.2948193387380683	0.23438261248343284	-0.17272375884652172	-0.22813493723788122	0.2688965849367901	0.21348540654543055	0.9362336433060026	0.574674512596588	0.6103230233949185	0.820949886166872	0.002119714078022768	0.005350942047971241	0.006773229250044641	0.003397077252307285	Constant	Constant	Constant	Constant
chr2L:6074148	chr2L	6074004	6074303	FALSE	FALSE	FALSE	FALSE	30.20437397997558	46.3898314290147	25.215461664621873	37.12606553183828	0.558123792850609	0.619051118356204	0.26044884584850714	0.32137617135410224	0.40588047145200096	0.46197859994337986	0.18742287878127314	0.24352100727265213	0.8418765968724427	NA	NA	NA	0.2005385192015802	0.23767360761405673	0.082436074280507865	0.09238554609362397	NA	NA	NA	NA
chr2L:6088486	chr2L	6088344	6088642	FALSE	FALSE	FALSE	FALSE	108.19592674063841	106.40908260354593	87.74263821941521	90.39973261124271	0.0430404198402154	-0.0240248888560626	0.3022961963042896	0.23523088760801167	0.038015027408216565	-0.021073580501891297	0.26911320269144084	0.21002459478133298	0.9899675428368101	0.9699389934564091	0.6488978545937732	0.849803866320757	0.0014290932341326664	0.0025662398505205512	0.014089706665934587	0.007311125067763377	NA	NA	NA	NA
chr2L:6091685	chr2L	6091533	6091831	FALSE	FALSE	FALSE	FALSE	51.1396854196806	53.506305911819034	50.45650678762263	44.23409242382007	-0.18988160606906646	0.06526564234393063	0.019402957128180756	0.27455020554117787	-0.15846957198083703	0.05493722661251535	0.01592563284755391	0.2293324314409063	0.9675569882620009	0.934304456346592	0.9863026323341589	0.8740265743097998	0.02084686404896358	0.011830888987076953	0.008038819657920858	0.036113853016921243	NA	NA	NA	NA
chr2L:6099004	chr2L	6098855	6099154	TRUE	TRUE	TRUE	TRUE	6804.574190845261	5017.196461205719	5089.004115308335	4722.503722910638	-0.10783142403530489	-0.4396234535356194	0.41912152719631746	0.08732949769600298	-0.09828980764885312	-0.4012747106514897	0.38258664419089683	0.07960174118826027	0.9758892301858532	0.2939600263537317	0.4308012256453496	0.9677455537989779	0.0010203858150020534	0.024034759426740132	0.019158670411165302	0.0011022195053366564	Constant	Undetermined	Undetermined	Constant
chr2L:6109853	chr2L	6109704	6110002	FALSE	FALSE	FALSE	FALSE	31.875072396278235	44.78445895648403	36.30809635827109	42.94029805727066	0.24204091397603766	0.4905695583130698	-0.18786267259546394	0.060665971741568174	0.18551808071723397	0.36888517611175525	-0.13735570623665475	0.046011389157866574	0.9669579380493492	NA	NA	0.9921457172667915	0.0621912931669703	0.1575731088197692	0.05425696162507303	0.030466397679629702	NA	NA	NA	NA
chr2L:6110279	chr2L	6110121	6110420	FALSE	FALSE	FALSE	FALSE	22.00722690774473	45.26677576850139	30.696946810704176	39.82665096632361	0.3756389992456765	1.0404751857340693	-0.48011780374923035	0.18471838273916244	0.274780191128248	0.7343961994481638	-0.3227352169535416	0.13688079136637438	0.9357035936874063	NA	NA	NA	0.12239147093774104	0.5598136043783825	0.17201779122435948	0.06481142988315523	NA	NA	NA	NA
chr2L:6115167	chr2L	6115013	6115311	FALSE	FALSE	FALSE	FALSE	27.16629016857065	33.256760366670754	27.361763697848097	38.63752485944436	0.49784145015764664	0.2918300741167311	-0.010343662733397135	-0.21635503877431259	0.35312951782872476	0.20094319807247282	-0.004653245873316934	-0.15683956562956888	NA	NA	NA	NA	0.18755857037430346	NA	0.047106567569902356	0.08420030189381322	NA	NA	NA	NA
chr2L:6134145	chr2L	6133996	6134295	FALSE	FALSE	FALSE	FALSE	30.350082999978568	39.86355133274644	33.03364800836767	36.34095609296379	0.13766007616921586	0.39336977968395687	-0.12223583781546588	0.13347386569927516	0.10470771021083443	0.2956844930579096	-0.08912108378770497	0.10185569905937021	0.9800085209031756	NA	NA	NA	0.04335237627630766	0.11761190359696826	0.043843237537224106	0.042883714525298	NA	NA	NA	NA
chr2L:6157052	chr2L	6156913	6157212	FALSE	FALSE	FALSE	FALSE	18.97463036043234	26.698752877580176	19.981771920657323	38.40088179941785	0.9424549174723219	0.4927005727538892	-0.07461274129129078	-0.5243670860097235	0.6204088228506852	0.30378206686707915	-0.040106618286337097	-0.35673337426994317	NA	NA	NA	NA	NA	NA	NA	NA	NA	NA	NA	NA
chr2L:6161736	chr2L	6161582	6161881	FALSE	FALSE	FALSE	FALSE	51.90011520053225	52.40070968901027	32.132728048261164	45.52055786022302	0.5024747682596382	0.013848610158256761	0.6916942709727188	0.20306811287133747	0.3896459695411594	0.012117518631244292	0.5395739482548727	0.16204549734495763	0.823257491896131	0.9873122057339043	0.44701922606167827	0.9434072426826463	0.13822671428415634	0.017304859623496892	0.24464067686952085	0.041274573968230886	NA	NA	NA	NA
chr2L:6173197	chr2L	6173044	6173343	FALSE	FALSE	FALSE	FALSE	35.23194826964209	35.78388138390151	28.247665228801168	31.10114301211466	0.1388359739475207	0.02242562549362223	0.3187526272185765	0.20234227876467803	0.0943412291470715	0.01631490744763251	0.21851048864674433	0.14048416694730537	NA	NA	NA	NA	0.07388287010621471	0.052621326383204714	0.11805069876353867	0.08802793914357183	NA	NA	NA	NA
chr2L:6186784	chr2L	6186632	6186931	FALSE	FALSE	FALSE	FALSE	43.882574954134434	57.015384324110634	33.41635170895196	49.48680239224978	0.5664895918128574	0.3777030676489441	0.393093949953783	0.2043074257898698	0.43424357428776683	0.2961401684173967	0.2989143981125997	0.16081099224222958	0.789066237861799	0.6348797543414765	0.7167423428589237	0.9461663540362149	0.18048320607221696	0.0964164889043154	0.09992063557412803	0.04693089081063794	NA	NA	NA	NA
chr2L:6221183	chr2L	6221037	6221335	FALSE	FALSE	FALSE	FALSE	32.01560720745817	43.90117763415036	32.942039350200076	30.669066172892013	-0.10314563170207275	0.4554842677309359	-0.0411544987213351	0.5174754007116735	-0.07516794241457835	0.33634938512672097	-0.02872325807776317	0.3827940694635361	0.9838969795543944	NA	NA	NA	0.04922211619871694	0.15618191899203313	0.040148975552314364	0.18037584301500031	NA	NA	NA	NA
chr2L:6249579	chr2L	6249428	6249727	FALSE	FALSE	FALSE	FALSE	32.750748039218514	46.35071238531009	30.203403357712617	37.296607419647714	0.3043332823638254	0.5010636537458849	0.11681673530265109	0.31354710668471064	0.22632360776734992	0.37835553871719335	0.08749239061767491	0.2395243215675183	0.9516365267411746	NA	NA	NA	0.0862791044774104	0.16615677102436424	0.04610186081026274	0.08514491010225786	NA	NA	NA	NA
chr2L:6253170	chr2L	6253021	6253320	TRUE	FALSE	TRUE	TRUE	412.2470706715886	185.98222034195052	345.04395052778557	351.7257975917888	0.027671015195993624	-1.1483445340972618	0.25672910306043023	-0.9192864462328253	0.025552527084977343	-1.0490861989352087	0.23613375733639194	-0.8385049686837941	0.9952681219458754	6.576361813575783e-5	0.6468947311665876	0.0024537286309862147	5.186398370383039e-4	0.7575253179455039	0.003796928194920381	0.3966573389678956	Constant	Decreased	Constant	Decreased
chr2L:6280441	chr2L	6280314	6280612	FALSE	FALSE	FALSE	FALSE	33.58787501503335	38.363295967315636	31.192362568223775	36.75746289568673	0.23684436187388255	0.19178614995773657	0.10674769500668069	0.06168948309053472	0.17896969708360497	0.1449890191219685	0.08053964576046468	0.0465589677988282	0.9719415123958859	NA	NA	NA	0.06423316455697378	0.05866200278182577	0.04152460338753183	0.03275823487392362	NA	NA	NA	NA
chr2L:6281349	chr2L	6281197	6281496	FALSE	FALSE	FALSE	FALSE	35.29901178880286	34.778889308396	33.96430187998852	38.05791822308659	0.1641774474352202	-0.021415935424330516	0.05560859460309476	-0.12998478825645596	0.12375758417039452	-0.016002925877655966	0.04165633500541328	-0.098104175042637215	0.9766973637647153	NA	NA	NA	0.05168552218517982	0.03383209750146622	0.03619841648266112	0.04728174376372042	NA	NA	NA	NA
chr2L:6311283	chr2L	6311135	6311434	FALSE	FALSE	FALSE	FALSE	30.792404830553128	45.82033262249776	35.78833473328656	40.69655973694461	0.18541742686700083	0.5734133879745954	-0.2169148716555259	0.1710810894520687	0.13925619814478224	0.42432826730195866	-0.15565571750826793	0.1294163516489085	0.9758892301858532	NA	NA	0.9637809255525555	0.05676469895624102	0.2095071272259903	0.06614989037078428	0.05366178170700701	NA	NA	NA	NA
chr2L:6323697	chr2L	6323540	6323839	TRUE	TRUE	TRUE	TRUE	690.5434508539786	783.1508409879893	778.2641591201775	834.3127995660079	0.10032845942444518	0.18155801305111158	-0.17252772358383398	-0.09129816995716755	0.08853067230102837	0.1597507012326742	-0.1517951046698757	-0.08057507573822988	0.9778663728263386	0.7470340856465087	0.8219218045723012	0.9757120668494753	0.003199615150119056	0.008321222730679222	0.007003849166467219	0.003193061455451922	Constant	Constant	Constant	Constant
chr2L:6338453	chr2L	6338309	6338602	TRUE	TRUE	TRUE	TRUE	2984.227787601566	2185.9885051818997	1688.1405216909204	1322.6867015606879	-0.35196362188176067	-0.44907184667966943	0.8219226617055553	0.7248144369076466	-0.32000789096597965	-0.4104184990491997	0.7502930625461803	0.6598824544629602	0.7304088801081061	0.2836908897847004	0.022906351734839115	0.03863416688138755	0.010053629334643651	0.02618949457102523	0.24998241399780535	0.15761615438755233	Constant	Undetermined	Increased	Increased
chr2L:6338744	chr2L	6338604	6338903	FALSE	FALSE	FALSE	FALSE	822.3024541814516	665.0260816411358	583.5060880463096	515.1597129846787	-0.1797279336189586	-0.30625821190548685	0.494921426191588	0.3683911479050598	-0.16007591256630502	-0.2739725309433409	0.4423348777487196	0.3284382593716837	0.9549829589919212	0.530026518588277	0.40017283013500937	0.6290231208108799	0.004212291976828734	0.01460821497472171	0.049138750014092736	0.022773703713686935	NA	NA	NA	NA
chr2L:6343659	chr2L	6343512	6343810	FALSE	TRUE	FALSE	TRUE	137.44906458561843	197.18686815419537	178.46455010512682	193.16571448264597	0.11420152073749729	0.5206663887023559	-0.37674043964927745	0.02972442831558121	0.10452662989351372	0.47226846201802974	-0.34081586691434024	0.02692596521017578	0.9758892301858532	0.21396585603332383	0.5035487158685362	0.9925720290022707	0.0010067311818404891	0.04697787651857709	0.014955815269058514	8.254495787077336e-4	Constant	Undetermined	NA	Constant
chr2L:6356666	chr2L	6356510	6356749	FALSE	FALSE	FALSE	FALSE	23.537387792651263	31.863655887041272	25.146948817964894	33.23555885531592	0.4023442504240467	0.4369575872046784	-0.09542914532092352	-0.06081580854029187	0.2859787266871606	0.30251667112940106	-0.062054452257133935	-0.04551650781489349	NA	NA	NA	NA	0.14413356872341884	NA	NA	0.05063593541538595	NA	NA	NA	NA
chr2L:6356841	chr2L	6356750	6356988	FALSE	FALSE	FALSE	FALSE	10.09960839042388	9.104134505873366	11.63540678648268	18.74699920172972	0.6881380346882712	-0.14970557644123428	-0.20422229586086	-1.0420659069903655	0.3498799152800062	-0.06484143492582663	-0.08865813991724851	-0.5033794901230814	NA	NA	NA	NA	NA	NA	NA	NA	NA	NA	NA	NA
chr2L:6357148	chr2L	6356998	6357296	FALSE	FALSE	FALSE	FALSE	46.67587952228845	41.892059180845905	43.92543447778329	35.54710767283224	-0.3053243781259052	-0.15600040685996955	0.08762065130650572	0.2369446225724413	-0.24808351243369772	-0.12681573144362274	0.07079447938420584	0.19206226037428079	0.9259521035227157	0.8430436825514066	0.9293027650017575	0.920005677163147	0.051561426381766313	0.02718784893535291	0.01692764242708136	0.04043351391386267	NA	NA	NA	NA
chr2L:6366656	chr2L	6366510	6366809	FALSE	FALSE	FALSE	FALSE	23.857466020904415	20.15169077541988	16.686088111192152	22.270673451660933	0.41649941629261716	-0.24353992841337535	0.5157950491196657	-0.14424429558632684	0.2401170635696684	-0.14291478684636108	0.2975690820837031	-0.08546276833232638	NA	NA	NA	NA	NA	NA	NA	NA	NA	NA	NA	NA
chr2L:6367078	chr2L	6366927	6367226	FALSE	FALSE	FALSE	FALSE	20.15278020453502	28.208858631401192	22.325950106577555	25.359343778604476	0.18379584126840415	0.485169412246937	-0.14774269074216312	0.1536308802363697	0.1217562995975642	0.3165050725713532	-0.09188678886816194	0.102861984105627	NA	NA	NA	NA	NA	NA	NA	NA	NA	NA	NA	NA
chr2L:6412984	chr2L	6412834	6413132	FALSE	FALSE	FALSE	FALSE	27.013920210657325	48.86770469462147	27.414474469748818	39.846935723082936	0.5395309658000399	0.8551783268029121	-0.021234801407615193	0.29441255959525703	0.39823366592075143	0.6335066201925373	-0.010557313681136948	0.2247156405906489	0.8487557181662118	NA	NA	NA	0.1865974960711628	0.4070536087128172	0.03797827077298862	0.08210627168919735	NA	NA	NA	NA
chr2L:6455513	chr2L	6455360	6455658	TRUE	FALSE	TRUE	FALSE	268.9477824066944	278.9381339631582	275.9634915439693	254.26399040215455	-0.11815026111538703	0.05261908708131037	-0.037151325669378205	0.1336180225273192	-0.10791170167209485	0.048038108683477035	-0.03393678076534296	0.12201302959022893	0.9758892301858532	0.9221492384118292	0.9579231732207701	0.9368607317081015	0.0010499552152281857	0.0021536768859126746	0.001821250644998031	0.0013581319871620655	Constant	Constant	Constant	NA
chr2L:6456017	chr2L	6455888	6456131	TRUE	TRUE	TRUE	TRUE	2044.5056249889262	1653.9365382376143	1727.7491854210848	1741.1210233905133	0.011122687630267213	-0.3058481529418773	0.2428582331390198	-0.07411260743312471	0.00987295106194875	-0.27173857590390876	0.21584485837118386	-0.0657666685946737	0.9971188966833967	0.542328417046772	0.729836805518991	0.9826130785053796	0.0012525818147055526	0.016471789712638487	0.009480964536843993	0.002247949624128779	Constant	Constant	Constant	Constant
chr2L:6456210	chr2L	6456133	6456362	FALSE	FALSE	FALSE	FALSE	1082.8067312391906	863.5928414436905	1053.5746077950205	1034.0735070784694	-0.026953737504573857	-0.32635257153823755	0.039483280440386626	-0.2599155535932771	-0.024297688869397573	-0.2938337205871353	0.03556189829951758	-0.23397413341822013	0.9955302207498093	0.484171284888069	0.9580492986678393	0.8010637170331805	8.855265634886993e-4	0.013747878595382134	0.001962811326465913	0.006750204627979457	NA	NA	NA	NA
chr2L:6467722	chr2L	6467571	6467869	TRUE	TRUE	TRUE	TRUE	408.89679181793997	494.89224866898627	427.01733933835453	455.4110410795197	0.09287461621717738	0.2753777023325655	-0.06255790907686361	0.11994517703852448	0.08091274456445621	0.23980090318298103	-0.054266496210162184	0.10462166240836267	0.9800085209031756	0.628451377536539	0.9401535130665146	0.9587287608422923	0.004217686376700232	0.020027361455469427	0.004501201529084611	0.00559557149665671	Constant	Constant	Constant	Constant
chr2L:6473921	chr2L	6473768	6474066	TRUE	TRUE	TRUE	TRUE	214.24934360764914	178.77309749960497	236.8421025161291	179.4332369118885	-0.40047841677275986	-0.26116113412549485	-0.14463478177049943	-0.005317499123234495	-0.3560074508467387	-0.23124505384740787	-0.12914975333051318	-0.004387356331182341	0.7299023599200161	0.6200591916721852	0.8471226972607112	0.9999149464387275	0.029841571359902546	0.012740436015266475	0.004739293197825673	0.0014588177906238757	Undetermined	Constant	Constant	Constant
chr2L:6476981	chr2L	6476832	6477131	TRUE	TRUE	TRUE	TRUE	196.45326874799068	195.5890547934025	203.41851687700498	184.104930161184	-0.1439227502446137	-0.006360533703753322	-0.050264838779396595	0.08729737776146378	-0.1294196581280336	-0.0056924334107164454	-0.045261272645012667	0.07846595207230449	0.9675569882620009	0.9919837871620484	0.9450784678550038	0.9733433101831075	0.0023730793350033746	0.0022916237027291076	0.002108717383427898	0.001672443025457661	Constant	Constant	Constant	Constant
chr2L:6480561	chr2L	6480418	6480716	FALSE	FALSE	FALSE	FALSE	2238.7591334033473	1795.6130413020198	1601.9398179720029	1534.9745364119644	-0.06160522625536439	-0.31822283843704446	0.4828793686665033	0.22626175648482325	-0.055780946482344704	-0.2887710934750292	0.43794422443893194	0.20495407744624744	0.9838969795543944	0.4810334375676117	0.36342160503014986	0.8408874819098667	9.274262275503421e-4	0.010810021514937863	0.036264229756191695	0.003948936856826717	NA	NA	NA	NA
chr2L:6480874	chr2L	6480731	6481025	TRUE	TRUE	TRUE	TRUE	13474.86907598907	11650.373941339549	8505.21593618416	8492.67180774669	-0.0021293651831345317	-0.20989499386997285	0.6638514860017932	0.45608585731495493	-0.002012662516607426	-0.19811897242263454	0.6262700039708486	0.4301636940648216	0.9996975932223621	0.5446325355892663	0.017901658999155884	0.15033828305217167	1.3924812166887112e-4	0.0021536768859126746	0.05850791241872512	0.007062316763409101	Constant	Constant	Undetermined	Undetermined
chr2L:6481459	chr2L	6481313	6481611	TRUE	FALSE	TRUE	TRUE	381.8815041823615	458.9100514134845	410.445930568755	427.37516190952755	0.05831088079786257	0.2650863591180982	-0.10406713638659577	0.10270834193363987	0.0524049387587074	0.23793749579908796	-0.09320234050819738	0.09233021653218318	0.9838969795543944	0.5855006146134824	0.8840897941071352	0.960812005523502	0.0012026958118795646	0.00939286284441474	0.0027971291180151443	0.0018670560435079047	Constant	Constant	Constant	Constant
chr2L:6489076	chr2L	6488924	6489222	TRUE	TRUE	TRUE	TRUE	1006.2856161254449	888.7548168705852	1072.109289292752	958.6674325842629	-0.16134965188504385	-0.17918246740080576	-0.09141213318732071	-0.10924494870308263	-0.1483855898468742	-0.1645905994876247	-0.08410944216387264	-0.10031445180462313	0.9503817815103021	0.6874937118157393	0.8840897941071352	0.9473442568957655	0.0011330200445677462	0.00273162371653472	0.001821250644998031	0.0010157481213423772	Constant	Constant	Constant	Constant
chr2L:6490896	chr2L	6490748	6491047	FALSE	FALSE	TRUE	FALSE	114.3026956546897	88.04738430800265	120.94149254553076	88.23915946785851	-0.4548183350380354	-0.3765073771708879	-0.08144986087478251	-0.003138903007635002	-0.40240285943748144	-0.33106453353182774	-0.0732779886101835	-0.001939662704529806	0.6296227078227743	0.4660877734671402	0.9139131671655959	0.9999149464387275	0.046363920755093796	0.03205018485504952	0.0034785902178298632	0.0017737942941415106	Undetermined	NA	Constant	NA
chr2L:6498596	chr2L	6498448	6498747	FALSE	FALSE	FALSE	TRUE	167.65652417519487	175.19041005223295	218.7206528139262	188.70942162307915	-0.21292300044460835	0.06341517860434201	-0.3835808288982729	-0.10724264984932255	-0.18793936565934768	0.05523870213720047	-0.3373566874575015	-0.09417861966095337	0.9407712938262552	0.9224006176293619	0.5720593331145811	0.9654152527839259	0.008213095522090593	0.004335078725839174	0.032517754842085037	0.0038971647156978134	Constant	NA	NA	Constant
chr2L:6527151	chr2L	6527001	6527300	FALSE	FALSE	FALSE	FALSE	24.618429501563032	31.83427276766	26.758722128849083	28.054788986411594	0.0682378403729673	0.37084207717363216	-0.12027049123494939	0.18233374556571547	0.048642260480263204	0.2622000003958241	-0.08244893294841096	0.13110880696714994	NA	NA	NA	NA	NA	NA	NA	0.07215005680652478	NA	NA	NA	NA
chr2L:6540077	chr2L	6539922	6540220	FALSE	FALSE	FALSE	FALSE	46.194066420588285	44.33246188122861	33.47727903571585	34.57751675222592	0.04665198953848533	-0.05934407005083171	0.4645252775041263	0.35852921791480924	0.033966369203546676	-0.04456020477026991	0.34957603824689093	0.27104946427307436	0.9955302207498093	NA	0.676693768390553	0.8648216980677319	0.03261844091981214	0.034020347080379584	0.1359534014438402	0.10064910620950511	NA	NA	NA	NA
chr2L:6557529	chr2L	6557378	6557677	TRUE	TRUE	TRUE	TRUE	450.580289998166	352.5652543709514	427.4274198727261	413.6375002504256	-0.047312475338754795	-0.35389390354103123	0.076104745069595775	-0.23047668313268063	-0.04295688143836913	-0.320702628152293	0.0690070307397899	-0.20873871597413396	0.9838969795543944	0.4256374097962762	0.9086540636598426	0.8344058947233632	8.175159985754993e-4	0.014354706884082068	0.001962811326465913	0.004000143239637441	Constant	Constant	Constant	Constant
chr2L:6562261	chr2L	6562117	6562415	TRUE	FALSE	TRUE	FALSE	152.11755730731963	132.8578633561782	157.75971800103184	112.34850466426654	-0.4897479553134187	-0.1953030595377988	-0.05254220040660581	0.24190269536901404	-0.4469648360100756	-0.17806700223989308	-0.04873845197362109	0.22015938179656144	0.3775681404915117	0.6740645458296856	0.9360288155485629	0.8058423932071823	0.03268651600494557	0.0036314735381197012	0.001821250644998031	0.003729789215832824	Undetermined	Constant	Constant	NA
chr2L:6570032	chr2L	6569884	6570183	FALSE	FALSE	FALSE	FALSE	34.22302351282899	46.302171935363184	36.82322337870219	34.9949274683519	-0.073470102923493	0.4361126450801283	-0.10564869707616346	0.4039340509274579	-0.0557057573589469	0.3312164936550032	-0.07795886235030104	0.3089633886636491	0.988452149654377	NA	NA	0.8336920190417587	0.033810080056596886	0.13274847681406413	0.0406334814592767	0.11306062498188903	NA	NA	NA	NA
chr2L:6572032	chr2L	6571882	6572181	FALSE	FALSE	FALSE	FALSE	32.35166959845012	33.29660527079743	33.44273914189823	28.071997365312928	-0.25256129936543337	0.04153492750175676	-0.0478528483603187	0.24624337850687145	-0.18294727133383065	0.03036243409725228	-0.03529054324670939	0.17801916218437355	NA	NA	NA	NA	0.08421357664544701	NA	0.04181665413419493	0.08435593765461077	NA	NA	NA	NA
chr2L:6579217	chr2L	6579065	6579364	FALSE	FALSE	FALSE	FALSE	37.87178668454713	49.375427804952054	28.31521687319966	31.944317007695844	0.17398171428876685	0.38266976308712586	0.4195459053052149	0.6282339541035739	0.12229397880135151	0.2859084913372972	0.300193520913041	0.46380803344898675	0.9766973637647153	NA	NA	NA	0.0670663638617752	0.1260366850742711	0.13663499178952843	0.2453518591825441	NA	NA	NA	NA
chr2L:6584562	chr2L	6584412	6584711	FALSE	FALSE	FALSE	FALSE	31.278107511329466	47.82656977749164	25.584246668679476	33.255900965801146	0.378354603178084	0.6126590971920236	0.28989747107124547	0.5242019650851851	0.2700742985982106	0.45604253598738875	0.20689411361132648	0.3928623510005046	0.9353318640896817	NA	NA	NA	0.12393672178672754	0.23710825981571448	0.09313634120281956	0.18132888977716424	NA	NA	NA	NA
chr2L:6587136	chr2L	6586988	6587286	FALSE	FALSE	FALSE	FALSE	24.53262532159511	34.231315369511194	29.37424596285873	36.826765018643655	0.32620285367695717	0.4806151003125643	-0.2598501881861415	-0.10543794155053433	0.2428401711790656	0.3439197533276982	-0.18161297358011322	-0.08053339143148062	NA	NA	NA	NA	0.0991532707730447	NA	0.08418037309421222	0.04704369871109037	NA	NA	NA	NA
chr2L:6593510	chr2L	6593362	6593661	FALSE	FALSE	FALSE	FALSE	24.616713691107876	38.83334268143649	31.112357182724875	35.85691064570113	0.2047634913435161	0.6576577201355202	-0.3378495265143631	0.115044702277641	0.14788139187806665	0.460990737034833	-0.23010411411375378	0.08300523104301258	NA	NA	NA	NA	0.0755981542478657	0.279851330480059	0.11683012576364878	0.056496606248562814	NA	NA	NA	NA
chr2L:6594272	chr2L	6594125	6594423	FALSE	FALSE	FALSE	FALSE	21.86830752267975	24.683035434413817	26.091792647601558	25.79471818432874	-0.0165203838659746	0.17467825438296042	-0.2547544998651712	-0.06355586161623614	-0.011066115968609357	0.11454005339409959	-0.16911931058702753	-0.04351314122431862	NA	NA	NA	NA	NA	NA	NA	NA	NA	NA	NA	NA
chr2L:6610949	chr2L	6610808	6611107	TRUE	TRUE	TRUE	TRUE	180.30783362760445	182.3933864959406	236.02206913892275	209.75319517026236	-0.17022897704948775	0.01659134171439832	-0.38845968720613416	-0.20163936844224808	-0.14939918081461062	0.014147246517985868	-0.3396072125080319	-0.17606078517543539	0.9644597694158477	0.9810335479013548	0.5761087580433747	0.9089836640995806	0.006812351932147342	0.0038036530633827116	0.03645294125457962	0.00998402170841917	Constant	Constant	Constant	Constant
chr2L:6611279	chr2L	6611130	6611429	FALSE	TRUE	FALSE	FALSE	93.8912214004491	167.02020663789662	106.10308637621833	136.10139220326877	0.3592152018281346	0.8309604742715312	-0.17640444181183204	0.2953408306315647	0.31902593881482755	0.7361525818288867	-0.1528553995565989	0.2642712434574601	0.8045571155878559	0.0425285111561602	0.8165541810929474	0.7617198697337288	0.02185141130213028	0.3040434041100314	0.007050265039869542	0.012520456861819483	NA	Increased	NA	Constant
chr2L:6612858	chr2L	6612709	6613007	FALSE	FALSE	FALSE	FALSE	67.15647453742422	109.64237520650799	47.5374524920407	110.4043858575614	1.2156609877119655	0.7072070857231658	0.49846190413739505	-0.009991997851404527	1.0549976119889448	0.6199187828866819	0.42463925740007474	-0.010439571702188318	0.0018093601796174946	0.1417047333031209	0.4880448611912217	0.9979653201262046	0.783084097023348	0.19407426178353376	0.0753534624193897	0.0016074535479858442	NA	NA	NA	NA
chr2L:6622796	chr2L	6622644	6622943	FALSE	FALSE	FALSE	FALSE	40.28348289059308	52.44402616996228	68.47425865262849	72.76700789647651	0.08772274836003284	0.380590023209076	-0.7653733179916388	-0.4725060431425957	0.07575617620307235	0.30675395417568385	-0.6307618188302322	-0.39976404085762074	0.9827379936729613	0.5627871724359399	0.27893405465428	0.610518941297293	0.008021021333227199	0.06827646488753546	0.2721210001825001	0.08557694362846435	NA	NA	NA	NA
chr2L:6648184	chr2L	6648031	6648330	TRUE	FALSE	TRUE	FALSE	127.72626421115397	100.544639290103	104.14997036370616	98.71993774584195	-0.07724903903711973	-0.3452190514062395	0.2943927864854541	0.02642277411633433	-0.06991067418818289	-0.3122694609496087	0.2665558638755685	0.024197077114142734	0.9800085209031756	0.4489539500032508	0.628773685589413	0.9925725316122468	0.0010967644168102808	0.014567323370206348	0.008384295097468132	0.0010379991435628478	Constant	Constant	Constant	NA
chr2L:6649202	chr2L	6649060	6649359	TRUE	FALSE	TRUE	FALSE	113.81544963235763	132.3471175280025	146.73012827475438	116.48678568639406	-0.33299882756193927	0.21763036734385988	-0.36646872528697244	0.1841604696188267	-0.29598571435481025	0.19198323213775798	-0.3247122448432182	0.16325670164935002	0.8398215261322888	0.6894666780396479	0.5778797571739231	0.9114633470584524	0.017971172819829326	0.00992569487645431	0.025466403230279253	0.005819519066973434	Constant	Constant	Constant	NA
chr2L:6677654	chr2L	6677507	6677806	TRUE	TRUE	TRUE	TRUE	897.0656353228458	787.970008233743	617.4771480426888	531.631375416345	-0.21595949457324845	-0.18707282745337128	0.5388278006474964	0.5677144677673736	-0.19224788633090237	-0.16746099946129975	0.48159322826583284	0.5063801151354355	0.9349504257842745	0.7195424111115925	0.3379935720527239	0.24810968776438377	0.005793618183878246	0.0060888268116835245	0.06320047285410609	0.08031042643966367	Constant	Constant	Undetermined	Undetermined
chr2L:6684442	chr2L	6684304	6684602	TRUE	TRUE	FALSE	FALSE	256.8280241517251	352.78763641659276	264.8093162617351	265.6608167540094	0.004631576845310304	0.4579973692066879	-0.044151245768793396	0.4092145465925842	0.004162784968684726	0.4178843320227769	-0.039892395127582525	0.3738291519265097	0.9986774749327687	0.2771976386288934	0.9463819739558675	0.4452850025303015	5.644441569129784e-4	0.02846527318660856	0.001821250644998031	0.017734523687466634	NA	Undetermined	Constant	Undetermined
chr2L:6684780	chr2L	6684635	6684933	TRUE	TRUE	TRUE	TRUE	265.4966085159756	277.6022333570758	348.17859587042034	374.20645692457924	0.10400693580898805	0.06432574269351081	-0.39113408466142713	-0.43081527777690437	0.09338440452972119	0.05690730552299789	-0.34875555528517005	-0.38523265429189335	0.9766973637647153	0.9163276369575518	0.5297889239519638	0.5004763969872861	0.0020347517125718973	0.0031570891432022062	0.025857349561640684	0.034956466456681254	Constant	Constant	Constant	Undetermined
chr2L:6709047	chr2L	6708904	6709203	FALSE	TRUE	FALSE	FALSE	86.3992816199855	176.57864478920985	61.08725649889366	46.39159875468331	-0.3970078832972133	1.0312196536746532	0.500147868201963	1.9283754051738295	-0.3363804775190378	0.9240249061435096	0.4338936523893755	1.694299036051923	0.8095523475824721	0.006775261528341739	0.46073541988564304	6.865792998148421e-9	0.04593455184285791	0.5705758667753725	0.06840604624187496	1	NA	Increased	NA	Increased
chr2L:6716289	chr2L	6716142	6716440	FALSE	FALSE	FALSE	FALSE	35.35264802803327	36.763487215254884	26.636953981176884	44.668572790359164	0.7458310445362011	0.05645533891055985	0.4083891664605473	-0.2809865391650939	0.572924193472488	0.0434448176645264	0.3073555937775873	-0.22212378203037428	0.5469141883626559	NA	NA	NA	0.3022702671574965	0.030845622089909965	0.11004317664983752	0.06682630339664752	NA	NA	NA	NA
chr2L:6717142	chr2L	6716986	6717284	FALSE	FALSE	FALSE	FALSE	106.10823086526969	98.99145503953405	102.05366894208785	89.87172622701452	-0.18338883146392415	-0.1001606691445971	0.05620852134207113	0.1394366836613982	-0.16457973762322103	-0.08963856957511547	0.05013639945847749	0.12507756750658305	0.9503817815103021	0.8583359302669847	0.938889147922795	0.940775893081498	0.003511657607119372	0.0033384246647015737	0.002235553045634999	0.0027357293240811427	NA	NA	NA	NA
chr2L:6717598	chr2L	6717445	6717744	TRUE	TRUE	TRUE	TRUE	1536.3877849577414	1401.882496989395	1183.0146691413313	1229.461819701799	0.05555897057075926	-0.13217696830961898	0.3770744359748279	0.18933849709444975	0.04968590238485906	-0.1185167509931999	0.3377949767484736	0.1695923233704146	0.9838969795543944	0.8075641948149866	0.5404681947595171	0.8981479720292705	0.0013168330540025217	0.003926477308995229	0.021544601515048594	0.004342913618686306	Constant	Constant	Constant	Constant
chr2L:6723371	chr2L	6723216	6723513	TRUE	TRUE	TRUE	TRUE	4160.236677860229	3640.6161711663917	3257.6055173438817	3449.4653108608295	0.08256084228838365	-0.19248296032548598	0.3528536963208517	0.07780989370698206	0.07605046372700622	-0.1774860820085675	0.32524673426058986	0.07171018852501618	0.9766973637647153	0.6555737584409606	0.4940268361127052	0.9733433101831075	6.222485559965945e-4	0.0026906270705973783	0.007567852141436247	8.212433907481306e-4	Constant	Constant	Constant	Constant
chr2L:6723688	chr2L	6723535	6723834	FALSE	FALSE	FALSE	FALSE	1302.6977025013248	1131.5102478513447	1213.9879030464429	1263.6451472619897	0.057837341711979906	-0.2032526873141931	0.10174829243785759	-0.15934173658831544	0.053594492760219103	-0.1882250085380971	0.09424991868149553	-0.1475695826168207	0.9827379936729613	0.6252801070986692	0.8661529883632091	0.8934065934867214	5.101727134081576e-4	0.002493931401508253	0.001821250644998031	0.0010379991435628478	NA	NA	NA	NA
chr2L:6773885	chr2L	6773739	6774037	FALSE	FALSE	FALSE	FALSE	41.0799949807415	81.86109294117418	48.949492031845764	112.4920051814774	1.2004566789941027	0.9947419231889484	-0.2528578831081439	-0.45857263891329814	1.0373763153226654	0.8323266545589011	-0.20024687147646755	-0.4052965322402318	0.004332318752848827	0.04217915596656415	0.787990053620471	0.5600792955457908	0.7576687372388996	0.5215697840248805	0.03050069552913899	0.0613557047406049	NA	NA	NA	NA
chr2L:6783576	chr2L	6783427	6783725	FALSE	FALSE	FALSE	FALSE	22.54365266987248	37.335248828785275	32.20645723002418	30.228060606074663	-0.09146154986502804	0.7278170568987432	-0.5146286809964005	0.30464992576737077	-0.06930141373342602	0.5361484777433732	-0.37305416168553884	0.23239572979126025	NA	NA	NA	NA	0.0370766644052303	NA	0.1678497018801175	0.0824888086613195	NA	NA	NA	NA
chr2L:6797604	chr2L	6797452	6797750	TRUE	TRUE	TRUE	TRUE	524.1781853435018	517.3146864762068	574.9832672610447	540.0436629266178	-0.09044391747600515	-0.019015164470058132	-0.13346265796025839	-0.062033904954311374	-0.0805860078335458	-0.016935790430845966	-0.11884244008110513	-0.0551922226784053	0.9800085209031756	0.9759049204308146	0.8583405739102545	0.9863307156280059	0.0021439778445623984	0.0026400057926937856	0.004132686343492945	0.0018838601480187964	Constant	Constant	Constant	Constant
chr2L:6805973	chr2L	6805821	6806119	FALSE	FALSE	FALSE	FALSE	17.123759581782387	12.662676496807554	17.65544670740583	13.962460926871007	-0.33856008033765395	-0.43541710734404154	-0.04411383845638245	-0.14097086546277007	-0.17398393013538233	-0.21537513465455166	-0.024933338816071404	-0.06632454333524077	NA	NA	NA	NA	NA	NA	NA	NA	NA	NA	NA	NA
chr2L:6852099	chr2L	6852005	6852304	TRUE	TRUE	TRUE	TRUE	381.79320464291993	376.4140786487661	459.10581368397226	465.7100924331604	0.020605446135133355	-0.020470836330632	-0.2660352759761247	-0.3071115584418901	0.018983531569769802	-0.01883708648514716	-0.24376168578481675	-0.2815823038397337	0.9957772890363285	0.970458165138855	0.6398733940378211	0.6570793521124227	5.198660034765125e-4	0.0021536768859126746	0.004508314075227144	0.005481201372528093	Constant	Constant	Constant	Constant
chr2L:6854110	chr2L	6853963	6854262	FALSE	FALSE	FALSE	FALSE	93.82996241681835	113.61809035423211	91.72354499748107	110.08212384817035	0.2632161903554148	0.27607196753471097	0.032756573117507105	0.04561235029680326	0.23691918517578053	0.24778273325704125	0.02997877479064391	0.04084232287190463	0.8848604632047036	0.5652840022311242	0.9665162186233222	0.9887217981825205	0.0065800291520129615	0.010432778071480468	0.0020831156529405475	0.0011545614575690791	NA	NA	NA	NA
chr2L:6876067	chr2L	6875915	6876213	FALSE	FALSE	FALSE	FALSE	25.203139194891712	45.76417978666004	32.07397921104511	37.61013558814487	0.22971815672043364	0.8606153831933253	-0.3477999098990638	0.28309731657382803	0.16524586210611658	0.6078535248936864	-0.23515485583599824	0.20745280695157164	0.9758892301858532	NA	NA	NA	0.08202690981869581	0.4192888784312067	0.12027049069996286	0.09435802290001707	NA	NA	NA	NA
chr2L:6900082	chr2L	6899930	6900228	FALSE	FALSE	FALSE	FALSE	29.31790818768944	32.76906755217928	30.74174663717514	36.294270786072786	0.23954269411055787	0.16055244954276318	-0.06841696432210542	-0.14740720888990008	0.17832873874613653	0.11597061493166871	-0.0482641178264764	-0.11062224164094424	NA	NA	NA	NA	0.07343077479884035	NA	0.04296788711410581	0.05497119837801861	NA	NA	NA	NA
chr2L:6907854	chr2L	6907698	6907996	FALSE	FALSE	TRUE	FALSE	129.82642332678594	138.02745818303433	146.82392062401044	110.49004071377033	-0.41017069722131355	0.08837125263908947	-0.17750298968296255	0.3210389601774405	-0.37189611479592366	0.08010263558191184	-0.16139042237500092	0.2906083280028346	0.6075699658143568	0.86789623963975	0.7937074199643908	0.6736702754005399	0.02003382329023343	0.0025396744541189157	0.003381024480269099	0.009908187337453024	Undetermined	NA	Constant	NA
chr2L:6914194	chr2L	6914047	6914346	FALSE	FALSE	FALSE	FALSE	123.08812081563343	115.26128019734733	138.01792631426474	131.47868063403394	-0.07002677770600468	-0.09478358581158694	-0.1651641274823704	-0.18992093558795264	-0.06053914272406445	-0.08142231303191724	-0.14251248714913328	-0.16339565745698603	0.9838969795543944	0.8894455881133406	0.8447963443249911	0.9248403416756071	0.004419551491615609	0.008188649644535782	0.011041967583859657	0.012785896433715674	NA	NA	NA	NA
chr2L:6920235	chr2L	6920075	6920374	TRUE	TRUE	TRUE	TRUE	173.98205144851102	184.93651634318934	169.84279262451886	162.20913303990446	-0.06634494643791058	0.08809163724366996	0.03473848272942908	0.18917506641100962	-0.06092268353408054	0.08092803122091294	0.031857710310266504	0.17370842506526002	0.9800085209031756	0.8585096207626414	0.9588456855384315	0.8644636313365118	6.466694118438409e-4	0.0021745251649461657	0.001821250644998031	0.0016716035099013423	Constant	Constant	Constant	Constant
chr2L:6920716	chr2L	6920571	6920870	TRUE	TRUE	TRUE	TRUE	235.5101867515122	239.43186864693612	238.26584347594522	240.71539472920284	0.014756261719483474	0.023825725888323577	-0.01678268578150736	-0.007713221612667256	0.013614284642691389	0.021913942500717216	-0.015426010338181594	-0.007126352480155768	0.9970895898244171	0.9647770509626364	0.9807509205443214	0.9979653201262046	4.8127444938648697e-4	0.0021536768859126746	0.001821250644998031	7.536514461940491e-4	Constant	Constant	Constant	Constant
chr2L:6948844	chr2L	6948695	6948993	TRUE	TRUE	TRUE	TRUE	282.07309226515054	245.44159544000055	291.3106683348265	192.82830916175814	-0.5952416671455745	-0.20068928389362173	-0.04648948679864863	0.34806289645330407	-0.5371787890512045	-0.18126393974164476	-0.04249265900477482	0.31342219030478496	0.22422739673649644	0.6838058530382776	0.9462281473780438	0.6329211306153308	0.08094904816674439	0.004977081949126299	0.0019222024013318948	0.014597363146065474	Undetermined	Constant	Constant	Constant
chr2L:6950288	chr2L	6950135	6950434	TRUE	TRUE	TRUE	TRUE	1843.972908214081	1422.2093391603928	1408.9707476251426	1230.2318054339742	-0.19571147959034071	-0.37468362464278343	0.3881758003250326	0.2092036552725899	-0.1769299051313246	-0.3394389037678346	0.3516508401662938	0.18914184152978375	0.936780305952098	0.3998356601221342	0.49731512440214976	0.8588179196303712	0.0029515301836771954	0.01753650499860685	0.01832140672034056	0.003556062055409287	Constant	Constant	Constant	Constant
chr2L:6956971	chr2L	6956821	6957120	TRUE	TRUE	TRUE	TRUE	1162.7646313163752	1267.2755043016616	1159.0853375484176	1092.5561555533357	-0.08527935480457632	0.1241711051748803	0.004572305176659872	0.21402276515611648	-0.07718430240665575	0.11245596933809235	0.004142712999712713	0.19378298474446082	0.9800085209031756	0.8091104514236879	0.9967239173420273	0.8543219244955182	0.0011398318898535992	0.002963650311359691	0.001821250644998031	0.003647487795237939	Constant	Constant	Constant	Constant
chr2L:6960352	chr2L	6960201	6960500	TRUE	TRUE	TRUE	FALSE	182.95591936125922	198.10807304973488	234.74186355321666	125.4956892523803	-0.9034373443405289	0.11479157887930314	-0.35957905969953285	0.6586498635202992	-0.8095615945465963	0.10318193766158001	-0.32442746904751213	0.588316063160664	0.014955500783574802	0.8360502425689648	0.5565287947239514	0.12585439762226744	0.3828827247631322	0.0034912393585954677	0.017698944837745527	0.12785489571027017	Decreased	Constant	Constant	Undetermined
chr2L:6964086	chr2L	6963934	6964232	TRUE	FALSE	TRUE	FALSE	115.5029238114371	69.7145894809843	113.94299896192545	92.06920262109068	-0.307521726309823	-0.7283968601311722	0.019617088787486373	-0.40125804503386286	-0.2779101872042236	-0.6496534297417003	0.016641048588100754	-0.3551021939493759	0.8411340074398077	0.07698912997810879	0.9805209387011125	0.5644768600413713	0.009293720535016065	0.1876924209344208	0.0018289626101162203	0.028342641614293167	Constant	Undetermined	Constant	NA
chr2L:6964392	chr2L	6964250	6964548	FALSE	FALSE	TRUE	FALSE	103.83779277438452	103.01948703915468	108.87861712573726	97.36613199411809	-0.1612287132002797	-0.011414360524658582	-0.06838902614695541	0.08142532652866571	-0.14612243196578473	-0.010287890506936643	-0.062085910242498085	0.07374863121634999	0.9587307976158106	0.9847491850662469	0.9206206288485929	0.9757120668494753	0.0020675968997542	0.0021968870230764676	0.0020567340124676764	0.0012951321602390799	Constant	NA	Constant	NA
chr2L:6967667	chr2L	6967519	6967818	TRUE	TRUE	TRUE	TRUE	13865.643903882808	11822.54435758449	10218.06376522376	9854.710319954009	-0.05223647507003429	-0.22997406023726993	0.44039277102989843	0.2626551858626628	-0.04965151802706636	-0.21872263875071787	0.41876810819298005	0.24969698746932859	0.9800085209031756	0.47099325242759754	0.17157435333151438	0.5696736474418379	1.3924812166887112e-4	0.0021536768859126746	0.004195142484456887	8.026345143311706e-4	Constant	Constant	Undetermined	Constant
chr2L:6968071	chr2L	6967925	6968222	TRUE	TRUE	TRUE	TRUE	6113.111367067641	5183.202302221702	4489.498808408837	4762.405656670962	0.08513611643733683	-0.2380631462639891	0.44535245334310997	0.12215319064178402	0.080250145322955	-0.2245775385979679	0.42001473705890846	0.11518705313798556	0.9758892301858532	0.4900075000203295	0.22455609985963465	0.9164639234185902	3.58276476349851e-4	0.0021536768859126746	0.006903608338856164	7.536514461940491e-4	Constant	Constant	Undetermined	Constant
chr2L:6968348	chr2L	6968224	6968508	FALSE	FALSE	FALSE	FALSE	1496.153493638685	1154.857600503525	1237.4684088812164	1191.069967792127	-0.055133530490462955	-0.3735432206675783	0.2738664966901101	-0.044543193487005146	-0.05133006809102275	-0.3478197124533362	0.25507767475992177	-0.04141196960239167	0.9832929951139037	0.3098689140101861	0.5817356289004837	0.9863307156280059	4.448185579928174e-4	0.006923844900704272	0.0027082503118723814	7.536514461940491e-4	NA	NA	NA	NA
chr2L:6971876	chr2L	6971715	6972013	TRUE	TRUE	TRUE	FALSE	128.48171300899347	128.73481944281818	188.39675605160897	126.51090787235913	-0.5745123432118453	0.0028392849501168746	-0.5522110906966157	0.025140537465346436	-0.5197980265296043	0.002209020890561435	-0.49906905472983376	0.022937992690331966	0.2635699046010762	0.9968183505179817	0.286723750435848	0.9940071068578735	0.07152352720843232	0.0022897987534291424	0.06124001114181863	0.001148588840048605	Undetermined	Constant	Undetermined	Constant
chr2L:7027293	chr2L	7027148	7027447	TRUE	TRUE	TRUE	TRUE	549.9477416899053	416.57377247104876	522.5657817752842	479.18046678289954	-0.1250435587831556	-0.4007225242928423	0.0736818759225112	-0.20199708958717552	-0.11275386848822422	-0.36069210517088574	0.06635830446238246	-0.18157993222027907	0.9758892301858532	0.3811605877069182	0.9151320845465487	0.8798641883444083	0.0018510582958470307	0.02427310041825939	0.002175901512188353	0.00400251342637306	Constant	Undetermined	Constant	Constant
chr2L:7032673	chr2L	7032527	7032825	TRUE	TRUE	TRUE	TRUE	4140.783709014588	3902.1834692018415	3520.6435644261933	3683.478747265619	0.06522974482001416	-0.08562223567025383	0.23406467264833053	0.08321269215806257	0.059210628596012005	-0.0777931361557773	0.2125784549786329	0.0755746902268436	0.9827379936729613	0.8689363989577662	0.7091748409352486	0.9733433101831075	8.87159618866226e-4	0.0023488988629308057	0.004739293197825673	0.001167634515568563	Constant	Constant	Constant	Constant
chr2L:7037984	chr2L	7037837	7038135	TRUE	TRUE	TRUE	TRUE	3598.3340563768347	3344.1525539155323	2642.0158059752007	2469.3728402489537	-0.09749441819631592	-0.10568846547996824	0.44569002982270445	0.43749598253905214	-0.08980775255188661	-0.09753884707803322	0.41104616656721826	0.40331507204107164	0.9758892301858532	0.8209765762368241	0.34738032935272806	0.3233047588275132	6.840383347220578e-4	0.0021536768859126746	0.017467442868956795	0.016561301648783153	Constant	Constant	Undetermined	Undetermined
chr2L:7042333	chr2L	7042178	7042477	FALSE	TRUE	FALSE	TRUE	101.41083246402823	196.82413932512432	143.99374244166574	232.14810947317682	0.6890394145787072	0.9566954037780796	-0.50579435178152	-0.23813836258214754	0.6125308066760438	0.836411471553747	-0.43729994938764916	-0.21341928450994585	0.1787178663725335	0.017438498875908714	0.4319656722873288	0.8517111946063076	0.16126287624452323	0.4689947724599819	0.06510054257993976	0.008859989764034473	Undetermined	Increased	NA	Constant
chr2L:7065903	chr2L	7065751	7066049	TRUE	TRUE	FALSE	TRUE	109.99864329158837	121.16968335202185	146.39170567719293	156.1340624774333	0.0929514973859765	0.1395430518875255	-0.41234808526148553	-0.3657565307599366	0.08232495726652954	0.1206010423176881	-0.35989140851815893	-0.3216153234670004	0.9800085209031756	0.8205195044129301	0.5480419244892583	0.6786308627873809	0.0031460381129397486	0.00789886336276822	0.040845774274770326	0.030982053911777132	Constant	Constant	Undetermined	Constant
chr2L:7097563	chr2L	7097413	7097712	FALSE	FALSE	FALSE	FALSE	36.3199782368193	51.009245321824764	33.44534670391462	36.275781038758375	0.11720117596662122	0.48999541816540343	0.11895783742943784	0.49175207962822004	0.08541211899948417	0.3677514365037616	0.08785937431490133	0.3701986918191788	0.9838969795543944	NA	NA	0.7638185072327288	0.04831451509170412	0.16537406350463504	0.04859406482995208	0.16013317752154588	NA	NA	NA	NA
chr2L:7110506	chr2L	7110355	7110654	FALSE	FALSE	FALSE	FALSE	29.123886712940163	39.77409354763548	25.123308232803993	28.07199246892158	0.16010501524300508	0.4496261493922027	0.21317645192333715	0.5026975860725348	0.11286432890614884	0.33059486542552013	0.1518283807716127	0.369558917290984	NA	NA	NA	NA	0.0652106725863289	NA	0.07587523453425592	0.17737108721256167	NA	NA	NA	NA
chr2L:7170407	chr2L	7170257	7170555	FALSE	FALSE	FALSE	FALSE	19.970802864886995	32.28635229779227	19.59312388023018	23.642627750486334	0.2710429564468108	0.6930321218365841	0.027544897329287304	0.44953406271906055	0.179892788947122	0.47205646740283985	0.02083790341598001	0.3130015818716979	NA	NA	NA	NA	NA	NA	NA	NA	NA	NA	NA	NA
chr2L:7170713	chr2L	7170562	7170852	FALSE	FALSE	FALSE	FALSE	18.107680147214936	25.7494624253804	19.468915562388652	21.845611357541298	0.1661709539298512	0.5079405850326125	-0.10457079851337246	0.2371988325893889	0.09519581642246425	0.29091117066579686	-0.056055715779465984	0.13965963846386664	NA	NA	NA	NA	NA	NA	NA	NA	NA	NA	NA	NA
chr2L:7182229	chr2L	7182085	7182384	TRUE	FALSE	TRUE	TRUE	135.41124761936146	121.84098582361099	181.62919030619022	168.19466873180514	-0.1108641049781408	-0.1523480580600634	-0.42364850418820327	-0.4651324572701259	-0.1009506962359501	-0.13716397378809392	-0.3841419116628328	-0.4203551892149767	0.9758892301858532	0.7660962956529983	0.45094128485654705	0.3664938406426143	0.0011722281185075065	0.003823031858949138	0.02417796846857647	0.034790163811767215	Constant	Constant	Undetermined	Undetermined
chr2L:7187596	chr2L	7187438	7187736	FALSE	FALSE	FALSE	FALSE	39.81703040864009	44.92074938914607	36.35697851559891	36.36117995937304	1.6670945005681462e-4	0.1739963681335682	0.13115331967900667	0.3049829783625181	-2.1785520834409627e-4	0.1393703137762835	0.10369236135338296	0.24328053033801056	0.999976663954978	NA	NA	0.8815562495945857	0.014351960956222995	0.03771686201694389	0.030843841420025584	0.06230092466849656	NA	NA	NA	NA
chr2L:7194630	chr2L	7194485	7194784	FALSE	FALSE	TRUE	FALSE	83.98213354763976	93.48073382530356	106.01684419670742	91.35497626710682	-0.21473827940473375	0.15458661935623233	-0.3361391565591941	0.033185742201772055	-0.19198775868785314	0.1363183360149221	-0.2987097751565907	0.029596319546184576	0.9353318640896817	0.7833563101638061	0.6103230233949185	0.9925720290022707	0.005613978102846865	0.006124120426544972	0.019243872316685864	0.001521111756587933	Constant	NA	Constant	NA
chr2L:7204318	chr2L	7204166	7204465	TRUE	TRUE	TRUE	TRUE	9905.06234585742	9038.538458853312	7539.552965856601	7052.87257522674	-0.0962680112837133	-0.13207654976168637	0.39368707000773845	0.35787853152976534	-0.08976830188482877	-0.12330465113866788	0.367392717469183	0.33385636821534387	0.9758892301858532	0.74719849306350306	0.3807163037623631	0.4359723992331649	5.007002822064322e-4	0.0021536768859126746	0.00678525662016531	0.004078989693900568	Constant	Constant	Constant	Constant
chr2L:7211845	chr2L	7211698	7211997	FALSE	FALSE	FALSE	FALSE	40.626363497685055	51.41745496727042	31.165071594282438	39.36958017931306	0.3371513012856144	0.33984196879980316	0.3824862064196364	0.38517687393382516	0.2515195180651044	0.2627543861421003	0.28597323368985433	0.2972081017668502	0.9382922563669179	NA	0.7412443133395094	0.843411569407237	0.09250036514753424	0.09250084501520169	0.10414484226837036	0.10337125451863438	NA	NA	NA	NA
chr2L:7220074	chr2L	7219915	7220214	TRUE	TRUE	TRUE	TRUE	810.231250728219	762.0497343852736	870.280005013774	820.0773445788826	-0.08571966807357842	-0.08844857425284157	-0.1031459191777041	-0.10587482535696728	-0.07473741087632763	-0.07697641298142213	-0.08991654813927195	-0.09215555024436646	0.9800085209031756	0.8917219329292854	0.8986241690983626	0.9706610587734212	0.003993746353657406	0.005923308481586262	0.005749679188636018	0.005116805841502651	Constant	Constant	Constant	Constant
chr2L:7223079	chr2L	7222927	7223226	TRUE	TRUE	TRUE	TRUE	1173.5992283473447	827.2594382975332	968.9841363068596	844.3873085166143	-0.1985681522404646	-0.5045280759214907	0.2763948756284424	-0.029565048052583854	-0.17829422643731252	-0.4533407695990337	0.24861276177933325	-0.026433781382387875	0.9392778168508458	0.2675266003832865	0.6706730821487525	0.9925720290022707	0.003965079740726383	0.051299571547277226	0.009046819729330607	0.0011715778696325815	Constant	Undetermined	Constant	Constant
chr2L:7254416	chr2L	7254272	7254571	FALSE	FALSE	FALSE	FALSE	15.688391078486415	18.172161392539795	18.56692110972967	13.16708754415198	-0.4957983297012431	0.21203261914723534	-0.24303719339183902	0.4647937554566394	-0.28186901534344294	0.12147015335254353	-0.1406929247580287	0.2626462439379577	NA	NA	NA	NA	NA	NA	NA	NA	NA	NA	NA	NA
chr2L:7254780	chr2L	7254631	7254929	FALSE	FALSE	FALSE	FALSE	27.0604501284393	23.219570723424095	26.610980000148764	33.283190815214304	0.3227721080250146	-0.22084453723565103	0.024164196227240295	-0.5194524490334254	0.2402361394355978	-0.15733830093409884	0.017785496088144708	-0.37978894428155197	NA	NA	NA	NA	NA	NA	NA	0.18603700052421526	NA	NA	NA	NA
chr2L:7256475	chr2L	7256337	7256635	FALSE	FALSE	FALSE	FALSE	32.01720302709355	41.44964204587273	22.34086162886083	39.85703453509395	0.8351495460982375	0.3725123610630472	0.5191624538853967	0.05652526885020633	0.6168199875181694	0.2828592326511488	0.37590446827187973	0.04194371340485924	0.48589604394694236	NA	NA	NA	0.38411561964628166	0.11073118565392749	0.17225489394711993	0.03172005949916109	NA	NA	NA	NA
chr2L:7258291	chr2L	7258138	7258436	FALSE	FALSE	FALSE	FALSE	85.09877765025585	62.505093516623084	96.57360320577548	75.07029303561859	-0.3633867916162206	-0.4451646500999202	-0.18249049681704238	-0.264268355300742	-0.3174922536583845	-0.38260812624977547	-0.16066403468224494	-0.22577990727363592	0.8320135867880037	0.4217878528681989	0.8212218374398547	0.8522720102364396	0.032446865412067885	0.061598129217320156	0.010045312548961582	0.020869515901789825	NA	NA	NA	NA
chr2L:7276026	chr2L	7275877	7276175	FALSE	FALSE	FALSE	FALSE	26.475619130275053	41.40255470912295	19.084413952079707	33.64252664961448	0.8178911754985587	0.6450553688087468	0.47226953725047793	0.2994337305606661	0.5644386170630494	0.4651170028115346	0.3188539757993026	0.2195323615477877	NA	NA	NA	NA	0.3855465183156798	NA	NA	0.10051459877247346	NA	NA	NA	NA
chr2L:7281636	chr2L	7281488	7281787	FALSE	FALSE	FALSE	TRUE	116.31934839645831	90.41075084621541	127.98766026674099	108.5103264702311	-0.2381723773015589	-0.3635248521537292	-0.13791362907691043	-0.2632661039290808	-0.20773506666412617	-0.3134536010712675	-0.12086178307852068	-0.22658031748566207	0.9353318640896817	0.5149462401441223	0.8678241414039826	0.8517111946063076	0.013576437656560865	0.038520499884757725	0.007601017390905156	0.019696519166195563	Constant	NA	NA	Constant
chr2L:7315723	chr2L	7315571	7315869	FALSE	FALSE	FALSE	FALSE	96.27041909769896	39.85833231000189	137.76248217921767	109.3558312638232	-0.33315288993943976	-1.2722112224437088	-0.5170185662903578	-1.456076898794627	-0.29598496163002713	-1.0683263813563264	-0.4591115904687517	-1.231453010195051	0.8505446043028728	0.0022868903914079358	0.4185258235444406	1.562070104533638e-4	0.02151151191562277	0.8229898450822819	0.06908746976020406	0.948623570305864	NA	NA	NA	NA
chr2L:7353077	chr2L	7352927	7353225	FALSE	FALSE	FALSE	FALSE	30.402504509420144	22.229156713483512	21.822374344775547	21.418073669417407	-0.02697934940992943	-0.45173695621701393	0.4783820953819814	0.053624488574896885	-0.017680820097225294	-0.2958567280520566	0.3133637241590872	0.03518781620425593	NA	NA	NA	NA	NA	NA	NA	NA	NA	NA	NA	NA
chr2L:7388261	chr2L	7388108	7388406	TRUE	TRUE	TRUE	TRUE	5958.746046007774	5730.861107707004	4828.852291157356	4856.355272325654	0.00819363362839904	-0.05625683124282869	0.3033284291171386	0.23887796424591087	0.007522044937594485	-0.0517359906539326	0.2788217274105165	0.21956369181898938	0.9973114104802425	0.9128931335695506	0.5747855305286054	0.7856098625025891	5.101727134081576e-4	0.0021536768859126746	0.005459679836412628	0.0024943511656175294	Constant	Constant	Constant	Constant
chr2L:7409810	chr2L	7409674	7409973	TRUE	FALSE	TRUE	TRUE	177.12050336300115	112.71165322342927	219.6333160970293	182.83682888730758	-0.26454021058163074	-0.6520945442460704	-0.3103656855560212	-0.6979200192204608	-0.24219456258868785	-0.5877373100860473	-0.28434348370653684	-0.6298862312038963	0.8669273225617081	0.09824173875818576	0.5872274203107678	0.06138004642217113	0.0039018795829286923	0.11362764602586284	0.007742418499177841	0.14167383851089752	Constant	Undetermined	Constant	Undetermined
chr2L:7412378	chr2L	7412231	7412529	TRUE	TRUE	TRUE	TRUE	4458.000655575208	3601.648984268658	3575.3538221256854	3509.600015774233	-0.026779402165572265	-0.3077392453257432	0.3183108086347841	0.037350965474613175	-0.024505125126487833	-0.281813994219924	0.29149064627909105	0.034181777185654884	0.9955302207498093	0.4702532278407049	0.56549656207087	0.9902496528397507	5.644441569129784e-4	0.007343202998466979	0.007155980957615522	8.212433907481306e-4	Constant	Constant	Constant	Constant
chr2L:7420040	chr2L	7419883	7420157	FALSE	FALSE	FALSE	FALSE	38.161334673064424	55.01624423926869	50.533062897403646	60.50477127300837	0.2598212877487655	0.5277460256810023	-0.4051159971347226	-0.13719125920248584	0.22157469336099875	0.4344052143405497	-0.33101023146447467	-0.11817971048492375	0.9362336433060026	0.3961254487746585	0.6310940816690778	0.9555312380763847	0.026226491809647437	0.11999197976230802	0.06566724227271852	0.012408518221678185	NA	NA	NA	NA
chr2L:7420269	chr2L	7420159	7420417	FALSE	FALSE	FALSE	FALSE	40.49713063612881	43.92827124998288	42.4785450203238	48.1901199081598	0.18200303919798624	0.11733003322110637	-0.06891466003302112	-0.133587666009901	0.15006899093530407	0.09447828992764067	-0.054915023234935474	-0.11050572424259886	0.9758892301858532	0.8845879299925294	0.9462281473780438	0.9664888664214548	0.025309827845905495	0.022979060924087413	0.016413432919863954	0.02074080838033668	NA	NA	NA	NA
chr2L:7421386	chr2L	7421237	7421536	FALSE	FALSE	FALSE	FALSE	50.43461715184169	46.88062691637361	37.10179467865457	49.07048592786785	0.4033665837669143	-0.10542244365465249	0.4429253319283571	-0.06586369549320968	0.3069049782062504	-0.08061382974390253	0.33627204190808824	-0.051246766042064684	0.9072906714401652	0.9128931335695506	0.68241805188048	0.9904122246323651	0.11012961387781411	0.03788930843183473	0.12123324029853019	0.030754958926038738	NA	NA	NA	NA
chr2L:7423643	chr2L	7423497	7423795	FALSE	FALSE	FALSE	FALSE	61.06652247360295	76.71726211329513	74.15560414760995	73.6637137739679	-0.009601592431543692	0.3291695433066827	-0.28017403427492316	0.05859710146330322	-0.008335797508194619	0.28523725064361255	-0.24241667247040566	0.05115637568140154	0.9977240903458271	0.5493353364904489	0.7139953097508794	0.9863307156280059	0.0018118563992769946	0.029170102368469425	0.019815357933337562	0.0028904654362781708	NA	NA	NA	NA
chr2L:7426653	chr2L	7426505	7426803	TRUE	TRUE	TRUE	TRUE	1444.6909009913088	796.5770740683915	1319.8900720798358	1077.0853935865218	-0.29328514447180926	-0.8588749899121324	0.13034307498437941	-0.4352467704559438	-0.26477768146636277	-0.773869263165529	0.11776717963661565	-0.3913244020625506	0.8564350023051047	0.015649178111961065	0.8495234679148435	0.45160910385975434	0.008154674470578084	0.3221551479263995	0.002840209046658927	0.03039208433677696	Constant	Decreased	Constant	Undetermined
chr2L:7427265	chr2L	7427114	7427412	FALSE	FALSE	FALSE	FALSE	180.61754728310277	210.1633233594584	138.62926100612356	156.90698484138963	0.17867777171823332	0.21857285966837536	0.3817062549999455	0.4216013429500876	0.16190768356600557	0.20029736223954867	0.3468821205369813	0.3852717992105244	0.9425696611082193	0.6337490858271251	0.4940268361127052	0.4155729260839965	0.0020203166343378317	0.004137519211942003	0.015150801859807867	0.019640275809522507	NA	NA	NA	NA
chr2L:7431078	chr2L	7430930	7431229	FALSE	FALSE	FALSE	FALSE	31.130552427902884	38.353749737165515	31.17314162893225	27.144391671929657	-0.19964940483252988	0.30103645440884574	-0.001972378672593398	0.49871348056878223	-0.14450809287347788	0.22204761673595036	-0.0011539874371167096	0.3654017221723115	NA	NA	NA	NA	0.06982581929373367	NA	0.03546781265779192	0.17373463726499153	NA	NA	NA	NA
chr2L:7436994	chr2L	7436845	7437144	FALSE	FALSE	FALSE	FALSE	15.080211131826987	34.286705422367554	25.0824890327976	50.004138981293444	0.9953669962247719	1.1849926563816051	-0.7340238921483492	-0.5443982319915159	0.7387741181960603	0.7874342067843683	-0.46433400758787396	-0.41567391899956596	NA	NA	NA	NA	0.5216143298854454	NA	0.32771033544956296	0.19655133775564657	NA	NA	NA	NA
chr2L:7437316	chr2L	7437168	7437466	FALSE	FALSE	FALSE	FALSE	14.537916421117258	30.759005726171456	19.546745899671212	47.76754776847898	1.2891023646627893	1.0811883529003776	-0.4271079341934137	-0.6350219459558253	0.9452624983276406	0.71819450290702	-0.25896064760029447	-0.4860286430209151	NA	NA	NA	NA	0.744037013230389	NA	NA	0.2505627524193668	NA	NA	NA	NA
chr2L:7447678	chr2L	7447525	7447815	FALSE	FALSE	FALSE	FALSE	24.96782459093883	26.696901187210816	21.282127060221175	21.922213524000874	0.04275112765551127	0.09660216553660846	0.23042777746599136	0.28427881534708854	0.02525315552654405	0.060371747976079596	0.13924749210089274	0.1743660845504283	NA	NA	NA	NA	NA	NA	NA	NA	NA	NA	NA	NA
chr2L:7447936	chr2L	7447816	7447978	FALSE	FALSE	FALSE	FALSE	8.43292188404087	6.557322576880234	7.878696688640967	7.857523453174949	-0.003882322433837308	-0.362925722851381	0.09807559488096777	-0.26096780553657595	-0.0012354698445478241	-0.1185794392383347	0.032955803721175236	-0.08438816567261163	NA	NA	NA	NA	NA	NA	NA	NA	NA	NA	NA	NA
chr2L:7448014	chr2L	7447979	7448162	FALSE	FALSE	FALSE	FALSE	9.460139628908	10.076585655207994	9.75261529641814	13.149446994559511	0.43114107350376935	0.09107349704374046	-0.04392767155858105	-0.3839952480186099	0.19972001818326682	0.03789530938942335	-0.01699685414073245	-0.1788215629345759	NA	NA	NA	NA	NA	NA	NA	NA	NA	NA	NA	NA
chr2L:7452281	chr2L	7452127	7452425	FALSE	FALSE	FALSE	FALSE	49.51597464840773	70.08581970766896	48.68655708208512	56.996277459500476	0.22734421445415076	0.5012285399354904	0.02437055425885574	0.29825487974019543	0.19210950361257825	0.425722570967756	0.021960814619476684	0.25557388197465447	0.9503817815103021	0.39325888995331476	0.9816345981408215	0.8336920190417587	0.0208170576414698	0.09454435050578845	0.0072631224634169735	0.030993908001893326	NA	NA	NA	NA
chr2L:7459604	chr2L	7459442	7459740	FALSE	FALSE	FALSE	FALSE	26.975160876792796	28.76772279589148	25.098343405475788	29.308950462244674	0.2237491633430382	0.09281946049806841	0.10403942033238238	-0.026890282512587415	0.14892236416662574	0.06150216299706796	0.06877170659215871	-0.01864849457739908	NA	NA	NA	NA	NA	NA	NA	0.061688951026791165	NA	NA	NA	NA
chr2L:7496396	chr2L	7496231	7496530	FALSE	FALSE	FALSE	FALSE	116.3397391380075	127.8447186977054	133.0937993364801	124.12872079901976	-0.10060639590998706	0.1360485892523161	-0.1940993851587444	0.04255560000355874	-0.08760163609652107	0.1176323181746876	-0.1682533346077682	0.036980619663440434	0.9800085209031756	0.8298687615521614	0.8136594564614064	0.9921457172667915	0.004624110880570745	0.008888532941345666	0.011660295228473564	0.003265011692363115	NA	NA	NA	NA
chr2L:7530512	chr2L	7530354	7530652	FALSE	FALSE	FALSE	FALSE	78.05016050445121	78.2268131884253	57.26434618007432	56.06971153192359	-0.03041552298586666	0.0032615945094840787	0.4467644285874837	0.48044154608283446	-0.026196480507658656	0.0036584940865892817	0.3808691562622857	0.41072413085653364	0.9957772890363285	0.9968660769691071	0.5551724301532005	0.5637692438974128	0.004855638544664167	0.004998185898741889	0.0636097537887417	0.07828486107235007	NA	NA	NA	NA
chr2L:7534193	chr2L	7534046	7534344	FALSE	FALSE	FALSE	FALSE	68.20306880306046	70.06621719401005	44.77460620858722	49.93867756917055	0.15747687382416214	0.03888235375133091	0.6071559110953657	0.48856139102253443	0.1300084154766131	0.03450104714800873	0.5102251473628547	0.41471777903425044	0.9758892301858532	0.9608345900262736	0.4098608282576825	0.5704990184489747	0.015539515098205092	0.007291307367401566	0.14318368027469297	0.08675970127436627	NA	NA	NA	NA
chr2L:7535107	chr2L	7534957	7535135	FALSE	FALSE	FALSE	FALSE	56.826230280507815	49.86925708544352	49.127944504681466	48.78491438068294	-0.010108782220500332	-0.18840630256039184	0.21001313502536942	0.031715614685477934	-0.00843149621088015	-0.15417025933612682	0.17196048709277206	0.02622172396752539	0.9981109494304509	0.8003296174958998	0.8312825509585624	0.9948873782324915	0.008862601479708986	0.02975994384874481	0.03089185709868173	0.011276807544299492	NA	NA	NA	NA
chr2L:7535171	chr2L	7535136	7535321	FALSE	FALSE	FALSE	FALSE	39.95874502692075	36.86196266726958	36.97374041552441	34.28632045838859	-0.10886791452834434	-0.11637838608887938	0.11201027365683627	0.10449980209630123	-0.08482478592093379	-0.09020658341313827	0.08681420886466189	0.08143241137245741	0.9827379936729613	NA	NA	NA	0.03091167596291435	0.035378112793433496	0.03244000237711232	0.03276630353453878	NA	NA	NA	NA
chr2L:7577235	chr2L	7577086	7577384	FALSE	FALSE	FALSE	FALSE	44.10872281414166	47.431449413919964	43.899656979514006	40.321445214331845	-0.12266231765272563	0.10477996786015106	0.0068543202567781895	0.2342966057696549	-0.10028810091196415	0.08593529228042535	0.005537796892119849	0.19176119008450937	0.9800085209031756	0.8962360387300665	0.9967239173420273	0.9164639234185902	0.018934822401777466	0.020247906766130624	0.011033915395981442	0.03702681952662865	NA	NA	NA	NA
chr2L:7593088	chr2L	7592938	7593236	FALSE	FALSE	FALSE	FALSE	29.22279503427988	43.86298514175407	37.716573733971394	33.68497173054655	-0.1630935354387421	0.585909827188775	-0.3681044517130956	0.3808989109144215	-0.12434613938378393	0.44110311049891143	-0.27320199805416595	0.2922472518285294	0.9766973637647153	NA	NA	NA	0.047270958723296584	0.20911133663247913	0.10006489847437595	0.1034083691428516	NA	NA	NA	NA
chr2L:7605666	chr2L	7605518	7605816	FALSE	FALSE	TRUE	FALSE	33.69414752047906	30.75864727667392	93.85913141685201	41.62644049069956	-1.1729969117854502	-0.13150596840523215	-1.4779990842215918	-0.4365081408413736	-1.005190891224963	-0.10616918136559252	-1.2465592324314867	-0.3475375225721163	0.012043758066717385	0.871339952725613	0.0018131560690661335	0.7234123619731191	0.7185459971405356	0.02715506694395051	0.9184981514269444	0.08933419013502568	Decreased	NA	Decreased	NA
chr2L:7641818	chr2L	7641671	7641969	FALSE	FALSE	FALSE	FALSE	92.69168507161238	78.10760556969512	73.54331503122044	77.15490577254597	0.06916368240640203	-0.2469768926620513	0.3338457185867215	0.01770514351826816	0.0600105165573876	-0.21539848370991188	0.29102050631642296	0.015611506049123421	0.9838969795543944	0.6655298824670244	0.645070525550287	0.9964941292614186	0.0033967917429436004	0.016370966414624315	0.027062927021190928	0.0024980830019923727	NA	NA	NA	NA
chr2L:7654069	chr2L	7653921	7654220	FALSE	FALSE	FALSE	FALSE	29.222534047487702	42.39204043152604	32.571730998022744	33.69252113413704	0.04880799344223277	0.5367121208398625	-0.156539104990941	0.33136502240668875	0.036491056609070205	0.4018707208094686	-0.11310039919730358	0.25227926500309483	0.9955302207498093	NA	NA	NA	0.03240579795744609	0.18584492337001227	0.05223057845035738	0.09104361421355674	NA	NA	NA	NA
chr2L:7729157	chr2L	7729014	7729313	FALSE	FALSE	FALSE	FALSE	23.468819869476512	25.167026963722677	14.848870248899296	14.861744285280853	0.001250281079509368	0.10078950011616386	0.6603921275116261	0.7599313465482807	-6.792666616318483e-4	0.0644773975465564	0.38271468568342415	0.44787134989161237	NA	NA	NA	NA	NA	NA	NA	NA	NA	NA	NA	NA
chr2L:7765761	chr2L	7765616	7765914	FALSE	FALSE	FALSE	FALSE	27.7021329758546	30.286830438516557	26.97482365788865	23.660805777085773	-0.18911432243263768	0.1286935424022597	0.03838353503098074	0.3561913998658781	-0.1328554114701364	0.09209988223665766	0.026852664034990842	0.25180795774178494	NA	NA	NA	NA	NA	NA	NA	0.1276357900263639	NA	NA	NA	NA
chr2L:7767326	chr2L	7767179	7767477	FALSE	FALSE	FALSE	FALSE	34.36365368448993	48.37485552899791	46.062148097901506	50.854051228979095	0.14278101682935104	0.4933739147888718	-0.42269825457697563	-0.0721053566174548	0.11571303287707302	0.384711816676937	-0.3282260634711357	-0.059227279671271706	0.9766973637647153	0.501458870338282	0.6750428571424237	0.9873695240944238	0.02678171040591861	0.13651997502545715	0.09727921173878297	0.01964710821825538	NA	NA	NA	NA
chr2L:7772048	chr2L	7771894	7772193	FALSE	FALSE	FALSE	FALSE	34.97127615266584	27.728867992743535	27.338967248060563	25.368520493219453	-0.10791936193689054	-0.33478172224218167	0.3552116980505463	0.1283493377452552	-0.07187082297748972	-0.22613678215523908	0.2399791999420409	0.08571324076429153	NA	NA	NA	NA	0.0755257571954101	NA	NA	0.08191421132468245	NA	NA	NA	NA
chr2L:7782870	chr2L	7782737	7783036	TRUE	TRUE	TRUE	TRUE	311.11507742051646	192.3636975823612	356.22123110105656	267.69609652419365	-0.41217740278192244	-0.6936117503710072	-0.19532519170188695	-0.47675953929097176	-0.3717422395933649	-0.6204278505688529	-0.1767903959144779	-0.42547600688996584	0.6431639726972104	0.09238904173210415	0.7823311214599802	0.38736800751851724	0.024579577847398285	0.15489886542828707	0.004694493946211157	0.044243022679653445	Undetermined	Undetermined	Constant	Undetermined
chr2L:7799901	chr2L	7799758	7800027	FALSE	FALSE	FALSE	FALSE	432.6925017039214	403.36117366842234	431.92212143416623	413.99044382623157	-0.0611737416098846	-0.10126989879980196	0.0025709120784010945	-0.03752524511151628	-0.05585183606813391	-0.0923422631056442	0.002295936185882121	-0.034194490851628165	0.9838969795543944	0.8428623554995263	0.9978027602957401	0.9902496528397507	7.491884500844726e-4	0.002325589036916651	0.001821250644998031	8.813270757743121e-4	NA	NA	NA	NA
chr2L:7800153	chr2L	7800028	7800254	FALSE	FALSE	TRUE	FALSE	849.0577892840894	637.61028801814075	720.4076125690422	611.319746023998	-0.2368862584866672	-0.41318784324202146	0.23704932471435544	0.06074773995900119	-0.2116838483422923	-0.36961715969710046	0.21223004640236542	0.054296735047557235	0.915463720082761	0.38416312603537456	0.7269052824623856	0.9863307156280059	0.00656794497632684	0.030720654966046257	0.007564091954464532	0.0016457088869944836	Constant	NA	Constant	NA
chr2L:7800332	chr2L	7800255	7800482	TRUE	TRUE	TRUE	TRUE	1044.8088971164825	817.386482583743	730.973535150227	709.9305178438287	-0.04214134203243878	-0.35414879708470876	0.5153480078280622	0.20334055277579222	-0.0386039180091865	-0.32492413334204073	0.47256680083377894	0.18624658550092466	0.9855226277125579	0.3931560559089699	0.2687391510498573	0.8507149447637522	5.947810275915279e-4	0.010298246515971549	0.036533141476506104	0.002076019947844929	Constant	Constant	Undetermined	Constant
chr2L:7809041	chr2L	7808890	7809188	FALSE	FALSE	FALSE	FALSE	48.93115543680372	45.481885504585186	58.26890970245854	38.117096394388824	-0.6122880911943361	-0.10546128620628803	-0.2519729656973351	0.254853839290713	-0.5035608064330843	-0.0859912512401713	-0.2103616735647435	0.20720788162816953	0.5880976933108693	0.8955134135131353	0.7980566644912416	0.9055611194713099	0.17080780063380932	0.020000170072032843	0.036316019940015376	0.04212204811965878	NA	NA	NA	NA
chr2L:7809754	chr2L	7809608	7809907	FALSE	FALSE	FALSE	FALSE	47.93169311383656	89.41987817032134	62.21514669713284	100.25193777209022	0.6882923607665531	0.8996156784336947	-0.37628595510193147	-0.16496263743478987	0.5974732130735703	0.761165165408044	-0.30989287821221523	-0.1462009258777415	0.2725659673975852	0.06936947536937316	0.6389765654481027	0.9386164557577059	0.18476905074594496	0.40795655844221473	0.048450007321537765	0.008661981602303297	NA	NA	NA	NA
chr2L:7810740	chr2L	7810578	7810877	TRUE	TRUE	TRUE	TRUE	1388.9463657444674	1291.8545866226657	984.9933740361921	1283.5910739004141	0.3819997374261469	-0.10454720369867046	0.4958049657991045	0.009258024674287152	0.3425409055492668	-0.09392899147032877	0.4447689867976295	0.008299089778033935	0.7299023599200161	0.8521479444544425	0.3814102861448177	0.9979653201262046	0.02076565561800847	0.003255260884553202	0.04582690398479679	0.0011022195053366564	Constant	Constant	Undetermined	Constant
chr2L:7811390	chr2L	7811248	7811547	TRUE	TRUE	TRUE	TRUE	1433.0877498604382	1226.0163234462382	817.2562285894254	331.812483539802	-1.300420302525774	-0.2251487629222201	0.8102665780125371	1.885538117616091	-1.1709353516886605	-0.20541711335823712	0.7379479968029695	1.703466235133393	1.81385835404585e-5	0.6306182743929913	0.031140579266019257	1.0959839570565768e-11	0.9002313733316113	0.0048245985136611425	0.24055056650320733	1	Decreased	Constant	Increased	Increased
chr2L:7821508	chr2L	7821357	7821655	TRUE	TRUE	TRUE	TRUE	1607.792810004557	1354.6716348848115	1518.4706369799837	1484.5920492879247	-0.032552463403473245	-0.24713831156568275	0.08246249296027201	-0.1321233552019375	-0.02902436990504091	-0.22023952218581755	0.07353319143306451	-0.11768196084771212	0.9952681219458754	0.6323844723757374	0.9095354816407851	0.946229560883113	0.0012955103434825375	0.009922216687325899	0.0029218987047115773	0.0031270637448940516	Constant	Constant	Constant	Constant
chr2L:7827298	chr2L	7827155	7827453	TRUE	TRUE	TRUE	TRUE	1038.1492260320836	772.850120638858	990.3582166035533	910.4708760832557	-0.12133757889660624	-0.42575327147231684	0.06799148163063479	-0.23642421094507582	-0.10953792927599418	-0.38383903232582117	0.06134912365969245	-0.21295197939013458	0.9758892301858532	0.3442699297168642	0.9217488187756746	0.8360064031315763	0.001713289280236391	0.02816811218895184	0.0020651629988447866	0.005239637664565763	Constant	Undetermined	Constant	Constant
chr2L:7827730	chr2L	7827604	7827902	TRUE	TRUE	TRUE	FALSE	787.7807149977685	677.4273635140858	689.7639363736655	641.3205165999713	-0.10505713945444392	-0.21772783677521265	0.1916913990860575	0.07902070176528879	-0.09589445650209022	-0.19882185250051299	0.175065656386836	0.0721382603884132	0.9758892301858532	0.6335671228128834	0.7617432875128585	0.97504656163136	9.646584461386609e-4	0.0040348108744402	0.002963183076422249	0.0010379991435628478	Constant	Constant	Constant	Constant
chr2L:7838317	chr2L	7838171	7838470	FALSE	FALSE	FALSE	FALSE	20.737654282599962	18.18105070937923	17.722111520536835	24.02857903792004	0.4392008296674638	-0.18981713709894577	0.22670220885942738	-0.40231575790698215	0.27976337018835873	-0.11735813991635619	0.1406862345223251	-0.2564352755823898	NA	NA	NA	NA	NA	NA	NA	NA	NA	NA	NA	NA
chr2L:7856571	chr2L	7856421	7856719	FALSE	FALSE	TRUE	TRUE	125.98368563247229	107.42208703191581	149.71734874569108	137.79360950304937	-0.11973242448115394	-0.22994626672892615	-0.24900448299482564	-0.3592183252425979	-0.10929805593629038	-0.20766104970562388	-0.22691573853352248	-0.325278732302856	0.9758892301858532	0.6329239021179214	0.6847057129141065	0.5864764730716723	0.0011319728188272792	0.005915886155730869	0.005211496026750546	0.01328786314765442	Constant	NA	Constant	Constant
chr2L:7858206	chr2L	7858057	7858355	TRUE	FALSE	TRUE	FALSE	114.95375904238315	45.02139671514239	100.40501803820334	34.19179915779708	-1.554109130173682	-1.3523709237875823	0.195222269589967	0.3969604759760667	-1.3225723799730533	-1.165989457127985	0.17043130648469215	0.32701422932976043	8.323824806373948e-5	6.915250104021358e-4	0.8059914704656681	0.7321707401206163	0.9704107798156281	0.8880706598597112	0.009787270368958937	0.06211680743604003	Decreased	Decreased	Constant	NA
chr2L:7885460	chr2L	7885312	7885611	TRUE	TRUE	TRUE	TRUE	11528.773758258607	11093.239992198	8314.995157406383	8713.41605722747	0.06752300880217	-0.05555827729613751	0.47145174251885213	0.34837045642054465	0.06347524096767163	-0.052282750379673684	0.44345724979132145	0.32769925844397624	0.9782850452540204	0.8956970226579285	0.19717144992854269	0.4005553431681175	3.58276476349851e-4	0.0021536768859126746	0.010285152143705812	0.002330475773457842	Constant	Constant	Undetermined	Constant
chr2L:7886143	chr2L	7885995	7886293	TRUE	TRUE	TRUE	TRUE	618.1473042507891	531.5941467775881	622.1251214088305	729.7173638243494	0.23013302004479724	-0.21762545311696335	-0.009254090707204152	-0.4570125638689647	0.20960202606736597	-0.19755631156322634	-0.00840841417822873	-0.4155667518088211	0.906860014648235	0.6453095024573312	0.9897013072578748	0.36035008267008145	0.003300378324875843	0.004662957107332098	0.001821250644998031	0.029707012461735408	Constant	Constant	Constant	Undetermined
chr2L:7890898	chr2L	7890746	7891045	TRUE	FALSE	FALSE	FALSE	102.07209193303729	79.78954265520073	110.5750401792261	88.13380324244707	-0.3272583982009938	-0.35531688326417327	-0.11543730116366438	-0.1434957862268439	-0.29294481392028615	-0.31492039931006294	-0.1042659589996088	-0.1262415443893856	0.828919587077567	0.4772154520073787	0.874763701908543	0.942547036482015	0.014497165379776356	0.02383520575968339	0.0034022910118826698	0.0037923747796814182	NA	Constant	Constant	NA
chr2L:7904587	chr2L	7904436	7904735	FALSE	FALSE	FALSE	FALSE	14.469375572889327	22.680416580828428	23.237840263800738	15.305107108803263	-0.6024628489673196	0.6484444755269665	-0.6834733266047087	0.5674339978895774	-0.3630583622023713	0.37904911934338953	-0.4024527822868352	0.3396546992589257	NA	NA	NA	NA	NA	NA	NA	NA	NA	NA	NA	NA
chr2L:7933570	chr2L	7933422	7933721	FALSE	FALSE	FALSE	FALSE	24.343840668058952	44.83329620200383	24.742770748300593	39.84844812025885	0.6875164747737915	0.8810137756280219	-0.02345026896397966	0.1700470318902507	0.5161808372033666	0.6581688220941414	-0.010949340863223104	0.13103864402755178	0.676745423819217	NA	NA	NA	0.26905739007022283	0.42561502997676526	0.036334007873400374	0.047628955283124316	NA	NA	NA	NA
chr2L:7953554	chr2L	7953409	7953708	FALSE	FALSE	FALSE	FALSE	28.682803805752783	35.24213534268553	24.55374027553061	33.24067958179052	0.4370070700055306	0.2971152832119503	0.22424325020887903	0.08435146341529874	0.29116323241847525	0.20049604233783874	0.14769843642672387	0.057031246346087354	NA	NA	NA	NA	0.17952235076216694	NA	0.10209359094727238	0.06852129538011803	NA	NA	NA	NA
chr2L:7998837	chr2L	7998694	7998992	FALSE	FALSE	FALSE	FALSE	112.24664339047801	102.94670786994392	153.6221690597858	97.95215038849506	-0.6492373548450434	-0.12477460863904197	-0.4527141215040868	0.07174862470191459	-0.5807919236336562	-0.11067097802229123	-0.4060273503435394	0.06409359526782553	0.19938227364492297	0.828527564108895	0.45775178982978443	0.9838116731454165	0.12382470833814407	0.004811275534222585	0.03933138267553775	0.0022038649908093302	NA	NA	NA	NA
chr2L:8004297	chr2L	8004145	8004443	FALSE	TRUE	TRUE	TRUE	57.02531595646704	168.15374696836957	150.57486373314254	199.8716667020615	0.4085930204906388	1.5601064866637904	-1.4008065131960317	-0.2492930470228799	0.3567870443352419	1.304276716470338	-1.1662325582395896	-0.21874288610449363	0.7957887981409132	1.1003097006106785e-4	0.0014661097760805056	0.8645026315497218	0.04719857292755849	0.9732242998978049	0.894284928257506	0.017970459954048987	Undetermined	Increased	Decreased	Constant
chr2L:8024525	chr2L	8024374	8024673	FALSE	FALSE	FALSE	FALSE	32.014453865917766	45.94081196285063	33.336864046978185	39.44848668880795	0.24285155869359662	0.5210529560279709	-0.0583949991052339	0.2198063982291404	0.17432059999661353	0.37364180007969305	-0.038849960513123	0.16047123956995654	0.9758892301858532	NA	NA	NA	0.08459861694958774	0.19738074396881336	0.04785246316268775	0.07736717904987198	NA	NA	NA	NA
chr2L:8029465	chr2L	8029326	8029625	FALSE	TRUE	FALSE	TRUE	95.88207020814549	134.8953996436276	147.58198087083983	125.09923286707888	-0.23844364260862722	0.4925081847566826	-0.6221836213108499	0.10876820605445993	-0.21370786173677755	0.43512708128056937	-0.551724605306532	0.09711033771081488	0.915463720082761	0.3061559869898106	0.2485991285219074	0.9587287608422923	0.006519124227932603	0.05690590083541939	0.10563596304427712	0.0024287183784748915	Constant	Undetermined	NA	Constant
chr2L:8030326	chr2L	8030171	8030470	TRUE	TRUE	TRUE	FALSE	174.18429914045066	221.748849453514	109.84141049908914	91.96853556838778	-0.25620978328228844	0.348312032901905	0.6651925295048129	1.2697143456890063	-0.22925943293315526	0.32034439432632095	0.6020589769865948	1.151662804246071	0.8940409443271798	0.4211554473964519	0.12931134160687793	1.7964285380877247e-5	0.00600155336790992	0.012023997525669971	0.1120688565104278	0.884913340877755	Constant	Constant	Undetermined	Increased
chr2L:8030835	chr2L	8030702	8030942	TRUE	TRUE	TRUE	TRUE	126.11355015711648	141.53813716844434	148.85920598628138	128.4863626348026	-0.21233320387740523	0.16646754366915836	-0.23922515269485967	0.13957559485170393	-0.19285946969494738	0.1503532005672883	-0.21662927879710966	0.12658339146512598	0.9206162136879964	0.7371411539474614	0.7075625837936296	0.9368607317081015	0.00301279813605603	0.0038187823948780102	0.005441590876602802	0.001813727665413427	Constant	Constant	Constant	Constant
chr2L:8030979	chr2L	8030943	8031127	FALSE	FALSE	FALSE	FALSE	82.6506463327434	90.89704735135638	88.33876821595749	79.90502488095274	-0.14476048492147456	0.1372073299661675	-0.09602061425165047	0.1859472006359916	-0.128363791317765	0.121282392358486	-0.08484401632400425	0.16480216735224676	0.9729415038390543	0.8127643550385515	0.9006844349894535	0.91087437592286	0.0038074197494201447	0.005879840938093554	0.003917228098503337	0.005965725240386847	NA	NA	NA	NA
chr2L:8042908	chr2L	8042760	8043059	TRUE	TRUE	TRUE	TRUE	2661.4316091914357	1998.1605505933774	2292.6340865029397	2319.9199882002004	0.017068935613265276	-0.4135299866310271	0.2151963803659802	-0.21540254187831212	0.015760229528378467	-0.38173252670262037	0.19875164732016706	-0.1987411089108318	0.9970895898244171	0.2873726336678253	0.7042291008915909	0.8236789663785469	4.659396084289607e-4	0.013648583769513256	0.00245222626742276	0.001665081019326204	Constant	Undetermined	Constant	Constant
chr2L:8043411	chr2L	8043255	8043553	TRUE	TRUE	TRUE	TRUE	1463.9618789575295	1286.1466247835624	1434.6847829045128	1243.9986117543262	-0.20574891918682178	-0.18682286300951687	0.029144192175019092	0.04807024835232403	-0.18761328420332676	-0.17034085564321447	0.026555988431536538	0.043828416991648834	0.9210530753268271	0.6889160548134325	0.9678769214751043	0.9863307156280059	0.0023868434974033065	0.0034668301509809987	0.001821250644998031	9.562719531618141e-4	Constant	Constant	Constant	Constant
chr2L:8071606	chr2L	8071458	8071757	TRUE	TRUE	TRUE	TRUE	287.6997988935866	280.01129202555984	268.88582974824607	230.60053613374146	-0.22159786017299565	-0.039079204653611525	0.09757048525807198	0.2800891407774561	-0.19956002348265714	-0.035139622732547116	0.08787500684035242	0.2522954075904625	0.9198761255813915	0.9465215525261569	0.8892805675104847	0.7638185072327288	0.004322807901315881	0.002325589036916651	0.0024440858540507927	0.008093113014407955	Constant	Constant	Constant	Constant
chr2L:8083045	chr2L	8082894	8083192	FALSE	FALSE	FALSE	TRUE	462.289898144646	345.17327926885855	448.1579678759851	436.94945071802556	-0.0365409581823524	-0.42147705127912555	0.04479049067457753	-0.3401456024221956	-0.03261660653336568	-0.3751976587222377	0.03987193994562081	-0.3027091122432512	0.9952681219458754	0.3811605877069182	0.9536923374651196	0.682079546550463	0.0012864370140303657	0.03449062425941327	0.002380363787325248	0.01874924301941265	Constant	NA	NA	Constant
chr2L:8083341	chr2L	8083201	8083499	TRUE	TRUE	TRUE	TRUE	956.766669063323	660.3732869069166	807.7250134298621	726.2248548351946	-0.15344791032715036	-0.5348853689131691	0.24430291402961388	-0.1371345445564048	-0.1357690604696768	-0.4732735805425418	0.2165261027706589	-0.12097841730220607	0.9687330363755162	0.27382744515142554	0.7330778915130217	0.946229560883113	0.00438449104587455	0.07494978613222135	0.010469662285864942	0.004200028739649804	Constant	Undetermined	Constant	Constant
chr2L:8083791	chr2L	8083642	8083941	FALSE	FALSE	FALSE	FALSE	210.00177077349477	204.14255368602744	163.7822378205495	162.94332505370497	-0.0074086516987403195	-0.04082454830569068	0.35862258778966394	0.32520669118271356	-0.006822280400846093	-0.03665385551843262	0.3233093212916921	0.29347774617410555	0.9977240903458271	0.9434986567534208	0.5496034464047039	0.6748136726029583	8.045882708180461e-4	0.002325589036916651	0.01591991596153071	0.011635752234074858	NA	NA	NA	NA
chr2L:8085003	chr2L	8084845	8085144	FALSE	FALSE	FALSE	FALSE	41.67028999155575	54.43761490314294	47.00482518943101	52.06388619474425	0.1474741411108797	0.3855847187879482	-0.17378972139418963	0.06432085628287885	0.11701601218511368	0.30143078371356524	-0.13375028721339277	0.0506644843150588	0.9766973637647153	0.6175347958163475	0.8765766894276336	0.9902496528397507	0.0321054138268179	0.09475065435512507	0.039997503654245224	0.022004054170487612	NA	NA	NA	NA
chr2L:8111476	chr2L	8111327	8111626	FALSE	FALSE	FALSE	FALSE	24.872901997108464	33.85867282486533	23.237405936889516	16.98798532112677	-0.45193425804206777	0.44495058331890647	0.09812581574674804	0.9950106571077223	-0.2634239585393729	0.2817841338490261	0.059367052867996886	0.6045751452563959	NA	NA	NA	NA	NA	NA	NA	NA	NA	NA	NA	NA
chr2L:8127000	chr2L	8126860	8127159	TRUE	TRUE	TRUE	TRUE	570.3556524383595	608.6596357816215	535.6129944796595	534.9832874477602	-0.0016971389350693084	0.09377388389556034	0.0906708482701142	0.18614187110074387	-0.0015158448404877106	0.08283601553328675	0.07997703879489963	0.16432889916867408	0.999976663954978	0.8775552774694466	0.9065517526531397	0.9122861858337932	0.0014450544166034905	0.004504901014466183	0.003941896422977898	0.006756543138617122	Constant	Constant	Constant	Constant
chr2L:8156953	chr2L	8156812	8157110	FALSE	FALSE	TRUE	FALSE	103.63228580232851	112.76611771973334	126.10689759912538	103.09097103406188	-0.2907292047288105	0.12186012032028427	-0.2831736550665281	0.12941566998256662	-0.260170009900858	0.10812727709996652	-0.2527896994504553	0.11550758755036916	0.8703115074168746	0.8302633557073996	0.6757879419016865	0.9464906418437985	0.010521569818022677	0.004419398256675021	0.011888949873321212	0.002958410845763293	Constant	NA	Constant	NA
chr2L:8159695	chr2L	8159545	8159843	FALSE	TRUE	TRUE	FALSE	79.45168461450744	121.63801439931636	106.56151886951002	164.36972300162697	0.6252580271748778	0.6144444568546834	-0.42353683657144664	-0.434350406891641	0.5744736729259983	0.5515575015472612	-0.37766102449458305	-0.4005771958733201	0.12347927160164314	0.13302882827095264	0.46210854497803167	0.36863997075722504	0.082165307791031	0.0923982177156916	0.025506132229612934	0.02017092633816795	Undetermined	Undetermined	Undetermined	Undetermined
chr2L:8162429	chr2L	8162281	8162579	TRUE	TRUE	TRUE	TRUE	2061.3052741637666	1850.9084030719287	1581.055465446933	1678.892250586137	0.08662166253261747	-0.15532467870548958	0.38267020006249386	0.1407238588243868	0.07813551506614114	-0.1403851861903166	0.34559908706465325	0.12707838580819553	0.9800085209031756	0.7567228801912258	0.5102773214246533	0.9384921118218618	0.0012525818147055526	0.0036488645894874206	0.018596559483323113	0.0021521121648951803	Constant	Constant	Constant	Constant
chr2L:8163128	chr2L	8162979	8163278	TRUE	FALSE	TRUE	TRUE	160.28041356406834	126.35602196386654	147.80161815332454	166.67982791303425	0.17341745125456187	-0.34310371451209276	0.11693607300195605	-0.39958509276469856	0.1590051151193003	-0.31223762608290406	0.106699077207308	-0.36454366399489635	0.9425696611082193	0.42742882377509056	0.8583405739102545	0.4669421598668696	0.001508378245953122	0.01152254217817123	0.002050258885152391	0.01598121626265572	Constant	Constant	Constant	Constant
chr2L:8185182	chr2L	8185032	8185331	FALSE	FALSE	FALSE	FALSE	49.575197996381	45.892128938181884	31.144501876566252	33.744970392940736	0.11569498971991111	-0.11137179938859149	0.6706410361626081	0.4435742470541055	0.08643190205410488	-0.08670310828576186	0.5173836417784428	0.3442486314385761	0.9818527377042867	NA	0.48875141060235483	0.7751676683878074	0.036583645766077366	0.033264935419664195	0.23807799005112537	0.11959710165577807	NA	NA	NA	NA
chr2L:8196948	chr2L	8196802	8197100	TRUE	TRUE	TRUE	TRUE	202.34912485573176	191.94163396783375	269.1106855204978	246.19360920166707	-0.12840636468197414	-0.07617892970938468	-0.4113530674227412	-0.35912563245015183	-0.11539420161877058	-0.06807148331419845	-0.368405548943477	-0.3210828306389049	0.9758892301858532	0.8962360387300665	0.49731512440214976	0.6391934404554178	0.0022556084687543943	0.0032397896381721448	0.028343517184033575	0.019805785296225502	Constant	Constant	Undetermined	Constant
chr2L:8198947	chr2L	8198797	8199096	TRUE	TRUE	TRUE	TRUE	3368.9178063626987	3293.5116676545135	2507.126891260581	3147.127103352018	0.32800043006859947	-0.03265856948672315	0.4262502145174735	0.06559121496215096	0.29761623266486514	-0.02966856361757192	0.3868739476256873	0.05958915134325022	0.7973994361935943	0.955311895092732	0.4368385379335613	0.9829481910790154	0.00907202725911969	0.0021536768859126746	0.02282946154942154	0.0011022195053366564	Constant	Constant	Undetermined	Constant
chr2L:8211328	chr2L	8211180	8211479	TRUE	TRUE	TRUE	TRUE	864.5713763485455	684.0979555855363	803.6513934459945	741.9248964586101	-0.11529667409441427	-0.33778215468066386	0.10541524598060953	-0.1170702346056401	-0.10478210243270313	-0.30676655230818256	0.09579600974964698	-0.10618844012583249	0.9758892301858532	0.44666545694874527	0.8748772244841058	0.9473009676407302	0.0012384595757330447	0.012018526059995156	0.002108717383427898	0.001450505495738431	Constant	Constant	Constant	Constant
chr2L:8212965	chr2L	8212823	8213122	TRUE	TRUE	TRUE	TRUE	201.9450358616206	186.87441389077588	184.59056997883445	175.67205802325557	-0.07144411515732199	-0.11189362820196677	0.12963382954564204	0.08918431650099724	-0.06557550374333476	-0.10254291848928561	0.11882520077446185	0.08185778602851101	0.9800085209031756	0.8166465612012401	0.8372273570120772	0.9637809255525555	6.829362981825574e-4	0.0022897987534291424	0.001962811326465913	9.73451914393848e-4	Constant	Constant	Constant	Constant
chr2L:8220727	chr2L	8220577	8220875	TRUE	TRUE	TRUE	TRUE	209.0069379759594	247.70688888078683	239.12516181766526	256.2758389451693	0.09993152645231843	0.2450831580793723	-0.1942151115551188	-0.04906347992806491	0.08865198305498335	0.21613234892002153	-0.17111135918371997	-0.043630993318681775	0.9766973637647153	0.6483535089175084	0.7984002922475135	0.9890271188965177	0.0027329821749942007	0.012192566911097198	0.007601017390905156	0.002021655785079721	Constant	Constant	Constant	Constant
chr2L:8239909	chr2L	8239765	8240019	TRUE	TRUE	TRUE	TRUE	2764.5722915486417	3310.151132173941	2386.045759625188	2762.929895486287	0.2115772454235261	0.25984079032094665	0.2124345862779983	0.2606981311754189	0.19492199240376876	0.23968319241838756	0.19571516931147395	0.24047636932609273	0.9082833993454621	0.5252338245885928	0.7123431061480484	0.7394332346200944	0.0015547848162987493	0.0039504140643295705	0.002532983101674361	0.0026866741161819937	Constant	Constant	Constant	Constant
chr2L:8240136	chr2L	8240020	8240284	FALSE	FALSE	FALSE	FALSE	964.64340398381	853.7814789074669	846.5274033826961	919.7580058019348	0.11969755771365861	-0.17612885888198684	0.18843895429012364	-0.1073874623055218	0.1075576827709772	-0.15824971321136552	0.16931958695910046	-0.09648780902324225	0.9758892301858532	0.728701482653735	0.7901085072916686	0.9565366526165442	0.001992755842678208	0.004811275534222585	0.0046771515279995625	0.0019624291718555917	NA	NA	NA	NA
chr2L:8267347	chr2L	8267198	8267497	FALSE	FALSE	FALSE	FALSE	15.09898338676949	18.16238311210868	16.712852541345534	14.869360605633148	-0.1686153811996955	0.2665020968268559	-0.1465065765968459	0.28861090142970547	-0.09448097032673537	0.14885056222602652	-0.08065516274547802	0.1626763698072839	NA	NA	NA	NA	NA	NA	NA	NA	NA	NA	NA	NA
chr2L:8296086	chr2L	8295938	8296236	FALSE	FALSE	FALSE	FALSE	21.05430097946629	25.187543259863645	18.523988060873812	22.732956969950603	0.2953906213808392	0.25859543387515066	0.1847202453058986	0.14792505780021006	0.1725130277437917	0.1542576111157934	0.10711368185877752	0.08885826523077921	NA	NA	NA	NA	NA	NA	NA	NA	NA	NA	NA	NA
chr2L:8296437	chr2L	8296279	8296578	FALSE	FALSE	FALSE	FALSE	30.204899306460536	31.341755860737177	27.99305813506425	24.54678247408857	-0.1895351720977737	0.05330342915463954	0.1097134726324067	0.35255207388481996	-0.13749805141540627	0.03996081012259447	0.07974100557861585	0.25719986711661663	NA	NA	NA	NA	0.066907701507193093	NA	NA	0.11311194122091284	NA	NA	NA	NA
chr2L:8303000	chr2L	8302853	8303152	TRUE	TRUE	TRUE	TRUE	1014.9857328598893	662.3697671628747	890.4489384427446	710.0174807948799	-0.3266783398153115	-0.615750718436996	0.1888546588511745	-0.10021771977051003	-0.29516758329776077	-0.5562544125051536	0.17089412283192026	-0.09019270637547264	0.8077569382642219	0.13302882827095264	0.7844568938748993	0.960812005523502	0.010549084029754893	0.09340900452419419	0.003941896422977898	0.0015646686926325869	Constant	Undetermined	Constant	Constant
chr2L:8303360	chr2L	8303211	8303509	TRUE	TRUE	FALSE	FALSE	87.96016542042527	102.09008287316234	85.03253521855085	113.35956851914776	0.4148193148875446	0.21492050578462432	0.04883536532480868	-0.1510634437781116	0.3689668593129286	0.18969195388864413	0.04381166584084824	-0.1354632395834362	0.7002156455102785	0.6926991106607916	0.9507580084033732	0.9383633451730569	0.032756518305486836	0.009695879259954155	0.003067661210627671	0.003812578382143535	NA	Constant	Constant	Constant
chr2L:8305587	chr2L	8305432	8305731	TRUE	TRUE	TRUE	TRUE	776.8485618483389	722.4712295565489	731.6148969363824	881.424746075524	0.2687529498356239	-0.10469325101561229	0.0865489372475974	-0.2868972636036388	0.2454481076667548	-0.09547815793415945	0.07896088303235504	-0.26196538256855917	0.8614981741450799	0.836106888057422	0.8949213044912538	0.7191322208918801	0.004152293124024743	0.0023281861523534652	0.0018797889213854034	0.005405235476870852	Constant	Constant	Constant	Constant
chr2L:8308201	chr2L	8308043	8308341	TRUE	TRUE	TRUE	TRUE	840.8266387833525	601.8169591394995	704.4251474685077	682.6525011164543	-0.045295040445348295	-0.4824836147566047	0.2553619637389004	-0.18182661057235597	-0.0411293499548995	-0.43792419565797186	0.23202476923324236	-0.16477007646983	0.9851972241500297	0.2616673319468518	0.6797731655991981	0.8926007272930088	8.085360674159865e-4	0.03707537486459015	0.0056095378435409805	0.002512342467777874	Constant	Undetermined	Constant	Constant
chr2L:8311169	chr2L	8311022	8311321	FALSE	FALSE	TRUE	TRUE	116.64853196713104	104.64635125248864	146.50427630742888	123.72145993685064	-0.24384701331243458	-0.15664614155480858	-0.3287746250475842	-0.24157375328995823	-0.219710948176812	-0.13960808303198813	-0.295553179819627	-0.2154503146748031	0.906860014648235	0.7732663125644739	0.6024388679930193	0.8403594784156218	0.005767349314910667	0.0052030302300830585	0.014789231080529581	0.007136314415143523	Constant	NA	Constant	Constant
chr2L:8320298	chr2L	8320151	8320450	TRUE	TRUE	TRUE	TRUE	1078.928875692227	687.7690066697008	1107.0838290913753	890.3759275518805	-0.31427797482088826	-0.6496037542975082	-0.03716470429799295	-0.37249048377461286	-0.2857609551316624	-0.5891978657221211	-0.03394252557311512	-0.33737943616357385	0.8112903869351721	0.09277416021071101	0.958103112981399	0.5625280412836432	0.007801857446503831	0.10793207954816823	0.001821250644998031	0.015028025555546975	Constant	Undetermined	Constant	Constant
chr2L:8334927	chr2L	8334778	8335077	FALSE	FALSE	FALSE	FALSE	39.66561554449427	49.3910272346841	30.33837002200955	35.874605425934924	0.24181938756095372	0.31636003681017055	0.38674536084960326	0.46128601009882014	0.18304127961804406	0.24986448832305722	0.2951092556094072	0.36193246431442033	0.9654262354512625	NA	NA	0.7531728885317716	0.0595290127872004	0.07693128570489098	0.09744312454690854	0.12430176147977429	NA	NA	NA	NA
chr2L:8364647	chr2L	8364499	8364713	FALSE	FALSE	FALSE	FALSE	1497.3777659436546	1063.2485304755985	1162.1641321452366	1113.862591487643	-0.061242564929891885	-0.49395937662420336	0.36562440304284854	-0.06709240865146285	-0.0554464278881555	-0.44753582175726947	0.33144682509501683	-0.06064256877409712	0.9838969795543944	0.2550970251050629	0.5268296629538057	0.9829481910790154	9.414021793042313e-4	0.041811473366810396	0.014878076658124871	0.001167634515568563	NA	NA	NA	NA
chr2L:8364795	chr2L	8364714	8364936	TRUE	TRUE	TRUE	TRUE	1816.0010320087226	1273.2101434870146	1496.807624394372	1425.4378437537396	-0.07048368056664567	-0.5122944666113308	0.2788762100257126	-0.16293457601897254	-0.06411865286300199	-0.46606239887246237	0.2539257575689475	-0.14801798844051292	0.9800085209031756	0.21964347093718048	0.6370566209482164	0.91087437592286	8.744597643894094e-4	0.04366292488645325	0.006368634593123295	0.0019821634699600968	Constant	Undetermined	Constant	Constant
chr2L:8365991	chr2L	8365852	8366150	TRUE	TRUE	TRUE	TRUE	10292.327600723462	7611.975658666419	7614.736304178455	7118.875972477569	-0.09714461118198356	-0.4352264300010158	0.434703300694674	0.0966214818756417	-0.09264648963913166	-0.41524611255102967	0.41474961536704347	0.09214999245514549	0.9654262354512625	0.10606672522179147	0.15732725892078128	0.9355722045501623	1.3924812166887112e-4	0.003722701474644587	0.0032593416963409582	6.916959585710629e-4	Constant	Undetermined	Undetermined	Constant
chr2L:8370453	chr2L	8370323	8370621	TRUE	TRUE	TRUE	TRUE	381.7213866094045	1594.800431330135	216.27734868784353	218.15616206288936	0.012478648957382021	2.062783977192051	0.8196374424799391	2.8699427707146086	0.010096718901695365	1.8398278470975833	0.7144330053639403	2.5441641335598284	0.9970895898244171	9.500234302583091e-11	0.09026436223017363	1.5599784524068744e-20	0.0019357944862224221	1	0.2855278439492845	1	Constant	Increased	Undetermined	Increased
chr2L:8374444	chr2L	8374296	8374594	TRUE	TRUE	TRUE	TRUE	838.2485073330635	773.8571220937482	730.4384959909327	596.0230385951562	-0.29339470356476416	-0.1153107840883301	0.19861520794605633	0.37669912742249034	-0.26182130168494006	-0.1031408215976722	0.17761932555803547	0.3362998056453034	0.8685744365942136	0.8370359631074353	0.7851029440173753	0.6073890008633882	0.011015053420508568	0.003755416753324997	0.0058367065331548715	0.023698125125394598	Constant	Constant	Constant	Constant
chr2L:8376974	chr2L	8376824	8377123	TRUE	TRUE	TRUE	TRUE	906.7408054448623	1153.0891941153197	829.6662247267329	1111.9241308091173	0.42245539183908115	0.3467419969721228	0.12815915501626873	0.05244576014931043	0.3830192286097213	0.31451828419401645	0.11609262621961579	0.047591681803910976	0.5865817866887689	0.43599824346603083	0.8490785734665096	0.9863307156280059	0.022325832258631575	0.013466279668965932	0.00249244535617176	0.0010551027988119637	Undetermined	Constant	Constant	Constant
chr2L:8381760	chr2L	8381611	8381910	TRUE	TRUE	TRUE	TRUE	688.0403668557243	516.7837356990989	549.510346415282	503.1253697592533	-0.12722870672086778	-0.4129325433217055	0.3243465642294354	0.0386427276285977	-0.11670244615825834	-0.3790788997346757	0.2978834562205967	0.03550700264417945	0.9689264539386092	0.30689920548541216	0.5497205605199771	0.9899888631642231	9.331705386554951e-4	0.016408559403535992	0.006872063559800124	8.168099191536195e-4	Constant	Undetermined	Constant	Constant
chr2L:8382806	chr2L	8382658	8382957	TRUE	TRUE	TRUE	TRUE	322.40156168850433	293.50340184345714	376.62104728189286	325.7936461029939	-0.20915515900096526	-0.13548150723608332	-0.22425489432023032	-0.15058124255534838	-0.18405126977056696	-0.11870196571853998	-0.19726310044111045	-0.1319137963890835	0.9432728994412213	0.8224845406309838	0.7730679959806772	0.9434072426826463	0.0085507914368288	0.006821776624068359	0.010984456899643303	0.005891827509915812	Constant	Constant	Constant	Constant
chr2L:8384148	chr2L	8384000	8384292	FALSE	TRUE	FALSE	FALSE	236.94576652802144	186.84227012592544	218.52998074520048	216.85140446169325	-0.011124433708613294	-0.3427360057571958	0.11672566408890922	-0.2148859079596733	-0.010260869022509167	-0.31566327295931834	0.10761644353036696	-0.19778596040644217	0.9970895898244171	0.3938925299981327	0.8481591438221234	0.8281983686716899	4.4833538514330213e-4	0.007883285201678768	0.001821250644998031	0.0017290757899153934	NA	Constant	NA	Constant
chr2L:8384435	chr2L	8384294	8384583	TRUE	TRUE	TRUE	TRUE	535.7742150628965	440.6099923103586	474.39778529826526	407.5154295826105	-0.21924259022798973	-0.28212293762803364	0.17552787623806312	0.11264752883801922	-0.19898353624647613	-0.2562175191275505	0.15946068477703532	0.10222670189596099	0.915463720082761	0.5298777359963107	0.7937074199643908	0.950989182948346	0.0032055227532404285	0.007823997755328738	0.003133581345349751	0.0014465910439222414	Constant	Constant	Constant	Constant
chr2L:8400408	chr2L	8400257	8400556	TRUE	TRUE	TRUE	TRUE	168.9774638085749	144.9192975420985	211.38442758158857	157.64783671299037	-0.4231637260518534	-0.2215811321029879	-0.3230382492086859	-0.12145565525982048	-0.3838882399463245	-0.19947878073485603	-0.2933490786629699	-0.10893961945150143	0.5896944321718675	0.6509435284483349	0.5872274203107678	0.9471409642559832	0.023089964651247477	0.006155664769477565	0.010930394535508923	0.001871907186698723	Undetermined	Constant	Constant	Constant
chr2L:8403465	chr2L	8403315	8403614	TRUE	TRUE	TRUE	TRUE	4315.576882207616	3348.726065002323	3644.6960417364253	3624.1040529544457	-0.008174124803200029	-0.3659410592570101	0.24375492119012454	-0.1140120132636855	-0.007592128554232881	-0.3398808550681598	0.22645513469683615	-0.10583359181709076	0.9971188966833967	0.3346445885381192	0.6398733940378211	0.940775893081498	4.0330395567756935e-4	0.007111033560173398	0.002425541735773937	8.203373448071423e-4	Constant	Constant	Constant	Constant
chr2L:8415252	chr2L	8415101	8415400	TRUE	TRUE	TRUE	TRUE	140.9996701033954	163.63121590142683	134.8555438726561	165.20775231412915	0.2928665547184809	0.214756210084328	0.06427695558655368	-0.013833389047599204	0.26745643332895347	0.19567698902257613	0.05881913033632732	-0.012960313970050043	0.828919587077567	0.644890956639762	0.9224807247509322	0.9964941292614186	0.005138580357307496	0.004231690785602866	0.0018289626101162203	8.027309011945142e-4	Constant	Constant	Constant	Constant
chr2L:8415704	chr2L	8415564	8415862	FALSE	TRUE	TRUE	TRUE	122.85701109451043	142.89800600978424	133.46099845490005	141.32159272253722	0.08256371172957798	0.21800559480872075	-0.1194380116788272	0.016003871400315575	0.07527293993248381	0.19753712555104283	-0.10785968331233554	0.014404502306223496	0.9800085209031756	0.6475390766857585	0.8607992097359414	0.9955872953301655	8.952158664159158e-4	0.004926045848186304	0.002369624652824027	8.428042480538802e-4	Constant	Constant	Constant	Constant
chr2L:8433756	chr2L	8433622	8433921	FALSE	FALSE	FALSE	FALSE	35.40205825477354	70.22009174249419	48.46309539606972	33.70047891044501	-0.5241174610062013	0.9880506409149318	-0.4530533142110734	1.0591147877100597	-0.4194992136776727	0.802565699086	-0.3587860426163255	0.8632788701473472	0.7763081066359945	0.09946908045606905	0.628976205314622	0.05829195814534318	0.13449025686724347	0.5155849349069829	0.10067212578513265	0.5912956023454563	NA	NA	NA	NA
chr2L:8464475	chr2L	8464327	8464626	TRUE	TRUE	TRUE	TRUE	4173.0442167928495	3643.2104635146948	3636.9357082270367	3519.0905065578345	-0.04752080398319539	-0.19588986710990122	0.19837678436798006	0.05000772124127425	-0.04315068285831881	-0.17798710825775324	0.18024744458345923	0.045411019184024806	0.9838969795543944	0.6810197881648145	0.7590044482867935	0.9863307156280059	8.115279770307563e-4	0.004035555103308961	0.0036173352100371315	0.0010358571456106512	Constant	Constant	Constant	Constant
chr2L:8478166	chr2L	8478018	8478317	TRUE	TRUE	TRUE	TRUE	715.8684304698206	474.1737225447782	665.9039683467652	435.8751504435724	-0.6113991807354996	-0.5942787441007332	0.10438032109951367	0.12150075773428008	-0.5554148273370987	-0.5401125916124939	0.0949242072375431	0.11022644296214784	0.1743897160288807	0.13534348781186514	0.87578297825475	0.946229560883113	0.08261191498460249	0.07633434311878244	0.0020651629988447866	0.0015181290287571564	Undetermined	Undetermined	Constant	Constant
chr2L:8485699	chr2L	8485555	8485854	FALSE	FALSE	FALSE	FALSE	54.772090306170426	40.85680736491979	34.04287335897176	39.009222414826525	0.19646242930131508	-0.42286446669867606	0.6860881284351843	0.06676123243519319	0.15556793278025044	-0.3439387339830591	0.5535711633836857	0.05406449662037619	0.9749470617111545	0.5399609124436814	0.41191614856957204	0.9891895270054557	0.03540698956636546	0.09165097181034945	0.2259080433111999	0.018163680765652706	NA	NA	NA	NA
chr2L:8504836	chr2L	8504683	8504981	FALSE	FALSE	FALSE	FALSE	25.027260208525245	20.191257781367725	20.424238510301173	16.625016618196266	-0.2969265077515514	-0.3097695807454249	0.2932180740719279	0.2803750010780544	-0.17898548399364625	-0.19249887352270323	0.1823823393274692	0.16886894979841224	NA	NA	NA	NA	NA	NA	NA	NA	NA	NA	NA	NA
chr2L:8511919	chr2L	8511767	8512066	TRUE	TRUE	TRUE	TRUE	5414.969470348319	4546.452485787145	4725.932783916677	4432.544365934686	-0.092464038942666	-0.25221192836942297	0.196354093659318	0.03660620423256108	-0.08387817710163903	-0.22893928392863494	0.178266877728816	0.03320577090182013	0.9766973637647153	0.582588350435216	0.7642896385522959	0.9912535545650479	0.0011114799199675924	0.006273363600111162	0.0036820941879615182	0.0010047094367074795	Constant	Constant	Constant	Constant
chr2L:8515038	chr2L	8514891	8515190	TRUE	TRUE	TRUE	TRUE	896.643911074188	862.1069892065384	833.5681460085711	793.1306894464257	-0.07174153946537691	-0.056668232018340474	0.10523500630177365	0.12030831374881011	-0.06531448713180202	-0.05158997630152592	0.09581320118707783	0.10953771201735392	0.9800085209031756	0.9167783572677166	0.8736954456320347	0.9461663540362149	8.590724106885452e-4	0.0021968870230764676	0.0020567340124676764	0.0013655414813195893	Constant	Constant	Constant	Constant
chr2L:8521636	chr2L	8521496	8521785	TRUE	TRUE	TRUE	TRUE	608.5523747877188	238.95939354731738	517.5076590351936	275.5891209158935	-0.9090612767247583	-1.3486159518207785	0.2338012187466065	-0.20575345634941386	-0.8320622298227439	-1.2325151294435976	0.21484812885481147	-0.1856047707660422	0.0038843243654135226	1.3593923181870684e-6	0.6876639067139816	0.8538273819303728	0.3762500140504505	0.9466601168115587	0.0034099378775433275	0.0025606155018977777	Decreased	Decreased	Constant	Constant
chr2L:8521926	chr2L	8521787	8522075	FALSE	TRUE	FALSE	FALSE	302.2648587176857	171.7865814372642	302.17172603512097	200.2794664545773	-0.5933541578124262	-0.8151959117930386	4.445861277546408e-4	-0.22139716785285798	-0.5388535388368186	-0.737001709074926	-2.2678303765129808e-4	-0.1983749532757586	0.20674073196559323	0.0217270013240595	0.9996203763734288	0.849803866320757	0.07502223300609291	0.2634695044816968	0.001821250644998031	0.0042158462462911234	NA	Decreased	NA	Constant
chr2L:8528525	chr2L	8528382	8528681	TRUE	TRUE	TRUE	TRUE	2423.865885672205	2036.9100175133772	1981.33428118337	1760.6340663174171	-0.17037721760408986	-0.2509276263633452	0.29083757028827795	0.21028716152902258	-0.15702123477186172	-0.2315185594300216	0.26831938158689583	0.19382205692873597	0.9392778168508458	0.542242866881414	0.5842778785028753	0.8336920190417587	0.001076987371283706	0.003650660631216475	0.0043692806235007	0.0016716035099013423	Constant	Constant	Constant	Constant
chr2L:8534528	chr2L	8534380	8534679	FALSE	FALSE	FALSE	FALSE	36.79358922371596	49.39535806436235	32.461291168670805	31.482231961146766	-0.04418255951392112	0.4249210522798121	0.18073403328578033	0.6498376450795136	-0.03162854712221694	0.31105506722391735	0.12860468997555344	0.4712883043216877	0.9957772890363285	NA	NA	NA	0.046098833933365564	0.15013059927854036	0.06912742788291142	0.26561162094342733	NA	NA	NA	NA
chr2L:8541813	chr2L	8541669	8541967	FALSE	FALSE	FALSE	FALSE	57.019392333434745	58.53608278521624	44.33616787839914	39.52935730536548	-0.1655595796400124	0.03787354003370342	0.36296858559012746	0.5664017052638433	-0.13591766700201094	0.033001415512166524	0.30092042376614914	0.46983950628032656	0.9758892301858532	0.9627863896507886	0.6810770698878308	0.49882099942531627	0.021487294861821743	0.01006504876875873	0.055089459681120924	0.13755566777146438	NA	NA	NA	NA
chr2L:8542112	chr2L	8541975	8542261	FALSE	FALSE	FALSE	FALSE	38.05819380304178	34.36630169851362	42.462655236725965	41.20548415824494	-0.04335822469375485	-0.1472124890177696	-0.15798749274537713	-0.2618417570693919	-0.034574597539567466	-0.11528756690833916	-0.12584404823257153	-0.20655701760134323	0.9955302207498093	NA	NA	0.9122521496501951	0.016374636597821842	0.036886698364199	0.034031048200924896	0.05482724987297029	NA	NA	NA	NA
chr2L:8543338	chr2L	8543202	8543500	FALSE	TRUE	FALSE	FALSE	106.05992867944533	105.5130825954097	95.49347985704196	83.41282427733456	-0.1951330241890055	-0.007457793275656694	0.15140554674335938	0.3390807776567082	-0.17433440379324358	-0.006320783329836178	0.13538175366137878	0.3033953741247862	0.9425696611082193	0.9901427526092121	0.8332704244212975	0.6748136726029583	0.004368243541488704	0.002325589036916651	0.004064252721559394	0.016665589714932486	NA	Constant	NA	Constant
chr2L:8544670	chr2L	8544521	8544820	FALSE	FALSE	FALSE	FALSE	68.53783491963321	49.486693107572286	43.83232593759312	38.47779860097511	-0.18796897496053888	-0.4698599795109662	0.6449053817781679	0.3630143772277406	-0.15043539958576038	-0.385910768494712	0.5272974920064877	0.291822123097536	0.9758892301858532	0.48403640635957507	0.43380259675807803	0.8263646880271079	0.03253013937188543	0.10557748146889166	0.19019719343760605	0.07199199006187262	NA	NA	NA	NA
chr2L:8585219	chr2L	8585064	8585363	FALSE	TRUE	TRUE	FALSE	55.54052586486501	113.66291080802219	195.4278571792925	90.75811166229902	-1.1065376329709187	1.0331488251799599	-1.8150233883478635	0.32466306980301496	-1.01390618003113	0.9093242775193275	-1.629400944097176	0.29382951345328134	2.8773751852671114e-4	0.0038657927392828748	3.7391727720920115e-9	0.6704697779378879	0.6912563413291893	0.5751341685563622	1	0.010486494075005287	Decreased	Increased	Decreased	Constant
chr2L:8588453	chr2L	8588307	8588606	FALSE	FALSE	FALSE	FALSE	19.48012824961902	32.75658835014437	21.44892975559224	21.037321880379388	-0.02795460634462427	0.74978193026379	-0.13890248728783755	0.6388340493205767	-0.019205735062599507	0.5133703585558823	-0.08828026970574233	0.4442958239127396	NA	NA	NA	NA	NA	NA	NA	NA	NA	NA	NA	NA
chr2L:8601897	chr2L	8601748	8602046	FALSE	FALSE	FALSE	FALSE	31.38470994310175	41.31661891015596	38.623917873314205	33.32703187005758	-0.21280167789293541	0.39666032240620563	-0.29943263795991043	0.3100293623392306	-0.16315002796639988	0.3005801029478193	-0.22573733975009105	0.2379927911641281	0.9758892301858532	NA	NA	NA	0.05503951718950285	0.11513294141990327	0.07601657751191128	0.0799168826420929	NA	NA	NA	NA
chr2L:8609922	chr2L	8609771	8610070	FALSE	FALSE	FALSE	FALSE	22.504000135400652	24.666557675679073	30.319485507837147	30.180121506774803	-0.0066466583425894375	0.13237492893548522	-0.4300638061402987	-0.2910422188622241	-0.004194642508504707	0.0873128316634646	-0.29567803915277674	-0.2041705649808075	NA	NA	NA	NA	NA	NA	NA	0.11015499055813058	NA	NA	NA	NA
chr2L:8622452	chr2L	8622304	8622602	FALSE	FALSE	FALSE	FALSE	34.86012442717121	36.835387280166586	35.36601877442042	41.24824454372633	0.22196890095080488	0.07951469199947575	-0.020786102104367394	-0.16324031105569653	0.17366264158220515	0.06056004037536029	-0.015072119925969739	-0.1281747211328146	0.9719415123958859	NA	NA	NA	0.05097763405868022	0.03299965971060612	0.0239538080597029	0.04185450194335754	NA	NA	NA	NA
chr2L:8662727	chr2L	8662582	8662880	FALSE	FALSE	FALSE	FALSE	43.34476373347816	50.90829140179662	26.039119056950753	33.267818252511354	0.3534466147165679	0.23204292716169922	0.7351770783622015	0.6137733908073327	0.25847328291465244	0.18329739607140078	0.5491856646571568	0.47400977781390513	0.9354839298844326	NA	NA	0.5943038437678458	0.10079623531968253	0.06033985408024475	0.29506839297766013	0.21444495858058057	NA	NA	NA	NA
chr2L:8685870	chr2L	8685727	8685918	FALSE	FALSE	FALSE	FALSE	188.82122401916675	209.74217233859878	166.60010866699417	188.85014647213313	0.18085256101292194	0.15159603305541286	0.1806315949413231	0.151375066983814	0.1639596329608347	0.13786151208645075	0.16373233727595082	0.13763421640156687	0.9425696611082193	0.7567228801912258	0.7893886745367386	0.9236715876593481	0.00226598640285068	0.0032475996716641448	0.0034189556778046765	0.001813727665413427	NA	NA	NA	NA
chr2L:8685958	chr2L	8685919	8686108	TRUE	TRUE	TRUE	TRUE	190.2022583043265	168.98913931630022	182.76161609413506	182.51681121879636	-0.0019337513858205943	-0.1706038460718475	0.05757127072798509	-0.11109882395804181	-0.0016845541071365603	-0.14910447912136265	0.05030967284928081	-0.09711025216494527	0.999976663954978	0.7732663125644739	0.9443432159618715	0.964146304812488	0.0017741292049429226	0.009165416805802669	0.003852659272043671	0.004610051988246107	Constant	Constant	Constant	Constant
chr2L:8693210	chr2L	8693061	8693359	FALSE	TRUE	FALSE	FALSE	95.42298734420268	218.6909257081908	61.017205800015255	41.2296044487831	-0.565535494898834	1.1964846012591037	0.6451207373551813	2.407140833513119	-0.47751885278748185	1.0850288144548796	0.5645534214397901	2.127101088682152	0.48116731679822056	3.9388502273422093e-4	0.2613272668893456	2.947820656911358e-14	0.10468824641164677	0.7886517332553481	0.13116696305111114	1	NA	Increased	NA	Increased
chr2L:8707694	chr2L	8707541	8707840	FALSE	FALSE	FALSE	FALSE	36.41685981030235	29.767831460155424	22.80484068598073	31.878988062270338	0.4832657428491101	-0.2908523981833298	0.6752664339145574	-0.09885170711788256	0.3335385905816929	-0.20583085313055177	0.46908441789297295	-0.07028502581927173	NA	NA	NA	NA	0.18459765481779394	NA	NA	0.060386478691198835	NA	NA	NA	NA
chr2L:8741061	chr2L	8740899	8741197	FALSE	FALSE	FALSE	FALSE	48.80222616188448	51.47864931239302	66.86321206376148	57.90621351028672	-0.2074945006969517	0.077027241627904	-0.4542657034675851	-0.1697439611427294	-0.17934153591653332	0.0637977108919954	-0.3878260379049265	-0.14468679109639773	0.9549829589919212	0.9168689712695588	0.5480419244892583	0.940775893081498	0.013620937125617386	0.009897874828200677	0.0662242022723165	0.013162961879335982	NA	NA	NA	NA
chr2L:8749874	chr2L	8749726	8750024	FALSE	FALSE	FALSE	FALSE	25.750042598745836	32.81521922089684	32.55595466393529	35.08133334777248	0.10778213739150026	0.34979025203236375	-0.3383466254445565	-0.09633851080369303	0.08134754872651442	0.2517278977305766	-0.24346511770510074	-0.0730847687010386	NA	NA	NA	NA	0.044015522471074126	NA	0.10172105988487312	0.044243022679653445	NA	NA	NA	NA
chr2L:8793833	chr2L	8793684	8793983	FALSE	FALSE	TRUE	FALSE	65.30078032166209	46.475726351403175	184.69657367575945	80.76688466852207	-1.1933213048692668	-0.49062281892820125	-1.4999849662990943	-0.7972864803580286	-1.0732990014536647	-0.4152560290743222	-1.3381255956666456	-0.6800826232873031	5.932256958906965e-4	0.3746858660474936	2.277403595460638e-5	0.0897949922895475	0.7791859990331408	0.07815270944034225	0.966333203828322	0.28242564610303017	Decreased	NA	Decreased	NA
chr2L:8808131	chr2L	8807983	8808282	FALSE	FALSE	FALSE	FALSE	35.21405852885782	54.95728437295069	32.10588979953324	38.58198493701697	0.26508938512287217	0.6421592055929439	0.13331352897122564	0.5103833494412974	0.20386978843254913	0.5065524680059161	0.10354242257886871	0.40622510215223573	0.9587307976158106	NA	0.9069097967775824	0.6750388821495932	0.06078956350253297	0.22529510884798945	0.03836655309353015	0.14053235979892784	NA	NA	NA	NA
chr2L:8888906	chr2L	8888755	8889054	FALSE	FALSE	FALSE	FALSE	44.012408508749914	41.81846967092035	73.59952067181298	79.45221843242804	0.11039113193875946	-0.07377005499111229	-0.7417860474654948	-0.9259472343953667	0.09569366633434154	-0.0617279295976652	-0.6166770724938526	-0.7740986684258594	0.9800085209031756	0.9290521011793954	0.29220827353538564	0.08101104608579518	0.009207235744722144	0.01587649163732281	0.24945673342347754	0.44511418597862173	NA	NA	NA	NA
chr2L:8943310	chr2L	8943161	8943460	TRUE	TRUE	TRUE	TRUE	466.42627183564167	363.93952287526105	508.82628996977076	379.55289864448326	-0.4228722441069843	-0.35795031921242565	-0.1255241617376372	-0.06060223684307858	-0.3878313628070579	-0.32755081632456384	-0.11547151835392826	-0.05519097187143427	0.5130806406691586	0.3925099799012375	0.8433458250101193	0.9838116731454165	0.016235214371186763	0.011125706299888639	0.001962811326465913	9.119598915229064e-4	Undetermined	Constant	Constant	Constant
chr2L:8952949	chr2L	8952798	8953097	TRUE	TRUE	TRUE	FALSE	205.20537401149116	169.99519635480442	175.5024754422223	74.49573842514718	-1.2362615769362493	-0.27157453345889715	0.22557713367146903	1.1902641771488212	-1.1124675680364764	-0.24869902334175437	0.20625232052057546	1.0700208652152974	6.179655241544304e-5	0.5314794142577539	0.7091748409352486	9.597864026045862e-5	0.8438572568923116	0.005924945860784679	0.003577801152699382	0.8010232294270918	Decreased	Constant	Constant	Increased
chr2L:8973109	chr2L	8972954	8973252	FALSE	FALSE	FALSE	FALSE	35.017262872151	42.432446466545436	33.842014712417736	33.27256354083922	-0.0244824334189837	0.27710154064331766	0.04925086097911105	0.3508348350414124	-0.01783826003796766	0.20184034637762566	0.035831486128788594	0.2555100925443819	0.9970895898244171	NA	NA	NA	0.03972406797787217	0.09543235824974755	0.043636809092950785	0.11509385162121882	NA	NA	NA	NA
chr2L:8974729	chr2L	8974563	8974861	FALSE	FALSE	FALSE	FALSE	27.282057974620237	27.278553381756993	26.916943516469072	26.61097451540616	-0.01649325377804886	-1.853373202901301e-4	0.019437877894880065	0.0357457943526388	-0.010641144168846324	-4.5352319243318334e-5	0.012371674775832448	0.022967466625435456	NA	NA	NA	NA	NA	NA	NA	0.07397696877417757	NA	NA	NA	NA
chr2L:8997539	chr2L	8997395	8997693	TRUE	TRUE	TRUE	TRUE	1148.4422683278842	1017.7942410492374	1352.1015670406441	1203.428937311842	-0.1680525749891105	-0.17423240161482217	-0.2355251930104306	-0.24170501963614227	-0.1550387295570446	-0.16043745210537258	-0.2172261956791956	-0.2226249182275236	0.941549222710358	0.6918230691001364	0.676693768390553	0.775035977952472	0.0010580337220415798	0.002487698998942529	0.0029508039747090627	0.002296263995042766	Constant	Constant	Constant	Constant
chr2L:9022067	chr2L	9021914	9022213	FALSE	FALSE	FALSE	FALSE	25.519597153857482	27.69829764194343	21.80764080961295	32.3529517593038	0.5690636391506796	0.11819175463450514	0.22677185021273488	-0.2241000343034395	0.37210570259073344	0.07637885349176703	0.14473918215956724	-0.15098766693939916	NA	NA	NA	NA	NA	NA	NA	NA	NA	NA	NA	NA
chr2L:9036187	chr2L	9036033	9036331	FALSE	FALSE	FALSE	FALSE	32.87876765878043	37.23366546522577	34.326063905264704	35.93970176253214	0.06627400092816281	0.17945142333101732	-0.06214821024369294	0.05102921215916159	0.04729946402942114	0.1265657056265891	-0.043058189034821184	0.03620805256234676	0.9952681219458754	NA	NA	NA	0.049980645642197695	0.07764305216915023	0.04992108281120777	0.048632949283378704	NA	NA	NA	NA
chr2L:9045642	chr2L	9045493	9045792	FALSE	FALSE	FALSE	FALSE	25.83707382221264	33.35664454268113	21.797249368203566	26.245136941863493	0.2679040349030531	0.36853148366671834	0.24529659649845667	0.34592404526212195	0.17475774480650913	0.24947573898021408	0.16020648763870196	0.2349244818124069	NA	NA	NA	NA	NA	NA	NA	NA	NA	NA	NA	NA
chr2L:9067320	chr2L	9067171	9067470	FALSE	FALSE	FALSE	FALSE	30.699717248073846	36.82556493849668	32.5983073192686	34.13492416433049	0.06645149286780089	0.2624822896363249	-0.08657168577683087	0.10945911099169318	0.04988626555673149	0.19502162449107982	-0.06291306452374104	0.08222229441060729	0.9921203970971766	NA	NA	NA	0.035465160407138666	0.08031791221475591	0.041365341744900266	0.043384740280323165	NA	NA	NA	NA
chr2L:9075971	chr2L	9075827	9076126	FALSE	FALSE	FALSE	FALSE	30.88775295672611	35.28641313794905	24.635918614931033	27.160679263831167	0.14075629319491165	0.19207786707282554	0.3262716532954373	0.3775932271733512	0.09841538699646969	0.14088532611586613	0.2310730228690133	0.2735429619884097	NA	NA	NA	NA	0.0635350221295282	NA	NA	0.12751386859528288	NA	NA	NA	NA
chr2L:9076974	chr2L	9076824	9077123	FALSE	FALSE	FALSE	FALSE	19.121483247427733	21.182198157818213	23.24389037622356	18.8396434643849	-0.3030798931337518	0.1476578740292436	-0.2816571186354619	0.1690806485275335	-0.19610448384414836	0.0927832576435848	-0.18075260511876254	0.10813513636897058	NA	NA	NA	NA	NA	NA	NA	NA	NA	NA	NA	NA
chr2L:9114426	chr2L	9114282	9114581	FALSE	FALSE	FALSE	FALSE	29.16938730645491	34.22606489694852	29.212946893883363	38.194175385990896	0.3867447447156753	0.23064034644232076	-0.0021528160286196246	-0.1582572143019742	0.2735848807601614	0.1593128302452631	1.8269644534776232e-4	-0.11408935406955054	NA	NA	NA	NA	0.1399594590184829	0.09612858169553275	0.04553267144673898	0.07164355507093152	NA	NA	NA	NA
chr2L:9120659	chr2L	9120513	9120811	FALSE	FALSE	FALSE	FALSE	27.95352790787575	38.305694175434205	25.676360696462815	30.184135119026745	0.2333497305456983	0.4545284944057026	0.1225896386423378	0.34376840250234214	0.16889311929963724	0.33606515189115416	0.08937232622523532	0.2565443588167523	NA	NA	NA	NA	0.07611884975688654	NA	0.05356145978622168	0.1042627145877655	NA	NA	NA	NA
chr2L:9135099	chr2L	9134950	9135249	FALSE	TRUE	FALSE	FALSE	55.8803134931572	183.323482656469	33.15911913532934	39.79340370396479	0.2631236218620503	1.7139795789165704	0.7529344319401625	2.203790388994683	0.20739294749613083	1.5062688324192064	0.6161559479271119	1.9150318328501876	0.9407102888717019	3.819174085344507e-6	0.2804042686491402	6.47038842972923e-10	0.03495072666484124	1	0.25882277549750476	1	NA	Increased	NA	Increased
chr2L:9158523	chr2L	9158383	9158682	FALSE	FALSE	FALSE	FALSE	43.15556922842357	48.53005884554992	51.947063365334756	38.622291780419154	-0.42760842014554445	0.16933185816815166	-0.26749544273086306	0.3294448355828331	-0.3494836947538376	0.1375247482618635	-0.21904815816324763	0.26796028485245355	0.8505446043028728	0.8279311728405764	0.7901689856814573	0.8447100036128545	0.08486291101279246	0.029567688389455078	0.04235026020928685	0.05883269668952488	NA	NA	NA	NA
chr2L:9166802	chr2L	9166654	9166952	TRUE	FALSE	TRUE	TRUE	152.18655020949734	127.93356540579319	132.92835938134448	149.48225667607855	0.16932532196476704	-0.25044603554362527	0.1951919365753763	-0.224579420933016	0.15008523585185027	-0.2211375325061159	0.17257928231785163	-0.19864348604011453	0.9599004521551733	0.6432027172590823	0.7983492045680673	0.8702244776855445	0.00482408627049255	0.012678090701855865	0.007465495150805048	0.00862686480613426	Constant	Constant	Constant	Constant
chr2L:9183835	chr2L	9183691	9183990	FALSE	FALSE	FALSE	FALSE	29.819853386311532	43.858262523428216	23.22055451668424	24.0676610700754	0.05169352066118627	0.556575495326526	0.3608707396328164	0.8657527142981561	0.03283151557159724	0.3938726538474745	0.24133556476473159	0.6023767030406088	NA	NA	NA	NA	0.06222355700352569	NA	NA	0.42924146071576635	NA	NA	NA	NA
chr2L:9212079	chr2L	9211931	9212230	FALSE	FALSE	FALSE	FALSE	31.85497769417422	29.219798471018716	28.293146120158486	34.14786694751342	0.27134285375037476	-0.12457259931896592	0.17106621784423107	-0.2248492352251096	0.18996571026670425	-0.0859529770592943	0.11828731526535978	-0.1576313720606388	NA	NA	NA	NA	0.10368736857596492	NA	0.07578725464950624	0.09171299998624302	NA	NA	NA	NA
chr2L:9256567	chr2L	9256419	9256717	FALSE	FALSE	FALSE	FALSE	41.78391845379847	52.416121889305366	29.703864153752946	46.83554854088552	0.6569533398261408	0.32706282372452805	0.4922971708703963	0.16240665476878358	0.49028956583323047	0.2511696829476767	0.36392550035310356	0.12480561746754987	0.7164548049132181	0.6988319293233157	0.658824550398405	0.9642910871814979	0.24777885546512554	0.0904392455499742	0.15182411408009083	0.04690260616783626	NA	NA	NA	NA
chr2L:9257024	chr2L	9256874	9257172	FALSE	FALSE	FALSE	FALSE	40.98315224236261	46.35860882722197	32.91316635417792	34.64711393858994	0.07407035755144653	0.17780631892004758	0.31636612920580653	0.42010209057440756	0.05310279448736485	0.13353497389064412	0.23081685785059425	0.3112490372538735	0.9899675428368101	NA	NA	0.8403594784156218	0.04376391055522149	0.0628237260220038	0.09451203971715298	0.13362358376063052	NA	NA	NA	NA
chr2L:9265429	chr2L	9265276	9265575	FALSE	FALSE	FALSE	FALSE	24.319853256098302	22.16542591177314	33.44756124088776	35.41094149257167	0.08229417845893831	-0.13382343935260835	-0.4597664998938629	-0.6758841177054096	0.05948612473106308	-0.08908177843971543	-0.31374387065613213	-0.4623117738269107	NA	NA	NA	NA	0.05848189645642986	NA	NA	0.3006901205750585	NA	NA	NA	NA
chr2L:9275709	chr2L	9275558	9275856	FALSE	FALSE	FALSE	FALSE	38.94248932829128	38.323864108659805	30.583746170585513	38.14686526600159	0.31879937617967646	-0.023102076590061735	0.3485799769748937	0.006678524205155506	0.22903614674926542	-0.016298139320589846	0.24977310181409157	0.004438815744236286	0.9549829589919212	NA	NA	NA	0.10522384564731802	0.04119024144485262	0.11110137999491637	0.037400511514815354	NA	NA	NA	NA
chr2L:9287228	chr2L	9287083	9287382	FALSE	FALSE	FALSE	FALSE	36.14742644938558	40.78132874078953	28.744366811631906	42.91902358010393	0.578338003707682	0.1740158453565086	0.33061368573786376	-0.0737084726133096	0.4146626058354438	0.12580638199568475	0.23355682527075403	-0.055299398569005016	0.8432473124427322	NA	NA	NA	0.2208009200587551	0.07086361431730304	0.10911378745708132	0.04724471332454517	NA	NA	NA	NA
chr2L:9300164	chr2L	9300019	9300317	FALSE	FALSE	FALSE	FALSE	23.341178901588467	38.34325849394286	36.18951190456857	29.735970867466243	-0.28336247002047	0.7160955159753579	-0.6326942202957614	0.3667637657000665	-0.19916123072263117	0.4875686160135476	-0.42874434150634044	0.2579855052298384	NA	NA	NA	NA	0.10656762319721853	NA	0.2622516633846874	0.13585763280877985	NA	NA	NA	NA
chr2L:9319186	chr2L	9319036	9319335	FALSE	FALSE	FALSE	FALSE	33.442670015375825	36.768109355099156	27.00621876960357	33.7172185725114	0.32019387178524505	0.13676495919824366	0.3083983772825996	0.12496946469559825	0.23366819436569183	0.10212569858133057	0.22432248155524112	0.09277998577087986	NA	NA	NA	NA	0.098635204235996	0.05454000238174525	0.09275254588485292	0.04969900356798974	NA	NA	NA	NA
chr2L:9330711	chr2L	9330568	9330867	TRUE	TRUE	TRUE	TRUE	155.73890738049892	142.83904250307552	220.21392495165009	163.8977372407022	-0.42610976195980244	-0.12473904167010176	-0.49977628891879367	-0.19840556862909295	-0.3866668625800944	-0.11217689412655063	-0.4526650142509649	-0.1781750457974211	0.5865817866887689	0.8157109102191972	0.35016055226426995	0.8815562495945857	0.023934633964675538	0.0034654746374550155	0.042830953810527816	0.0036795602405424684	Undetermined	Constant	Undetermined	Constant
chr2L:9342118	chr2L	9341968	9342266	FALSE	FALSE	FALSE	FALSE	2.1636934554028193	3.0476321506989303	1.8819866048448135	17.379153942542896	3.2070295853814152	0.49419266239611653	0.20123975797174273	-2.511597165013556	0.7705879543326767	0.060517372980730594	0.02596213155753369	-0.6841084497944123	NA	NA	NA	NA	NA	NA	NA	NA	NA	NA	NA	NA
chr2L:9386455	chr2L	9386308	9386606	FALSE	FALSE	FALSE	FALSE	22.405165134226703	19.655096239924074	22.312035225709245	27.57395666042436	0.305484181179872	-0.188927931873989	0.006009242544271166	-0.4884028705095899	0.2057324928018049	-0.12108324465908411	0.004293858681962427	-0.3225218787789266	NA	NA	NA	NA	NA	NA	NA	NA	NA	NA	NA	NA
chr2L:9393386	chr2L	9393237	9393536	FALSE	FALSE	FALSE	FALSE	17.15342041551196	33.21909015118397	17.621559793970214	23.600996551680865	0.4215061468161409	0.9535162789330726	-0.03884535138150511	0.4931647807354266	0.24894131814421258	0.5787836551077064	-0.017648166346237743	0.3121941706172561	NA	NA	NA	NA	NA	NA	NA	NA	NA	NA	NA	NA
chr2L:9396592	chr2L	9396453	9396752	FALSE	FALSE	FALSE	FALSE	24.90675927079252	24.211266453840818	16.754684603567835	31.563018089767738	0.9136706350317964	-0.04085877186933631	0.5719727893541483	-0.3825566175469844	0.6222322998956773	-0.027589293856113323	0.3777319628032592	-0.27208963094853134	NA	NA	NA	NA	NA	NA	NA	NA	NA	NA	NA	NA
chr2L:9403882	chr2L	9403731	9404029	FALSE	FALSE	FALSE	FALSE	34.22036040749362	43.84137269369917	24.178993848765593	33.69054542699078	0.47858957338064134	0.3574380161411063	0.5011007427964438	0.37994918555690876	0.34310530996216443	0.26901988787217423	0.3593554253987065	0.2852700033087164	0.888847340498113	NA	NA	NA	0.16386987580093573	0.1125510547136269	0.16949620634179235	0.11501813573037045	NA	NA	NA	NA
chr2L:9412040	chr2L	9411890	9412188	FALSE	FALSE	FALSE	FALSE	36.47366723027087	47.90847849090509	28.35790453116806	34.94651109201179	0.30139749985310105	0.3934257339739628	0.36310433163633205	0.4551325657571938	0.21610398361362984	0.2943571021332505	0.26150050490652366	0.33975362342614435	0.9587307976158106	NA	NA	NA	0.09633539455280193	0.12743707643106042	0.11257051019605477	0.14761227509603686	NA	NA	NA	NA
chr2L:9431102	chr2L	9430950	9431224	TRUE	TRUE	FALSE	TRUE	212.10673362496192	149.59378667977612	176.37495712538424	187.77343180297376	0.0903472173584255	-0.5037401672797264	0.2661446898467601	-0.32794269479139176	0.08290975241076938	-0.46054678633780993	0.24396576863506103	-0.29949077011351827	0.9766973637647153	0.21313886310805918	0.639717693343336	0.6171016522751681	7.662313411730521e-4	0.036964865134832554	0.004487041213831162	0.007247769827034196	Constant	Undetermined	Constant	Constant
chr2L:9431362	chr2L	9431226	9431508	TRUE	TRUE	TRUE	TRUE	261.4137670462161	183.84321264814523	202.8598684706065	193.15106118647083	-0.0707538827903111	-0.5078592066398652	0.36585163430142426	-0.07125368954812983	-0.0653692410475067	-0.46906030197111154	0.33835947330804733	-0.06533158761555752	0.9800085209031756	0.17222552205729286	0.46736318954537276	0.9762984273594288	5.330916754305261e-4	0.03073843708343426	0.007643547959975577	8.111146578777276e-4	Constant	Undetermined	Constant	Constant
chr2L:9451541	chr2L	9451393	9451691	FALSE	FALSE	FALSE	FALSE	31.526793420763116	40.33317078137024	29.25015639226267	31.537220822405626	0.10861119166234494	0.35538838581449844	0.10813410307365835	0.3549112972258119	0.07797442811603678	0.2610886612049446	0.07850488240842335	0.2616191154973312	NA	NA	NA	NA	0.051845444128572914	0.11844495377491551	0.05179330943239272	0.11234652879717959	NA	NA	NA	NA
chr2L:9453169	chr2L	9453027	9453326	FALSE	FALSE	FALSE	FALSE	45.49846089442283	43.40182057975702	42.3105954826119	38.13093676580853	-0.15005701613418268	-0.06806218238037774	0.10479875272823334	0.18679358648203828	-0.11818967102078226	-0.05334315971857669	0.08228775589174189	0.14713426719394748	0.9766973637647153	0.9411052734194033	0.923443354653615	0.950989182948346	0.033602876759522504	0.02520891882995358	0.027814498861207872	0.04195230176313524	NA	NA	NA	NA
chr2L:9464514	chr2L	9464369	9464667	FALSE	FALSE	FALSE	FALSE	30.303359140886702	21.238677828126757	47.75362614758796	47.65775790837589	-0.002899207074794151	-0.5127837691402044	-0.6561325616784706	-1.1660171237438808	-0.0011340389406152437	-0.36318831629935966	-0.5001852956310487	-0.8622395729897931	0.999976663954978	NA	NA	NA	0.02042255004572564	0.1841176681502477	0.23883534330819392	0.6703373968509175	NA	NA	NA	NA
chr2L:9464896	chr2L	9464750	9465049	FALSE	FALSE	FALSE	FALSE	12.249078695082366	8.58563123765685	12.555030137510341	10.952292835516303	-0.19703256560992996	-0.5126771282402924	-0.03559224958241758	-0.3512368122127801	-0.0947696040232185	-0.22957238039293706	-0.019244154364899554	-0.15404693073461811	NA	NA	NA	NA	NA	NA	NA	NA	NA	NA	NA	NA
chr2L:9465660	chr2L	9465515	9465813	FALSE	FALSE	FALSE	FALSE	24.33372528114669	49.38513332130532	32.49131120231683	39.01467240694425	0.26396282074213917	1.0211196035181265	-0.41709676427224474	0.3400600185037426	0.1908439914494109	0.7242978214274004	-0.2819001262741862	0.25155370370380337	0.9687330363755162	NA	NA	NA	0.08944698004770973	0.5443876784635318	0.14564364238903638	0.10943736068119002	NA	NA	NA	NA
chr2L:9474133	chr2L	9473984	9474282	FALSE	FALSE	FALSE	FALSE	27.407480449431365	41.8108714185409	27.83955726749712	40.278642187284575	0.5328787820208202	0.6093084039096096	-0.02256655987842177	0.05386306201036766	0.3833277401364927	0.4339162746249235	-0.01224228289403494	0.03834625159439584	0.8685744365942136	NA	NA	NA	0.19716897908459843	0.24674748888946382	0.04469191337529223	0.04386032599354405	NA	NA	NA	NA
chr2L:9485216	chr2L	9485068	9485366	FALSE	FALSE	FALSE	FALSE	30.14924630148502	33.25831833418511	25.56901543382232	30.252066753338703	0.2426370985290951	0.14159328561326387	0.23772532784817205	0.13668151493234085	0.17229251757707434	0.10252827633447209	0.16843662707649956	0.09867238583389731	NA	NA	NA	NA	0.08645732486196904	NA	NA	0.060656240718914005	NA	NA	NA	NA
chr2L:9490931	chr2L	9490782	9491081	FALSE	FALSE	FALSE	FALSE	16.86689341900668	41.382639427021246	21.985538208163508	61.11809390627923	1.4750447003560156	1.294831385303393	-0.3823605709082953	-0.562573885960918	1.145922636207398	0.932003496001753	-0.24531896233368025	-0.4592381025393253	0.01522888657166183	NA	NA	NA	0.881080896544867	0.7581533811603461	0.12335286761061233	0.1727928034449026	NA	NA	NA	NA
chr2L:9494864	chr2L	9494739	9495037	TRUE	TRUE	TRUE	TRUE	1324.443342713202	962.6575654739702	1050.8174384745837	1012.4197921539594	-0.053704430931126076	-0.4602915271596429	0.3338740816217209	-0.07271301460679591	-0.04872191599856364	-0.41780113564206006	0.30321982641105316	-0.06585939323244323	0.9838969795543944	0.28494328198599556	0.5657984268357218	0.9804668039049135	8.590724106885452e-4	0.031850892954362886	0.010823571456204795	0.0011545614575690791	Constant	Undetermined	Constant	Constant
chr2L:9495421	chr2L	9495289	9495588	TRUE	TRUE	TRUE	TRUE	276.7036233263496	203.60856243606077	265.6951208846134	227.0854590955268	-0.22653640573231817	-0.4425433026546356	0.05856980058590287	-0.15743709633641456	-0.20634108225740883	-0.4019064083872288	0.053100025864109196	-0.14246530026571075	0.9083117369810486	0.3015833750352753	0.9287102459689	0.9167026727515207	0.0030635703002202005	0.027280043446954918	0.001821250644998031	0.0019624291718555917	Constant	Undetermined	Constant	Constant
chr2L:9512609	chr2L	9512461	9512760	FALSE	FALSE	FALSE	FALSE	47.61322144893721	34.31627368363197	39.15912757027175	41.62293987821569	0.08803024458791309	-0.47246934029691834	0.2820136197087305	-0.27848596517610097	0.07020037318613377	-0.37274645844104604	0.22432323816241898	-0.2186235934647608	0.9838969795543944	NA	0.7928563637053186	0.9022236693210818	0.021951695908932114	0.12520854816481086	0.053717803181716824	0.05875823290535452	NA	NA	NA	NA
chr2L:9520964	chr2L	9520815	9521041	FALSE	FALSE	FALSE	FALSE	1067.4514022642159	808.5896130683792	891.7327085896163	998.6668262174042	0.16339211250055716	-0.4006908135751534	0.259487148866287	-0.30459577720942355	0.1520784799256176	-0.37268083246651856	0.24147577602171905	-0.2832835363704172	0.9380364668349039	0.27872188772918766	0.6103230233949185	0.5945687164212812	7.169331913500838e-4	0.009146365240683053	0.002513798326866846	0.0026761182616318224	NA	NA	NA	NA
chr2L:9521146	chr2L	9521043	9521277	TRUE	TRUE	TRUE	TRUE	2366.859007885506	2040.6142288852056	1682.2520981183527	2044.7714488348686	0.2815456766849059	-0.21397029670804935	0.4925798478231731	-0.0029361255697821008	0.2621336382569275	-0.1994124722147995	0.4588070874187766	-0.0027390230529503487	0.7932038400024382	0.582588350435216	0.22266906184211166	0.9999149464387275	0.0018288352443686653	0.002325589036916651	0.019193843156203295	6.916959585710629e-4	Constant	Constant	Undetermined	Constant
chr2L:9539733	chr2L	9539579	9539878	FALSE	FALSE	FALSE	FALSE	25.888704102033497	26.777512770926627	20.48654215034238	31.43159947243055	0.6175391914090484	0.0486992113889418	0.3376462531805296	-0.23119372683957698	0.4134063999379934	0.032606043281618244	0.22082786409446992	-0.15997249256190524	NA	NA	NA	NA	NA	NA	NA	NA	NA	NA	NA	NA
chr2L:9540162	chr2L	9540016	9540315	FALSE	FALSE	FALSE	FALSE	33.01138844323191	40.40030419604781	61.853832265070224	42.88994120765417	-0.5282236443601517	0.2914023369592249	-0.9058991638275441	-0.0862731825081676	-0.4260012929948071	0.22015934674399956	-0.7134858442090326	-0.0673252044702259	0.7858441539355483	0.7200593185694092	0.26177461047405887	0.9863307156280059	0.14214526173534964	0.07141513419009644	0.42576035888706026	0.026652976056984315	NA	NA	NA	NA
chr2L:9547268	chr2L	9547114	9547413	FALSE	FALSE	FALSE	FALSE	16.71188553468052	26.259498056148843	22.668470418465578	21.836607024527016	-0.0539383393423802	0.6519648236848474	-0.43981253078049365	0.266090632246734	-0.03167273122055232	0.37125036571753933	-0.24468296887652025	0.15824012806157142	NA	NA	NA	NA	NA	NA	NA	NA	NA	NA	NA	NA
chr2L:9567511	chr2L	9567367	9567666	FALSE	FALSE	FALSE	FALSE	38.24204363363193	68.22667665514221	42.4048711756874	60.54787153142837	0.5138462440086994	0.8351763216365644	-0.14907037884402127	0.1722596987838439	0.42776680918196613	0.6886368338132763	-0.11584387054944587	0.14502615408186434	0.7192054745146191	0.15559517760377564	0.8822874658659211	0.9445151369538309	0.10865016657800136	0.3532822367486311	0.023557061866686994	0.01807215567647549	NA	NA	NA	NA
chr2L:9576828	chr2L	9576678	9576977	FALSE	FALSE	FALSE	FALSE	82.87843041172117	68.12183853962716	88.67074546216034	74.32298096313896	-0.2546498376102189	-0.28287930846392273	-0.09746152354625134	-0.12569099439995518	-0.21774708764093365	-0.23928508880933516	-0.08410257001160815	-0.10564057118000968	0.9353318640896817	0.6534786357358122	0.910301278786934	0.9637809255525555	0.022325832258631575	0.03201481728622607	0.00872125693886622	0.01096056234137842	NA	NA	NA	NA
chr2L:9612832	chr2L	9612691	9612989	FALSE	FALSE	FALSE	FALSE	153.7491927733343	121.67668572978626	149.76611661179598	146.7198972220009	-0.029646729047465847	-0.337526073814773	0.03786757343696481	-0.2700117713303424	-0.026846798564915772	-0.304285355359198	0.033998374006754144	-0.24344018278752802	0.9953734497469975	0.4625718728230005	0.958105287763145	0.775035977952472	7.695054020177185e-4	0.014350754364529013	0.001835651563082519	0.006616100799806909	NA	NA	NA	NA
chr2L:9613232	chr2L	9613083	9613381	TRUE	TRUE	TRUE	TRUE	751.8607277693026	477.0411016116383	599.7566331405018	568.4340041577844	-0.07738434812510979	-0.6563518730883329	0.3260882381136424	-0.2528792868495806	-0.06860161948098459	-0.5816053373551748	0.28958587812231806	-0.22341783975187213	0.9803059177328352	0.14917224545081978	0.627613432982715	0.8405586394296058	0.0022384433087494636	0.14024025023493727	0.018525943449384543	0.010677910064546905	Constant	Undetermined	Constant	Constant
chr2L:9616810	chr2L	9616668	9616966	TRUE	TRUE	TRUE	TRUE	759.4156383625442	737.695178795055	717.2523545620537	680.4466004491957	-0.07599885152286273	-0.04186490118669512	0.08240890913027099	0.11654285946643861	-0.06803090292022394	-0.03746946583321482	0.0737713301438653	0.10433276723087444	0.9800085209031756	0.9442120408781484	0.9078645521829408	0.9520503038766481	0.0015711793395168443	0.0025861366742218187	0.0026540797644486157	0.002395619132482384	Constant	Constant	Constant	Constant
chr2L:9626942	chr2L	9626792	9627090	FALSE	FALSE	FALSE	FALSE	38.93696101672479	50.893544127304786	37.05430554865238	34.61040592368632	-0.09843532507548095	0.3863423734582919	0.07149910068735942	0.5562767992211323	-0.07046800980707069	0.28271368371507055	0.051640386766610966	0.40482208028875216	0.9838969795543944	NA	0.9595123824145185	0.7354875357903166	0.0528710103937472	0.13282863572324802	0.047123136747475855	0.20796615182470082	NA	NA	NA	NA
chr2L:9661269	chr2L	9661112	9661410	FALSE	FALSE	FALSE	FALSE	37.54746702099284	43.83007845855616	27.3825782481728	34.574897531818586	0.3364666835967062	0.22320567559652535	0.45545729365157317	0.3421962856513924	0.23940501715886042	0.16613018390082693	0.3258175468930488	0.25254271363501535	0.9503817815103021	NA	NA	NA	0.11069150194973096	0.07676505090927925	0.15151538061717973	0.10798287896044308	NA	NA	NA	NA
chr2L:9666868	chr2L	9666721	9667019	FALSE	FALSE	FALSE	FALSE	40.76806950730207	38.765092375590456	26.490474188007507	29.34906675638612	0.14784096050610135	-0.072681539616528415	0.6219659737802548	0.401443473657625	0.10375325613077002	-0.052838417839850424	0.4497697615067119	0.2931780875360915	0.9800085209031756	NA	NA	NA	0.061480772311330485	0.045184862376468946	0.23568228720450843	0.13181681558015437	NA	NA	NA	NA
chr2L:9699349	chr2L	9699199	9699497	TRUE	TRUE	TRUE	TRUE	3029.4143587115095	2687.837910610039	2198.9740437922333	2137.1140801379597	-0.04116665325549862	-0.17259278189631364	0.4622083462369228	0.3307822175961078	-0.037964390464867596	-0.15940742582748824	0.426625101756657	0.3051820663940364	0.9851972241500297	0.6914136894678556	0.3172124498483792	0.5759562203248598	5.186398370383039e-4	0.0023740174439953288	0.019743926871174728	0.005280751135868135	Constant	Constant	Undetermined	Constant
chr2L:9699765	chr2L	9699629	9699928	TRUE	TRUE	TRUE	TRUE	984.4531096864285	1035.7240757221648	894.6953127992432	1188.2147852614671	0.4093272821776267	0.07324531384576675	0.13792603271286608	-0.19815593561899386	0.37283812875420574	0.06666226367884365	0.12549377834213496	-0.18068208673322717	0.5911984721061362	0.8894455881133406	0.8337028839782578	0.8644636313365118	0.01765772601514251	0.0022763978807048718	0.002380363787325248	0.002522054158734583	Undetermined	Constant	Constant	Constant
chr2L:9700749	chr2L	9700600	9700899	FALSE	FALSE	TRUE	FALSE	96.46398247036726	112.34453836545033	135.5532752153713	113.39136818098575	-0.2575491511927411	0.2198677121098649	-0.49079769431950326	-0.01338083101689735	-0.22415486551508212	0.18830964552174417	-0.42401747975445175	-0.011552968717625466	0.9210530753268271	0.7163026548661119	0.4880448611912217	0.9979653201262046	0.016612973190352813	0.01704698986801244	0.06994546128950431	0.0029484295472071756	Constant	NA	Undetermined	NA
chr2L:9711335	chr2L	9711179	9711478	TRUE	TRUE	TRUE	TRUE	1892.9910912884948	1140.602194013398	1485.1609341384044	1532.4211710403206	0.04519359047732975	-0.7308719085804255	0.35004834953854375	-0.42601714951921155	0.04162795072044744	-0.6727456531252655	0.32261057023443257	-0.3917630336112804	0.9838969795543944	0.02348856911209934	0.4998284764556936	0.35823989973857734	5.203485575688018e-4	0.1509172067237126	0.007601017390905156	0.01566552173813488	Constant	Decreased	Constant	Undetermined
chr2L:9731438	chr2L	9731295	9731593	FALSE	FALSE	FALSE	FALSE	98.23104273603602	91.26542518415658	53.16472173849157	50.83441779644234	-0.06466362638594442	-0.10611059765235348	0.8857097726608049	0.8442628013943958	-0.05589684316693857	-0.0926437707246877	0.7696826427258514	0.7329357151681022	0.9838969795543944	0.8639407170410991	0.07340680838097811	0.06191051054288431	0.004687688599213814	0.005722697452347242	0.3709357870518746	0.3340906493325155	NA	NA	NA	NA
chr2L:9746801	chr2L	9746651	9746950	FALSE	FALSE	FALSE	FALSE	29.223368537199654	48.86230640343643	31.183476960847862	48.20382376925354	0.6283657951586499	0.7415994782619515	-0.09365931246295478	0.019574370640346908	0.4892156509342107	0.5680459149633503	-0.06504781583242043	0.0137824481967192	0.6996830030192949	NA	NA	0.997864895111913	0.2146032295993236	0.30446159497075936	0.03679661532523834	0.019123637415632506	NA	NA	NA	NA
chr2L:9751714	chr2L	9751565	9751863	FALSE	FALSE	FALSE	FALSE	28.342248882087862	41.84202700517932	33.8880296963076	38.9964490638422	0.20256700243632794	0.5619985067287506	-0.2578215218735758	0.10160998241884692	0.1491915164577638	0.40470214114450326	-0.18078836617700872	0.07472225850973074	0.9758892301858532	NA	NA	NA	0.06784766548861242	0.2143168870681092	0.08394564092422512	0.047912765627393154	NA	NA	NA	NA
chr2L:9758311	chr2L	9758142	9758440	TRUE	TRUE	TRUE	TRUE	580.8331772168497	544.8226483802925	668.4861579016452	584.3335285445244	-0.19410561503740156	-0.09233718479040134	-0.20277382477737466	-0.10100539453037442	-0.17244395780422014	-0.08183490384544172	-0.18010149849332513	-0.0894924445345467	0.9503817815103021	0.8766270341175725	0.787990053620471	0.9673811279552892	0.005660960358336572	0.003973901112548933	0.0072631224634169735	0.0028408537146911313	Constant	Constant	Constant	Constant
chr2L:9759092	chr2L	9758936	9759234	TRUE	TRUE	TRUE	TRUE	3828.7673163939367	3515.058026659539	2320.5458639168655	2764.744290944279	0.2526818412667147	-0.12333148118876536	0.7224157751086026	0.3464024526531225	0.23083895472724195	-0.11301238447697606	0.6609233253936188	0.3170719861894007	0.8763368759364599	0.7969930612325239	0.055021746028428346	0.5800894866979409	0.00322905776662726	0.00234463525963998	0.14154303047409422	0.008761264037922148	Constant	Constant	Undetermined	Constant
chr2L:9763284	chr2L	9763131	9763362	FALSE	TRUE	FALSE	TRUE	767.4980748061502	639.2574427400442	623.8584593887997	643.2657128184135	0.0441960441005689	-0.26376607906812355	0.29894438315019195	-0.009017740018500468	0.04024478397714723	-0.24046883993778995	0.27252879255989976	-0.008184831355037447	0.9852207615089986	0.5501009505261882	0.605979398968902	0.9979653201262046	7.169331913500838e-4	0.00601499728189281	0.007029729398633148	8.203373448071423e-4	Constant	Constant	NA	Constant
chr2L:9763463	chr2L	9763363	9763626	TRUE	TRUE	TRUE	TRUE	979.6934870949592	745.4344350017984	791.8099585103267	732.5899429970099	-0.11214831625682167	-0.39424898417353227	0.30717623730984694	0.025075569393136373	-0.10170420507634416	-0.35785212180610887	0.27893047153337547	0.022782554803610747	0.9758892301858532	0.367990320795515	0.6032380371055959	0.9925725316122468	0.001284826023685157	0.019305974579715477	0.008633419287809568	9.654128662022495e-4	Constant	Constant	Constant	Constant
chr2L:9776207	chr2L	9776051	9776349	FALSE	FALSE	FALSE	FALSE	27.288679216840855	22.70080654946459	21.877377274934968	23.567819866383132	0.10737851479457548	-0.26555901254193315	0.31886277535200913	-0.05407475198449947	0.06814961234131309	-0.16985142571068074	0.2038538754693358	-0.034147162582658035	NA	NA	NA	NA	NA	NA	NA	NA	NA	NA	NA	NA
chr2L:9850979	chr2L	9850829	9851128	FALSE	FALSE	FALSE	FALSE	31.579919458003413	33.2475358950112	25.09251265195859	28.444659549575746	0.18090087069932093	0.07423992907352411	0.33175054871966597	0.2250896070938691	0.12520168635571277	0.053749678041950306	0.23122517414958357	0.15977316583582113	NA	NA	NA	NA	0.07739411582236935	NA	NA	0.08674368422697872	NA	NA	NA	NA
chr2L:9871805	chr2L	9871661	9871959	FALSE	FALSE	FALSE	FALSE	24.510068393242026	27.719713023461985	27.42832982065982	28.415371603097483	0.051004806846340484	0.17753781169774133	-0.1622922656382164	-0.03575926078681554	0.03516016518138238	0.11815086528462639	-0.10789981847248123	-0.024909118369237218	NA	NA	NA	NA	NA	NA	NA	0.05832353576177082	NA	NA	NA	NA
chr2L:9873414	chr2L	9873277	9873575	FALSE	FALSE	FALSE	FALSE	21.71747650245264	31.296678183022077	19.49766153297711	26.687694501659767	0.4528735756154012	0.5271530616244391	0.15555537296963537	0.22983485897867337	0.29392987784159536	0.3486739662474705	0.10034483181021361	0.15508892021608875	NA	NA	NA	NA	NA	NA	NA	NA	NA	NA	NA	NA
chr2L:9879783	chr2L	9879634	9879932	FALSE	FALSE	FALSE	FALSE	37.06881177896854	47.86518675233283	34.01419065306891	40.779381519746075	0.26170313342520557	0.3687708671375763	0.12406910960734123	0.23113684331971196	0.20529264768874625	0.2921985087528446	0.09759491322413091	0.18450077428822928	0.9574647065136557	NA	0.910301278786934	0.9307200089312289	0.05481723537905853	0.08667169632440866	0.03313818516518612	0.04658689203464329	NA	NA	NA	NA
chr2L:9885603	chr2L	9885452	9885750	FALSE	FALSE	FALSE	FALSE	31.9169352607781	45.3500931924461	26.492731683500498	35.01003868658674	0.4021720473259544	0.5067833881931859	0.268725518598768	0.3733368594659995	0.2910470705722025	0.37808617576405246	0.193775188766939	0.28081429395878893	0.9206162136879964	NA	NA	NA	0.12905298862198897	0.17679697673781394	0.08419980548016263	0.1120839929392017	NA	NA	NA	NA
chr2L:9887985	chr2L	9887832	9888130	FALSE	FALSE	FALSE	FALSE	88.23120702645478	103.10556119658655	112.61310203482051	112.8185308925172	0.0026293672493309388	0.22476122268728374	-0.3520137617039631	-0.12988190626601032	0.0024824537548423634	0.1946431635524968	-0.3064090981221866	-0.11424838832453209	0.999976663954978	0.6968522847237698	0.6220225959075322	0.9520503038766481	0.0016378833758658143	0.014327060382061592	0.02965856733235108	0.005112479335935223	NA	NA	NA	NA
chr2L:9890810	chr2L	9890662	9890960	TRUE	TRUE	TRUE	TRUE	2269.90400516805	1796.005169736218	1760.189798266785	1769.3377124746626	0.007478440088144197	-0.3378397840262225	0.36690028625867926	0.021582062144312592	0.006854000136850551	-0.31033433273730726	0.3370113284401573	0.019822995565999493	0.9977240903458271	0.41191741851875024	0.4888983090048672	0.9948873782324915	5.138737532157147e-4	0.008458179024450799	0.00985116278143927	7.939389849630914e-4	Constant	Constant	Constant	Constant
chr2L:9893407	chr2L	9893251	9893550	TRUE	TRUE	TRUE	TRUE	183.59236818240814	228.66486646184254	211.15874100478018	228.04640243697287	0.11099944168943489	0.31672862976243693	-0.2018218812566097	0.003907306816392381	0.10075835563578028	0.2859302610294753	-0.18178998012966296	0.003381925264032057	0.9758892301858532	0.4893041859514871	0.7633880044419631	0.9999149464387275	0.0012958463985295859	0.011665462075679733	0.004339822551760935	8.813270757743121e-4	Constant	Constant	Constant	Constant
chr2L:9895088	chr2L	9894936	9895235	TRUE	TRUE	TRUE	TRUE	4807.39316886716	3267.2178469159967	3994.7818247597065	3494.92419492351	-0.1928555486175836	-0.5571921460234435	0.2671380855477626	-0.09719851185809732	-0.17851505754238686	-0.5158907404585759	0.24749351021022545	-0.08988217270596353	0.915618925496457	0.10975356561370839	0.6111976177430486	0.9520503038766481	0.0010867678202532032	0.042167255947761176	0.0031494565592972324	8.203373448071423e-4	Constant	Undetermined	Constant	Constant
chr2L:9897562	chr2L	9897408	9897707	TRUE	TRUE	TRUE	TRUE	5547.248186070049	3959.196724577382	4410.985284917142	4292.440071721282	-0.03930295520503958	-0.4865645198679052	0.33067132605619126	-0.11659023860667435	-0.03676692403328293	-0.45527032926947003	0.30948948083342875	-0.10901392440275837	0.9838969795543944	0.1417047333031209	0.47443828799463444	0.9342386697315739	3.7283638637859327e-4	0.016471789712638487	0.003406981494094648	7.893541278021325e-4	Constant	Undetermined	Constant	Constant
chr2L:9912648	chr2L	9912514	9912768	FALSE	FALSE	FALSE	FALSE	309.5680967024291	278.91757335315026	352.5140923759296	279.0633382402444	-0.3370883292018172	-0.15041796366183272	-0.18742413428067417	-7.537687406896953e-4	-0.30729531361032436	-0.13673991718237533	-0.17108318337019826	-5.277869422491772e-4	0.7652435636523803	0.7557385153215711	0.7762037301039775	0.9999149464387275	0.008742906174729337	0.0030699157595244888	0.003133581345349751	8.203373448071423e-4	NA	NA	NA	NA
chr2L:9912887	chr2L	9912770	9913019	TRUE	TRUE	TRUE	TRUE	626.6397373711324	572.7229269006131	672.0660243611858	573.4047648125473	-0.22904907863587234	-0.129798901120261	-0.10096671276276777	-0.0017165352471564042	-0.20655747008054728	-0.11690222598755558	-0.0911454945713373	-0.001490250478345598	0.915463720082761	0.8046398002017975	0.8852717683919288	0.9999149464387275	0.004590552041082578	0.003407223823461351	0.002479908136626573	0.0010047094367074795	Constant	Constant	Constant	Constant
chr2L:9918229	chr2L	9918082	9918380	TRUE	TRUE	TRUE	TRUE	2242.4336507015446	1820.1236920676895	1617.3949470032292	1678.0790500174705	0.05313866968854278	-0.30102880269894405	0.471393289836689	0.11722581744920217	0.048075764224777905	-0.27298441481389957	0.42722838728626455	0.10616820824758706	0.9838969795543944	0.506101356980905	0.38370662375361236	0.9498329133147576	8.916378179637754e-4	0.00954786867724604	0.033949479821348764	0.0015905003214385465	Constant	Constant	Undetermined	Constant
chr2L:9918612	chr2L	9918461	9918760	TRUE	TRUE	TRUE	TRUE	889.4321404149794	675.4256546389512	604.0497824708551	523.2157806755434	-0.20726139894547166	-0.3970875605321483	0.5582170852247181	0.3683909236380415	-0.1930295010704636	-0.3708631050193585	0.5211064279172483	0.34327282396835335	0.8970754917561755	0.27360576682327414	0.12163125324657713	0.41343492281727323	8.839209010010508e-4	0.007854228825406814	0.0333892378007176	0.004788727225342638	Constant	Constant	Undetermined	Constant
chr2L:9967217	chr2L	9967060	9967358	TRUE	TRUE	TRUE	TRUE	1164.530531773605	1483.7601122006936	1026.3776013925462	1329.6829822455413	0.37352073308731754	0.34950939747040555	0.18218687276874215	0.1581755371518302	0.3281740396643652	0.30766364507261895	0.15990095570494814	0.13939056111320192	0.80535786307123	0.5018508898416104	0.8140845805737545	0.9384921118218618	0.02986178653576538	0.02722214364719878	0.00782741136387621	0.00588171527481826	Constant	Constant	Constant	Constant
chr2L:9968538	chr2L	9968385	9968684	TRUE	TRUE	TRUE	TRUE	191.4401167044096	143.82843049013684	220.5230030778911	184.5412852444822	-0.25698554373335697	-0.4125443007396379	-0.20403597179278513	-0.359594728799066	-0.23428347580990888	-0.3727578829783357	-0.1863126917053029	-0.3247870988737297	0.8772395977766057	0.35100570866502195	0.7506314421878029	0.5902082554066608	0.004144532602393222	0.023530570200912045	0.0037015377884383827	0.013862786963539871	Constant	Undetermined	Constant	Constant
chr2L:9996939	chr2L	9996784	9997082	FALSE	FALSE	FALSE	TRUE	77.53741123600034	61.10607973325201	110.3757115628073	119.00369569622892	0.10858363899111402	-0.3435766404690949	-0.5094582652455533	-0.9616185447057622	0.09808253556634987	-0.29750813139398014	-0.45080971849760537	-0.8464003854579355	0.9766973637647153	0.5227112641908179	0.4098608282576825	0.013334647473037559	0.0023372311717084903	0.029794220856143284	0.061408731842998256	0.4762826339598365	Constant	NA	NA	Decreased
chr2L:10003215	chr2L	10003061	10003360	FALSE	FALSE	TRUE	FALSE	74.31739217632074	106.01289330223828	82.19040891842357	111.06500891914924	0.4343624107971558	0.512467953182461	-0.14527017275389234	-0.06716463036858718	0.3914483365296512	0.45665682366147464	-0.12689017351271487	-0.06168168638089138	0.5937756649995437	0.27411676626480913	0.8440645049237908	0.9834479605017601	0.029598441820766045	0.05890075420845384	0.004449340220972084	0.001282970753978308	Undetermined	NA	Constant	NA
chr2L:10003815	chr2L	10003670	10003968	TRUE	TRUE	TRUE	TRUE	1740.1520959418328	1432.1267871912219	1468.0428996233761	1393.3495107952265	-0.07533693562758373	-0.2810541875813775	0.24531928094652977	0.039602028992735974	-0.06740479249867472	-0.25169816882979584	0.21973414512036354	0.035440768789242426	0.9800085209031756	0.5627871724359399	0.7146310595016847	0.9912535545650479	0.00157681672280135	0.011503316581911978	0.00782741136387621	0.0013762896309845196	Constant	Constant	Constant	Constant
chr2L:10004796	chr2L	10004648	10004946	FALSE	TRUE	FALSE	FALSE	116.72601010614314	192.21892813077457	64.95328072676249	90.57579414512345	0.4797231532800179	0.7196243345728423	0.8456517714699624	1.085552952762787	0.4118741382306457	0.6436199098411118	0.7332794652004418	0.9650252368109078	0.6317419641299277	0.10374308423035716	0.08704812019948087	0.0027293343663762127	0.06275283834709998	0.1916073005911141	0.31991418514414927	0.6476573432647895	NA	Undetermined	NA	Increased
chr2L:10009372	chr2L	10009233	10009531	TRUE	TRUE	TRUE	TRUE	3694.5005365905436	2661.9742036918105	3050.4991147067	2752.023012226857	-0.1485527781803129	-0.4728827474566727	0.27633402610825997	-0.047995943168099846	-0.13611385915470808	-0.43349757964277347	0.25345691985101393	-0.04392680063705142	0.9589965495499063	0.23987253975163225	0.6257542128139265	0.9863307156280059	0.0011638909218527253	0.027846926507752084	0.004850168698759156	8.34691918121283e-4	Constant	Undetermined	Constant	Constant
chr2L:10029721	chr2L	10029558	10029857	FALSE	FALSE	FALSE	FALSE	45.98468338891572	48.36283960275083	40.8998545595604	50.789522348980924	0.3124351932328979	0.07274554698680812	0.16905769435581103	-0.07063195189027878	0.24557897958580377	0.05706707841947185	0.13197647906308418	-0.05653542210324776	0.9379763570791061	0.9377815370824479	0.8798849694019399	0.9890271188965177	0.06828487863451124	0.0273337570435391	0.03995894435927072	0.024244051599279427	NA	NA	NA	NA
chr2L:10039368	chr2L	10039217	10039516	FALSE	FALSE	FALSE	FALSE	30.095364515587683	40.821717478796046	29.69102312794989	34.16736427789659	0.2025921521326363	0.4397955908921845	0.019514482541209365	0.2567179213007576	0.14406565959869747	0.31515029175959286	0.015275369086883542	0.18636000124777893	0.9758892301858532	NA	NA	NA	0.07639465692267844	0.16074489275253234	0.04350708174287172	0.08850528575828714	NA	NA	NA	NA
chr2L:10045110	chr2L	10044965	10045263	FALSE	FALSE	FALSE	FALSE	22.90262031816365	35.30511159255858	29.257272536680244	28.019176816298845	-0.062380711737651626	0.6243644084941627	-0.3532826144084974	0.333462505823317	-0.04387929241370708	0.4320045583070436	-0.2388464874609967	0.23703736325975402	NA	NA	NA	NA	0.05321028389109834	NA	NA	0.12032523057636221	NA	NA	NA	NA
chr2L:10053769	chr2L	10053628	10053927	FALSE	FALSE	FALSE	FALSE	28.23500176798711	32.82434595188119	31.636197653645326	33.80466659045827	0.095646205081065	0.21728154303760586	-0.16409149143277368	-0.04245615347623284	0.07173427488462075	0.15803733723935373	-0.11864775926182591	-0.032344696907092914	NA	NA	NA	NA	0.042239026476132834	NA	0.0568106897269059	0.03619936838152789	NA	NA	NA	NA
chr2L:10056910	chr2L	10056763	10057062	TRUE	TRUE	TRUE	TRUE	986.8395031945915	840.9131720047629	807.9946172721984	222.27956829790386	-1.8619703385493223	-0.23085862434783447	0.288469785878992	1.9195815000804797	-1.6775597638591782	-0.21066264946104324	0.26312967874845705	1.7300267931465922	6.758038903098881e-11	0.61743718564929	0.6257542128139265	5.027548635104749e-12	0.9999999999999996	0.004904776419594587	0.006867271711800142	1	Decreased	Constant	Constant	Increased
chr2L:10101013	chr2L	10100868	10101166	FALSE	FALSE	FALSE	FALSE	30.425695483189237	34.23702887935023	22.818510121832528	35.46878443195553	0.6363452903155046	0.170267267738666	0.41508564354055355	-0.05099237903628505	0.44488767001614815	0.12122767924252618	0.28543192415238905	-0.038228066621232945	NA	NA	NA	NA	0.26283941734532185	NA	0.14912307436362837	0.04846935411249634	NA	NA	NA	NA
chr2L:10108931	chr2L	10108785	10109084	FALSE	FALSE	FALSE	FALSE	37.89375271018634	44.872237753571824	35.30644676337397	46.448763368971804	0.3957085517091371	0.24386311169992692	0.10202838476383366	-0.04981705524537655	0.3034326763465942	0.18576823953377875	0.07799540431286371	-0.039669032499951754	0.910029781399757	0.7810646263443215	0.9322335006645006	0.9925720290022707	0.10608173039360184	0.06655097999468135	0.03818412975936903	0.027944225658811068	NA	NA	NA	NA
chr2L:10110851	chr2L	10110702	10111001	FALSE	FALSE	FALSE	FALSE	27.807189298520655	46.32466488375544	31.05125672646085	35.50569928314168	0.19339896157683217	0.73632261272905	-0.15919373231763181	0.3837299188345859	0.13602200080817783	0.5189890747974231	-0.10562988351344493	0.2773371904758003	0.9766973637647153	NA	NA	NA	0.07814439423532399	0.33238846475677725	0.07181886736400288	0.13383591223607633	NA	NA	NA	NA
chr2L:10119529	chr2L	10119384	10119683	FALSE	FALSE	FALSE	FALSE	31.966509932149755	44.85056571742643	27.399806656486806	33.78749865122106	0.3023238361545154	0.48856494164333353	0.22239552786926772	0.4086366333580859	0.21893887602983955	0.3646181170946425	0.16122102371617447	0.30690026478097737	0.9587307976158106	NA	NA	NA	0.09439957893515627	0.16775760039220952	0.07212187765692064	0.12568034360168343	NA	NA	NA	NA
chr2L:10121899	chr2L	10121755	10122054	FALSE	FALSE	FALSE	FALSE	31.18076095910043	42.2925147949575	30.2397310029868	37.6403109695607	0.3158332409522756	0.43974621126581837	0.04421083094992121	0.16812380126346405	0.23177116801298916	0.3235181131085344	0.03361041379485203	0.1253573588903973	0.9505682253388915	NA	NA	NA	0.09693591589863786	0.14859786081917759	0.04062753913419177	0.05772057767610724	NA	NA	NA	NA
chr2L:10124172	chr2L	10124014	10124313	FALSE	FALSE	FALSE	FALSE	25.52575964631032	28.208701178315774	23.231253990005992	25.377188369191874	0.12746520574080883	0.1441863446828515	0.13588686545730574	0.15260800439934843	0.08355248310324671	0.09604173051826213	0.0891658260864404	0.10165507350145583	NA	NA	NA	NA	NA	NA	NA	NA	NA	NA	NA	NA
chr2L:10130977	chr2L	10130839	10131138	FALSE	FALSE	FALSE	FALSE	15.738132476514425	21.10798164492836	21.74567788400421	16.20637555876786	-0.4241672046423169	0.42352427666073544	-0.4664643255875226	0.3812271557155297	-0.2356032820574228	0.22906771420176958	-0.25452377318175784	0.2101472230774345	NA	NA	NA	NA	NA	NA	NA	NA	NA	NA	NA	NA
chr2L:10143720	chr2L	10143587	10143886	FALSE	FALSE	FALSE	FALSE	44.37697833044363	84.34360185443708	48.932350917989766	45.98767372858645	-0.08954137632656053	0.926467196118191	-0.14097716119635287	0.8750314112483987	-0.07474390566726821	0.7821698665579978	-0.11362795095319835	0.7432858212720677	0.9832929951139037	0.07996080120655769	0.8831790889862686	0.09334128850408846	0.010844765351930555	0.44377833742617545	0.018396919740140762	0.3846161737112578	NA	NA	NA	NA
chr2L:10154617	chr2L	10154463	10154761	FALSE	FALSE	FALSE	FALSE	32.757476378113715	37.82434438189507	26.529654283238234	30.58973501677179	0.20544173417154743	0.20749085943734794	0.30421834120525976	0.3062674664710603	0.14551978458248785	0.15236280261198462	0.21663564658749046	0.2234786646169873	NA	NA	NA	NA	0.07550070060785352	NA	0.0993853298278416	0.10038528244635082	NA	NA	NA	NA
chr2L:10166109	chr2L	10165964	10166216	FALSE	FALSE	FALSE	FALSE	25.25002167904602	31.708760826527065	28.910163164462382	20.119754995162282	-0.5229640141032729	0.32859687171678786	-0.19529212465690868	0.656268761163152	-0.3567749879856954	0.22915823554378406	-0.13535998567327573	0.45057323785620373	NA	NA	NA	NA	NA	NA	NA	NA	NA	NA	NA	NA
chr2L:10166326	chr2L	10166217	10166472	FALSE	FALSE	FALSE	FALSE	18.041313041122507	24.171772863392153	23.300727572731073	21.4179679279582	-0.12155339616326201	0.4220189492309879	-0.369070662892315	0.17450168250193493	-0.07897849308689035	0.26507064645888884	-0.23090484959633717	0.11314428994944199	NA	NA	NA	NA	NA	NA	NA	NA	NA	NA	NA	NA
chr2L:10177014	chr2L	10176867	10177165	FALSE	FALSE	FALSE	FALSE	35.3980923797663	35.757966489183524	32.036760362095094	35.09921159429943	0.13171035861550445	0.01459307971896754	0.14394334870714195	0.026826069810605042	0.09628888040872435	0.010921631108099086	0.10489081720222508	0.01952356790159982	0.9800085209031756	NA	NA	NA	0.05331183265547433	0.03758129423010257	0.05518650556597168	0.037514166699040424	NA	NA	NA	NA
chr2L:10201022	chr2L	10200881	10201180	TRUE	TRUE	TRUE	TRUE	2311.8723992917003	2111.9565043847733	2354.8475701820757	2546.9268451033126	0.11312384506839719	-0.13048164962464998	-0.026571904472078522	-0.27017739916512573	0.10142964699921068	-0.11681693847607338	-0.023806273338296643	-0.24205285881358068	0.9758892301858532	0.8097694777786414	0.9720244423646749	0.7958459004967299	0.002092655650517716	0.003878738476260162	0.0020567340124676764	0.008900087482809292	Constant	Constant	Constant	Constant
chr2L:10208497	chr2L	10208346	10208645	FALSE	FALSE	TRUE	TRUE	86.03669578685478	96.8905323243912	190.5816004393694	133.63101474769297	-0.5121539567572122	0.17140357976442225	-1.1473848173648333	-0.4638272808431991	-0.4694917076932561	0.1506056773194464	-1.038585841011283	-0.4184884559985803	0.3319739946063178	0.7430087327043565	5.498290115812482e-4	0.37298873686240175	0.04023877353422601	0.005084857387182836	0.728821827761854	0.03497939054371506	Undetermined	NA	Decreased	Undetermined
chr2L:10221006	chr2L	10220862	10221161	TRUE	TRUE	FALSE	TRUE	1387.7876115992353	1290.0795008652842	1206.565482129784	1111.5793894468038	-0.11829522501141783	-0.1053268191686098	0.2018805784052732	0.21484898424808124	-0.10773481950464996	-0.09601798532382867	0.18400586273047156	0.19572269691129285	0.9758892301858532	0.836106888057422	0.749534096670639	0.8447100036128545	0.0011491135042014584	0.0023740174439953288	0.003367752418340364	0.002876573503433882	Constant	Constant	Constant	Constant
chr2L:10221344	chr2L	10221193	10221491	TRUE	TRUE	TRUE	TRUE	2983.561662023795	2314.7485188222818	2495.13851879714	2226.105081752738	-0.16459821397442312	-0.366180130434108	0.25791568405980975	0.0563337676001248	-0.1500856721290876	-0.334165767973742	0.2354438494167758	0.051363753572121376	0.9503817815103021	0.3913978828118852	0.6654475718136322	0.9863307156280059	0.001615158419851393	0.013244581257728438	0.004909579026593196	9.655850769084019e-4	Constant	Constant	Constant	Constant
chr2L:10225245	chr2L	10225093	10225391	FALSE	FALSE	FALSE	FALSE	41.52380568694617	38.88223266533235	32.07219821199657	41.99994868078538	0.3890643263357096	-0.09482761116845274	0.3726154350579261	-0.11127650244623624	0.29431850988635927	-0.07171564133124081	0.2803047606947731	-0.08572939052282695	0.915463720082761	NA	NA	0.9838116731454165	0.10826145336162746	0.03914615409433724	0.09978121859432366	0.039747544388794055	NA	NA	NA	NA
chr2L:10226841	chr2L	10226695	10226994	TRUE	TRUE	TRUE	TRUE	1044.3204576113603	871.729727455305	1029.3094137447017	1017.6375102234381	-0.016452971628353887	-0.2606116678487917	0.020887755471547198	-0.2232709407488906	-0.01496865245116236	-0.23690588999836987	0.018975235354810605	-0.20296200219239693	0.9970895898244171	0.5601135613698456	0.9774124907535814	0.8403594784156218	6.466694118438409e-4	0.006271094180709538	0.001821250644998031	0.0033230847077091426	Constant	Constant	Constant	Constant
chr2L:10230644	chr2L	10230498	10230796	TRUE	TRUE	TRUE	TRUE	537.9148400921497	187.404995387888	797.754449582817	720.8986971895066	-0.14614820840472528	-1.521218381433536	-0.5685669595439277	-1.9436371325727384	-0.1317968523438416	-1.3440529626404676	-0.5121121532773053	-1.7243682635739312	0.9672007496844227	1.7661108875517373e-6	0.28188751015688696	1.2063472585484382e-10	0.0025893985109967438	0.9895484233345321	0.07146587275883066	1	Constant	Decreased	Undetermined	Decreased
chr2L:10231724	chr2L	10231572	10231871	TRUE	TRUE	TRUE	TRUE	469.1704285369809	383.2907062251194	409.18054307554735	471.67204290980214	0.20504654634680777	-0.29167306717211705	0.19737453904574706	-0.29934507447317776	0.18782633704335655	-0.26670344979043975	0.18060931277960374	-0.2739204740541926	0.9160025441609789	0.4984424271659525	0.7490959499795405	0.6776930364824943	0.0019972916687816707	0.006634708080335073	0.002883460116122267	0.005464632584803101	Constant	Constant	Constant	Constant
chr2L:10232446	chr2L	10232300	10232598	TRUE	TRUE	TRUE	TRUE	1164.4761600741058	980.139122779932	1070.0487126101207	1014.8937038678787	-0.07634784208786663	-0.24862265633721056	0.12200462906148297	-0.050270185187860965	-0.06938211190316902	-0.22589941611353404	0.11089563277619768	-0.04562167143416732	0.9800085209031756	0.5863690125118836	0.8563683094627403	0.9863307156280059	9.305252994750629e-4	0.0059008483309741545	0.0022868003172350046	0.0010229259477721189	Constant	Constant	Constant	Constant
chr2L:10238974	chr2L	10238825	10239124	TRUE	TRUE	TRUE	FALSE	114.92525205210981	90.13043041265362	147.40011679053697	126.1137890535603	-0.2250116415774601	-0.3506096449235215	-0.3590418372813751	-0.48463984062743654	-0.19962717355046414	-0.3056104048877566	-0.31784735827734356	-0.423830589614636	0.9339876209554737	0.5102941136006686	0.5966003692007908	0.46226095150300517	0.008194390009817424	0.029867472645408805	0.026527122569860194	0.06128399834115174	Constant	Constant	Constant	Undetermined
chr2L:10239302	chr2L	10239168	10239466	TRUE	TRUE	FALSE	TRUE	131.81347758958412	100.9373548934723	135.72578281745868	147.03645037366687	0.11547903903192636	-0.3850377039467467	-0.04219691508597056	-0.5427136580646437	0.1045696436206448	-0.34354587936556247	-0.03821192219390762	-0.48632744518011484	0.9758892301858532	0.41746179670466904	0.9551297611650043	0.2641197308185567	0.0016791210160378384	0.025208248461098454	0.0020620848959521047	0.06519318113644189	Constant	Constant	Constant	Undetermined
chr2L:10247100	chr2L	10246947	10247245	TRUE	TRUE	TRUE	TRUE	463.80114421802017	371.21872256679364	607.5493430554902	462.0100939020591	-0.3950772124842911	-0.3212369039712148	-0.3894952049951533	-0.315654896482077	-0.3595785702017378	-0.2908268466629457	-0.35448524896030137	-0.2857335254215093	0.6355506732242092	0.4753666431689732	0.49185136392130363	0.6750388821495932	0.016490690596679545	0.011046708232943372	0.016863124839921015	0.008904953945210629	Constant	Constant	Constant	Constant
chr2L:10250089	chr2L	10249949	10250247	TRUE	FALSE	TRUE	TRUE	146.9875436888035	116.34395655198084	151.45525124046688	117.50676847679571	-0.3661477404851292	-0.3372976281281777	-0.043197699465449386	-0.014347587108497902	-0.3292469162245476	-0.3019400439986118	-0.03957458878481131	-0.012267716558875479	0.7537649775852763	0.482902292319057	0.9536923374651196	0.9967629194322519	0.017430394520691582	0.017170549645306583	0.0020620848959521047	0.001167634515568563	Constant	Constant	Constant	Constant
chr2L:10250714	chr2L	10250555	10250853	TRUE	TRUE	TRUE	TRUE	1176.6209085136902	798.0310487414804	1209.341663293002	1004.6255873619057	-0.2675639670957941	-0.5601327951020144	-0.03957231424634553	-0.3321411422525659	-0.2394135717475102	-0.4999567590589007	-0.035532261332225354	-0.2960754486436158	0.8929252402840565	0.22020395543929908	0.9590267676968748	0.6929261267112081	0.00863568825044958	0.0770896707324911	0.0022031585067661423	0.016603950699507427	Constant	Undetermined	Constant	Constant
chr2L:10251478	chr2L	10251332	10251630	TRUE	FALSE	FALSE	FALSE	95.89584794744228	67.66327433723424	102.97387551095166	128.45895927585437	0.31902914159311885	-0.5030953582666118	-0.10273811527315438	-0.9248626151328851	0.2901546055615321	-0.44512175145885385	-0.0924977615948281	-0.8277741186152141	0.816047798813133	0.28915248997111814	0.8857651552039205	0.009335815670137566	0.009788539655389596	0.05850143259781518	0.0027971291180151443	0.4189515702989189	NA	Undetermined	Constant	NA
chr2L:10251812	chr2L	10251666	10251964	TRUE	FALSE	TRUE	TRUE	194.98256964384825	79.9028434771264	337.89372156616173	344.84139339591496	0.029363416320168124	-1.2870264109248246	-0.7932243830688553	-2.109614210313848	0.02628541196247547	-1.0863627756634446	-0.6953263456638076	-1.8079745332897277	0.9955302207498093	0.0013574738300316993	0.12700502131757452	1.3966866275565628e-9	0.002275431127415565	0.8401503631508751	0.2636194487497629	1	Constant	Decreased	Undetermined	Decreased
chr2L:10255909	chr2L	10255783	10256082	TRUE	FALSE	TRUE	TRUE	116.32329175053236	86.409358495702	145.09079723416914	108.85946141472358	-0.4144892121564342	-0.4288805248709292	-0.31881601482102134	-0.3332073275355163	-0.37509011258144553	-0.3821604448520037	-0.28915438094840995	-0.2962247132189681	0.6270416686394744	0.3642461133254828	0.6058276213257179	0.6803586403581027	0.023516132683993655	0.03439364789220802	0.011950072539891561	0.0156679522938163	Undetermined	Undetermined	Constant	Constant
chr2L:10261084	chr2L	10260935	10261234	TRUE	TRUE	TRUE	TRUE	4841.683372030619	3647.0031661610446	3573.1433227348157	3276.786815973678	-0.12491196734526054	-0.40879728340993093	0.4383149523870147	0.15442963632234424	-0.11631077850583575	-0.3810433853092314	0.408538476465954	0.14380586966255832	0.9617507995871447	0.26256629458658115	0.3066528157961968	0.8926007272930088	5.397749243740604e-4	0.00923100892759336	0.011213949125316645	8.808644927095917e-4	Constant	Undetermined	Undetermined	Constant
chr2L:10263614	chr2L	10263462	10263760	TRUE	FALSE	TRUE	TRUE	152.86405239980272	113.26590874094232	190.32886482436422	159.5115851534159	-0.2548331647424504	-0.4325354836199997	-0.31624519234228754	-0.49394751121983693	-0.2304386829360033	-0.3856749666873216	-0.2858676673702621	-0.4411039511215803	0.8940409443271798	0.3573776256356258	0.6103230233949185	0.3555934967596839	0.005721728706475074	0.03463344949753432	0.012009338251628813	0.04918324892324589	Constant	Undetermined	Constant	Undetermined
chr2L:10265327	chr2L	10265185	10265484	TRUE	TRUE	TRUE	TRUE	147.06020273813934	99.28910734341513	123.62541473124044	157.27169791144112	0.34728371067796476	-0.566699520368397	0.25043151808793324	-0.6635517129584285	0.3143351075553229	-0.5074189406947344	0.22551215390280063	-0.5962418943472566	0.7828382151589928	0.20397681669192247	0.7026005668527062	0.10679140268835904	0.012946543953289782	0.076368992371429	0.006953660927336702	0.1260822829392754	Constant	Undetermined	Constant	Undetermined
chr2L:10277600	chr2L	10277458	10277756	TRUE	TRUE	TRUE	TRUE	3038.400903448447	2004.1752335031395	2430.683462473209	2249.1799907108957	-0.11196291212592925	-0.6003035846089043	0.3219502099912025	-0.16639046249177258	-0.10403459082246828	-0.5578707871420819	0.29938494179794883	-0.15445125452166492	0.9729415038390543	0.06515363939712901	0.5102773214246533	0.8815562495945857	5.45733735871351e-4	0.05378041266714573	0.004195142484456887	9.998430102123453e-4	Constant	Undetermined	Constant	Constant
chr2L:10278864	chr2L	10278713	10279012	TRUE	TRUE	TRUE	TRUE	1863.0606674140006	1254.7076693132751	1501.2110799996656	1288.212975316812	-0.2207557150706362	-0.5703233799543025	0.31154781047734464	-0.03801985440632157	-0.20270465149468325	-0.5239799567388473	0.2864592397146711	-0.034816065529493054	0.9061101322640499	0.12452444297066566	0.56549656207087	0.9902496528397507	0.002020333142825373	0.05445937922829522	0.005996353396611864	8.027309011945142e-4	Constant	Undetermined	Constant	Constant
chr2L:10292393	chr2L	10292242	10292540	TRUE	TRUE	TRUE	TRUE	256.28500606142245	229.4154691575003	318.84596861937246	286.6959781323216	-0.15333797425578036	-0.15978640281332634	-0.31511056405108545	-0.3215589926086314	-0.14054295775577935	-0.14560396376009388	-0.2883410293349404	-0.29340203533925496	0.957792182261126	0.7356809570586286	0.5735350811555249	0.6410836556590711	0.0012517616036599078	0.002996019210597131	0.007364742035155089	0.007328412653187536	Constant	Constant	Constant	Constant
chr2L:10298542	chr2L	10298390	10298688	TRUE	TRUE	FALSE	FALSE	151.62958934661606	179.19388206313155	95.8691475579896	111.96584281038916	0.2239201699469333	0.2409700707441339	0.6614128023647483	0.6784627031619489	0.20137704008527135	0.22215131019836717	0.5999292568791466	0.6207035269922424	0.9146388982989508	0.5852573812460726	0.12124655218923913	0.056515438004477135	0.0033747458756030963	0.004540349125348038	0.1057031487722402	0.11756068301893574	NA	Constant	Undetermined	Undetermined
chr2L:10303963	chr2L	10303816	10304114	TRUE	TRUE	FALSE	TRUE	154.11633819885094	163.71962085254162	183.76064905340263	194.75268647076828	0.08381537182529852	0.08720741774366188	-0.253808044409403	-0.2504159984910397	0.07334352472164966	0.07515252139276207	-0.22005353956259516	-0.21824454289148276	0.9800085209031756	0.8951387204528574	0.7467869741664314	0.8574010891066062	0.003882071323586769	0.006431380325328381	0.01703355608554883	0.016182174827909353	Constant	Constant	Constant	Constant
[truncated: 9,165 more rows]
